# Supplementary material for: Deep sequencing analysis of the developing mouse brain reveals a novel microRNA
Source: BMC Genomics. 2011 Apr 5;12:176. doi: 10.1186/1471-2164-12-176 (PMC3088569; doi:10.1186/1471-2164-12-176)
Supplement: Additional file 1 — List of 413,494 unique tags. [file 1471-2164-12-176-S1.ZIP › Additional file 1.txt]

Tag_ID	Copy_No	Sequence
mm_br_e15_1	323296	TGAGGTAGTAGGTTGTATGGTTTCGTATGCCGTCTT
mm_br_e15_2	183849	TCGTATGCCGTCTTCTGCTTGAAAAAAAAAAAAAAA
mm_br_e15_3	153191	TGAGGTAGTAGATTGTATAGTTTCGTATGCCGTCTT
mm_br_e15_4	146372	TGAGGTAGTAGGTTGTATAGTTTCGTATGCCGTCTT
mm_br_e15_5	93692	TCTTTGGTTATCTAGCTGTATGATCGTATGCCGTCT
mm_br_e15_6	70790	GGGAGCATCTCTCGGTCTATGCTGTTCGTATGCCGT
mm_br_e15_7	70219	TGAGGTAGTAGTTTGTACAGTTTCGTATGCCGTCTT
mm_br_e15_8	67660	AGATGTACCGTGCGATTCAGACTGTTCGTATGCCGT
mm_br_e15_9	45181	TCTACAGTCCGACGATCTCGTATGCCGTCTTCTGCT
mm_br_e15_10	40819	AGCAGCATTGTACAGGGCTATGATCGTATGCCGTCT
mm_br_e15_11	40617	TACAGTCCGACGATCTCGTATGCCGTCTTCTGCTTG
mm_br_e15_12	38499	TGAGGTAGGAGGTTGTATAGTTTCGTATGCCGTCTT
mm_br_e15_13	34145	TGAGGTAGTAGGTTGTGTGGTTTCGTATGCCGTCTT
mm_br_e15_14	29611	CTACAGTCCGACGATCTCGTATGCCGTCTTCTGCTT
mm_br_e15_15	27718	TGAGGTAGTAGTTTGTGCTGTTTCGTATGCCGTCTT
mm_br_e15_16	25129	AGAGGTAGTAGGTTGCATAGTTTCGTATGCCGTCTT
mm_br_e15_17	24172	TCGTATGCCGTCTTCTTCTTGAAAAAAAAAAAAAAA
mm_br_e15_18	23635	GGGAGCATCTCTCGGTCTATGCTTCGTATGCCGTCT
mm_br_e15_19	22872	CATTGCACTTGTCTCGGTCTGATCGTATGCCGTCTT
mm_br_e15_20	21041	TGAGGTAGTAGGTTGTATGGTTTTCGTATGCCGTCT
mm_br_e15_21	19060	TCTTTGGTTATCTAGCTGTATGTCGTATGCCGTCTT
mm_br_e15_22	15965	TGAGGTAGTAGGTTGTATGGTTTCGTATTCCGTCTT
mm_br_e15_23	15476	TCCCTGAGACCCTAACTTGTGATCGTATGCCGTCTT
mm_br_e15_24	14798	TGAGGTAGTAGGTTGTATGGTTATCGTATGCCGTCT
mm_br_e15_25	14751	TCTTTGGTTATCTAGCTGTATGATCGTATGCCTTCT
mm_br_e15_26	14064	TCACAGTGAACCGGTCTCTTTTCGTATGCCGTCTTC
mm_br_e15_27	14052	CAGTCCGACGATCTCGTATGCCGTCTTCTGCTTGAA
mm_br_e15_28	13295	CACCCGTAGAACCGACCTTGCGTCGTATGCCGTCTT
mm_br_e15_29	13255	TGAGGTAGTAGATTGTATAGTTTCGTATTCCGTCTT
mm_br_e15_30	13008	TAAGGCACGCGGTGAATGCCAATCGTATGCCGTCTT
mm_br_e15_31	12898	TGAGGTAGTAGGTTGTATGGTTCGTATGCCGTCTTC
mm_br_e15_32	12832	TACAGTCCGACGATCTCGTATGCCGTCTTCTGCTTT
mm_br_e15_33	12220	TCGTATGCCGTCTTCTGCTTGAAAAAAAAAAAAAAT
mm_br_e15_34	12081	GGGAGCATCTCTCGGTCTATGCTGTCGTATGCCGTC
mm_br_e15_35	12064	ACAGTCCGACGATCTCGTATGCCGTCTTCTGCTTGA
mm_br_e15_36	11891	TCGTATGCCGTCTTCTGCTTGAAAAAAAAAAAAATA
mm_br_e15_37	11833	TGAGGTAGTAGGTTGTATGGTTTCGTATGCCTTCTT
mm_br_e15_38	11165	AACCCGTAGATCCGATCTTGTGTCGTATGCCGTCTT
mm_br_e15_39	9647	AGATGTACCGTGCGATTCAGACTTCGTATGCCGTCT
mm_br_e15_40	9539	GGGAGCATCTCTCGGTCTATGCTGTTCGTATGCCTT
mm_br_e15_41	9532	TGAGGTAGTAGGTTGTATAGTTTCGTATTCCGTCTT
mm_br_e15_42	9351	AGTCCGACGATCTCGTATGCCGTCTTCTGCTTGAAA
mm_br_e15_43	8869	TCGTATGCCGTCTTCTGCTTGAAAAAAAAAAAAACA
mm_br_e15_44	8849	CGACGATCTCGTATGCCGTCTTCTGCTTGAAAAAAA
mm_br_e15_45	8543	TGAGGTAGGAGGTTGTATAGTTTTCGTATGCCGTCT
mm_br_e15_46	8331	TGAGGTAGTAGGTTGTATAGTTTTCGTATGCCGTCT
mm_br_e15_47	8322	TGAGGTAGTAGGTTGTATAGTTATCGTATGCCGTCT
mm_br_e15_48	8317	AGATGTACCGTGCGATTCAGACTGTCGTATGCCGTC
mm_br_e15_49	8196	TGAGGTAGTAGATTGTATAGTTTCGTATGCCTTCTT
mm_br_e15_50	8095	TGAGGTAGTAGGTTGTATTGTTTCGTATGCCGTCTT
mm_br_e15_51	8057	TGAGGTAGTAGGTTGTGTGGTTTTCGTATGCCGTCT
mm_br_e15_52	7858	AGATGTACCGTGCGATTCAGACTGTTCGTATGCCTT
mm_br_e15_53	7842	TTCTACAGTCCGACGATCTCGTATGCCGTCTTCTGC
mm_br_e15_54	7822	ACCGGGCGGAAACACCATCGTATGCCGTCTTCTGCT
mm_br_e15_55	7816	TCACAGTGAACCGGTCTCTTTTTCGTATGCCGTCTT
mm_br_e15_56	7731	TCTTTGGTTATCTAGCTGTATGTTCGTATGCCGTCT
mm_br_e15_57	7502	TGAGGTAGTAGGTTGTATGGTTTCGTATGCCGTTTT
mm_br_e15_58	6906	TGAGGTAGTAGGTTGTATGGTTCGTATGCCGTCTTT
mm_br_e15_59	6702	TGAGGTAGTAGATTGTATAGTTATCGTATGCCGTCT
mm_br_e15_60	6694	TCGTATGCCGTCTTCTTCTTGAAAAAAAAAAAAAAT
mm_br_e15_61	6361	TCGTATGCCGTCTTCTTCTTGAAAAAAAAAAAAATA
mm_br_e15_62	5898	AGCAGCATTGTACAGGGCTATGTCGTATGCCGTCTT
mm_br_e15_63	5741	TGTAAACATCCTCGACTGGAAGCTTCGTATGCCGTC
mm_br_e15_64	5719	CTACAGTCCGACGATCTCGTATGCCGTCTTCTTCTT
mm_br_e15_65	5623	TCGTATGCCGTCTTCTGCTTGAAAAAAAAAAAAATT
mm_br_e15_66	5447	TCGTATGCCGTCTTCTTCTTGAAAAAAAAAAAAATT
mm_br_e15_67	5443	TGAGGTAGTAGGTTGTATAGTTTCGTATGCCTTCTT
mm_br_e15_68	5438	TCTACAGTCCGACGATCTCGTATGCCGTCTTCTTCT
mm_br_e15_69	5136	TGAGGTAGTAGGTTGTATAGTTCGTATGCCGTCTTC
mm_br_e15_70	5002	GTATGCCGTCTTCTGCTTGAAAAAAAAAAAAAAAAA
mm_br_e15_71	4980	TGAGGTAGTAGATTGTATAGTTTCGTATTCCTTCTT
mm_br_e15_72	4970	TCGTATGCCGTCTTCTGCTTGAAAAAAAAAAAACAA
mm_br_e15_73	4896	TGAGGTAGGAGGTTGTATAGTTATCGTATGCCGTCT
mm_br_e15_74	4874	GTACAGTACTGTGATAACTGAATCGTATGCCGTCTT
mm_br_e15_75	4767	TCTTTGGTTATCTATCTGTATGATCGTATGCCGTCT
mm_br_e15_76	4738	TGAGGTAGTAGGTTGTATGGTTTCTTATGCCGTCTT
mm_br_e15_77	4658	TGAGGTAGTAGATTGTATAGTTCGTATGCCGTCTTC
mm_br_e15_78	4617	TGAGGTAGTAGATTGTATAGTTTTCGTATGCCGTCT
mm_br_e15_79	4609	AGCAGCATTGTACAGGGCTATCATCGTATGCCGTCT
mm_br_e15_80	4584	TGAGGTAGTAGTTTGTGCTGTTTTCGTATGCCGTCT
mm_br_e15_81	4581	TGAGGTAGTAGTTTGTACAGTTTCGTATTCCGTCTT
mm_br_e15_82	4574	TGAGGTAGTAGGTTGTATGGTTTCGTATGCCGGCTT
mm_br_e15_83	4561	TGAGGTAGTAGGTTGTATGGTTTCGTATTCCTTCTT
mm_br_e15_84	4531	TCTTTGGTTATCTAGCTTTATGATCGTATGCCTTCT
mm_br_e15_85	4402	TCTTTGGTTATCTAGTCGTATGCCGTCTTCTGCTTG
mm_br_e15_86	4362	TGAGGTAGTAGTTTTTACAGTTTCGTATGCCGTCTT
mm_br_e15_87	4353	TACAGTCCGACGATCTCGTATGCCGTCTTCTTCTTT
mm_br_e15_88	4317	AGCAGCATTGTACAGGGCTATTCGTATGCCGTCTTC
mm_br_e15_89	4303	TCTTTGGTTATCTAGCTTTATGATCGTATGCCGTCT
mm_br_e15_90	4107	GACGATCTCGTATGCCGTCTTCTGCTTGAAAAAAAA
mm_br_e15_91	4038	GGGAGCATCTCTCGGTCTATGCTGTTCGTATTCCGT
mm_br_e15_92	3968	CAGTCCGACGATCTCGTATGCCGTCTTCTGCTTTAA
mm_br_e15_93	3955	AACCCGTAGATCCGATCTTGTTCGTATGCCGTCTTC
mm_br_e15_94	3885	TGTAAACATCCCCGACTGGAAGCTTCGTATGCCGTC
mm_br_e15_95	3865	AAGGTAGATAGAACAGGTCTTGTCGTATGCCGTCTT
mm_br_e15_96	3721	TCTTTGGTTATCTATCTGTATGATCGTATGCCTTCT
mm_br_e15_97	3681	TGAGGTAGTAGGTTGTGTGGTTATCGTATGCCGTCT
mm_br_e15_98	3669	AAAAGCTGGGTTGAGAGGGCGATCGTATGCCGTCTT
mm_br_e15_99	3577	TCGTATGCCGTCTTCTTCTTGAAAAAAAAAAAAACA
mm_br_e15_100	3573	TATTGCACTTGTCCCGGCCTGTTCGTATGCCGTCTT
mm_br_e15_101	3516	TCGTATGCCGTCTTCTGCTTGAAAAAAAAAAAATAA
mm_br_e15_102	3499	CACCCGTAGAACCGACCTTGCTCGTATGCCGTCTTC
mm_br_e15_103	3495	CACCCGTAGAACCGACCTTGCGTTCGTATGCCGTCT
mm_br_e15_104	3415	CCGACGATCTCGTATGCCGTCTTCTGCTTGAAAAAA
mm_br_e15_105	3410	TTATAAAGCAATGAGACTGATTTCGTATGCCGTCTT
mm_br_e15_106	3380	CTTTGGTTATCTAGCTGTATGATCGTATGCCGTCTT
mm_br_e15_107	3349	TGAGGTAGTAGGTTTTATGGTTTCGTATGCCGTCTT
mm_br_e15_108	3252	TGAGGTAGTAGTTTGTGCTGTTATCGTATGCCGTCT
mm_br_e15_109	3246	TGAGGTAGTAGATTGTATAGTTTCTTATGCCGTCTT
mm_br_e15_110	3202	AGCAGCATTGTACAGGGCTATGATCGTATGCCTTCT
mm_br_e15_111	3174	TGAGGTAGGAGGTTGTATAGTTCGTATGCCGTCTTC
mm_br_e15_112	3119	TGAGGTAGTAGTTTGTACAGTTATCGTATGCCGTCT
mm_br_e15_113	2973	TGAGGTAGGAGGTTGTATAGTTTCGTATTCCGTCTT
mm_br_e15_114	2925	GGGAGCATCTCTCGGTCTATGCTGTTCGTATTCCTT
mm_br_e15_115	2925	ACAGTCCGACGATCTCGTATGCCGTCTTCTGCTTTA
mm_br_e15_116	2860	AGATGTACCGTGCGATTCAGACTCGTATGCCGTCTT
mm_br_e15_117	2814	TGTAAACATCCTCGACTGGAAGCTCGTATGCCGTCT
mm_br_e15_118	2784	TGAGGTAGTAGATTGTATAGTTTCGTATGCCGTTTT
mm_br_e15_119	2762	TCTTTGGTTATCTATCTTTATGATCGTATGCCTTCT
mm_br_e15_120	2761	TCGTATGCCGTCTTCTTCTTGAAAAAAAAAAAATAT
mm_br_e15_121	2725	TCTTTGGTTATCTAGCTGTATGAATCGTATGCCGTC
mm_br_e15_122	2718	TGAGGTAGTAGTTTGTACAGTTTCGTATGCCTTCTT
mm_br_e15_123	2686	ATCATGATGGGCTCCTCGGTGTTCGTATGCCGTCTT
mm_br_e15_124	2650	TGAGGTAGTAGGTTGTATAGTTTCGTATGCCGTTTT
mm_br_e15_125	2645	TCGTATGCCGTCTTCTGCTTGAAAAAAAAAAAATAT
mm_br_e15_126	2629	TGAGGTAGTAGGTTGTATAGTTTCGTATTCCTTCTT
mm_br_e15_127	2618	TGAGGTAGTAGTTTGTACAGTTCGTATGCCGTCTTC
mm_br_e15_128	2592	CACCCGTAGAACCGACCTTGCGATCGTATGCCGTCT
mm_br_e15_129	2588	TGAGGTAGTAAGTTGTATTGTTTCGTATGCCGTCTT
mm_br_e15_130	2540	AGATGTACCGTGCAATTCAGACTGTTCGTATGCCGT
mm_br_e15_131	2523	GGGAGCATCTCTCGGTCTATGCTCGTATGCCGTCTT
mm_br_e15_132	2512	TCTTTGGTTATCTAGCTGTATGATCGTATGCCGTTT
mm_br_e15_133	2508	TGAGGTAGTAGGTTGTATGGTTTTCGTATGCCTTCT
mm_br_e15_134	2504	TGAGGTAGTAGGTTGTGTGGTTCGTATGCCGTCTTC
mm_br_e15_135	2499	TCGGATCCGTCTGAGCTTGGCTTCGTATGCCGTCTT
mm_br_e15_136	2495	TACCACAGGGTAGAACCACGGACTCGTATGCCGTCT
mm_br_e15_137	2486	GGGAGCATCTCTCGGTCTATGCTTCGTATGCCTTCT
mm_br_e15_138	2483	TAAAGCTAGATAACCGAAAGTATCGTATGCCGTCTT
mm_br_e15_139	2424	ACAGTAGTCTGCACATTGGTTTCGTATGCCGTCTTC
mm_br_e15_140	2422	TCGTATGCCGTCTTCTTCTTGAAAAAAAAAAAATAA
mm_br_e15_141	2405	TGAGGTAGTAGTTTGTACAGTTTTCGTATGCCGTCT
mm_br_e15_142	2383	TAAGGCACGCGGTGAATGCCATCGTATGCCGTCTTC
mm_br_e15_143	2381	TGAGGTAGTAGATTTTATAGTTTCGTATGCCGTCTT
mm_br_e15_144	2251	TACAGTCCGACGATCTCGTATGCCGTCTTCTTCTTG
mm_br_e15_145	2230	GTACAGTACTGTGATAACTGATCGTATGCCGTCTTC
mm_br_e15_146	2195	GGGAGCATCTCTCGGTCTATACTGTTCGTATGCCGT
mm_br_e15_147	2178	TCTTTGGTTATCTAGCTGTATTCGTATGCCGTCTTC
mm_br_e15_148	2168	CACATTACACGGTCGACCTCTTCGTATGCCGTCTTC
mm_br_e15_149	2166	AACCGGGCGGAAACACCATCGTATGCCGTCTTCTGC
mm_br_e15_150	2148	TGAGGTAGGAGGTTGTATAGTTGTCGTATGCCGTCT
mm_br_e15_151	2131	TGAGGTAGTAGGTTGTATAGTTTCTTATGCCGTCTT
mm_br_e15_152	2119	TCTTTGGTTATCTATCTTTATGATCGTATTCCTTCT
mm_br_e15_153	2110	TCCCTGAGACCCTAACTTGTGAATCGTATGCCGTCT
mm_br_e15_154	2108	TTCTACAGTCCGACGATCTCGTATGCCGTCTTCTTC
mm_br_e15_155	2100	TCTTTGGTTATCTAGCTGTATGATCGTATTCCTTCT
mm_br_e15_156	2092	ACAGTAGTCTGCACATTGGTTATCGTATGCCGTCTT
mm_br_e15_157	2076	TCGTATGCCGTCTTCTTCTTGAAAAAAAAAAAACAA
mm_br_e15_158	2057	AGATGTACCGTGCGATTCAGACTGTAATCGTATGCC
mm_br_e15_159	2045	TGGAGAGAAAGGCAGTTCCTGATCGTATGCCGTCTT
mm_br_e15_160	2008	TCCCTGAGACCCTAACTTGTGTCGTATGCCGTCTTC
mm_br_e15_161	1972	AGTCCGACGATCTCGTATGCCGTCTTCTGCTTTAAA
mm_br_e15_162	1963	TGAGGTAGTAGGTTGTATGGTCGTATGCCGTCTTCT
mm_br_e15_163	1940	AACATTCATTGTTGTCGGTGGGTTTCGTATGCCGTC
mm_br_e15_164	1869	TGAGGTAGTAGGTTGTATAGTTTCGTATGCCGGCTT
mm_br_e15_165	1822	TGAGGTAGTAGTTTGTGCTGTTCGTATGCCGTCTTC
mm_br_e15_166	1821	TCTTTGGTTATCTAGCTGTATGATCGTATTCCGTCT
mm_br_e15_167	1801	AAACATTCGCGGTGCACTTCTTTCGTATGCCGTCTT
mm_br_e15_168	1798	AGATGTACCGTGCGATTCAGATCGTATGCCGTCTTC
mm_br_e15_169	1794	TGAGGTAGGAGGTTGTATGGTTTCGTATGCCGTCTT
mm_br_e15_170	1793	TGAGGTAGTAGGTTGTATAGTTCGTATGCCGTCTTT
mm_br_e15_171	1784	TGAGGTAGTAGGTTGTATGGTTATCGTATGCCGTTT
mm_br_e15_172	1759	TCTTTGGTTATCTAGCTGTATGTCGTATTCCGTCTT
mm_br_e15_173	1754	ACCACAGGGTAGAACCACGGACTCGTATGCCGTCTT
mm_br_e15_174	1746	TGAGGTAGTAGGTTGTATTGTTTCGTATTCCGTCTT
mm_br_e15_175	1744	CAGTGCAATGTTAAAAGGGCATTCGTATGCCGTCTT
mm_br_e15_176	1743	TGAGGTAGTAGATTGTATAGTTCGTATGCCGTCTTT
mm_br_e15_177	1737	AGATGTACCGTGCGATTCAGACTGTTCGTATTCCGT
mm_br_e15_178	1723	ACCACAGGGTAGAACCACGGATCGTATGCCGTCTTC
mm_br_e15_179	1710	TGAGGTAGTAGGTTGTGTGGTTCGTATGCCGTCTTT
mm_br_e15_180	1709	GGGAGCATCTCTCGGTCTATGCTGTCGTATGCCTTC
mm_br_e15_181	1702	AGAGGTAGTAGGTTGCATAGTTTTCGTATGCCGTCT
mm_br_e15_182	1692	AGATGTACCGTGCGATTCAGACTGTTCGTATGCCGC
mm_br_e15_183	1689	TGAGGTAGTAGATTGTATAGTTTCTTATTCCGTCTT
mm_br_e15_184	1683	TCTTTGGTTATCTATCTTTATGATCGTATGCCGTCT
mm_br_e15_185	1670	TGAGGTAGTAGGTTGTATGGTTTCTTATTCCGTCTT
mm_br_e15_186	1630	TGAGGTAGTAGTTTGTGCTGTTTCGTATTCCGTCTT
mm_br_e15_187	1628	TGAGGTAGTAGTTTTTACAGTTTCGTATTCCGTCTT
mm_br_e15_188	1621	TGGAAGACTAGTGATTTTGTTGTTCGTATGCCGTCT
mm_br_e15_189	1620	AACCCGTAGATCCGAACTTGTGTCGTATGCCGTCTT
mm_br_e15_190	1617	TGCGGGGCTAGGGCTAACAGCATCGTATGCCGTCTT
mm_br_e15_191	1576	TCGTATGCCGTCTTCTGCTTGAAAAAAAAAAAAAAC
mm_br_e15_192	1568	TGAGGTAGTAGGTTTTATGGTTTCGTATGCCTTCTT
mm_br_e15_193	1566	TGAGGGGCAGAGAGCGAGACTTTTCGTATGCCGTCT
mm_br_e15_194	1565	TCGTATGCCGTCTTCTTCTTGAAAAAAAAAAAATTT
mm_br_e15_195	1563	TGAGGTAGTAGGTTTTATGGTTTCGTATTCCGTCTT
mm_br_e15_196	1561	GGGAGCATCTCTCGGTCTATGCTGTTCTTATGCCGT
mm_br_e15_197	1559	AGCAGCATTGTACAGGGCTATGATTCGTATGCCGTC
mm_br_e15_198	1549	TCTTTGGTTATCTAGTCGTATGCCGTCTTCTGCTTT
mm_br_e15_199	1546	TGAGGTAGTAGATTTTATAGTTTCGTATTCCGTCTT
mm_br_e15_200	1538	AACCCGTAGATCCGATCTTGTGTTCGTATGCCGTCT
mm_br_e15_201	1533	CCGGGCGGAAACACCATCGTATGCCGTCTTCTGCTT
mm_br_e15_202	1523	TCTACAGTCCGACGATCTCGTATGCCGACTTCTGCT
mm_br_e15_203	1512	TGAGGTAGGAGGTTGTATAGTTTCGTATGCCTTCTT
mm_br_e15_204	1503	CATTGCACTTGTCTCGTTCTGATCGTATGCCGTCTT
mm_br_e15_205	1495	ACCGGGCGGAAACACCATCGTATGCCGTCTTCTTCT
mm_br_e15_206	1492	GGGAGCATCTCTCGGTCTATGCTGTTCTTATGCCTT
mm_br_e15_207	1488	TGAGGTAGTAGGTTGTATGGTTATCGTATGCCTTCT
mm_br_e15_208	1478	TCTTTGGTTATCTATCTGTATGATCGTATTCCTTCT
mm_br_e15_209	1477	TGAGGTAGTAGGTTGTGTGGTTTCGTATGCCGTTTT
mm_br_e15_210	1462	TGAGGTAGTAGATTGTATAGTTTCGTATGCCGGCTT
mm_br_e15_211	1457	TGAGGTAGTAGGTTTTATAGTTTCGTATGCCGTCTT
mm_br_e15_212	1441	AGATGTACCGTGCGATTCAGACTATTCGTATGCCGT
mm_br_e15_213	1440	AGATGTACCGTGCGATTCAGTCGTATGCCGTCTTCT
mm_br_e15_214	1437	GGGAGCATCTCTCGTTCTATGCTGTTCGTATGCCGT
mm_br_e15_215	1435	TCTTTGGTTATCTAGCTTTATGATCGTATTCCTTCT
mm_br_e15_216	1415	TCGTTTCCGGCTCGAAGGACCATCGTATGCCGTCTT
mm_br_e15_217	1413	TCGTATGCCGTCTTCTTCTTGAAAAAAAAAAAACAT
mm_br_e15_218	1411	TGAGGTAGTAGATTGTATAGTTTCTTATTCCTTCTT
mm_br_e15_219	1410	TCTTTGGTTATCTAGCTGTATGATCTTATGCCTTCT
mm_br_e15_220	1407	TGAGGTTGGTGTACTGTGTGTGATCGTATGCCGTCT
mm_br_e15_221	1396	AGCAGCATTGTACAGGGCTATGTTCGTATGCCGTCT
mm_br_e15_222	1380	AACATTCAACGCTGTCGGTGAGTTTCGTATGCCGTC
mm_br_e15_223	1376	TGAGGTAGTAGGTTGTGTGGTTTCGTATTCCGTCTT
mm_br_e15_224	1374	TGAGGTAGTAGTTTGTGCTGTTTCGTATGCCTTCTT
mm_br_e15_225	1368	TCGTATGCCGTCTTCTGCTTGAAAAAAAAAAAACAT
mm_br_e15_226	1361	TCCCTGAGACCCTTTAACCTGTGTCGTATGCCGTCT
mm_br_e15_227	1354	TGAGGTAGTAGTTTGTTCTGTTTCGTATGCCGTCTT
mm_br_e15_228	1352	AGCAGGCTCACTCTTTTCGTATGCCGTCTTCTGCTT
mm_br_e15_229	1341	ATCCCACTTCTGACACCATCGTATGCCGTCTTCTGC
mm_br_e15_230	1335	AGATGTACCGTGCGATTCAGACTGTCGTATGCCGTT
mm_br_e15_231	1329	TGGAAGACTAGTGATTTTGTTGTTTCGTATGCCGTC
mm_br_e15_232	1326	GGGAGCATCTCTCGGTCTATGCTGTCGTATGCCGTT
mm_br_e15_233	1323	GGGAGCATCTCTCGGTCTATGTCGTATGCCGTCTTC
mm_br_e15_234	1322	GGGAGCATCTCTCGGTCTATGCTGTTCGTATGCCGC
mm_br_e15_235	1320	TCTTTGGTTATCTAGCTGTATGTTCGTATGCCTTCT
mm_br_e15_236	1320	CTTTCAGTCGGATGTTTACAGTTCGTATGCCGTCTT
mm_br_e15_237	1316	TGAGGTAGTAGTTTGTACAGTTTCGTATTCCTTCTT
mm_br_e15_238	1305	TCTTTGGTTATCTAGCTGTATCGTATGCCGTCTTCT
mm_br_e15_239	1303	TCGTATGCCGTCTTCTGCTTGAAAAAAAAAAAAACT
mm_br_e15_240	1301	TCAAGAGCAATAACGAAAAATGTCGTATGCCGTCTT
mm_br_e15_241	1301	AGCAGCATTGTACAGGGCTATCTCGTATGCCGTCTT
mm_br_e15_242	1285	TGAGGTAGTAGATTTTATAGTTTCGTATGCCTTCTT
mm_br_e15_243	1274	TCGTATGCCGTCTTCTTCTTTAAAAAAAAAAAAAAA
mm_br_e15_244	1272	TGAGGTAGTAGGTTGTATGGTTATCGTATGCCGGCT
mm_br_e15_245	1272	AGATGTACGTGCGATTCAGACTGTTCGTATGCCGTC
mm_br_e15_246	1272	AGAGGTAGTAGGTTGCATAGTTATCGTATGCCGTCT
mm_br_e15_247	1265	TGGAATGTAAAGAAGTATGTATTCGTATGCCGTCTT
mm_br_e15_248	1263	GGCAGAGGAGGGCTGTTCTTCTCGTATGCCGTCTTC
mm_br_e15_249	1263	ATCCCGGACGAGCCCCCATCGTATGCCGTCTTCTGC
mm_br_e15_250	1262	AACATTCATTGTTGTCGGTGGGTTCGTATGCCGTCT
mm_br_e15_251	1257	TGAGGTAGTAGTTTTTACAGTTTCGTATGCCTTCTT
mm_br_e15_252	1256	TCGTATGCCGTCTTCTTCTTGAAAAAAAAAAAAACT
mm_br_e15_253	1253	CTTTCAGTCGGATGTTTGCAGTTCGTATGCCGTCTT
mm_br_e15_254	1247	TCGTATGCCGTCTTCTGCTTGAAAAAAAAAAAATTT
mm_br_e15_255	1245	AGGCAGTGTAGTTAGCTGATTGCTCGTATGCCGTCT
mm_br_e15_256	1242	TGAGGTAGTAGATTTTATAGTTTCGTATTCCTTCTT
mm_br_e15_257	1241	TGAGGTAGTAGGTTGTGTGGTTTCGTATGCCTTCTT
mm_br_e15_258	1241	TACCACAGGGTAGAACCACGGATCGTATGCCGTCTT
mm_br_e15_259	1229	TGAGGTAGGAGGTTGTATAGTTTTCGTATGCCTTCT
mm_br_e15_260	1224	GTCCGACGATCTCGTATGCCGTCTTCTGCTTGAAAA
mm_br_e15_261	1222	AGAGGTAGTAGGTTGCATAGTTTCGTATTCCGTCTT
mm_br_e15_262	1206	AACATTCAACCTGTCGGTGAGTTTTCGTATGCCGTC
mm_br_e15_263	1193	TGAGGTAGTAGGTTGTACAGTTTCGTATGCCGTCTT
mm_br_e15_264	1180	TAAGGCACGCGGTGAATGCCATTCGTATGCCGTCTT
mm_br_e15_265	1176	AACATTCAACGCTGTCGGTGAGTTTTCGTATGCCGT
mm_br_e15_266	1173	TCTACAGTCCGACGATCTCGGATGCCGTCTTCTGCT
mm_br_e15_267	1171	CTTTCAGTCGGATGTTTACAGCTCGTATGCCGTCTT
mm_br_e15_268	1170	TCGTATGCCGTCTTCTTCTTTAAAAAAAAAAAAATT
mm_br_e15_269	1170	TCCCTGAGACCCTTTAACCTGTTCGTATGCCGTCTT
mm_br_e15_270	1168	AACCCGTAGATCCGATCTTGTGTCGTATGCCTTCTT
mm_br_e15_271	1167	TCTTTGGTTATCTAGCTGTATGTCGTATGCCGTTTT
mm_br_e15_272	1166	GTACAGTACTGTGATAACTGAAATCGTATGCCGTCT
mm_br_e15_273	1161	AAAAGCTGGGTTGAGAGGGCGAATCGTATGCCGTCT
mm_br_e15_274	1158	TGAGGTAGTAGGTTGTTTGGTTTCGTATGCCGTCTT
mm_br_e15_275	1157	TCTTTGGTTATCTATCTGTATGATCGTATTCCGTCT
mm_br_e15_276	1152	TGAGGTAGTAGGTTGTATTGTTTCGTATGCCTTCTT
mm_br_e15_277	1151	TGAGGTAGTAGGTTGTATGGTATCGTATGCCGTCTT
mm_br_e15_278	1148	TGAGGTAGTAGGTTGTATAGTTTTCGTATGCCTTCT
mm_br_e15_279	1147	TACGTCATCGTCGTCATCGTTATTCGTATGCCGTCT
mm_br_e15_280	1139	AGCAGCCGGAATTCTGTTTTTCGTATGCCGTCTTCT
mm_br_e15_281	1135	AACCCGTAGATCCGATCTTGTGATCGTATGCCGTCT
mm_br_e15_282	1133	TCAAGAGCAATAACGAAAAATGTTCGTATGCCGTCT
mm_br_e15_283	1132	TGAGGTAGTAGGTTGTATGGTTTCGTATTCCGTTTT
mm_br_e15_284	1127	TTCTACAGTCCGACGATCTCGTATGCCGTCTTCTGT
mm_br_e15_285	1107	TGAGGTAGTAGATTGTATAGTTTCTTATGCCTTCTT
mm_br_e15_286	1105	TCACAGTGAACCGGTCTCTTTTTTCGTATGCCGTCT
mm_br_e15_287	1103	AAGGGATTCTGATGTTGGTCACTCGTATGCCGTCTT
mm_br_e15_288	1097	TGAGGTAGGAGGTTGTATAGTTCGTATGCCGTCTTT
mm_br_e15_289	1093	AATCATTCACGGACAACACTTTTCGTATGCCGTCTT
mm_br_e15_290	1086	TCTTTGGTTATCTAGCTGTATGTCGTATGCCTTCTT
mm_br_e15_291	1079	TGAGGGAGTAGGTTGTATGGTTTCGTATGCCGTCTT
mm_br_e15_292	1076	TGAGGTAGTAGTTTTTGCTGTTTCGTATGCCGTCTT
mm_br_e15_293	1064	GAGGTAGTAGGTTGTATGGTTTCGTATGCCGTCTTC
mm_br_e15_294	1056	AAACAAACATGGTGCACTTCTTTCGTATGCCGTCTT
mm_br_e15_295	1052	AACATTCATTGCTGTCGGTGGGTTTCGTATGCCGTC
mm_br_e15_296	1048	GTTCTACAGTCCGGACGATCTCGTATGCCGTCTTCT
mm_br_e15_297	1042	GGCAGAGGAGGGCTGTTCTTCCTCGTATGCCGTCTT
mm_br_e15_298	1026	TCTTTGGTTATCTAGCTGTATGATCGTATGCCTTTT
mm_br_e15_299	1025	TCTTTGGTTATCTAGCTGTATGATTCGTATGCCGTC
mm_br_e15_300	1021	GGGAGCATCTCTCGGTCTATGCTGTAATCGTATGCC
mm_br_e15_301	1007	TGAGGTAGTAGGTTGTATTGTTTCTTATGCCGTCTT
mm_br_e15_302	1002	GGGAGCATCTCTCGGTCTATGCTGTTCGTATGCCGG
mm_br_e15_303	993	TAAGGCACGCGGTGAATGCCAATTCGTATGCCGTCT
mm_br_e15_304	990	TGAGGTAGTAGGTTGTATAGTTATCGTATGCCTTCT
mm_br_e15_305	988	TCGTATGCCGTCTTCTGCTTTAAAAAAAAAAAAAAA
mm_br_e15_306	987	TCCCTGAGACCCTAACTTGTGAAATCGTATGCCGTC
mm_br_e15_307	986	TCGTATGCCGTCTTCTGTCGTATGCCGTCTTCTGCT
mm_br_e15_308	985	TGAGGTAGTAGGTTGTATAGTTTCTTATTCCGTCTT
mm_br_e15_309	985	AGATGTACCGTGCGATTCAAACTGTTCGTATGCCGT
mm_br_e15_310	982	TACAGTACTGTGATAACTGAATCGTATGCCGTCTTC
mm_br_e15_311	980	TGAGGTAGTAGGTTTTATGGTTTCGTATTCCTTCTT
mm_br_e15_312	979	TGAGGTAGTAGGTTGTATGGTTTCTTATGCCTTCTT
mm_br_e15_313	977	TCTACAGTCCGACGATTTCGTATGCCGTCTTCTGCT
mm_br_e15_314	976	CTCACCTGGAGCATGTTTTCTTCGTATGCCGTCTTC
mm_br_e15_315	969	TGTAAACATCCTACACTCTCAGCTTCGTATGCCGTC
mm_br_e15_316	967	GAAGTTGTTCGTGGTGGATTCGTCGTATGCCGTCTT
mm_br_e15_317	967	AGATGTACCGTGCGATTCAGACTGTTCGTATTCCTT
mm_br_e15_318	965	TCTTTGGTTATCTAGCTGTATGAATCGTATGCCGTT
mm_br_e15_319	958	TGAGGTAGTAGATTGTATAGTTATCGTATGCCTTCT
mm_br_e15_320	957	AAACATTCGCGGTGCACTTCTTTTCGTATGCCGTCT
mm_br_e15_321	956	TCTTTGGTTATCTATCTTTATGATCTTATGCCTTCT
mm_br_e15_322	952	CATTGCACTTGTCTCGGTCTGTTCGTATGCCGTCTT
mm_br_e15_323	951	TCGTATGCCGTCTTCTTCTTGAAAAAAAAAAAACTT
mm_br_e15_324	948	ACTGGACTTGGAGTCAGAAGGCTCGTATGCCGTCTT
mm_br_e15_325	947	TATTGCACTCGTCCCGGCCTCCTCGTATGCCGTCTT
mm_br_e15_326	943	CATTGCACTTGTCTCGGTCTGTCGTATGCCGTCTTC
mm_br_e15_327	938	TGGTAGACTATGGAACGTAGGTCGTATGCCGTCTTC
mm_br_e15_328	934	GATGTACCGTGCGATTCAGACTGTTCGTATGCCGTC
mm_br_e15_329	932	TCTTTGGTTATCTAGCTGTATGATCTTATGCCGTCT
mm_br_e15_330	924	TGAGGTAGTAGGTTGTATGGTTAATCGTATGCCGTC
mm_br_e15_331	922	AGCAGCATTGTACATGGCTATGATCGTATGCCGTCT
mm_br_e15_332	920	TGAGGTAGTAGGTTGTGTGGTTTTCGTATGCCTTCT
mm_br_e15_333	914	TCTTTGGTTATCTAGTCGTATGCCGTCTTCTTCTTT
mm_br_e15_334	914	CGTATGCCGTCTTCTGCTTGAAAAAAAAAAAAAAAA
mm_br_e15_335	913	TGAGGTAGTAGTTTTTACAGTTTCGTATTCCTTCTT
mm_br_e15_336	909	TCCGGCTCGAAGGACCATCGTATGCCGTCTTCTGCT
mm_br_e15_337	905	TGAGGTAGTAGGTTGTATGGTTATCGTATTCCGTCT
mm_br_e15_338	902	AACATTCATTGTTGTCGGTGGGTTTCGTATGCCGTT
mm_br_e15_339	894	TTCAAGTAATTCAGGATAGGTTTCGTATGCCGTCTT
mm_br_e15_340	873	GTACAGTACTGTGATAGCTGAATCGTATGCCGTCTT
mm_br_e15_341	872	GGGAGCATCTCTCGTTCTATGCTGTTCGTATGCCTT
mm_br_e15_342	871	TCACAGTGAACCGGTCTCTTTATCGTATGCCGTCTT
mm_br_e15_343	869	GGCAGAGGAGGGCTGTTCTTTCGTATGCCGTCTTCT
mm_br_e15_344	869	CATTGCACTTGTCTCGGTCTGATCGTATGCCTTCTT
mm_br_e15_345	862	TCTTTGGTTATCTATCTGTATGTCGTATGCCGTCTT
mm_br_e15_346	860	TCTTTGGTTATCTAGCTGTATTCGTATGCCGTCTTT
mm_br_e15_347	860	TCTTTGGTTATCTAGCTGTATGTCGTATTCCTTCTT
mm_br_e15_348	847	AACATTCAACGCTGTCGGTGAGTTCGTATGCCGTCT
mm_br_e15_349	846	TGAGGTAGTAGTTTGTACAGTTTCTTATGCCGTCTT
mm_br_e15_350	846	TGAGGTAGTAGGTTGTATGGTTTAGTATGCCGTCTT
mm_br_e15_351	846	CTTTCAGTCGGATGTTTGCAGCTCGTATGCCGTCTT
mm_br_e15_352	840	AATCGTATGCCGTCTTCTGCTTGAAAAAAAAAAAAA
mm_br_e15_353	839	TGAGGTAGTAGGTTTTATAGTTTCGTATTCCGTCTT
mm_br_e15_354	839	TGAGGTAGTAGGTTGTATGGGTTCGTATGCCGTCTT
mm_br_e15_355	838	CATTGCACTTGTCTCGGTCTGATCGTATTCCGTCTT
mm_br_e15_356	837	TGTAAACATCCTTGACTGGAAGCTTCGTATGCCGTC
mm_br_e15_357	835	GGGAGCATCTCTCGGTCTATGCTGTTCTTATTCCTT
mm_br_e15_358	834	TTCAAGTAATCCAGGATAGGCTTCGTATGCCGTCTT
mm_br_e15_359	832	TGAGGTAGGAGGTTGTATAGTTTCGTATGCCGGCTT
mm_br_e15_360	832	AGATGTACCGTGCGATTCAGACTGTCGTATGCCTTC
mm_br_e15_361	831	TCCCTGAGACCCTAACTTGTGATCGTATGCCTTCTT
mm_br_e15_362	831	AGCAGCATTGTACAGGGCTATGAAATCGTATGCCGT
mm_br_e15_363	824	TGAGGTAGTAGGTTGTATGGTTTCTTATTCCTTCTT
mm_br_e15_364	819	TCGTATGCCGTCTTCTTCTTTAAAAAAAAAAAAAAT
mm_br_e15_365	819	CAGGATCACAGAAAAAGTCGTATGCCGTCTTCTGCT
mm_br_e15_366	818	TCGTATGCCGTCTTCTGCTTGAAAAAAAAAAACAAA
mm_br_e15_367	816	TCGTATGCCGTCTTCTGCTTGAAAAAAAAAAAACTT
mm_br_e15_368	815	TGAGGTAGGAGGTTGTATAGTTTCGTATTCCTTCTT
mm_br_e15_369	813	GGGAGCATCTCTCGGTCTATGCTGTCGTATTCCGTC
mm_br_e15_370	811	AGCAGCATTGTACAGGGCTATGAATCGTATGCCGTC
mm_br_e15_371	810	TCTTTGGTTATCTAGCTTTATGTCGTATGCCGTCTT
mm_br_e15_372	808	TCTTTGGTTATCTAGCTGTATGAAATCGTATGCCGT
mm_br_e15_373	807	AGATGTACCGTGCGATTCAGACTGTTCTTATGCCGT
mm_br_e15_374	806	ACAGTCCGACGATCTCGTATGCCGTCTTCTTCTTTA
mm_br_e15_375	805	TCGTATGCCGTCTTCTTCTTGAAAAAAAAAAAAAAC
mm_br_e15_376	802	AAAAGCTGGGTTGAGAGGGCGATTCGTATGCCGTCT
mm_br_e15_377	801	TGAGGTAGTAGGTTGTGTGGTCGTATGCCGTCTTCT
mm_br_e15_378	800	TCTTTGGTTATCTATCTTTATGATCTTATTCCTTCT
mm_br_e15_379	798	AAAAAAAAAAAAAAAAAAAAAAAAAAAAAAAAAAAA
mm_br_e15_380	794	CAACGGAATCCCAAAAGCAGCTGTTCGTATGCCGTC
mm_br_e15_381	792	AGATGTACCGTGCGATTCAGACTGTTCTTATGCCTT
mm_br_e15_382	782	GGGAGCATCTCTCTGTCTATGCTGTTCGTATGCCGT
mm_br_e15_383	780	TGAGGTAGTAGGTTGTATGGTTTTCGTATGCCGTTT
mm_br_e15_384	768	ATAAAGCTAGATAACCGAAAGTTCGTATGCCGTCTT
mm_br_e15_385	767	TGAGGTAGGAGGTTGTATAGTTTCGTATGCCGTTTT
mm_br_e15_386	767	AAGGTAGATAGAACAGGTCTTGTTCGTATGCCGTCT
mm_br_e15_387	756	TCTTTGGTTATCTATCTTTATGATCGTATTCCGTCT
mm_br_e15_388	755	TGAGGTAGTAGGTTGTATGGTTTCGTATGCCTTTTT
mm_br_e15_389	753	ATAAAGCTAGATAACCGAAAGTATCGTATGCCGTCT
mm_br_e15_390	751	TGTAAACATCCTCGACTGGAAGCTTCGTATGCCTTC
mm_br_e15_391	749	TGAGGTAGTAGGTTGTGTTGTTTCGTATGCCGTCTT
mm_br_e15_392	745	AGAGGTAGTAGGTTGCATAGTTCGTATGCCGTCTTC
mm_br_e15_393	744	TTCAGAGTTCTACAGTCCGACTCGTATGCCGTCTTC
mm_br_e15_394	744	TCTTTGGTTATCTAGCTTTATGATCTTATGCCTTCT
mm_br_e15_395	744	AACATTCATTGTTGTCGGTGGGTCGTATGCCGTCTT
mm_br_e15_396	739	AGATGTACCGTGCGATTCAGACTGTTCGTATGCCGG
mm_br_e15_397	737	AGAGTTCTACAGTCCGGACAATCTCGTATGCCGTCT
mm_br_e15_398	732	TGAGGTAGTAGATTGTATAGTTTTCGTATGCCTTCT
mm_br_e15_399	725	TCGTATCGTCTTCTGCTTGTTCGTATGCCGTCTTCT
mm_br_e15_400	724	ACAGTCCGACGATCTCGTATGCCGTCTTCTTCTTGA
mm_br_e15_401	723	TCGTATGCCGTCTTCTTCTTTAAAAAAAAAAAAATA
mm_br_e15_402	719	GGGAGCATCTCTCGGTCTATGCTATTCGTATGCCGT
mm_br_e15_403	717	TCACAGTGAACCGGTCTCTTTTCGTATGCCTTCTTC
mm_br_e15_404	710	CAACGGAATCCCAAAAGCAGCTGTCGTATGCCGTCT
mm_br_e15_405	709	TGAGGTAGTAGGTTGTATGGTTTCGTATGACGTCTT
mm_br_e15_406	708	CGACGATCTCGTATGCCGTCTTCTGCTTTAAAAAAA
mm_br_e15_407	699	TCAGTGCATGACAGAACTTGGTCGTATGCCGTCTTC
mm_br_e15_408	694	TACCACAGGGTAGAACCACGGACTTCGTATGCCGTC
mm_br_e15_409	694	AACATTCAACGCTGTCGGTGAGTCGTATGCCGTCTT
mm_br_e15_410	692	TGAGGTAGTAGTTTGTACAGTTCGTATGCCGTCTTT
mm_br_e15_411	689	AGATGTACCGTGCGATTCAGACGTTCGTATGCCGTC
mm_br_e15_412	687	TGAGGTAGTAGGTTTTATAGTTTCGTATGCCTTCTT
mm_br_e15_413	687	TGAGGTAGGAGGTTGTATAGTTATCGTATGCCTTCT
mm_br_e15_414	684	TCGTATGCCGTCTTCTGCTTGAAAAACAAAAAAAAA
mm_br_e15_415	683	TGAGGTAGTAGTTTGTGCTGTTTCGTATGCCGTTTT
mm_br_e15_416	681	CTAAGGCAGGCAGACTTCAGTGTCGTATGCCGTCTT
mm_br_e15_417	675	TGAGGTAGTAGGTTGTGTGGTTATCGTATGCCGTTT
mm_br_e15_418	670	TGAGGTAGTAGGTTGTATTGTTTCGTATTCCTTCTT
mm_br_e15_419	670	TGAGGTAGTAGGTTGTATGGTTTTCGTATTCCGTCT
mm_br_e15_420	669	TAGCTTATCAGACTGATGTTGACTCGTATGCCGTCT
mm_br_e15_421	669	CTACAGTCCGACGATCTCGTATGCCGTCTTCTGCTG
mm_br_e15_422	660	GCACATTACACGGTCGACCTCTTCGTATGCCGTCTT
mm_br_e15_423	659	TTCTACAGTCCGGACGATCTCGTATGCCGTCTTCTG
mm_br_e15_424	659	GTACAGTACTGTGATAACTGATCGTATGCCGTCTTT
mm_br_e15_425	658	TCGAAACCGGGCGGAAACACCATCGTATGCCGTCTT
mm_br_e15_426	655	GGGAGCATCTCTCTGTCTATGCTGTTCGTATGCCTT
mm_br_e15_427	654	TGAGGTAGTAGATTGTATAGTTTCGTATTCCGTTTT
mm_br_e15_428	654	AGCTACATTGTCTGCTGGGTTTCTCGTATGCCGTCT
mm_br_e15_429	654	AGATGTACCGTGCTATTCAGACTGTTCGTATGCCGT
mm_br_e15_430	653	TGAGGTAGTAGTTTGTGCTGTTTTCGTATGCCTTCT
mm_br_e15_431	651	AGATGTACCGTGCGATTCAGACTTCGTATGCCTTCT
mm_br_e15_432	649	TGAGGTAGTAGTTTGTACAGTTTCGTATGCCGTTTT
mm_br_e15_433	640	TACCACAGGGTAGAACCACGGACATCGTATGCCGTC
mm_br_e15_434	639	AAACATGAAGCGCTGCAACACTCGTATGCCGTCTTC
mm_br_e15_435	637	TCTACAGTCCGACAATCTCGTATGCCGTCTTCTGCT
mm_br_e15_436	637	AGCAGGCTCACTCTTTTTCGTATGCCGTCTTCTGCT
mm_br_e15_437	628	ACCATCGACCGTTGATTGTACCTCGTATGCCGTCTT
mm_br_e15_438	627	TCTTTGGTTATCTATCTGTATGATCTTATGCCTTCT
mm_br_e15_439	626	TGAGGTAGTAGTTTGTGCTGTTCGTATGCCGTCTTT
mm_br_e15_440	621	TCCCTGAGACCCTTTAACCTGTGATCGTATGCCGTC
mm_br_e15_441	617	TCTACAGTCCGGACGATCTCGTATGCCGTCTTCTGC
mm_br_e15_442	615	AACCCGTAGATCCGATCTTGTTCGTATGCCGTCTTT
mm_br_e15_443	614	TGAGGTAGTAGGTTGTATGGTTTTCGTATTCCTTCT
mm_br_e15_444	613	TCAGTGCACTACAGAACTTTGTTCGTATGCCGTCTT
mm_br_e15_445	611	TGAGGTAGTAGGTTGTATAGTCGTATGCCGTCTTCT
mm_br_e15_446	611	GTATGCCGTCTTCTTCTTGAAAAAAAAAAAAAAAAA
mm_br_e15_447	610	AGGTAGATAGAACAGGTCTTGTCGTATGCCGTCTTC
mm_br_e15_448	609	AGAGGTAGTAGGTTGCATAGTTTCGTATGCCTTCTT
mm_br_e15_449	606	TGGAGAGAAAGGCAGTTCCTGATTCGTATGCCGTCT
mm_br_e15_450	606	CAGCATTGTACAGGGCTATGATCGTATGCCGTCTTC
mm_br_e15_451	602	TGAGGTAGTAGATTGTATAGTCGTATGCCGTCTTCT
mm_br_e15_452	602	TCAGTGCATCACAGAACTTTGTTCGTATGCCGTCTT
mm_br_e15_453	600	TGAGGTAGTAGGTTGTATGTTTTCGTATGCCGTCTT
mm_br_e15_454	595	AATAATACATGGTTGATCTTTTCGTATGCCGTCTTC
mm_br_e15_455	594	AACCCGTAGATCCGATCTTGTGTCGTATTCCGTCTT
mm_br_e15_456	591	ACCACAGGGTAGAACCACGGACTTCGTATGCCGTCT
mm_br_e15_457	589	TCTTTGGTTATCTAGCTTTATGATCGTATTCCGTCT
mm_br_e15_458	588	TGAGGTAGTAGTTTGTATAGTTTCGTATGCCGTCTT
mm_br_e15_459	587	TGAGGTAGTAGTTTGTACAGTTTCGTATGCCGGCTT
mm_br_e15_460	587	TGAGGTAGTAGGTTGTGTGGTTTCGTATGCCGGCTT
mm_br_e15_461	583	TGAGGTAGTAGGTTGTATGGTTATCGTATTCCTTCT
mm_br_e15_462	581	TTTGAACCATCACTCGACTCCTTCGTATGCCGTCTT
mm_br_e15_463	581	TCGTATGCCGTCTTCTGCTTGAAAAAAAAACAAAAA
mm_br_e15_464	580	TCAGAGTTCTACAGTCCGACTCGTATGCCGTCTTCT
mm_br_e15_465	579	TGAGGTAGTAGGTTGTGTGGTTATTCGTATGCCGTC
mm_br_e15_466	578	TCGTATGCCGTCTTCTGCTTGAAAAAAAAAAAATTA
mm_br_e15_467	576	TACAGTCCGACGATCGTATGCCGTCTTCTGCTTGAA
mm_br_e15_468	574	TTCCGGCTCGAAGGACCATCGTATGCCGTCTTCTGC
mm_br_e15_469	573	AAACAAACATGGTGCACTTCTTTTCGTATGCCGTCT
mm_br_e15_470	569	TCGTATGCCGTCTTCTGCTTTAAAAAAAAAAAAATT
mm_br_e15_471	569	CTACAGTCCGACGATTTCGTATGCCGTCTTCTGCTT
mm_br_e15_472	568	TGAGGTAGTAGGTTGTGTGGTTAATCGTATGCCGTC
mm_br_e15_473	567	CCCTGAACTAGGGGTCTGGAGTTCGTATGCCGTCTT
mm_br_e15_474	566	TCTTTGGTTATCTATCTTTATTATCGTATTCCTTCT
mm_br_e15_475	564	TGAGGTAGTAGGTTGTATGGTTTCGTATGCAGTCTT
mm_br_e15_476	564	TATTGCACTTGTCCCGGCCTGTATCGTATGCCGTCT
mm_br_e15_477	564	GGGAGCATCTCTCGTTCTATGCTTCGTATGCCGTCT
mm_br_e15_478	561	TGAGGTAGTAGTTTGTGCTGTTTCTTATGCCGTCTT
mm_br_e15_479	560	CTGACCTATGAATTGACAGCCTCGTATGCCGTCTTC
mm_br_e15_480	554	GGGAGCATCTCTCGTTCTATGCTGTTCGTATTCCTT
mm_br_e15_481	551	TGAGGTAGTAGGTTTTATAGTTTCGTATTCCTTCTT
mm_br_e15_482	550	TCCCCGGCATCTCCACCATCGTATGCCGTCTTCTGC
mm_br_e15_483	550	TCACAGTGAACCGGTCTCTTTTCGTATGCCGTCTTT
mm_br_e15_484	549	AAGGGATTCTGATGTTGGTCACATCGTATGCCGTCT
mm_br_e15_485	548	TGAGATGAAGCACTGTAGCTCTCGTATGCCGTCTTC
mm_br_e15_486	546	TGAGGTAGTAGTTTGTGCTGTTTCGTATTCCTTCTT
mm_br_e15_487	545	TGTAAACATCCCCGACTGGAAGCTCGTATGCCGTCT
mm_br_e15_488	544	TGAGGTAGTAGGTTGTATGGTTTCGTATGCGGTCTT
mm_br_e15_489	542	TGAGGTAGTAGGTTGTATGGTTTCGGATGCCGTCTT
mm_br_e15_490	535	TCTACAGTCCGACTATCTCGTATGCCGTCTTCTGCT
mm_br_e15_491	535	AGCAGCCGGAATTCTGTTTTCGTATGCCGTCTTCTG
mm_br_e15_492	533	TCTACAGTCCGACTATCTCGTATGCCGTCTTCTTCT
mm_br_e15_493	533	AGAGGTAGTAGGTTGCATAGTTTCGTATGCCGGCTT
mm_br_e15_494	532	GGGAGCATCTCTCGGTCTATGCTGTCGTATTCCTTC
mm_br_e15_495	530	TGAGGGAGTAGGTTGTATAGTTTCGTATGCCGTCTT
mm_br_e15_496	530	CATTGCACTTGTCTCGGTCTGAATCGTATGCCGTCT
mm_br_e15_497	524	TCGTATGCCGTCTTCTGCTTGAAAAAAAAAAAAAGA
mm_br_e15_498	524	TACAGTAGTCTGCACATTGGTTTCGTATGCCGTCTT
mm_br_e15_499	521	TCCGACGATCTCGTATGCCGTCTTCTGCTTGAAAAA
mm_br_e15_500	521	GGCAGAGGAGGGCTGTTCTTCCCTCGTATGCCGTCT
mm_br_e15_501	516	TCGTATGCCGTCTTCTGTCGTATGCCGTCTTCTTCT
mm_br_e15_502	513	TGAGGTAGTAGGTTGTATGGTTATCGTATGCCTTTT
mm_br_e15_503	513	GGGAGCATCTCTCGTTCTATGCTGTTCTTATTCCTT
mm_br_e15_504	513	GGCAGAGGAGGGCTGTTCTTCATCGTATGCCGTCTT
mm_br_e15_505	512	TGAGGTAGGAGGTTGTATAGTTAATCGTATGCCGTC
mm_br_e15_506	511	TGAGGTAGTAGGTTGTATGGTTATTCGTATGCCGTC
mm_br_e15_507	511	GAGGTAGTAGGTTGTATGGTTTCGTATGCCGTCTTT
mm_br_e15_508	509	GGGAGCATCTCTCGTTCTATGCTGTTCGTATTCCGT
mm_br_e15_509	508	TGCGGGGCTAGGGCTAACAGCTCGTATGCCGTCTTC
mm_br_e15_510	506	TTAAGGCACGCGGTGAATGCCAATCGTATGCCGTCT
mm_br_e15_511	505	TGAGGTAGTAGGTTGTATAGTTTCTTATTCCTTCTT
mm_br_e15_512	503	AGCAGCATTGTACAGGTCTATGATCGTATGCCGTCT
mm_br_e15_513	502	TAGCTTATCAGACTGATGTTGATCGTATGCCGTCTT
mm_br_e15_514	499	CACCCGTAGAACCGACCTTGCGTCGTATGCCTTCTT
mm_br_e15_515	498	TGAGGTAGTAGGTTGTATGGTTCGTATGCCGTTTTT
mm_br_e15_516	498	TCTTTGGTTATCTAGCTCGTATGCCGTCTTCTGCTT
mm_br_e15_517	498	ATCGTAGAGGAAAATCCACGTTCGTATGCCGTCTTC
mm_br_e15_518	497	TCCCTGAGACCCTAACTTGTTCGTATGCCGTCTTCT
mm_br_e15_519	495	TCACAGTGAACCGGTCTCTTTCTCGTATGCCGTCTT
mm_br_e15_520	494	TGAGGTAGGAGGTTGTATAGTTTCTTATGCCGTCTT
mm_br_e15_521	493	TGAGGTAGTAGGTTGTATAGTTTCGTATTCCGTTTT
mm_br_e15_522	493	CTGACCTATGAATTGACAGCCATCGTATGCCGTCTT
mm_br_e15_523	491	TGAGGTAGTAGGTTTTATTGTTTCGTATGCCGTCTT
mm_br_e15_524	490	AGATGTACCGCGATTCAGACTGTTCGTATGCCGTCT
mm_br_e15_525	487	TCGTATGCCGTCTTCTTCTTGAAAAAAAAAAAACTA
mm_br_e15_526	487	TCGTATGCCGTCTTCTGCTTGAAAAAAAAAAAACTA
mm_br_e15_527	486	TCTTTGGTTATCTAGCTTTATGATCGTATGCCTTTT
mm_br_e15_528	485	TGTAAACATCCCCGACTGGAAGCTTCGTATGCCTTC
mm_br_e15_529	485	TGAGGTAGTAGGTTGTACGGTTTCGTATGCCGTCTT
mm_br_e15_530	483	TGAGGTAGTAGGTTGTGTGGTTTTTCGTATGCCGTC
mm_br_e15_531	483	TCGTATGCCGTCTTCTTCTTTAAAAAAAAAAAATTT
mm_br_e15_532	482	TCGGATGCCGTCTTCTGCTTGAAAAAAAAAAAAAAA
mm_br_e15_533	478	AGCAGCATTGTACAGTGCTATGATCGTATGCCGTCT
mm_br_e15_534	478	AACATTCATTGCTGTCGGTGGGTTTCGTATGCCGTT
mm_br_e15_535	475	TCGTATGCCGTCTTTCGTATGCCGTCTTCTGCTTGA
mm_br_e15_536	474	TCTTTGGTTATCTATCTGTATGTCGTATTCCTTCTT
mm_br_e15_537	473	TGAGGTAGTAGGTTGTATAGTTTCTTATGCCTTCTT
mm_br_e15_538	471	TCTTTGGTTATCTAGCTTTATTATCGTATGCCTTCT
mm_br_e15_539	471	AGAGGTAGTAGGTTTCATAGTTTCGTATGCCGTCTT
mm_br_e15_540	470	TCTTTGGTTATCTATCTTTATGTCGTATTCCTTCTT
mm_br_e15_541	470	CCCCGCCGGGCGTCGTATGCCGTCTTCTGCTTGAAA
mm_br_e15_542	469	CATTGCACTTGTCTCGGTCTGATTCGTATGCCGTCT
mm_br_e15_543	469	AACATTCATTGCTGTCGGTGGGTCGTATGCCGTCTT
mm_br_e15_544	468	CTTTCAGTCGGATGTTTGCAGTCGTATGCCGTCTTC
mm_br_e15_545	467	TCGGATCCGTCTGAGCTTGGCTTTCGTATGCCGTCT
mm_br_e15_546	466	TGAGGTAGTAGTTTTTGCTGTTTCGTATGCCTTCTT
mm_br_e15_547	465	TGAGGTAGTAGGTTGTGTGGTTTTCGTATGCCGTTT
mm_br_e15_548	463	TGAGGTAGTAGGTTGTATGGTTTTCTTATGCCGTCT
mm_br_e15_549	461	TGAGGGAGTAGATTGTATAGTTTCGTATGCCGTCTT
mm_br_e15_550	461	TAAGGCACGCGGTGAATGCCATCGTATGCCGTCTTT
mm_br_e15_551	461	AACCCGTAGATCCGATCTTGTGTCGTATGCCGTTTT
mm_br_e15_552	459	TGAGGTAGTAGGTTGTGTGGTTTCTTATGCCGTCTT
mm_br_e15_553	458	TCGTATGCCGTCTTCTTCTTGAAAAAAAAAAAATTA
mm_br_e15_554	458	GGGAGCATCTCTCGGTCTATGCTGTTCTTATTCCGT
mm_br_e15_555	457	AGCAGCATTGTACAGGGCTATGATCGTATGCCGGCT
mm_br_e15_556	455	ATCCGGCTCGAAGGACCATCGTATGCCGTCTTCTGC
mm_br_e15_557	454	GTATGCCGTCTTCTGCTTGAAAAAAAAAAAAAAATA
mm_br_e15_558	452	GGGAGCATCTCTCGGTCTATGCTGTCGTATGCCTTT
mm_br_e15_559	451	GCAGCCGGAATTCTGTTTTTCGTATGCCGTCTTCTG
mm_br_e15_560	450	ACCACAGGGTAGAACCACGGAATCGTATGCCGTCTT
mm_br_e15_561	450	AAGGTAGATAGAACAGGTCTTGATCGTATGCCGTCT
mm_br_e15_562	448	TCTACAGTCCGACGATTCGTATGCCGTCTTCTGCTT
mm_br_e15_563	447	CTTTTTGCGGTCTGGGCTTGCTCGTATGCCGTCTTC
mm_br_e15_564	446	TCGTATGCCGTCTTCTTCTTTAAAAAAAAAAAATAT
mm_br_e15_565	446	AACCCGTAGATCCGAACTTGTTCGTATGCCGTCTTC
mm_br_e15_566	445	CATTGCACTTGTCTCGGTCTGATCGTATGCCGTTTT
mm_br_e15_567	445	ACCACAGGGTAGAACCACGGATTCGTATGCCGTCTT
mm_br_e15_568	444	AGTCCGACGATCTCGTATGCCGTCTTCTTCTTTAAA
mm_br_e15_569	440	TGAGGTAGGAGGTTGTATAGTTATTCGTATGCCGTC
mm_br_e15_570	439	TCTTTGGTTATCTATCTGTATGTCGTATTCCGTCTT
mm_br_e15_571	438	TCTTTGGTTATCTAGCTTTATGTCGTATTCCGTCTT
mm_br_e15_572	435	TGTAGGGATGGAAGCCATGAATTCGTATGCCGTCTT
mm_br_e15_573	434	AGCAGGCTCACTCTTTTCGTATGCCGTCTTCTTCTT
mm_br_e15_574	431	TCGTATGCCGTCTTCTGCTTGTTCGTATGCCGTCTT
mm_br_e15_575	431	TAAGGCACGCGGTGAATGCCAATCGTATGCCGGCTT
mm_br_e15_576	431	AACCCGTAGATCCGATCTTGTGTCGTATTCCTTCTT
mm_br_e15_577	431	AACCCGTAGATCCGAACTTGTGATCGTATGCCGTCT
mm_br_e15_578	430	TCGTATGCCGTCTTCTGCTTGAAAAAAACAAAAAAA
mm_br_e15_579	429	TACAGTACTGTGATAACTGAAGTCGTATGCCGTCTT
mm_br_e15_580	427	GTACAGTACTGTGATAGCTGATCGTATGCCGTCTTC
mm_br_e15_581	426	TACAGTACTGTGATAACTGATCGTATGCCGTCTTCT
mm_br_e15_582	426	CTTTGGTTATCTAGCTGTATGAATCGTATGCCGTCT
mm_br_e15_583	425	TGGCAGTGTATTGTTAGCTGGTTCGTATGCCGTCTT
mm_br_e15_584	425	TGAGGTAGTAGGTTGTATGGTTCGTATGCCTTCTTT
mm_br_e15_585	423	TCACAGTGAACCGGTCTCTTTCGTATGCCGTCTTCT
mm_br_e15_586	420	GGGAGCATCTCTCGTTCTATGCTGTTCTTATGCCTT
mm_br_e15_587	420	GGCAGAGGAGGGCTGTTCTTCCATCGTATGCCGTCT
mm_br_e15_588	419	TTATAAAGCAATGAGACTGATTCGTATGCCGTCTTC
mm_br_e15_589	418	ACCATCGACCGTTGAGTGGACCTCGTATGCCGTCTT
mm_br_e15_590	417	TGAGGTAGTAGTTTGTGCTGTTATCGTATGCCTTCT
mm_br_e15_591	416	TGAGGTAGTAGTTTGTTCTGTTTCGTATTCCGTCTT
mm_br_e15_592	415	TGTAAACATCCTCGACTGGAAGTCGTATGCCGTCTT
mm_br_e15_593	414	TTCTACAGTCCGACGATCTCGTATGCCGTCTTCTTT
mm_br_e15_594	414	AGAGTTCTACAGTCCGGACGATTTCGTATGCCGTCT
mm_br_e15_595	413	TGAGGTAGTAGGTTGTATTGTTTCGTATGCCGTTTT
mm_br_e15_596	413	TCGTATGCCGTCTTCTGCTTTAAAAAAAAAAAAAAT
mm_br_e15_597	412	TACAGTACTGTGATAACTGAAATCGTATGCCGTCTT
mm_br_e15_598	411	TCTTTGGTTATCTATTCGTATGCCGTCTTCTTCTTT
mm_br_e15_599	409	GGGAGCATCTCTCGGTCTATGCTTCGTATTCCGTCT
mm_br_e15_600	408	TGAGGTAGTAGGTTGTGTGGTTATCGTATGCCGGCT
mm_br_e15_601	408	AACATTCAACGCTGTCGGTGTCGTATGCCGTCTTCT
mm_br_e15_602	407	TGAGGTAGTAGGTTGTGTGGTAATCGTATGCCGTCT
mm_br_e15_603	407	CTACAGTCCGGACGATCTCGTATGCCGTCTTCTGCT
mm_br_e15_604	406	AGTCCGACGATCTCGTATGCCGTCTTCTTCTTGAAA
mm_br_e15_605	405	TCGTATGCCGTCTTCTTCTTGAAAAAAAAAAACAAA
mm_br_e15_606	403	TTCATTCGGCTGTCCAGATGTATCGTATGCCGTCTT
mm_br_e15_607	403	AAAAGCTGGGTTGAGAGGGCGTTCGTATGCCGTCTT
mm_br_e15_608	402	TGAGGTAGTAGTTTGTACAGTTATCGTATGCCTTCT
mm_br_e15_609	402	TGAGGTAGGAGGTTGTATAGTTGTTCGTATGCCGTC
mm_br_e15_610	401	TGAGGTAGGAGGTTGTATAGTCGTATGCCGTCTTCT
mm_br_e15_611	400	TCGTAACCGGGCGGAAACACCATCGTATGCCGTCTT
mm_br_e15_612	398	TCTACAGTCCGACGATTTCGTATGCCGTCTTCTTCT
mm_br_e15_613	398	TCGTATGCCGTCTTCTTCTTGAAAAAAAAAAAATCT
mm_br_e15_614	397	AGCAGCATTGTACAGGGCTATGATCGTATGCCGTTT
mm_br_e15_615	396	TACAGTCCGACGATTTCGTATGCCGTCTTCTGCTTG
mm_br_e15_616	393	CAGTCCGACGATCTCGTATGCCGTCTTCTGCTTGTA
mm_br_e15_617	392	AACACACCCAGCTAACCTTTTTTCGTATGCCGTCTT
mm_br_e15_618	390	TGAGGTAGTAGGTTGTATGGTTTTCTTATGCCTTCT
mm_br_e15_619	390	TCGTATGCCGTCTTCTTCGTATGCCGTCTTCTGCTT
mm_br_e15_620	390	TACAGTCCGACAATCTCGTATGCCGTCTTCTGCTTG
mm_br_e15_621	388	TCGTATGCCGTCTTCTGCTTTAAAAAAAAAAAAATA
mm_br_e15_622	388	TCCCTGAGACCCTAACTTGTGATCGTATTCCGTCTT
mm_br_e15_623	388	CAGTCCGACGATCTCGTATGCCGTCTTCTTCTTTAA
mm_br_e15_624	387	TGCGGGGCTAGGGCTAACAGCATTCGTATGCCGTCT
mm_br_e15_625	387	AACCCGTAGATCCGAACTTGTGTTCGTATGCCGTCT
mm_br_e15_626	385	TCGATCGGTCGGTCGGTCAGTTCGTATGCCGTCTTC
mm_br_e15_627	384	AGATGTACCGTGCTATTCAGACTGTTCGTATGCCTT
mm_br_e15_628	383	TGAGGTAGTAGTTTGTACAGTTTCTTATTCCGTCTT
mm_br_e15_629	383	TGAGGTAGTAGGTTGTGTGGTTTCGTATTCCTTCTT
mm_br_e15_630	383	GTACAGTACTGTGATAACTGAAAATCGTATGCCGTC
mm_br_e15_631	382	AGATGTACCGTGCGATTCAGATGTTCGTATGCCGTC
mm_br_e15_632	382	AACATTCATTGCTGTCGGTGTCGTATGCCGTCTTCT
mm_br_e15_633	381	TGAGGTAGTAGATTGTATAGTTTCGTATGCCTTTTT
mm_br_e15_634	381	TCTTTGGTTATCTAGCTGTATGAATCGTATGCCTTT
mm_br_e15_635	381	GTTCTACAGTCCGACGGATCTCGTATGCCGTCTTCT
mm_br_e15_636	380	TCTTTGGTTATCTAGCTGTATGATCTTATTCCTTCT
mm_br_e15_637	379	TGAGGTAGTAGATTTTATAGTTTCTTATTCCTTCTT
mm_br_e15_638	379	TGAGGTAGGAGGTTGTATAGTTTTTCGTATGCCGTC
mm_br_e15_639	379	TCTTTGGTTATCTATCTGTATGTCGTATGCCTTCTT
mm_br_e15_640	378	GGGAGCATCTCTCGGTCTATGCTGTCGTATGCCGGC
mm_br_e15_641	376	AGTTCTACAGTCCGGACGATCTCGTATGCCGTCTTC
mm_br_e15_642	375	TGGAGAGAAAGGCAGTTCCTGAATCGTATGCCGTCT
mm_br_e15_643	375	AGCGTACGCGTTAGGACCCGATCGTATGCCGTCTTC
mm_br_e15_644	373	TGAGGTAGTAGGTCGTATGCCGTCTTCTGCTTGAAA
mm_br_e15_645	373	ACTGGACTTGGAGTCAGAAGGTCGTATGCCGTCTTC
mm_br_e15_646	372	TGAGGTAGTAGGTTGTGCGGTTTCGTATGCCGTCTT
mm_br_e15_647	372	TGAGGTAGTAGGTTGTATGGTTTCGGATGCCGGCTT
mm_br_e15_648	371	TGAGGTAGTAGGTTGTATGGTTTCGTATTCCTTTTT
mm_br_e15_649	371	TGAGGGGCAGAGAGCGAGACTTTTTCGTATGCCGTC
mm_br_e15_650	371	CGCGGCGTGGGAATCGTATGCCGTCTTCTGCTTGAA
mm_br_e15_651	371	ATCACGTCGGGGTCACCATCGTATGCCGTCTTCTGC
mm_br_e15_652	370	TCGTATGCCGTCTTCTGCTTGAAAAAAAAAAAATCT
mm_br_e15_653	370	AGAGTTCTACAGTCCGGACGGATCTCGTATGCCGTC
mm_br_e15_654	369	TCTACAGTCCGACGATCTCGTATGCCGTCTTCTGTT
mm_br_e15_655	369	CAGTGCAATGATGAAAGGGCATTCGTATGCCGTCTT
mm_br_e15_656	368	TGAGGTAGTAGGTTGTATGGTAATCGTATGCCGTCT
mm_br_e15_657	368	TAAAGCTAGATAACCGAAAGTAATCGTATGCCGTCT
mm_br_e15_658	366	TCTTTGGTTATCTATCTGTATGATCTTATTCCTTCT
mm_br_e15_659	366	CATGCCTTGAGTGTAGGACCGTTCGTATGCCGTCTT
mm_br_e15_660	365	TGAGGTAGTAGGTTTTATTGTTTCGTATTCCGTCTT
mm_br_e15_661	365	AGATGTACCGGCGATTCAGACTGTTCGTATGCCGTC
mm_br_e15_662	364	TCTACAATCCGACGATCTCGTATGCCGTCTTCTGCT
mm_br_e15_663	364	AGAGTTCTACAGTCCGACTCGTATGCCGTCTTCTGC
mm_br_e15_664	363	TGAGGTAGTAGTTTTTTCTGTTTCGTATGCCGTCTT
mm_br_e15_665	362	TTGAGGTAGTAGGTTGTATGGTTCGTATGCCGTCTT
mm_br_e15_666	362	TGAGGTAGTAGTTTTTGCTGTTTCGTATTCCGTCTT
mm_br_e15_667	361	TCTTTGGTTATCTAGCTTTATGTCGTATGCCTTCTT
mm_br_e15_668	361	TCTTTGGTTATCTAGCTTTATGATCTTATTCCTTCT
mm_br_e15_669	361	AGCAGCATTGTACAGGGCTATCATCGTATGCCTTCT
mm_br_e15_670	361	AGATGTACCGTGCGATTCAGACTGTTAGTATGCCGT
mm_br_e15_671	361	AACATTCATTGCTGTCGGTGGGTTCGTATGCCGTCT
mm_br_e15_672	359	TCTTTGGTTATCTATCTTTATTATCGTATGCCTTCT
mm_br_e15_673	359	AAACATGAAGCGCTGCAACATCGTATGCCGTCTTCT
mm_br_e15_674	358	TCGTATGCCGTCTTCTTCTTGAAAAACAAAAAAAAA
mm_br_e15_675	358	TCGGATCCGTCTGAGCTTGGCTATTCGTATGCCGTC
mm_br_e15_676	357	AACATTCATTGCTGTCGGTGGGGTTCGTATGCCGTC
mm_br_e15_677	356	TCTACAGTCCGACGCTCTCGTATGCCGTCTTCTGCT
mm_br_e15_678	356	TCACAGTGAACCGGTCTCTTTTTCGTATGCCTTCTT
mm_br_e15_679	354	AGATGTACCGTGCGATTCAGACTGTCGTATGCCTTT
mm_br_e15_680	353	TTCAAGTAATCCAGGATAGGCTTTTCGTATGCCGTC
mm_br_e15_681	353	TGGCTCAGTTCAGCAGGAACAGTTCGTATGCCGTCT
mm_br_e15_682	353	TGAGGTAGTAGGTTTTGTGGTTTCGTATGCCGTCTT
mm_br_e15_683	353	TGAGGTAGGAGGTTGTATAGTTGTCGTATGCCTTCT
mm_br_e15_684	353	AGCTCGGTCTGAGGCCCCTCAGTTCGTATGCCGTCT
mm_br_e15_685	352	GGGAGCATCTCTCTGTCTATGCTGTTCTTATGCCTT
mm_br_e15_686	352	AGATGTACCGTGCATTCAGACTGTTCGTATGCCGTC
mm_br_e15_687	351	TTCTACAGTCCGACGATTTCGTATGCCGTCTTCTGC
mm_br_e15_688	351	TAGCAGCACGTAAATATTGGCGTCGTATGCCGTCTT
mm_br_e15_689	351	AGCTACATTGTCTGCTGGGTTTTCGTATGCCGTCTT
mm_br_e15_690	350	TGTAAACATCCTCGACTGGAAGCTTCGTATTCCGTC
mm_br_e15_691	350	CAGTCCGACGATCGTATGCCGTCTTCTGCTTGAAAA
mm_br_e15_692	349	TGAGGTAGTAGGTTGTATAGTTAATCGTATGCCGTC
mm_br_e15_693	349	TCTTTGGTTATCTATCTTTATGTCGTATTCCGTCTT
mm_br_e15_694	347	TACAGTACTGTGATAGCTGAAGTCGTATGCCGTCTT
mm_br_e15_695	346	TGAGGTAGTAGGTTGTATGGTTTTTCGTATGCCGTC
mm_br_e15_696	346	TCTTTGGTTATCTAGCTTTATGTTCGTATGCCTTCT
mm_br_e15_697	346	ACAGTAGTCTGCACATTGGTTATCGTATTCCGTCTT
mm_br_e15_698	343	TGAGGTAGTAGGTTGTATGGTTCGTATGCCGGCTTC
mm_br_e15_699	343	AACCCGTAGATCCGATCTTGTGTTCGTATGCCTTCT
mm_br_e15_700	342	TCTTTGGTTATCTATCTTTATGTCGTATGCCGTCTT
mm_br_e15_701	342	TCGTATGCCGTCTTCTGCTTGAAAAAACAAAAAAAA
mm_br_e15_702	342	AGATGACCGTGCGATTCAGACTGTTCGTATGCCGTC
mm_br_e15_703	341	TGAGGTAGTAGGTTGTATAGTTTCGTATGACGTCTT
mm_br_e15_704	340	AGATGTACCGTACGATTCAGACTGTTCGTATGCCGT
mm_br_e15_705	339	TGTAGGGATGGAAGCCATGAAATCGTATGCCGTCTT
mm_br_e15_706	339	TGAGGTAGTAGGTTGTATAGTTTAGTATGCCGTCTT
mm_br_e15_707	339	GAAGTTGTTCGTGGTGGATTCGTCGTATGCCGTTTT
mm_br_e15_708	338	TGAGGTAGTAGGTTGTATTGTTTCTTATTCCGTCTT
mm_br_e15_709	338	TAAAGCTAGATAACCGAAAGTATTCGTATGCCGTCT
mm_br_e15_710	338	GGGAGCATCTCTCTGTCTATGCTTCGTATGCCGTCT
mm_br_e15_711	338	ATGGTCGTTCATTTTTCGTATGCCGTCTTCTGCTTG
mm_br_e15_712	337	TTCTACAGTCCGACGATCTCGTATGCCGTATTCTGC
mm_br_e15_713	336	TGAGGTAGTAGGTTGTATGGTTTTCGTATGCCGGCT
mm_br_e15_714	335	TGTAAACATCCTCGACTGGAAGCTTCGTATGCCGTT
mm_br_e15_715	335	TCTTTGGTTATCTAGTCGTATGCCGTCTTCTTCTTG
mm_br_e15_716	335	CTACAGTCCGACAATCTCGTATGCCGTCTTCTGCTT
mm_br_e15_717	334	TGAGGTAGTAGATTGTATAGTTTCGTATGACGTCTT
mm_br_e15_718	333	TGGAAGACTAGTGATTTTGTTGTTCGTATGCCTTCT
mm_br_e15_719	333	TGAGGTAGTAGTTTGTGCTGTCGTATGCCGTCTTCT
mm_br_e15_720	333	TGAGGTAGTAGGTTGTATTGTTCGTATGCCGTCTTT
mm_br_e15_721	333	CTGAGGTAGTAGTTTGTACAGTTTCGTATGCCGTCT
mm_br_e15_722	333	CGCGGCGTGGGAAATCGTATGCCGTCTTCTGCTTGA
mm_br_e15_723	332	TGAGGTAGTAGGTTGTGTGGTTATTCGTATGCCGTT
mm_br_e15_724	332	TGAGGTAGTAGGTTGTATGGTTAATCGTATGCCGTT
mm_br_e15_725	332	TCTTTGGTTATCTAGCTTTATGTCGTATTCCTTCTT
mm_br_e15_726	330	GGGAGCATCTCTCGGTCTATGCTTCGTATTCCTTCT
mm_br_e15_727	329	ATCCCACTCCTGACACCATCGTATGCCGTCTTCTGC
mm_br_e15_728	329	AAGGGATTCTGATGTTGGTCATCGTATGCCGTCTTC
mm_br_e15_729	328	TGAGGTAGTAGGTTGTATAGTTATCGTATGCCGTTT
mm_br_e15_730	328	TGAGGTAGTAGATTGTATAGTTTCGTATTCCTTTTT
mm_br_e15_731	328	TCTTTGGTTATCTAGCTGTATGAATCGTATGCCTTC
mm_br_e15_732	327	TGAGGTAGTAGGTTGTATGGTTCGTATTCCGTCTTT
mm_br_e15_733	327	TCACAGTGAACCGGTCTCTTTTATCGTATGCCGTCT
mm_br_e15_734	327	TATTGCACTCGTCCCGGCCTCCTTCGTATGCCGTCT
mm_br_e15_735	327	GGGAGCATCTCTCTGTCTATGCTGTTCGTATTCCTT
mm_br_e15_736	326	TTTGAACCATCACTCGACTCCTCGTATGCCGTCTTC
mm_br_e15_737	326	TTCTACAGTCCGACAATCTCGTATGCCGTCTTCTGC
mm_br_e15_738	326	TGAGGTAGTAGTTTGTTCTGTTTCGTATGCCTTCTT
mm_br_e15_739	326	TCACAGTGAACCGGTCTCTTTTCGTATTCCGTCTTC
mm_br_e15_740	326	TAGCAGCGGGAACAGTACTGCAGTCGTATGCCGTCT
mm_br_e15_741	325	AGATGTACCGTTCGATTCAGACTGTTCGTATGCCGT
mm_br_e15_742	324	TGAGGTAGTAGATTGTATAGTTTAGTATGCCGTCTT
mm_br_e15_743	324	TCTTTGGTTATCTAGCTGTATTATCGTATGCCTTCT
mm_br_e15_744	323	AGCAGCATTGTACAGGGCTATTTCGTATGCCGTCTT
mm_br_e15_745	323	AGATGTACCGTGCGATTCAGATCGTATGCCGTCTTT
mm_br_e15_746	323	AACCCGTAGATCCGATCTTGTTCGTATGCCTTCTTC
mm_br_e15_747	322	TGAGGTAGTAGGTTGTGTGGTATCGTATGCCGTCTT
mm_br_e15_748	321	TGAGGTAGTAGATTTTATAGTTTCTTATGCCGTCTT
mm_br_e15_749	320	AAAAGCTGGGTTGAGAGGGCGAATTCGTATGCCGTC
mm_br_e15_750	319	CGCGACCTCAGATCAGACTCGTATGCCGTCTTCTGC
mm_br_e15_751	318	TGCGGGGCTAGGGCTAACAGCAATCGTATGCCGTCT
mm_br_e15_752	318	TGAGATGAAGCACTGTAGCTTCGTATGCCGTCTTCT
mm_br_e15_753	317	CTAAGGCAGGCAGACTTCAGTGTTCGTATGCCGTCT
mm_br_e15_754	316	TGAGGTAGGAGGTTTTATAGTTTCGTATGCCGTCTT
mm_br_e15_755	316	GGGAGCATCTCTCGGTCTCTGCTGTTCGTATGCCGT
mm_br_e15_756	315	TATTGCACTCGTCCCGGCCTCTCGTATGCCGTCTTC
mm_br_e15_757	315	TACAGTCCGACGATTCGTATGCCGTCTTCTGCTTGA
mm_br_e15_758	315	AGATGTACCGTGCGATTCAGACTGTAATCGTATTCC
mm_br_e15_759	314	TCTTTGGTTATCTATCTGTATGTTCGTATGCCGTCT
mm_br_e15_760	314	AGATGTACCGTGCGATCAGACTGTTCGTATGCCGTC
mm_br_e15_761	313	TCTTTGGTTATCTATCTTTATTATCTTATTCCTTCT
mm_br_e15_762	313	TCTTTGGTTATCTAGCTGTATGATTCGTATGCCGTT
mm_br_e15_763	313	GGGAGCATCTCTCTGTCTATGCTGTTCTTATTCCTT
mm_br_e15_764	313	CACCCGTAGAACCGACCTTGCGTTCGTATGCCTTCT
mm_br_e15_765	312	TGAGGTAGTAGGTTTTATGGTTTCTTATGCCGTCTT
mm_br_e15_766	311	CAGTCCGACGATCTCGTATGCCGTCTTCTGCTTTCA
mm_br_e15_767	310	TACGTCATCGTCGTCATCGTTATTCGTATGCCTTCT
mm_br_e15_768	309	GGGAGCATCTCTCGGTCTATGCTGTTAGTATGCCGT
mm_br_e15_769	308	CATTGCACTTGTCTCGTTCTGATCGTATTCCGTCTT
mm_br_e15_770	308	ATCCCATCCTCGTCGCCATCGTATGCCGTCTTCTGC
mm_br_e15_771	307	TGAGGTAGTAGGTTGTGTGGTTATCGTATGCCTTCT
mm_br_e15_772	307	CTTTGGTTATCTAGCTTTATGATCGTATGCCGTCTT
mm_br_e15_773	307	CATTGCACTTGTCTCGTTCTGATCGTATGCCTTCTT
mm_br_e15_774	306	TTCTACAGTCCGACGGATCTCGTATGCCGTCTTCTG
mm_br_e15_775	306	AGCAGGCTCACTCTTTTTCGTATGCCGTCTTCTTCT
mm_br_e15_776	306	AGCAGCATTGTACAGGGCTATTCGTATGCCGTCTTT
mm_br_e15_777	304	TCTTTGGTTATCTATTCTTATGCCGTCTTCTTCTTT
mm_br_e15_778	303	AACCGGGCGGAAACACCATCGTATGCCGTCTTCTTC
mm_br_e15_779	302	TGAGGTAGTAGTTTGTACAGTTTTCGTATGCCTTCT
mm_br_e15_780	302	TCCCTGAGACCCTAACTTGTGTCGTATGCCGTCTTT
mm_br_e15_781	301	TGAGGTAGTAGGTTGTATGGTTCGTATGCCTTCTTC
mm_br_e15_782	300	TTCTACAGTCCGACGATCTCGTATGACGTCTTCTGC
mm_br_e15_783	300	TCGTATGCCTCGTATGCCGTCTTCTGCTTGAAAAAA
mm_br_e15_784	300	AGCAGCATTGTACATGGCTATGATCGTATGCCTTCT
mm_br_e15_785	300	AACATTCAACCTGTCGGTGAGTTTCGTATGCCGTCT
mm_br_e15_786	298	AACATTCATTGTTGTCGGTGGGTTTTCGTATGCCGT
mm_br_e15_787	297	TCTACAGTCCGACGATCTCGTATGCAGTCTTCTGCT
mm_br_e15_788	297	CATTGCACTTGTCTCTGTCTGATCGTATGCCGTCTT
mm_br_e15_789	297	ATGTACCGTGCGATTCAGACTGTTCGTATGCCGTCT
mm_br_e15_790	296	TCAGTGCATGACAGAACTTGGTTCGTATGCCGTCTT
mm_br_e15_791	295	TTCTACAGTCCGACGATCTCGTATGCAGTCTTCTGC
mm_br_e15_792	295	TCTTTGGTTATCTAGCTTTATGATCTTATGCCGTCT
mm_br_e15_793	295	TCTTTGGTTATCTAGCTGTATGTCGTATTCCGTTTT
mm_br_e15_794	293	TCTACAGTCCGACGATCTCGGATGCCGACTTCTGCT
mm_br_e15_795	293	GTATGCCGTCTTCTGCTTGAAAAAAAAAAAAAATAA
mm_br_e15_796	293	AGAATTGTGGCTGGACATCTGTTCGTATGCCGTCTT
mm_br_e15_797	292	TCTTTGGTTATCTATCTGTATGTTCGTATGCCTTCT
mm_br_e15_798	292	GGGAGCATCTCTCGGTCTATGCTGTAATCGTATTCC
mm_br_e15_799	292	ACCACCGACCGTTGACTGTACCTCGTATGCCGTCTT
mm_br_e15_800	291	TTCTACAGTCCGACGATCTCGTATGCCGACTTCTGC
mm_br_e15_801	291	CATTGCACTTGTCTCGTATGCCGTCTTCTGCTTGAA
mm_br_e15_802	291	AGCAGCATTGTACAGGGCTATCTTCGTATGCCGTCT
mm_br_e15_803	290	TGAGGTAGTAGATTTTATAGTTTCTTATTCCGTCTT
mm_br_e15_804	290	TCGAGGAGCTCACAGTCTAGTTCGTATGCCGTCTTC
mm_br_e15_805	290	CGCGACCTCAGATCAGACGTTCGTATGCCGTCTTCT
mm_br_e15_806	290	AGGTTACCCGAGCAACTTTGCATTCGTATGCCGTCT
mm_br_e15_807	290	AGATGTACCGTGCGATTCAGACTGTCGTATGCCGGC
mm_br_e15_808	289	TGAGGTAGTAGGTTGTGTGGTTAATCGTATGCCGTT
mm_br_e15_809	287	TGAGGTAGGAGGTTGTATAGTATCGTATGCCGTCTT
mm_br_e15_810	287	TCTTTGGTTATCTATTCGTATGCCGTCTTCTGCTTT
mm_br_e15_811	287	TCGGAGGCTTTGTTTTTCGTATGCCGTCTTCTGCTT
mm_br_e15_812	287	CGGCGTCATGCAGGAGTTGATTTCGTATGCCGTCTT
mm_br_e15_813	286	TGGAAGACTAGTGATTTTGTTGTCGTATGCCGTCTT
mm_br_e15_814	286	TGAGGTAGTAGGTTGTATTGTTTCTTATGCCTTCTT
mm_br_e15_815	286	GTTCTACAGTCCGACAATCTCGTATGCCGTCTTCTG
mm_br_e15_816	285	TCTTTGGTTATCTAGCTTTATGATCGTATGCCGTTT
mm_br_e15_817	284	TCGTATGCCGTTCGTATGCCGTCTTCTGCTTGAAAA
mm_br_e15_818	284	TCGTATGCCGTCTTCTTCTTTAAAAAAAAAAAAACA
mm_br_e15_819	284	TACCACAGGGTAGAACCACGGATTCGTATGCCGTCT
mm_br_e15_820	284	TACAGTCCGACGATCTCGTATGCCGACTTCTGCTTG
mm_br_e15_821	284	GGGAGCATCTCTCGTTCTATGCTTCGTATGCCTTCT
mm_br_e15_822	284	AGATGTACCGTGCAATTCAGACTGTTCGTATGCCTT
mm_br_e15_823	283	TGAGGTAGTAGTTTGTACAGTTTCTTATTCCTTCTT
mm_br_e15_824	283	TGAGGTAGGAGGTTGTATAGTTTTCGTATTCCGTCT
mm_br_e15_825	283	GGGGGATTAGCTCAAATCGTATGCCGTCTTCTGCTT
mm_br_e15_826	283	AGATCAGAAGGTGACTGTGGCTTCGTATGCCGTCTT
mm_br_e15_827	282	TCGTATGCCGTCTTCTTCTTTAAAAAAAAAAAACTT
mm_br_e15_828	282	TATTGCACTTGTCCCGGCCTGTATTCGTATGCCGTC
mm_br_e15_829	282	CCGGGCGGAAACACCATCGTATGCCGTCTTCTTCTT
mm_br_e15_830	282	CAGAGTTCTACAGTCCGACTCGTATGCCGTCTTCTG
mm_br_e15_831	282	AGCAGCATTGTACAGGTCTATGATCGTATGCCTTCT
mm_br_e15_832	281	TCTACAGTCCGACGGATCTCGTATGCCGTCTTCTGC
mm_br_e15_833	280	TGAGGTAGTAGTTTGTGCTGTTTCGTATGCCGGCTT
mm_br_e15_834	280	AGTTCTACAGTCCGACGATTTCGTATGCCGTCTTCT
mm_br_e15_835	280	AGAGGTAGTAGGTTGCATAGTTTCGTATGCCGTTTT
mm_br_e15_836	279	TGAGGTAGTAGTTTTTGCTGTTTCGTATTCCTTCTT
mm_br_e15_837	279	TCGTATGCCGTCTTCTTCTTGAAAAAAAAAAAAATC
mm_br_e15_838	279	GGGAGCATCTCTCGGTCTATACTGTCGTATGCCGTC
mm_br_e15_839	279	CTACAGTCCGACGATCTCTTATGCCGTCTTCTGCTT
mm_br_e15_840	279	CATTGCACTTGTCTCGGTCTGTCGTATGCCGTCTTT
mm_br_e15_841	279	ACAGTAGTCTGCACATTGGTTTTCGTATGCCGTCTT
mm_br_e15_842	278	TTCAGAGTTCTACAGTCCGATCGTATGCCGTCTTCT
mm_br_e15_843	278	TGAGGTAGTAGTTTGTTCTGTTTCGTATTCCTTCTT
mm_br_e15_844	278	TGAGGTAGTAGGTTGTATTGTTTTCGTATGCCTTCT
mm_br_e15_845	278	CTACAGTCCGACGATCTCTTATGCCGTCTTCTTCTT
mm_br_e15_846	278	ACAGTCCGACGATCGTATGCCGTCTTCTGCTTGAAA
mm_br_e15_847	277	TGGTTAGGATTCGGCGCTCGTATGCCGTCTTCTGCT
mm_br_e15_848	277	TGAGGTAGGAGGTTGTATAGTAATCGTATGCCGTCT
mm_br_e15_849	277	TACGTCATCGTCGTCATCGTTATCGTATGCCGTCTT
mm_br_e15_850	277	TACAGTCCGACGATCTCTTATGCCGTCTTCTGCTTT
mm_br_e15_851	277	GTTCTACAGTCCGACTCGTATGCCGTCTTCTGCTTG
mm_br_e15_852	277	GCCCGGATAGCTCAGTCGGTCGTATGCCGTCTTCTG
mm_br_e15_853	277	CTACAGTCCGACGATTCGTATGCCGTCTTCTGCTTG
mm_br_e15_854	276	GTACAGTACTGTGATAGCTGAAATCGTATGCCGTCT
mm_br_e15_855	276	GGGAGCATCTCTCGGTCTATACTGTTCGTATGCCTT
mm_br_e15_856	276	AGATGTACCGTGCGATTCATACTGTTCGTATGCCGT
mm_br_e15_857	275	TGGTAGACTATGGAACGTAGGATCGTATGCCGTCTT
mm_br_e15_858	275	TCTACAGTCCTACGATCTCGTATGCCGTCTTCTTCT
mm_br_e15_859	275	TCTACAGTCCAACGATCTCGTATGCCGTCTTCTGCT
mm_br_e15_860	275	TCCGGCTCGAAGGACCATCGTATGCCGTCTTCTTCT
mm_br_e15_861	275	TCCCTGAGACCCTAACTTGTGAATCGTATGCCTTCT
mm_br_e15_862	274	TGAGGTAGTAGGTTGTATGGTTATCGTATTCCTTTT
mm_br_e15_863	274	TCTTTGGTTATCTAGCTTTATTATCGTATGCCGTCT
mm_br_e15_864	274	GTATGCCGTCTTCTGCTTGAAAAAAAAAAAAAAAAT
mm_br_e15_865	274	CATTGCACTTGTCTCGGTCTGATCGTATTCCTTCTT
mm_br_e15_866	274	AACATTCAACGCTGTCGGTGATCGTATGCCGTCTTC
mm_br_e15_867	273	TGAGGTAGTAGGTTGTATGGTTTCGTATGCTGTCTT
mm_br_e15_868	273	CTTTCAGTCGGATGTTTGCAGTCGTATGCCGTCTTT
mm_br_e15_869	272	TGAGGTAGTAGGTTGTATTGTTTTCGTATGCCGTCT
mm_br_e15_870	272	AGCAGCATTGTACAGGGCTATCGTATGCCGTCTTCT
mm_br_e15_871	271	TCTACAGTCCGACGATCTCGTAAGCCGTCTTCTGCT
mm_br_e15_872	271	TCGTATGCCGTCTTCTGCTTGAAAAAAAAAAATATT
mm_br_e15_873	271	GGCAGAGGAGGGCTGTTCTTCCCATTCGTATGCCGT
mm_br_e15_874	271	CAGATCAGAAGGTGACTGTGGCTTCGTATGCCGTCT
mm_br_e15_875	270	AAAGCTGGGTTGAGAGGGCGATCGTATGCCGTCTTC
mm_br_e15_876	269	TGGCTCAGTTCAGCAGGAACAGTCGTATGCCGTCTT
mm_br_e15_877	269	TGAGGTAGTAGGTTGTATGGTTTTCGTATGCCTTTT
mm_br_e15_878	269	TGAGGTAGTAGGTTGTATAGTTTCGGATGCCGTCTT
mm_br_e15_879	269	TCGTATGCCGTCTTCTTCTTGAAAAAAAAAAACATT
mm_br_e15_880	269	TCGTATGCCGTCTTCTGCTTGAAAAAAAAAAACATA
mm_br_e15_881	269	GTATGCCGTCTTCTGCTTTAAAAAAAAAAAAAAAAA
mm_br_e15_882	269	ACAGTAGTCTGCACATTGGTTAATCGTATGCCGTCT
mm_br_e15_883	268	TGAGGTAGTAGGTTGTATAGTTTCGTATGCCTTTTT
mm_br_e15_884	268	AGCAGCATTGTACAGTGCTATGATCGTATGCCTTCT
mm_br_e15_885	268	ACCACAGGGTAGAACCACGGTCGTATGCCGTCTTCT
mm_br_e15_886	268	AAGGAGCTTACAATCTAGCTGGTCGTATGCCGTCTT
mm_br_e15_887	267	TCTACAGTCCGACGATCTCGTATGCCGTCTTATGCT
mm_br_e15_888	267	TCTACAGTCCGACGATCTCGTAAGCCGACTTCTGCT
mm_br_e15_889	267	TACAGTCCGACGATCTCGTATGCCGGCTTCTGCTTG
mm_br_e15_890	267	AGTCCGACGATCTCGTATGCCGTCTTCTGCTTGACA
mm_br_e15_891	267	AACATTCAACGCTGTCGGTGAGTTTTCGTATTCCGT
mm_br_e15_892	266	TGAGGTAGTAGTTTTTTCTGTTTCGTATTCCTTCTT
mm_br_e15_893	266	TCGTATGCTCGTATGCCGTCTTCTGCTTGAAAAAAA
mm_br_e15_894	266	GGGAGCATCTCTCGATCTATGCTGTTCGTATGCCGT
mm_br_e15_895	266	AGCAGCATTGTACAGGGCTATATCGTATGCCGTCTT
mm_br_e15_896	266	AGATGTACCGTGCGATTCAGACTGTCGTATTCCGTC
mm_br_e15_897	265	TGAGGTAGTAGGTTGTGCTGTTTCGTATGCCGTCTT
mm_br_e15_898	265	TCACAGTGAACCGGTCTCTTTTTCGTATTCCGTCTT
mm_br_e15_899	264	TCTTTGGTTATCTAGCTGTATTATCGTATGCCGTCT
mm_br_e15_900	264	TCGTATGCCGTCTTCTGCTTGAAAAAAAAAAAAATC
mm_br_e15_901	263	TGAGGTAGTAGTTTTTACAGTTTCTTATGCCGTCTT
mm_br_e15_902	263	GGGAGCATCTCTCGGTCTATGCTGCTCGTATGCCGT
mm_br_e15_903	261	TACCACAGGGTAGAACCACGGAATCGTATGCCGTCT
mm_br_e15_904	260	TGAGGTAGTAGTTTGTACAGTCGTATGCCGTCTTCT
mm_br_e15_905	260	TCTTTGGTTATCTATCTGTATGATCTTATGCCGTCT
mm_br_e15_906	260	TCTTTGGTTATCTAGCTTTATGTTCGTATGCCGTCT
mm_br_e15_907	260	CTCACCTGGAGCATGTTTTCTTTCGTATGCCGTCTT
mm_br_e15_908	260	CAGTCCGACGATCTCGTATGCCGTCTTCTGCTTGCA
mm_br_e15_909	259	GGGAGCATCTCTCTGTCTATGCTTCGTATGCCTTCT
mm_br_e15_910	258	TCTACAGTCCGACAATCTCGTATGCCGTCTTCTTCT
mm_br_e15_911	258	TATTGCACTCGTCCCGGCCTTCGTATGCCGTCTTCT
mm_br_e15_912	258	GGGAGCATCTCTCGGTCTATTCTGTTCGTATGCCGT
mm_br_e15_913	258	AACATTCAACGCTGTCGGTGATCGTATGCCGTCTTT
mm_br_e15_914	257	TCTTTGGTTATCTATCTGTATTATCGTATGCCTTCT
mm_br_e15_915	257	GTGAGCATCTCTCGGTCTATGCTGTTCGTATGCCGT
mm_br_e15_916	257	ATCGTATGCCGTCTTCTGCTTGAAAAAAAAAAAAAA
mm_br_e15_917	256	TGTAAACATCCTCGACTGGAAGCATCGTATGCCGTC
mm_br_e15_918	256	TCTTTGGTTATCTAGCTGTATGTTCGTATTCCTTCT
mm_br_e15_919	256	GGGAGCATCTCTCGGTCTATGTCGTATGCCGTCTTT
mm_br_e15_920	255	TGTAGGGATGGAAGCCATGAATCGTATGCCGTCTTC
mm_br_e15_921	255	TCTTTGGTTATCTAGCTGTATGATCGTATGCCGGCT
mm_br_e15_922	255	TCGTATGCCGTCTTCTTCTTGAAAAAAACAAAAAAA
mm_br_e15_923	255	AGGCGGAGACTTGGGCAATTGCTTCGTATGCCGTCT
mm_br_e15_924	255	AGCAGCATTGTACAGGGCTATGATCGTATTCCGTCT
mm_br_e15_925	254	TGGAAGACTAGTGATTTTGTTGTTTCGTATGCCGTT
mm_br_e15_926	254	GTATGCCGTCTTCTTCTTTAAAAAAAAAAAAAAAAA
mm_br_e15_927	253	TGAGGTAGTAGTTTGTACAGTTTCTTATGCCTTCTT
mm_br_e15_928	253	TGAGGTAGGAGGTTGTATAGTTTCTTATTCCGTCTT
mm_br_e15_929	253	TCGTATGCCGTCTTCTGCTTGAAAAAAAAAACAAAA
mm_br_e15_930	252	TGAGGTAGGAGGTTGTATAGTTTTCGTATTCCTTCT
mm_br_e15_931	252	TCTACAGTCCTACGATCTCGTATGCCGTCTTCTGCT
mm_br_e15_932	251	GCTCTGACTTTATTGCACTACTTCGTATGCCGTCTT
mm_br_e15_933	250	TGAGGTAGTAGATTGTATAGTTTCGTATGCAGTCTT
mm_br_e15_934	250	CTACAGTCCGACGATCTCGTATGCCGCCTTCTGCTT
mm_br_e15_935	250	AGTTCTACAGTCCGACAATCTCGTATGCCGTCTTCT
mm_br_e15_936	249	TCGTATGCCGTCTTCTGCTCGTATGCCGTCTTCTGC
mm_br_e15_937	249	ACAGTAGTCTGCACATTGGTTATTCGTATGCCGTCT
mm_br_e15_938	248	TGAGGTAGTAGGTTGTGTGGTTTTCGTATTCCGTCT
mm_br_e15_939	248	TGAGGTAGTAGATTGTATATTTTCGTATGCCGTCTT
mm_br_e15_940	248	TCTACAGTCCGACGATATCGTATGCCGTCTTCTGCT
mm_br_e15_941	248	TACCACAGGGTAGAACCACGGTCGTATGCCGTCTTC
mm_br_e15_942	248	AGATGTACCTTGCGATTCAGACTGTTCGTATGCCGT
mm_br_e15_943	248	ACGGCCCTGGCGGAGCGTCGTATGCCGTCTTCTGCT
mm_br_e15_944	247	TTGAGGTAGTAGGTTGTATGGTTTCGTATGCCGTCT
mm_br_e15_945	247	TGAGGTAGTAGGTTGTATGGTTTCTTATGCCGTTTT
mm_br_e15_946	247	TATTGCACTCGTCCCGGCCTCTTCGTATGCCGTCTT
mm_br_e15_947	247	GGGAGCATCTCTCGGTCTATACTTCGTATGCCGTCT
mm_br_e15_948	247	GGCAGAGGAGGGCTGTTCTTCCCATCGTATGCCGTC
mm_br_e15_949	246	TGAGGTAGTAGATTGTATAGTTTCGGATGCCGTCTT
mm_br_e15_950	246	CCTGAACTAGGGGTCTGGAGTTCGTATGCCGTCTTC
mm_br_e15_951	246	CAAAGTGCTGTTCGTGCAGGTAGTCGTATGCCGTCT
mm_br_e15_952	246	AAGGAGCTTACAATCTAGCTGGGTCGTATGCCGTCT
mm_br_e15_953	245	TGAGGTAGTAGATTTTATAGTTTCTTATGCCTTCTT
mm_br_e15_954	245	TCTTTGGTTATCTAGCTTTATTATCGTATTCCTTCT
mm_br_e15_955	244	TCGTATGCCGTCTTCTTCTTTAAAAAAAAAAAAACT
mm_br_e15_956	244	TAAGGCACGCGGTGAATGCCAAATCGTATGCCGTCT
mm_br_e15_957	243	TAGCACCATCTGAAATCGGTTATCGTATGCCGTCTT
mm_br_e15_958	243	GAGGTAGTAGATTGTATAGTTTCGTATGCCGTCTTC
mm_br_e15_959	242	TAAGGCACGCGGTGAATGCCAATCGTATTCCGTCTT
mm_br_e15_960	242	GGGAGCATCTCTCTGTCTATGCTGTTCGTATTCCGT
mm_br_e15_961	241	CTTTCAGTCGGATGTTTACAGTCGTATGCCGTCTTC
mm_br_e15_962	241	CTCACCTGGAGCATGTTTTTTTTCGTATGCCGTCTT
mm_br_e15_963	240	TGGTAGACTATGGAACGTAGGTTCGTATGCCGTCTT
mm_br_e15_964	240	TCGTATGCCGTCTTCTTCTTGAAAAAAAAACAAAAA
mm_br_e15_965	240	AAGGGATTCTGATGTTGGTCACACTCGTATGCCGTC
mm_br_e15_966	240	AACATTCAACGCTGTCGGTGAGTTTCGTATTCCGTC
mm_br_e15_967	239	TCTACAGTCCGACGATCTCGTATGACGTCTTCTGCT
mm_br_e15_968	238	TGAGGTAGTAGGTTGTATGGTTTCGTATGCCGCCTT
mm_br_e15_969	238	TCGTATGCCGGCTTCTGCTTGAAAAAAAAAAAAAAA
mm_br_e15_970	238	TACAGTCCGACGATCTCGTATGCCGCCTTCTGCTTG
mm_br_e15_971	238	CTTTGGTTATCTAGCTGTATGATCGTATGCCTTCTT
mm_br_e15_972	237	TGAGGTAGTAGGTTGTATGGTTATCGTATGGCGTCT
mm_br_e15_973	237	TCTTTGGTTATCTATCTTTATTATCTTATGCCTTCT
mm_br_e15_974	237	TCTACAGTCCGACGATCTCGTATGCCGCCTTCTGCT
mm_br_e15_975	237	TACAGTACTGTGATAACTGAATTCGTATGCCGTCTT
mm_br_e15_976	237	CAGTCCGACGATCTCGTATGCCGTCTTCTTCTTGAA
mm_br_e15_977	236	GGGATTGTGGGTTCGTATGCCGTCTTCTGCTTGAAA
mm_br_e15_978	236	CTACAATCCGACGATCTCGTATGCCGTCTTCTGCTT
mm_br_e15_979	235	GCAGCCGGAATTCTGTTTTTCGTATGCCGTCTTCTT
mm_br_e15_980	235	AGAGTACCGTGCGATTCAGACTGTTCGTATGCCGTC
mm_br_e15_981	235	ACCACAGGGTAGAACCACGGACATCGTATGCCGTCT
mm_br_e15_982	234	AGATGTACCGTGCGATTCAGACTGTATCGTATGCCG
mm_br_e15_983	234	ACGCCTGTCTGAGCGTCGCTTCGTATGCCGTCTTCT
mm_br_e15_984	233	GGGAGCATCTCTCTTTCTATGCTGTTCTTATTCCTT
mm_br_e15_985	233	AGATGTACCATGCGATTCAGACTGTTCGTATGCCGT
mm_br_e15_986	233	AACATTCAACGCTGTCGGTGAGTTTCGTATGCCGTT
mm_br_e15_987	232	TTCAAGTAATCCAGGATAGGCTTTCGTATGCCGTCT
mm_br_e15_988	232	TCTTTGGTTATCTAGTCTTATGCCGTCTTCTTCTTT
mm_br_e15_989	232	GGTAGCATCTCTCGGTCTATGCTGTTCGTATGCCGT
mm_br_e15_990	232	CGTTTCCGGCTCGAAGGACCATCGTATGCCGTCTTC
mm_br_e15_991	231	TGTAAACATCCTCGACTGGAAGCTCGTATGCCTTCT
mm_br_e15_992	231	TGAGGTAGGAGGTTTTATAGTTTCGTATTCCGTCTT
mm_br_e15_993	231	TCTTTGGTTATCTAGCTGTATGTTCTTATGCCTTCT
mm_br_e15_994	231	ACAGTAGTCTGCACATTGGTTTCGTATGCCGTCTTT
mm_br_e15_995	230	TTCACAGTGGCTAAGTTCTGCTCGTATGCCGTCTTC
mm_br_e15_996	230	TGGAAGACTAGTGATTTTGTTGTTTCGTATGCCTTC
mm_br_e15_997	230	TCTTTGGTTATCTAGCTGTATGATCGAATGCCGTCT
mm_br_e15_998	229	TCTTTGGTTATCTATCTTTATGTCGTATGCCTTCTT
mm_br_e15_999	228	GGGGATGTAGCTCAGTGGTAGATCGTATGCCGTCTT
mm_br_e15_1000	228	AACATTCATTGTTGTCGGTGGGTTTCGTATGCCTTT
mm_br_e15_1001	227	TGAGGTAGTAGGTTGTATAGTTTTCGTATTCCGTCT
mm_br_e15_1002	227	TGAGGTAGTAGGTTGTATAGTTTCGTATGCAGTCTT
mm_br_e15_1003	227	TCTTTGGTTATCTAGCTCGTATGCCGTCTTCTTCTT
mm_br_e15_1004	227	AGATGTACCGTGCGATTCAGACTGCTCGTATGCCGT
mm_br_e15_1005	227	AAGGGATTCTGATGTTGGTCACACTTCGTATGCCGT
mm_br_e15_1006	226	TCTTTGGTTATCTATCTTTATGATCTTATGCCGTCT
mm_br_e15_1007	226	GGCAGAGGAGGGCTGTTCTTCTTCGTATGCCGTCTT
mm_br_e15_1008	226	CAACGATCTCGTATGCCGTCTTCTGCTTGAAAAAAA
mm_br_e15_1009	226	ATCCCACTTCTGACACCATCGTATGCCGTCTTCTTC
mm_br_e15_1010	225	TGAGGTAGTAGATTGTATAGTTATCGTATTCCTTCT
mm_br_e15_1011	225	CACCCGTAGAACCGACCTTGCGTCGTATGCCGCCTT
mm_br_e15_1012	224	TGAGGTAGTAGGTTGTATGGTTTCGAATGCCGTCTT
mm_br_e15_1013	224	TGAGGTAGTAAGTTGTATTGTTTCGTATTCCGTCTT
mm_br_e15_1014	224	TCCCTGAGACCCTTTAACCTGTGTCGTATGCCTTCT
mm_br_e15_1015	223	TAAGGCACGCGGTGAATTCCAATCGTATGCCGTCTT
mm_br_e15_1016	223	CGACGATCTCGTATGCCGTCTTCTGCTTGAAAACAA
mm_br_e15_1017	223	AACCCGTAGATCCGATCTTGTGATCGTATGCCTTCT
mm_br_e15_1018	222	TGGTTAGGATTCGGCGCTCTCGTATGCCGTCTTCTG
mm_br_e15_1019	222	TGAGGGAGTAGTTTGTACAGTTTCGTATGCCGTCTT
mm_br_e15_1020	222	GGGAGCATCTCTCGGTCTATGTTGTTCGTATGCCGT
mm_br_e15_1021	222	AGTCCGACGATCGTATGCCGTCTTCTGCTTGAAAAA
mm_br_e15_1022	221	ATATGTACCGTGCGATTCAGACTGTTCGTATGCCGT
mm_br_e15_1023	221	AAACCGTTACCATTACTGAGTTTTCGTATGCCGTCT
mm_br_e15_1024	220	TGAGGTAGTAGGTTGTATTGTTTCTTATTCCTTCTT
mm_br_e15_1025	220	TGAGGTAGTAGATTGTATAGTTTTCGTATTCCTTCT
mm_br_e15_1026	219	TCGAGGAGCTCACAGTCTAGTATCGTATGCCGTCTT
mm_br_e15_1027	219	GGGAGCATCTCTCGTTCTATGCTGTCGTATGCCGTC
mm_br_e15_1028	218	TGAGGTAGTAGTTTGTGCTGTTTCTTATTCCGTCTT
mm_br_e15_1029	218	TCTTTGGTTATCTATCTTTATGATCGTATTCCTTTT
mm_br_e15_1030	218	TCGTATGCCGTCTTCTGCTTGAAAAAAAAAAACATT
mm_br_e15_1031	218	TCGTATGCCGTCTTCTGCTCGTATGCCGTCTTCTTT
mm_br_e15_1032	218	CGCGACCTCAGATCAGACGTGTCGTATGCCGTCTTC
mm_br_e15_1033	217	TCTACAGGCCGACGATCTCGTATGCCGTCTTCTGCT
mm_br_e15_1034	217	AGATTACCGTGCGATTCAGACTGTTCGTATGCCGTC
mm_br_e15_1035	217	AACATTCAACCTGTCGGTGAGTTTTCGTATGCCTTC
mm_br_e15_1036	216	TGAGGTAGTAGGTTGTGTGGTTTTTCGTATGCCGTT
mm_br_e15_1037	216	TGAGGTAGTAGGTTGTATGGTTATTCGTATGCCGTT
mm_br_e15_1038	216	TGAGGTAGTAGGTTGTATATTTTCGTATGCCGTCTT
mm_br_e15_1039	216	TCTACAGTCCGACGATCTCGGAAGCCGACTTCTGCT
mm_br_e15_1040	216	GGAGCATCTCTCGGTCTATGCTGTTCGTATGCCGTC
mm_br_e15_1041	216	CGCGCGGGCGTCGTATGCCGTCTTCTGCTTGAAAAA
mm_br_e15_1042	215	TGAGGTAGTAGGTTGTATGGTTTCGTATGCCGTGTT
mm_br_e15_1043	215	TCGTATCCGTCTTCTGCTCGTATGCCGTCTTCTGCT
mm_br_e15_1044	215	TCGACTCCCGGTGTGGGAACCATCGTATGCCGTCTT
mm_br_e15_1045	215	GTATGCCGTCTTCTGCTTGAAAAAAAAAAAAAAACA
mm_br_e15_1046	215	GGGAGCATCTCTCGGTCTATGTGTTCGTATGCCGTC
mm_br_e15_1047	215	AGTCCGACGATCTCGTATGCCGTCTTCTGCTTGTAA
mm_br_e15_1048	215	ACGTGTGCGATCTTTTTCGTATGCCGTCTTCTGCTT
mm_br_e15_1049	214	TGGTAGACTATGGAACGTAGGTCGTATGCCGTCTTT
mm_br_e15_1050	214	TGAGGTAGTAGGTTGTATTGTTCGTATGCCGTCTTC
mm_br_e15_1051	214	TGAGGTAGTAGGTTGTATAGTTATCGTATGCCGGCT
mm_br_e15_1052	214	CGGTCTAAGGCTGCGTCGTATGCCGTCTTCTGCTTG
mm_br_e15_1053	214	CATTGCACTTGTCTCGGTCTTCGTATGCCGTCTTCT
mm_br_e15_1054	213	TGAGGTAGTAGGTTGTATGGTTATCGTATTCCGTTT
mm_br_e15_1055	213	TGAGGTAGTAGATTGTATAGTTATCGTATGCCGTTT
mm_br_e15_1056	213	TCGTATGCCGTCTTCTTCTTTAAAAAAAAAAAATAA
mm_br_e15_1057	213	TCGTATGCCGTCTTCTTCTTGAAAAAAAAAAACATA
mm_br_e15_1058	213	AATAATACATGGTTGATCTTTTTCGTATGCCGTCTT
mm_br_e15_1059	212	TGAGGTAGTAGTTTTTACAGTTTCTTATTCCGTCTT
mm_br_e15_1060	212	TGAGGTAGTAGGTTGTGTAGTTTCGTATGCCGTCTT
mm_br_e15_1061	212	GTTTCCGTAGTGTAGTGGTTATTCGTATGCCGTCTT
mm_br_e15_1062	212	CATTGCACTTGTCTCGTTCTGATCGTATTCCTTCTT
mm_br_e15_1063	211	TCTACAGTCGACGATCTCGTATGCCGTCTTCTGCTT
mm_br_e15_1064	211	TAAAGCTAGATAACCGAAAGTTCGTATGCCGTCTTC
mm_br_e15_1065	211	AGAGGTAGTAGGTTGCATAGTTTCTTATGCCGTCTT
mm_br_e15_1066	210	TGAGGTAGTAGATTGTATAGTTCGTATGCCTTCTTC
mm_br_e15_1067	210	CTGAGGTAGTAGGTTGTATGGTTTCGTATGCCGTCT
mm_br_e15_1068	209	TGAGGTAGTAGTTTTTTCTGTTTCGTATTCCGTCTT
mm_br_e15_1069	209	GGGAGCATCCTCGGTCTATGCTGTTCGTATGCCGTC
mm_br_e15_1070	209	AGATGTACCGTGCTATTCAGACTGTTCTTATGCCTT
mm_br_e15_1071	208	TGAGGTAGTAGGTTGTATAGTTTTCGTATTCCTTCT
mm_br_e15_1072	208	TGAGGTAGTAGATTGTATAGTTATCGTATTCCGTCT
mm_br_e15_1073	208	TGAGGTAGGAGGTTGTATAGTTTTCTTATGCCGTCT
mm_br_e15_1074	208	TCTTTGGTTATCTATCTGTATGATCGTATGCCTTTT
mm_br_e15_1075	208	TAAGGCACGCGGTGAATGCTCGTATGCCGTCTTCTG
mm_br_e15_1076	208	CAGTCCGACGATCTCGTATGCCGTCTTCTGCTTTTA
mm_br_e15_1077	208	CACCCGTAGAACCGACCTTGCGTCGTATTCCGTCTT
mm_br_e15_1078	208	AGCAGCATTGTACAGGGCTATGATCGTATTCCTTCT
mm_br_e15_1079	208	AACAAACATGGTGCACTTCTTTTCGTATGCCGTCTT
mm_br_e15_1080	207	TGAGGTAGTAGGTTTTATTGTTTCGTATTCCTTCTT
mm_br_e15_1081	207	CGACGATCTCGTATGCCGTCTTCTGCTTGAAAAACA
mm_br_e15_1082	206	TCGGTAGAGCATGAGACTCGTATGCCGTCTTCTGCT
mm_br_e15_1083	206	CTACAGTCCGACGATTTCGTATGCCGTCTTCTTCTT
mm_br_e15_1084	206	CAGCCTGGGCTACACATTTTTTCGTATGCCGTCTTC
mm_br_e15_1085	206	CAAAGAATTCTCCTTTTGGGCTTTCGTATGCCGTCT
mm_br_e15_1086	206	ACCACAGGGTAGAACCACGGAAATCGTATGCCGTCT
mm_br_e15_1087	205	TGGAATGTAAAGAAGTATGGAGTCGTATGCCGTCTT
mm_br_e15_1088	205	TCGTATGCCGTCTTCTTCTTGAAAAAAAAAAACAAT
mm_br_e15_1089	205	CAGTCCGACGATTCGTATGCCGTCTTCTGCTTGAAA
mm_br_e15_1090	204	TTTGGTTATCTAGCTGTATGAGTCGTATGCCGTCTT
mm_br_e15_1091	204	TGAGGTAGTAGGTTGTTTGGTTTCGTATTCCGTCTT
mm_br_e15_1092	204	TGAGGTAGTAGGTTGTATTGTTATCGTATGCCGTCT
mm_br_e15_1093	204	TCGTATGCCGTCTTCTTCTTATGCCGTCTTCTTCTT
mm_br_e15_1094	204	TCCCTGAGACCCTAACTTGTGATTCGTATGCCGTCT
mm_br_e15_1095	204	GGGGATGTAGCTCAGTGGTAGAGTCGTATGCCGTCT
mm_br_e15_1096	204	CCAACGATCTCGTATGCCGTCTTCTGCTTGAAAAAA
mm_br_e15_1097	204	AGCAGCATTGTACAGGGCTATGTCGTATGCCTTCTT
mm_br_e15_1098	203	TGAGGTAGTAGATTGTATAGTTGTCGTATGCCGTCT
mm_br_e15_1099	203	TCTTTGGTTATCTATCTTTATGTTCGTATTCCTTCT
mm_br_e15_1100	203	TCTTTGGTTATCTATCTTTATGATCGTATGCCTTTT
mm_br_e15_1101	203	GGGAGCATCTCTCGGTCTATGCTGTTCGTATGCTGT
mm_br_e15_1102	203	GGCAGAGGAGGGCTGTTCTTCGTATGCCGTCTTCTG
mm_br_e15_1103	203	CCGGCTCGAAGGACCATCGTATGCCGTCTTCTGCTT
mm_br_e15_1104	203	ATCCCGGACGAGCCCCCATCGTATGCCGTCTTCTTC
mm_br_e15_1105	203	AGTCCGACGATCTCGTATGCCGTCTTCTGCTTTACA
mm_br_e15_1106	202	TGAGGTAGTAGGTTGTTTGGTTTCGTATGCCTTCTT
mm_br_e15_1107	202	TCTTTGGTTATCTAGCTGTATGATAGTATGCCGTCT
mm_br_e15_1108	202	TCTACAGTCCGACGATCTCGTATGCCGTATTCTGCT
mm_br_e15_1109	202	GGGAGCATCTCTCGGTCTATGCTTCTTATGCCGTCT
mm_br_e15_1110	202	AAGGTAGATAGAACAGGTCTTTCGTATGCCGTCTTC
mm_br_e15_1111	201	TGAGGTAGTAGTTTTTACAGTTTCTTATTCCTTCTT
mm_br_e15_1112	201	TGAGGTAGTAGGTTGTATAGTTGTCGTATGCCGTCT
mm_br_e15_1113	201	GCCCGGATAGCTCAGTCGGTATCGTATGCCGTCTTC
mm_br_e15_1114	201	CTGACCTATGAATTGACAGCCATTCGTATGCCGTCT
mm_br_e15_1115	200	TGAGGTAGTAGTTTGTACTGTTTCGTATGCCGTCTT
mm_br_e15_1116	200	TGAGGTAGGAGGTTGTATAGTTTTCTTATGCCTTCT
mm_br_e15_1117	200	TGAGGTAGGAGGTTGTATAGTTATCGTATGCCGGCT
mm_br_e15_1118	200	TATTGCACTTGTCCCGGCCTGTTTCGTATGCCGTCT
mm_br_e15_1119	200	AGAGGTAGTAGGTTGCATAGTTTCGTATTCCTTCTT
mm_br_e15_1120	199	TGAGGTAGTAGGTTTTATGGTTCGTATGCCGTCTTT
mm_br_e15_1121	199	TGAGGTAGTAGGTTGTATGGTCGTATGCCGTCTTTT
mm_br_e15_1122	199	TGAGGTAGTAGATTGTATAGTTTCGAATGCCGTCTT
mm_br_e15_1123	198	TCGTATGCCGTCTTCTTCTTGAAAAAAAAAAAATCA
mm_br_e15_1124	198	TACAGTCCGACGATCTCGTATGCCGTATTCTGCTTG
mm_br_e15_1125	198	CGGAAGCGTGCTGGGTCGTATGCCGTCTTCTGCTTG
mm_br_e15_1126	197	TGTAGGGATGGAAGCCATGATCGTATGCCGTCTTCT
mm_br_e15_1127	197	TGAGGTAGTAGGTTGTGTGGTTTTCGTATGCCGGCT
mm_br_e15_1128	197	TGAGGTAGTAGGTTGTATGGTTTAGTATGACGTCTT
mm_br_e15_1129	197	TCGTATGCCGTCTTCTGCTGGAAAAAAAAAAAAAAA
mm_br_e15_1130	196	GATGTACCGTGCGATTCAGACTGTCGTATGCCGTCT
mm_br_e15_1131	196	GACGATCTCGTATGCCGTCTTCTGCTTTAAAAAAAA
mm_br_e15_1132	196	CGCGACCTCAGATCAGACGTCGTATGCCGTCTTCTG
mm_br_e15_1133	195	TCTTTGGTTATCTAGCTGTATGTTCGTATTCCGTCT
mm_br_e15_1134	195	TCGTATGCCGTCTTCTTCTTTAAAAAAAAAAAACAT
mm_br_e15_1135	195	GGGAACATCTCTCGGTCTATGCTGTTCGTATGCCGT
mm_br_e15_1136	195	CGCCTGTCTGAGCGTCGCTTCGTATGCCGTCTTCTG
mm_br_e15_1137	195	CAACGGAATCCCAAAAGCAGCTGATCGTATGCCGTC
mm_br_e15_1138	195	AGAGGTAGTAGGTTGTATAGTTTCGTATGCCGTCTT
mm_br_e15_1139	194	TGAGGTAGTAGTTTGTATGGTTTCGTATGCCGTCTT
mm_br_e15_1140	194	TGAGGTAGTAGGTTGTGTGGTTATCGTATTCCGTCT
mm_br_e15_1141	194	TGAGGTAGTAGGTTGTGTGGTTATCGTATGCCTTTT
mm_br_e15_1142	194	TGAGGTAGTAGATTGTACAGTTTCGTATGCCGTCTT
mm_br_e15_1143	194	TCGTATGCCGTCTTCTGCTTGAAAAAAAAAAACAAT
mm_br_e15_1144	194	TCCCCGGCATCTCCACCATCGTATGCCGTCTTCTTC
mm_br_e15_1145	194	GTACAGTACTGTGATAACTGAATCGTATGCCTTCTT
mm_br_e15_1146	194	GGGAGCATCTCTCGGTCTATGCTGTCGTATTCCTTT
mm_br_e15_1147	194	GGGAGCATCTCGGTCTATGCTGTTCGTATGCCGTCT
mm_br_e15_1148	194	CCCACGTTGGGCGCCATCGTATGCCGTCTTCTGCTT
mm_br_e15_1149	193	TTCTACAGTCCGGACGATCTCGTATGCCGTCTTCTT
mm_br_e15_1150	193	TGAGGTAGTAGATTGTATAGGTTCGTATGCCGTCTT
mm_br_e15_1151	193	GCCCGGATAGCTCAGTCGGTTCGTATGCCGTCTTCT
mm_br_e15_1152	193	CACCCGTAGAACCGACCTTGCGAATCGTATGCCGTC
mm_br_e15_1153	193	AACCGGGCGGAAACACCATTCGTATGCCGTCTTCTG
mm_br_e15_1154	192	TGTAAACATCCTACACTCTCAGCTTCGTATGCCTTC
mm_br_e15_1155	192	TGGAAGACTTGTGATTTTGTTGTTCGTATGCCGTCT
mm_br_e15_1156	192	TGAGGTAGTAGGTTGTATAGTTTTCGTATGCCGTTT
mm_br_e15_1157	192	TGAGGTAGTAGGTTGTATAGTTTCGTATTCCTTTTT
mm_br_e15_1158	192	TCGTATGCCGTCTCGTATGCCGTCTTCTGCTTGAAA
mm_br_e15_1159	192	CCCTGAGACCCTAACTTGTGATCGTATGCCGTCTTC
mm_br_e15_1160	192	CAGTCCGACGATCTCGTATGCCGCCTTCTGCTTGAA
mm_br_e15_1161	192	ACGTATGCCGTCTTCTGCTTGAAAAAAAAAAAAAAA
mm_br_e15_1162	192	ACCACCGACCGTTGACTGTACTCGTATGCCGTCTTC
mm_br_e15_1163	192	AATGCACCCGGGCAAGGATTTGGTCGTATGCCGTCT
mm_br_e15_1164	192	AAGGCACGCGGTGAATGCCATCGTATGCCGTCTTCT
mm_br_e15_1165	191	TTCATTCGGCTGTCCAGATGTATTCGTATGCCGTCT
mm_br_e15_1166	191	TGAGGTAGTAGGTTGTATGGTTTTGTTTTGCGTTTT
mm_br_e15_1167	191	TGAGGTAGTAGGTTGTATGGTTTCGTCTGCCGTCTT
mm_br_e15_1168	191	AGTCCAACGATCTCGTATGCCGTCTTCTGCTTGAAA
mm_br_e15_1169	191	ACCACAGGGTAGAACCACGGACAATCGTATGCCGTC
mm_br_e15_1170	190	TTCAAGTAATTCAGGATAGGTTTTCGTATGCCGTCT
mm_br_e15_1171	190	TGAGGTAGTAGGTTTTGTGGTTTCGTATGCCTTCTT
mm_br_e15_1172	190	TGAGGTAGTAGGTTGTGTGGTTTTCGTATTCCTTCT
mm_br_e15_1173	190	TGAGGTAGGAGGTTGTATAGTTTTCGTATGCCGTTT
mm_br_e15_1174	190	TCGTATGCCGTCTTCTTCTTGAAAAAACAAAAAAAA
mm_br_e15_1175	190	AAAGCTGGGTTGAGAGGGCGAATCGTATGCCGTCTT
mm_br_e15_1176	190	AAAAGCTGGGTTGAGAGGGCGTCGTATGCCGTCTTC
mm_br_e15_1177	189	TGAGGCAGTAGGTTGTATGGTTTCGTATGCCGTCTT
mm_br_e15_1178	189	TCGTATGCCGTCTTCTTCTTGAAAAAAAAAAATATT
mm_br_e15_1179	189	TCGTATGCCGTCTTCTGCTCGTATGCCGTCTTCTGT
mm_br_e15_1180	189	TATTGCACTTGTCCCGGCCTGTAATCGTATGCCGTC
mm_br_e15_1181	189	TAGGCTAGAGAGAGGTTGGGGATCGTATGCCGTCTT
mm_br_e15_1182	189	GGCAGAGGAGGGCTGTTCTTCTCGTATGCCGTCTTT
mm_br_e15_1183	188	TGAGGTAGTAGGTTTTATGGTTTCTTATTCCGTCTT
mm_br_e15_1184	188	TGAGGTAGTAGATTGTATAGTTTTCTTATGCCTTCT
mm_br_e15_1185	188	TCGTATGCCGTCTTTTGCTTGAAAAAAAAAAAAAAA
mm_br_e15_1186	188	TCGTATGCCGTCTTCTTCTTGAAAAAAAAACAAATT
mm_br_e15_1187	188	GCGTACGCGTTAGGACCCGATCGTATGCCGTCTTCT
mm_br_e15_1188	188	GAATGTTGCTCGGTGAACCCCTTCGTATGCCGTCTT
mm_br_e15_1189	188	CATTGCACTTGTCTCGGTCTGATCGTATGCCGGCTT
mm_br_e15_1190	188	CACCCGTAGAACCGACCTTGCGTCGTCTGCCGTCTT
mm_br_e15_1191	188	ACCACAGGGTAGAACCACGGATCGTATGCCGTCTTT
mm_br_e15_1192	187	TGAGGTAGTAGGTTGTATGGTTTCGTATGGCGTCTT
mm_br_e15_1193	187	TGAGGTAGTAGGTTGTATAGTTTCGGATGCCGGCTT
mm_br_e15_1194	187	TGAGGTAGGAGGTTGTATAGTTATCGTATGCCGTTT
mm_br_e15_1195	187	TCTTTGGTTATCTATCTGTATGATCGTATGCCGTTT
mm_br_e15_1196	187	GGGGATGTAGCTTCGTATGCCGTCTTCTGCTTGAAA
mm_br_e15_1197	187	GGGAGCATTCTCGGTCTATGCTGTTCGTATGCCGTC
mm_br_e15_1198	187	CTACAGTCCGACGGATCTCGTATGCCGTCTTCTGCT
mm_br_e15_1199	186	TGTAAACATCCCCGACTGGAAGCTTCGTATGCCGTT
mm_br_e15_1200	186	TGAGGTAGTAGTTTTTACAGTTATCGTATGCCGTCT
mm_br_e15_1201	186	TCTTTGGTTATCTAGCTTTATGATCGTATTCCTTTT
mm_br_e15_1202	186	TCGTATGCCGTCTTCTGTCTTATGCCGTCTTCTTCT
mm_br_e15_1203	186	TCGGATCCGTCTGAGCTTGGTCGTATGCCGTCTTCT
mm_br_e15_1204	185	TGAGGTAGTAGGTTGTATGGTTTCGTAGGCCGTCTT
mm_br_e15_1205	185	TGAGGTAGTAGGTTGTATAGTTTTCTTATGCCGTCT
mm_br_e15_1206	185	TCGTATGCCGTCTTCTGCTTTAAAAAAAAAAAATAT
mm_br_e15_1207	185	CGAGGTAGTAGGTTGTATGGTTTCGTATGCCGTCTT
mm_br_e15_1208	185	AGCAGCCGGAATTCTGTTTTCGTATGCCGTCTTCTT
mm_br_e15_1209	185	AACATTCATTGTTGTCGGTGGGTTTCGTATGCCTTC
mm_br_e15_1210	184	TGAGGTAGTAGTTTGTGCTGTTAATCGTATGCCGTC
mm_br_e15_1211	184	TGAGGTAGTAGGTTGTATTGTTATCGTATGCCTTCT
mm_br_e15_1212	184	TGAGGTAGTAGGTTGTATGGTTTTGTTTTCCGTTTT
mm_br_e15_1213	184	AGAGTTCTACAGGTCCGGACGATCTCGTATGCCGTC
mm_br_e15_1214	183	TTCCGGCTCGAAGGACCATCGTATGCCGTCTTCTTC
mm_br_e15_1215	183	TGAGGTAGTAGTTTGTTCTGTTTCTTATGCCGTCTT
mm_br_e15_1216	183	TGAGGTAGTAGGTTGTATGGTTTTCTTATTCCTTCT
mm_br_e15_1217	183	TGAGGTAGTAGGTTGTATGGTTATCTTATGCCGTCT
mm_br_e15_1218	183	TCGTATGCCGTCTTCTGCTTGAAAAAAAAACAAATT
mm_br_e15_1219	183	TCGTATGCCGTCTTCTGCTTGAAAAAAAAAAACACA
mm_br_e15_1220	183	TCCCTGAGACCCTAACTTGTGATCGTATTCCTTCTT
mm_br_e15_1221	183	GGGATCATCTCTCGGTCTATGCTGTTCGTATGCCGT
mm_br_e15_1222	183	GGGAGCATCTCTCGGTCTATGCTGTTCGTCTGCCGT
mm_br_e15_1223	183	GCCCGGATAGCTCAGTCGGTAGTCGTATGCCGTCTT
mm_br_e15_1224	183	CTTTGGTTATCTAGCTGTATGATCGTATTCCGTCTT
mm_br_e15_1225	183	AGCAGCATTGTACAGGGCTATGTCGTATTCCGTCTT
mm_br_e15_1226	183	ACCATCGACCGTTGATTGTACTCGTATGCCGTCTTC
mm_br_e15_1227	182	TTTCAGTCGGATGTTTGCAGTTCGTATGCCGTCTTC
mm_br_e15_1228	182	TGAGGTAGTAGGTTGTGTGGTTTCGTATGCGGTCTT
mm_br_e15_1229	182	GGGAGCATCTCTCGTTCTATGCTGTTCTTATGCCGT
mm_br_e15_1230	181	TCTTTGGTTATCTATCTGTATTATCGTATTCCTTCT
mm_br_e15_1231	181	TCCCCGTACGGGCCACCATCGTATGCCGTCTTCTGC
mm_br_e15_1232	181	GGGAGCATCTCTCGGTCTATGCTGTATCGTATGCCG
mm_br_e15_1233	181	CTACAGTCCAACGATCTCGTATGCCGTCTTCTGCTT
mm_br_e15_1234	181	ATCTCGGTGGGACCTCCATCGTATGCCGTCTTCTGC
mm_br_e15_1235	181	AGTTCTACAGTCCGACGGATCTCGTATGCCGTCTTC
mm_br_e15_1236	181	AGTCGGTAGAGCATCAGACTCGTATGCCGTCTTCTG
mm_br_e15_1237	181	AGCAGCATTGTACAGGGCTATGATTCGTATGCCTTC
mm_br_e15_1238	181	AGATTTACCGTGCGATTCAGACTGTTCGTATGCCGT
mm_br_e15_1239	180	TGTAAACATCCCCGACTGGAAGCTTTCGTATGCCGT
mm_br_e15_1240	180	TGAGGTAGTAGGTTGTATGGTTGTCGTATGCCGTCT
mm_br_e15_1241	180	GGGAGCATCTCTCGGTCTATGCTGTCTTATGCCTTC
mm_br_e15_1242	180	CTAAGGCAGGCAGACTTCAGTTCGTATGCCGTCTTC
mm_br_e15_1243	180	AATTTCGGTTGGGACATCGTATGCCGTCTTCTGCTT
mm_br_e15_1244	180	AACATTCATTGCTGTCGGTGGGTTTCGTATTCCGTC
mm_br_e15_1245	179	TGAGGTAGTAGGTTGTGTGGTATTCGTATGCCGTCT
mm_br_e15_1246	179	TGAGGTAGTAGGTTGTATAGTTTTCTTATGCCTTCT
mm_br_e15_1247	179	AGAGGTAGTAGGTTGCATGGTTTCGTATGCCGTCTT
mm_br_e15_1248	178	TGAGGTAGTAGGTTGTATAGTTATCGTATTCCGTCT
mm_br_e15_1249	178	TCGTATGCCGTCTTCTGCTTTAAAAAAAAAAAATTT
mm_br_e15_1250	178	TCGTATGCCGTCTTCTGCTTGAAAAAAAAAAAATCA
mm_br_e15_1251	178	CATTGCACTTGTCTCGGTCTGAAATCGTATGCCGTC
mm_br_e15_1252	178	ACCGGGCGGAAACACCATCGTATGCCGCCTTCTGCT
mm_br_e15_1253	178	ACAGTCCGACGATCTCGTATGCCGTCTTCTGCTTTT
mm_br_e15_1254	177	TGAGGTAGTAGGTTGTATGGTTCTCGTATGCCGTCT
mm_br_e15_1255	177	CTGAGGTAGTAGATTGTATAGTTTCGTATGCCGTCT
mm_br_e15_1256	176	TGAGGTAGTAGGTTGTGTGGTTTCGTATTCCGTTTT
mm_br_e15_1257	176	TGAGGTAGTAGATTGTATAGTTAATCGTATGCCGTC
mm_br_e15_1258	176	TGAGGTAGTAAGTTGTATTGTTTCGTATGCCTTCTT
mm_br_e15_1259	176	TCGTATGCCGTCTTCTGCTTGAAAAAAAAAAAAAAG
mm_br_e15_1260	176	CAATGAACACTCTGACCATCGTATGCCGTCTTCTGC
mm_br_e15_1261	176	ATCTCGCTGGGGCCTCCATCGTATGCCGTCTTCTGC
mm_br_e15_1262	175	TGAGGTAGTAGGTTGTTTTGTTTCGTATGCCGTCTT
mm_br_e15_1263	175	TCTTTGGTTATCTAGCTGTATGATCGTATTCCTTTT
mm_br_e15_1264	175	TCTACAGTCCGACGCTCTCGTATGCCGTCTTCTTCT
mm_br_e15_1265	175	GTCCGACGATCTCGTATGCCGTCTTCTGCTTTAAAA
mm_br_e15_1266	175	GGGGATGTAGCTCAGTGGTAGAGCTCGTATGCCGTC
mm_br_e15_1267	175	GGGAGCATCTCTCGGTCTATGCTGTCGTATTCCGTT
mm_br_e15_1268	175	CAGAGTTCTACAGTCCTCGTATGCCGTCTTCTGCTT
mm_br_e15_1269	175	AGCAGCATTGTACAGGGCTATGATCGTATGCCGCCT
mm_br_e15_1270	175	AGATGTACCGTGCGATTCAGACTGTTCGTATGCTGT
mm_br_e15_1271	174	TGTAAACATCCTCGACTGGAAGCTTCGTATTCCTTC
mm_br_e15_1272	174	TACAGTCCGGACGATCTCGTATGCCGTCTTCTGCTT
mm_br_e15_1273	173	TGAGGTAGTAGGTTGTATGGTTATCGGATGCCGGCT
mm_br_e15_1274	173	TGAGGTAGTAGGTTGTATAGTATCGTATGCCGTCTT
mm_br_e15_1275	173	TGAGGTAGTAGATTGTATAGTTTTCGTATTCCGTCT
mm_br_e15_1276	173	TACGTCATCGTCGTCATCGTTATTCGTATGCCGTTT
mm_br_e15_1277	173	GAAGTTGTTCGTGGTGGATTTCGTATGCCGTCTTCT
mm_br_e15_1278	173	AGAGGTAGTAGGTTGTATGGTTTCGTATGCCGTCTT
mm_br_e15_1279	172	TAAAGTGCTGACAGTGCAGATATCGTATGCCGTCTT
mm_br_e15_1280	171	TCTTTGGTTATCTAGCTGTATGTCTTATGCCGTCTT
mm_br_e15_1281	171	CCGACGATCTCGTATGCCGTCTTCTGCTTTAAAAAA
mm_br_e15_1282	171	CACCCGTAGAACCGACCTTGCGATCGTATGCCTTCT
mm_br_e15_1283	171	AGCAGCCGGAATTCTGTTTTTTCGTATGCCGTCTTC
mm_br_e15_1284	171	AACATTCATTGTTGTCGGTGGGGTTCGTATGCCGTC
mm_br_e15_1285	170	TGAGGTAGTAGTTTTTACAGTTCGTATGCCGTCTTC
mm_br_e15_1286	170	TGAGGTAGTAGTTTGTTCTGTTTCTTATTCCTTCTT
mm_br_e15_1287	170	TCGTATGCCGTCTTCTCGTATGCCGTCTTCTGCTTG
mm_br_e15_1288	170	TCGGATCCGTCTGAGCTTGGCTCGTATGCCGTCTTC
mm_br_e15_1289	170	TACAGTCCGACGATCGTATGCCGTCTTCTGCTTTAA
mm_br_e15_1290	170	AACCCGTAGATCCGATCTTGTGTCTTATGCCGTCTT
mm_br_e15_1291	169	TTCATTCGGCTGTCCAGATGTAATCGTATGCCGTCT
mm_br_e15_1292	169	TCGTATGCCGTCTTCTGCTTGAAAAAAAAAAAACAC
mm_br_e15_1293	169	TCGTAGGCCGTCTTCTGCTTGAAAAAAAAAAAAAAA
mm_br_e15_1294	169	CACAGCTCCCATCTCAGAACAATCGTATGCCGTCTT
mm_br_e15_1295	169	AGCAGCATTGTACAGGGCTATGTTCGTATGCCTTCT
mm_br_e15_1296	169	AAGGTTACTTGTTAGTTCAGTCGTATGCCGTCTTCT
mm_br_e15_1297	168	TGGTTAGGATTCGGCGTCGTATGCCGTCTTCTGCTT
mm_br_e15_1298	168	TGAGGTAGTAGGCTGTATGGTTTCGTATGCCGTCTT
mm_br_e15_1299	168	TGAGGTAGGAGGTTGTATAGTTTCGTATTCCGTTTT
mm_br_e15_1300	168	TACAGTCCGACGATCTCTTATGCCGTCTTCTTCTTT
mm_br_e15_1301	168	GGGAGCATCTCTCGGTCTATGCTTCGTATGCCGGCT
mm_br_e15_1302	168	GAGTTCTACAGTCCGGACGATCTCGTATGCCGTCTT
mm_br_e15_1303	168	AGGTAGATAGAACAGGTCTTGTTCGTATGCCGTCTT
mm_br_e15_1304	168	AACATTCATTGTTGTCGGTGGGATCGTATGCCGTCT
mm_br_e15_1305	167	TTGCATATGTAGGATGTCCCATCGTATGCCGTCTTC
mm_br_e15_1306	167	TGGAGCATCTCTCGGTCTATGCTGTTCGTATGCCGT
mm_br_e15_1307	167	TGAGGTAGTAGGTTGTATAGTTATCGTATTCCTTCT
mm_br_e15_1308	167	TCGTATGCCGTCTTCGTATGCCGTCTTCTGCTTGAA
mm_br_e15_1309	167	TCACAGTGAACCGGTCTCTTTTTTCGTATGCCTTCT
mm_br_e15_1310	167	TACAGTACTGTGATAACTGAATCGTATGCCGTCTTT
mm_br_e15_1311	167	CCCTGAACTAGGGGTCTGGAGTCGTATGCCGTCTTC
mm_br_e15_1312	167	CACCCGTAGAACCGACCTTGCTCGTATGCCGTCTTT
mm_br_e15_1313	166	TGCGGGGCTAGGGCTAACAGTCGTATGCCGTCTTCT
mm_br_e15_1314	166	TGAGGTAGTAGATTGTATAGTTCGTATTCCGTCTTT
mm_br_e15_1315	166	CAAAACATGAAGCGCTGCAACATCGTATGCCGTCTT
mm_br_e15_1316	166	AGTCGGTAGAGCATGAGACTCGTATGCCGTCTTCTG
mm_br_e15_1317	166	AGATGTACCGTGCGATTCTGACTGTTCGTATGCCGT
mm_br_e15_1318	166	AGATGTACCGTGCGATTCAGACTATTCGTATGCCTT
mm_br_e15_1319	165	TTACAGTCCGACGATCTCGTATGCCGTCTTCTGCTT
mm_br_e15_1320	165	TGAGGTAGTAGGTTGTATGGTTCGTATTCCGTCTTC
mm_br_e15_1321	165	TCGTATGCCGTCTTCTTCTTGAAAAAAAAAAAATAC
mm_br_e15_1322	165	TACAGTACTGTGATAGCTGAATCGTATGCCGTCTTC
mm_br_e15_1323	165	GAGGTAGTAGGTTGTATAGTTTCGTATGCCGTCTTC
mm_br_e15_1324	165	CTCACCTGGAGCATGTTTTTTTCGTATGCCGTCTTC
mm_br_e15_1325	165	AGTCCGACGATCTCGTATGCCGTCTTCTGCTTGCAA
mm_br_e15_1326	165	AGTCCGACGATCTCGTATGCCGCCTTCTGCTTGAAA
mm_br_e15_1327	164	TGTAAACATCCCCGACTGGAAGCTTCGTATTCCGTC
mm_br_e15_1328	164	TGAGGTAGTAGGTTTTATGGTTTCTTATGCCTTCTT
mm_br_e15_1329	164	TGAGGTAGTAGGTTTTATAGTTTCTTATGCCGTCTT
mm_br_e15_1330	164	TCTACAGTCCGACGATTCGTATGCCGTCTTCTTCTT
mm_br_e15_1331	164	TCGGATCCGTCTGAGCTTGGCTATCGTATGCCGTCT
mm_br_e15_1332	164	TCACAGTGAACCGGTCTCTTTCTTCGTATGCCGTCT
mm_br_e15_1333	164	GGGAGTATCTCTCGGTCTATGCTGTTCGTATGCCGT
mm_br_e15_1334	164	GGGAGCATCTTCGGTCTATGCTGTTCGTATGCCGTC
mm_br_e15_1335	163	TGAGGTAGTAGGTTGTGTGGTTTTCTTATGCCGTCT
mm_br_e15_1336	163	TGAGGTAGTAGGTTGTATGGTTTCGTATGCCGTCTC
mm_br_e15_1337	163	TCGTATGCCGTCTTCTGCTCGTATGCCGTCTTCTTC
mm_br_e15_1338	163	TCCCTGAGACCCTAACTCGTATGCCGTCTTCTGCTT
mm_br_e15_1339	163	GTCATACACGGCTCTCCTCTCTTCGTATGCCGTCTT
mm_br_e15_1340	163	CGGGCGGAAACACCATCGTATGCCGTCTTCTGCTTG
mm_br_e15_1341	163	AATCCCATGTGAGTACTTTCGTATGCCGTCTTCTGC
mm_br_e15_1342	162	TGAGGTAGTAGGTTGTATGGCTTCGTATGCCGTCTT
mm_br_e15_1343	162	CGACGATCTCGTATTCCGTCTTCTGCTTGAAAAAAA
mm_br_e15_1344	162	AGAGGTAGTAGGTTGCATAGTCGTATGCCGTCTTCT
mm_br_e15_1345	162	ACAGTCCGACGATCTCGTATGCCGTCTTCTGCTTGT
mm_br_e15_1346	161	TGAGGTAGTAGATTGTATAGTTCGTATGCCTTCTTT
mm_br_e15_1347	161	TGAGGTAGGAGATTGTATAGTTTCGTATGCCGTCTT
mm_br_e15_1348	161	TCTTTGGTTATCTATCTTTATTTCGTATTCCTTCTT
mm_br_e15_1349	161	TCTTTCGACATCTCGCTCCTTTCGTATGCCGTCTTC
mm_br_e15_1350	161	TCGTATGCCGTCTTCTTCTTGAAAAAAAAAAACACA
mm_br_e15_1351	161	TCACCTGGAGCATGTTTTTTTTTCGTATGCCGTCTT
mm_br_e15_1352	161	GGGAGCATCTCTCGGTCTATGCTGGTCGTATGCCGT
mm_br_e15_1353	161	GGGAGCATCTCTCGGTCTAGGCTGTTCGTATGCCGT
mm_br_e15_1354	161	GATGTACCGTGCGATTCAGACTTCGTATGCCGTCTT
mm_br_e15_1355	161	CGCGCGGGCGGGGCCGGGGTCGTATGCCGTCTTCTG
mm_br_e15_1356	161	CAACGGAATCCCAAAAGCAGCTTCGTATGCCGTCTT
mm_br_e15_1357	160	TGAGGTAGTAGGTTGTGTGGTTCGTATGCCGTTTTT
mm_br_e15_1358	160	TGAGGTAGTAGATTGTATAGTTTTCTTATGCCGTCT
mm_br_e15_1359	160	TCTTTGGTTATCTAGCTGTATGTTCTTATGCCGTCT
mm_br_e15_1360	160	AGATGTACCGTGCGATTCAAACTCGTATGCCGTCTT
mm_br_e15_1361	160	ACAGTAGTCTGCACATTGGTTCGTATGCCGTCTTCT
mm_br_e15_1362	159	TTCTACAGTCCAACGATCTCGTATGCCGTCTTCTGC
mm_br_e15_1363	159	TCGTATGCCGTCTTCTGCTTGAAAAAAAAACAAAAT
mm_br_e15_1364	159	GGGAGCATCTCTCGGCCTATGCTGTTCGTATGCCGT
mm_br_e15_1365	159	CTAAGGCAGGCAGACTTCAGTGATCGTATGCCGTCT
mm_br_e15_1366	159	AATATAACACAGATGGCCTGTTCGTATGCCGTCTTC
mm_br_e15_1367	159	AAATGTACCGTGCGATTCAGACTGTTCGTATGCCGT
mm_br_e15_1368	158	TGAGGTAGTAGTTTTTTCTGTTTCGTATGCCTTCTT
mm_br_e15_1369	158	TGAGGTAGTAGGTTGTATGTCGTATGCCGTCTTCTG
mm_br_e15_1370	158	TCTTTGGTTATCTAGTCTTATGCCGTCTTCTGCTTT
mm_br_e15_1371	158	TCCCTGAGACCCTAACTTGTGAAATCGTATGCCTTC
mm_br_e15_1372	158	GGGAGCATCTCTCGGTCTATGCTTCTTATGCCTTCT
mm_br_e15_1373	158	CCAGCCTGGGCTACACATTTTTTCGTATGCCGTCTT
mm_br_e15_1374	158	AGAGGTAGTAGGTTGCATAGTTTTCGTATGCCTTCT
mm_br_e15_1375	157	TTGGAGGCGTGGGTTCGTATGCCGTCTTCTGCTTGA
mm_br_e15_1376	157	TTCTACAGTCCGACGATCTCGAATGCCGTCTTCTGC
mm_br_e15_1377	157	TGAGGTAGTAGTTTGTGCTGTTTTCTTATGCCGTCT
mm_br_e15_1378	157	TGAGGTAGTAGTTTGTACAGTTTCGTATGACGTCTT
mm_br_e15_1379	157	TGAGGTAGTAGGTTGTATGTTTTCGTATGCCTTCTT
mm_br_e15_1380	157	TCTTTGGTTATCTATCTTTATTATCGTATGCCGTCT
mm_br_e15_1381	157	TATTGCACTCGTCCCGGCCTCATCGTATGCCGTCTT
mm_br_e15_1382	157	GGGGAGCATCTCTCGGTCTATGCTGTTCGTATGCCG
mm_br_e15_1383	157	GGGAGCATCTCTCGGTCTATGCTGTCTTATGCCGTC
mm_br_e15_1384	157	AGATGTACGTGCGATTCAGACTGTTCGTATGCCTTC
mm_br_e15_1385	157	AGAGGTAGTAGGTTTCATAGTTTCGTATTCCGTCTT
mm_br_e15_1386	156	TGAGGTAGTAGTTTGTGCTGTTTCTTATTCCTTCTT
mm_br_e15_1387	156	TGAGGTAGTAGTTTGTGCTGTTTCTTATGCCTTCTT
mm_br_e15_1388	156	TGAGGTAGTAGGTTTTATGGTTCGTATGCCGTCTTC
mm_br_e15_1389	156	TGAGGTAGTAGGTTGCATGGTTTCGTATGCCGTCTT
mm_br_e15_1390	156	TCTTTGGTTATCTAGCTGTATGATCTTATGCCTTTT
mm_br_e15_1391	156	TCTTTGGTTATCTAGCTGTATGATCGTATGCAGTCT
mm_br_e15_1392	156	CGACGATCTCGTATGCCGTCTTCTGCTTGAAACAAA
mm_br_e15_1393	156	CACGTCGGGGTCACCATCGTATGCCGTCTTCTGCTT
mm_br_e15_1394	156	ATCTCGGTGGAACCTCCATCGTATGCCGTCTTCTGC
mm_br_e15_1395	155	TGAGGTAGTAGATTGTATGGTTTCGTATGCCGTCTT
mm_br_e15_1396	155	TCACGTCGGGGTCACCATCGTATGCCGTCTTCTGCT
mm_br_e15_1397	155	TACAGTCCGACGATCTCGTATGCCGTCTTCTGTTTT
mm_br_e15_1398	155	GTGGTGTGCTAGTTAATTTTTCGTATGCCGTCTTCT
mm_br_e15_1399	155	GGCAGAGGAGGGCTGTTCTTCAATCGTATGCCGTCT
mm_br_e15_1400	155	CTACAGTCCGACGATCTCGTATGCCGTCTTCTGTTT
mm_br_e15_1401	154	TGAGGTAGGAGGTTGTATAGTTGTCGTATGCCGTTT
mm_br_e15_1402	154	TCGTATGCCGTCTTCTGCTTGAAAAAAAACAAAAAA
mm_br_e15_1403	154	TCGTATGCCGTCTTCTGCTTGAAAAAAAAAAAATAC
mm_br_e15_1404	154	GAAGTTGTTCGTGGTGGATTCTCGTATGCCGTCTTC
mm_br_e15_1405	154	AGTCATACACGGCTCTCCTCTCTTCGTATGCCGTCT
mm_br_e15_1406	154	ACTCTTTCCCTGTTGCACTACTTCGTATGCCGTCTT
mm_br_e15_1407	154	AAGGTTACTTGTTAGTTCAGGTCGTATGCCGTCTTC
mm_br_e15_1408	153	TGAGGTAGTAGGTTTTATTGTTTCTTATGCCGTCTT
mm_br_e15_1409	153	TGAGGTAGTAGGTTTTATTGTTTCGTATGCCTTCTT
mm_br_e15_1410	153	TGAGGTAGGAGGTTGTGTGGTTTCGTATGCCGTCTT
mm_br_e15_1411	153	TGAGGTAGGAGGTTGTATAGTATTCGTATGCCGTCT
mm_br_e15_1412	153	TCTTTGGTTATCTATCTTTATGTTCGTATGCCTTCT
mm_br_e15_1413	153	GGCAGAGGAGGGCTGTTCTTCCCTTCGTATGCCGTC
mm_br_e15_1414	153	AGCGTACGCGTTAGGACCCGAAATCGTATGCCGTCT
mm_br_e15_1415	153	AACATTCATTGCTGTCGGTGTCGTATGCCGTCTTTT
mm_br_e15_1416	152	TGGAAGACTAGTGATTTTGTTGTTTCGTATGCCTTT
mm_br_e15_1417	152	TGAGGTAGTAGGTTGTCTGGTTTCGTATGCCGTCTT
mm_br_e15_1418	152	TGAGGTAGTAGGTTGTATGTTTTCGTATTCCGTCTT
mm_br_e15_1419	152	TCTTTGGTTATCTAGCTTTATGTTCGTATTCCTTCT
mm_br_e15_1420	152	CACCCGTAGAACCGACCTTGCGTCGTATGCCGTTTT
mm_br_e15_1421	152	AGATGTACCGTGCGATTCAGACTGTCGTATTCCTTC
mm_br_e15_1422	152	AGATATACCGTGCGATTCAGACTGTTCGTATGCCGT
mm_br_e15_1423	152	AATCATTCACGGACAACACTTTCGTATGCCGTCTTC
mm_br_e15_1424	152	AAGAGGTAGTAGGTTGCATAGTTTCGTATGCCGTCT
mm_br_e15_1425	151	GGGAGCATCTCTCTGTCTATGCTGTTCTTATGCCGT
mm_br_e15_1426	150	TGAGGTAGTAGTTTGTACAGTTTCGTATTCCGTTTT
mm_br_e15_1427	150	TGAGGTAGCAGGTTGTATGGTTTCGTATGCCGTCTT
mm_br_e15_1428	150	TCTTTGGTTATCTAGCTGTATGTCGTATGCCTTTTT
mm_br_e15_1429	150	TAAGGCACGCGGTGAATGCCAATCGTATGCCTTCTT
mm_br_e15_1430	150	GTATGCCGTCTTCTGCTTGAAAAAAAAAAAAAACAA
mm_br_e15_1431	150	AGAGTTCTACAATCCGGACGATCTCGTATGCCGTCT
mm_br_e15_1432	150	AACATTCATTGCTGTCGGTGGGATCGTATGCCGTCT
mm_br_e15_1433	150	AAACATGAAGCGCTGCAACACTTCGTATGCCGTCTT
mm_br_e15_1434	149	TGAGGTAGTAGGTTGTGTGGTTTTCTTATGCCTTCT
mm_br_e15_1435	149	TGAGGTAGTAGGTTGTATGGTTTTGTATGCCGTCTT
mm_br_e15_1436	149	TGAGGTAGTAGGTTGTATAGGTTCGTATGCCGTCTT
mm_br_e15_1437	149	TCGTATGCCGTCTTCTTCTTGAAAAAAAAAAAACAC
mm_br_e15_1438	149	GTACAGTACTGTGATAGCTGATCGTATGCCGTCTTT
mm_br_e15_1439	149	AACATTCATTGCTGTCGGTGGGTTTCGTATTCCGTT
mm_br_e15_1440	148	TCGGATGCCGGCTTCTGCTTGAAAAAAAAAAAAAAA
mm_br_e15_1441	148	TACAGTCCGACGATTTCGTATGCCGTCTTCTGCTTT
mm_br_e15_1442	148	GGGAGCATCTCTCGGTCTCTGCTGTTCGTATGCCTT
mm_br_e15_1443	148	GGGAGCATCTCTCGATCTATGCTTCGTATGCCGTCT
mm_br_e15_1444	147	TGAGGTAGTAGTTTTTACAGTTTCTTATGCCTTCTT
mm_br_e15_1445	147	TGAGGTAGTAGGTTGTGTGGTTTTCGTATGCCTTTT
mm_br_e15_1446	147	TGAGGTAGTAGGTTGTGTGGTTTCTTATTCCGTCTT
mm_br_e15_1447	147	TACAGTCCGACAATCTCGTATGCCGTCTTCTGCTTT
mm_br_e15_1448	147	GGGAGCATCTCTCTTTCTATGCTGTTCGTATTCCTT
mm_br_e15_1449	147	AAACCCGTAGATCCGATCTTGTTCGTATGCCGTCTT
mm_br_e15_1450	146	TGGAAGACTAGTGATTTTGTTGTTTCTTATGCCTTC
mm_br_e15_1451	146	TGAGGTAGTAGGTTTTATGGTTTCGTATGCCGTTTT
mm_br_e15_1452	146	TGAGGTAGGAGGTTGTATAGTTGATCGTATGCCGTC
mm_br_e15_1453	146	TGAGGGAGGAGGTTGTATAGTTTCGTATGCCGTCTT
mm_br_e15_1454	146	TGAGATGAAGCACTGTAGCTCTTCGTATGCCGTCTT
mm_br_e15_1455	146	TCGTATGCCGTCTTCTTCTTGAAAAAAAAACAAAAT
mm_br_e15_1456	146	TCAGAGTTCTACAGTCCGACGGATTTCGTATGCCGT
mm_br_e15_1457	146	CTTTGGTTATCTATCTGTATGATCGTATGCCGTCTT
mm_br_e15_1458	146	CTACAGTCCGACGATCTCGTATGCCGACTTCTGCTT
mm_br_e15_1459	146	CAACTAGACTGTGAGCTTCTAGTCGTATGCCGTCTT
mm_br_e15_1460	145	TTCTACAATCCGACGATCTCGTATGCCGTCTTCTGC
mm_br_e15_1461	145	TCTTTGGTTATCTAGCTGTATGTCGTATTCCTTTTT
mm_br_e15_1462	145	GCTGGGAAGGCAAAGGGACGTTCGTATGCCGTCTTC
mm_br_e15_1463	145	CGGCCCTGGCGGAGCGTCGTATGCCGTCTTCTGCTT
mm_br_e15_1464	145	ATAGTTGTGTGTGGATGTGTGTATTCGTATGCCGTT
mm_br_e15_1465	145	AGAGGTAGTAGGTTGCATAGTTCGTATGCCGTCTTT
mm_br_e15_1466	145	AACATTCAACGCTGTCGGTGAGGTTTCGTATGCCGT
mm_br_e15_1467	144	TGAGGTAGTAGTTTGTGTTGTTTCGTATGCCGTCTT
mm_br_e15_1468	144	TGAGGTAGTAGTTTGTACAGTTTAGTATGCCGTCTT
mm_br_e15_1469	144	TGAGGTAGTAGGTTGTATTGTTTCGTATTCCGTTTT
mm_br_e15_1470	144	TGAGGTAGGAGGTTGTATAGTTTTCGTATGCCGGCT
mm_br_e15_1471	144	TGAGGTAGGAGGTTGTATAGTTATCGTATTCCGTCT
mm_br_e15_1472	144	TCGTATGCCGTCTTTCGTATGCCGTCTTCTGCTTTA
mm_br_e15_1473	144	TAGGCTAGAGAGAGGTTGGGTCGTATGCCGTCTTCT
mm_br_e15_1474	144	GGGAGCATCTCTCGGTCTATGCTGTTCGTATGTCGT
mm_br_e15_1475	144	CGGGGTCGGGGCATCGTATGCCGTCTTCTGCTTGAA
mm_br_e15_1476	144	CCACGAGGACGAGACGTAGCGTCGTATGCCGTCTTC
mm_br_e15_1477	144	ATGTAGGGATGGAAGCCATGAATCGTATGCCGTCTT
mm_br_e15_1478	143	TGAGGTAGTAGTTTGTGCTGTTATCGTATGCCGTTT
mm_br_e15_1479	143	TGAGGTAGTAGGTTGTTTGGTTTTCGTATGCCGTCT
mm_br_e15_1480	143	TGAGGTAGTAGGTTGTATGGTTTCGTTTGCCGTCTT
mm_br_e15_1481	143	TGAGGTAGTAGGTTGTATGGGTTCGTATGCCGGCTT
mm_br_e15_1482	143	TCTTTGGTTATCTATCTTTATGTCTTATTCCTTCTT
mm_br_e15_1483	143	TCCCTGAGACCCTCACTTGTGATCGTATGCCGTCTT
mm_br_e15_1484	143	CTACAGTCGACGATCTCGTATGCCGTCTTCTGCTTG
mm_br_e15_1485	143	CCAGGATCACAGAAAAAGTCGTATGCCGTCTTCTGC
mm_br_e15_1486	143	AGAGTTCTACAGTCCGGACGAATCTCGTATGCCGTC
mm_br_e15_1487	143	AACATTCAACGCTGTCGGTGAGTTTCGTATGCCTTC
mm_br_e15_1488	142	TGAGGTAGTAGTTTGTTCTGTTATCGTATGCCGTCT
mm_br_e15_1489	142	TGAGGTAGTAGGTTGTTTGGTTTTCGTATGCCTTCT
mm_br_e15_1490	142	TCGTATGCCGTCTTCTGCTTGAAAAAAAAACAAATA
mm_br_e15_1491	142	TATTGCACTCGTCCCGGCCTCCATTCGTATGCCGTC
mm_br_e15_1492	142	GAGTTCTACAGGTCCGGACGATCTCGTATGCCGTCT
mm_br_e15_1493	142	CAGTCCGACGATTTCGTATGCCGTCTTCTGCTTGAA
mm_br_e15_1494	142	AGATGTACCGTGCGATTAGACTGTTCGTATGCCGTC
mm_br_e15_1495	142	AAGGTAGATAGAACAGGTCTTGTCGTATGCCTTCTT
mm_br_e15_1496	142	AACCCGTAGATCCGATCTTGTCGTATGCCGTCTTCT
mm_br_e15_1497	141	TCTTTGGTTATCTAGCTGTATGATCGTATGACGTCT
mm_br_e15_1498	141	TCGTATGCCGTCTTCTGCTTGCAAAAAAAAAAAAAA
mm_br_e15_1499	141	TCACAGTGAACCGGTCTCTTTTTCGTATTCCTTCTT
mm_br_e15_1500	141	GGGAGCATTTCTCGGTCTATGCTGTTCGTATGCCGT
mm_br_e15_1501	141	GGCAGAGGAGGGCTGTTCTTTTCGTATGCCGTCTTC
mm_br_e15_1502	141	CATACACGGCTCTCCTCTCTTCTCGTATGCCGTCTT
mm_br_e15_1503	141	CAGTCCGGACGATCTCGTATGCCGTCTTCTGCTTGA
mm_br_e15_1504	141	AGTCCGACGATCTCGTATGCCGTCTTCTGCTTTCAA
mm_br_e15_1505	141	AGATGTACCGTGCCATTCAGACTGTTCGTATGCCGT
mm_br_e15_1506	141	ACAGTCCGACGATCTCGTATGCCGCCTTCTGCTTGA
mm_br_e15_1507	140	TGAGGTAGTAGGTTGTATAGTTTCGAATGCCGTCTT
mm_br_e15_1508	140	CTCGTATGCCGTCTTCTGCTTGAAAAAAAAAAAAAA
mm_br_e15_1509	140	CAGTCCGACGATCTCGTATGCCGTCTTCTGCTTTAC
mm_br_e15_1510	140	ACCGGGCAGAAACACCATCGTATGCCGTCTTCTGCT
mm_br_e15_1511	140	AAGGCACGCGGTGAATGCCAATCGTATGCCGTCTTC
mm_br_e15_1512	139	TGAGGTAGTAGTTTTTGCTGTTTTCGTATGCCGTCT
mm_br_e15_1513	139	GGGAGCATCTCTCGTTCTATGCTGTCGTATGCCTTC
mm_br_e15_1514	139	AGTTCTACAGTCGACGATCTCGTATGCCGTCTTCTG
mm_br_e15_1515	139	AAACCGGGCGGAAACACCATCGTATGCCGTCTTCTG
mm_br_e15_1516	138	TGAGGTAGTAGGTTTTATGGTTTTCGTATGCCGTCT
mm_br_e15_1517	138	TCTTTGGTTATCTATCTGTATGTTCGTATTCCTTCT
mm_br_e15_1518	138	GTAAACATCCTCGACTGGAAGCTTCGTATGCCGTCT
mm_br_e15_1519	138	AGCCTGGGCTACACATTTTTTCGTATGCCGTCTTCT
mm_br_e15_1520	138	AGATGTACCGTGCGATTCAGACTGTTCTTATTCCTT
mm_br_e15_1521	138	AGAGTTCTACAGTCGGACGATCTCGTATGCCGTCTT
mm_br_e15_1522	138	AACTAGACTGTGAGCTTCTAGATCGTATGCCGTCTT
mm_br_e15_1523	137	TTCTACAGTCCGACTATCTCGTATGCCGTCTTCTGC
mm_br_e15_1524	137	TGAGGTAGTAGTTTGTTCTGTTTTCGTATGCCGTCT
mm_br_e15_1525	137	TGAGGTAGTAGATTGTATAGTTATCGTATGCCGGCT
mm_br_e15_1526	137	TCGTATGCCGTCTTCTTCTTTAAAAAAAAAAAACAA
mm_br_e15_1527	137	GTGCATTGTAGTTGCATTGCATCGTATGCCGTCTTT
mm_br_e15_1528	137	GGGAGCATCTCTCGGTCTATGCTTCGTATGCCGTTT
mm_br_e15_1529	137	GCAGCCGGAATTCTGTTTTCGTATGCCGTCTTCTGC
mm_br_e15_1530	137	AGATGTACCGTGCGTTCAGACTGTTCGTATGCCGTC
mm_br_e15_1531	137	AACATTCATTGTTGTCGGTGGTCGTATGCCGTCTTT
mm_br_e15_1532	137	AACATTCATTGCTGTCGGTGGGTTTTCGTATGCCGT
mm_br_e15_1533	136	TGAGGTAGGAGGTTGTATAGTTTCTTATTCCTTCTT
mm_br_e15_1534	136	TGAGGTAGGAGGTTGTATAGTTAATCGTATGCCGTT
mm_br_e15_1535	136	TCTTTGGTTATCTATTCTTATGCCGTCTTCTGCTTT
mm_br_e15_1536	136	TCTTTGGTTATCTAGCTGTATGATCGTATGCCGCCT
mm_br_e15_1537	136	TCGTTTCCCGGGCGGCGCACCATCGTATGCCGTCTT
mm_br_e15_1538	136	TCGTATGCCGTCTTCTGCTTTAAAAAAAAAAAACTT
mm_br_e15_1539	136	GTTTCCGTAGTGTAGTGGTTTCGTATGCCGTCTTCT
mm_br_e15_1540	136	GGGAGCATCTCTCGTTCTATGCTTCGTATTCCGTCT
mm_br_e15_1541	136	CATTGCACTTGTCTCGGTCTGATCTTATGCCGTCTT
mm_br_e15_1542	136	AACATTCAACGCTGTCGGTGAGTTTTCGTATGCCTT
mm_br_e15_1543	135	TGAGGTAGTAGTTTTTGCTGTTATCGTATGCCGTCT
mm_br_e15_1544	135	TCCCTGAGACCCTAACTTGTGAAAATCGTATGCCGT
mm_br_e15_1545	135	GTATGCCGTCTTCTGCTTGAAAAAAAAAAAAAAATT
mm_br_e15_1546	135	ATCATGATGGGCTCCTCGGTGTTTCGTATGCCGTCT
mm_br_e15_1547	135	AGCAGCATTGTACAGGGCTATGATCGTATGACGTCT
mm_br_e15_1548	135	AGATGTACCTGCGATTCAGACTGTTCGTATGCCGTC
mm_br_e15_1549	135	ACAGTCCGACAATCTCGTATGCCGTCTTCTGCTTGA
mm_br_e15_1550	134	TGAGGTTGGTGTACTGTGTGTGATCGTATGCCTTCT
mm_br_e15_1551	134	TGAGGTAGTAGGTTGTATGGTTCGTATGCCGTTTTC
mm_br_e15_1552	134	TGAGGTAGTAGGTTGTATAGTTATCGTATGCCTTTT
mm_br_e15_1553	134	TGAGGTAGGAGGTTTTATAGTTTCGTATGCCTTCTT
mm_br_e15_1554	134	TCGGAGGCTTTGTTTTCGTATGCCGTCTTCTGCTTG
mm_br_e15_1555	134	TATTGCACTCGTCCCGGCCTCCATCGTATGCCGTCT
mm_br_e15_1556	134	AACCCGTAGATCCGAACTTGTGTCGTATGCCTTCTT
mm_br_e15_1557	133	TTCTACAGTCCGACGGATCTCGTATGCCGTCTTCTT
mm_br_e15_1558	133	TTATAAAGCAATGAGACTGATTTCGTATGCCTTCTT
mm_br_e15_1559	133	TGGAAGACTTGTGATTTTGTTGTTTCGTATGCCGTC
mm_br_e15_1560	133	TGAGGTTGGTGTACTGTGTGTGATCGTATGCCGTTT
mm_br_e15_1561	133	TGAGGTAGTAGATTGTATAGTTTCGTATGCCGCCTT
mm_br_e15_1562	133	TCTTTGGTTATCTAGCTGTATGATTCGTATGCCTTC
mm_br_e15_1563	133	TCATGATGGGCTCCTCGGTGTTCGTATGCCGTCTTC
mm_br_e15_1564	133	GGGAGCATCTCTCTTTCTATGCTGTTCGTATGCCTT
mm_br_e15_1565	133	GGGAGCATCTCTCGGTCTATGCGTTCGTATGCCGTC
mm_br_e15_1566	133	GGAGCATCTCTCGGTCTATGCTTCGTATGCCGTCTT
mm_br_e15_1567	133	CGGAAGCGTGCTGGGCTCGTATGCCGTCTTCTGCTT
mm_br_e15_1568	133	AGATGTACCGTGCGATTCAGACTGTTCGAATGCCGT
mm_br_e15_1569	132	TCTTTGGTTATCTAGCTGTATGTTCGTATGCCGTTT
mm_br_e15_1570	132	TCGGATCCGTCTGAGCTTGGCTTTTCGTATGCCGTC
mm_br_e15_1571	132	TACAGTCCGACGATCTCGTATGCCGTCTTCTGTTTG
mm_br_e15_1572	132	GCTCGACTCATGGTTTGAACCATCGTATGCCGTCTT
mm_br_e15_1573	132	CAGGTGGAACACGATGCAATTTTCGTATGCCGTCTT
mm_br_e15_1574	132	AAGGGCTGGGTCGGTCGGGCTGTCGTATGCCGTCTT
mm_br_e15_1575	132	AAGCTGGGTTGAGAGGGCGAAATCGTATGCCGTCTT
mm_br_e15_1576	131	TGAGGTAGTAGTTTGTTCTGTTTCTTATTCCGTCTT
mm_br_e15_1577	131	TGAGGTAGTAGGTTGTGTGGTTTCGTATGCCTTTTT
mm_br_e15_1578	131	TGAGGTAGTAGGTTGTATAGTTTCGTATGCGGTCTT
mm_br_e15_1579	131	TGAGGTAGTAGGTCGTATGGTTTCGTATGCCGTCTT
mm_br_e15_1580	131	TGAGGTAGGAGGTTGTATAGTTTATCGTATGCCGTC
mm_br_e15_1581	131	TCGGATCCGTCTGAGCTTGGCTTCGTATTCCGTCTT
mm_br_e15_1582	131	TAAGGCACGCGGTGAATGTCGTATGCCGTCTTCTGC
mm_br_e15_1583	131	TAAGGCACGCGGTGAATGCCATTTCGTATGCCGTCT
mm_br_e15_1584	131	GTTCTACAGTCCGACAATCTCGTATGCCGTCTTCTT
mm_br_e15_1585	131	GAGGTAGTAGGTTGTATGGTTTTCGTATGCCGTCTT
mm_br_e15_1586	131	GAATTGATCAGGACATAGGGATCGTATGCCGTCTTC
mm_br_e15_1587	131	CACCCGTAGAACCGACCTTGCGCCGTATGCCGTCTT
mm_br_e15_1588	131	CACCCGTAGAACCGACCTTGCATCGTATGCCGTCTT
mm_br_e15_1589	131	ATAGTAGACCGTATAGCGTACGTCGTATGCCGTCTT
mm_br_e15_1590	131	AAGCTGGGTTGAGAGGGCGAATTCGTATGCCGTCTT
mm_br_e15_1591	130	TGTAAACATCCCCGACTGGAAGCATCGTATGCCGTC
mm_br_e15_1592	130	TCGTATGCCGTCTTCTGCTTGTTCGTATGCCTTCTT
mm_br_e15_1593	130	TCGATTCCGGCTCGAAGGACCATCGTATGCCGTCTT
mm_br_e15_1594	130	CGGCTCTGGGTCTGTGGGGAGTTCGTATGCCGTCTT
mm_br_e15_1595	130	CCCGGCATCTCCACCATCGTATGCCGTCTTCTGCTT
mm_br_e15_1596	130	CAGTCCGACAATCTCGTATGCCGTCTTCTGCTTGAA
mm_br_e15_1597	130	AACATTCAACGCTGTCGGTGAGTTTCGTATTCCTTC
mm_br_e15_1598	129	TTTGGTTATCTAGCTGTATGATCGTATGCCGTCTTC
mm_br_e15_1599	129	TGGAGGCGTGGGTTCGTATGCCGTCTTCTGCTTGAA
mm_br_e15_1600	129	TGAGGTAGTAGGTTGTATAGTTCGTATTCCGTCTTT
mm_br_e15_1601	129	TGAGGTAGTAGGTTGTATAGTTCGTATGCCTTCTTC
mm_br_e15_1602	129	TCGTTTCCCGGCCAATGCACCATCGTATGCCGTCTT
mm_br_e15_1603	129	TACAGTCCGACGATCTCGTATGCCGTCTTATGCTTG
mm_br_e15_1604	129	GTGGTGTGCTAGTTAATTTTTTCGTATGCCGTCTTC
mm_br_e15_1605	129	GTACAGTACTGTGATAACTGAATCGTATTCCGTCTT
mm_br_e15_1606	129	CGACGATCTCGTATGCCGTCTTCTTCTTGAAAAAAA
mm_br_e15_1607	129	ATGGTCGTTCATTTTTTCGTATGCCGTCTTCTGCTT
mm_br_e15_1608	129	ACCACGAGGACGAGACGTAGCGTCGTATGCCGTCTT
mm_br_e15_1609	129	AAAAAAAAATCGTATGCCGTCTTCTGCTTGAAAAAA
mm_br_e15_1610	128	TTCTACAGTCCGACTATCTCGTATGCCGTCTTCTTC
mm_br_e15_1611	128	TGTAAACATCCTCGACTGGAAGCTTCGTATGCCTTT
mm_br_e15_1612	128	TACAGTACTGTGATAGCTGAAATCGTATGCCGTCTT
mm_br_e15_1613	128	GTATGCCGTCTTCTTCTTGAAAAAAAAAAAAAAATA
mm_br_e15_1614	128	GGGAGCATCTCTCGGTCTATGCTGTTCGGATGCCGT
mm_br_e15_1615	128	CTACAGTCCGACGATCTCGTATGCCGTCTTTTGCTT
mm_br_e15_1616	127	TCTACAATCCGACGATCTCGTATGCCGTCTTCTTCT
mm_br_e15_1617	127	GTGAAATGTTTAGGACCACTAGTCGTATGCCGTCTT
mm_br_e15_1618	127	GGGAGCATCTCTCGTTCTATGCTTCGTATTCCTTCT
mm_br_e15_1619	127	GCCCGGATAGCTCAGTCGGTCGTATGCCGTCTTCTT
mm_br_e15_1620	127	AGTCCGACGATCTCGTATGCCGTCTTCTGCTTTATA
mm_br_e15_1621	127	AGCTACATTGTCTGCTGGGTTTTTCGTATGCCGTCT
mm_br_e15_1622	127	AGATGTACCGTGCGATTCAGACTGTTCGTATGACGT
mm_br_e15_1623	127	AAGGGATTCTGATGTTGGTCATCGTATGCCGTCTTT
mm_br_e15_1624	126	TGAGGTAGTAGGTTTTGTGGTTTCGTATTCCGTCTT
mm_br_e15_1625	126	TGAGGTAGTAGGTTTTATGGTTTCTTATTCCTTCTT
mm_br_e15_1626	126	TGAGGTAGTAGGTTGTATGGTTTCGTATGCCGTATT
mm_br_e15_1627	126	TGAGGTAGTAGGTTGTATAGTTATTCGTATGCCGTC
mm_br_e15_1628	126	TCTTTGGTTATCTAGCTGTTCGTATGCCGTCTTCTG
mm_br_e15_1629	126	GATGTACCGTGCGATTCAGACTGTTCGTATGCCTTC
mm_br_e15_1630	126	GAGTTCTACAGTCGGACGATCTCGTATGCCGTCTTC
mm_br_e15_1631	126	GAGGTAGTAGATTGTATAGTTTCGTATGCCGTCTTT
mm_br_e15_1632	126	AACCGGGCGGAAACACCAATCGTATGCCGTCTTCTG
mm_br_e15_1633	125	TTCTACAGTCGACGATCTCGTATGCCGTCTTCTGCT
mm_br_e15_1634	125	TGTGACTGGTTGACCAGAGGTCGTATGCCGTCTTCT
mm_br_e15_1635	125	TGAGGTAGTAGGTTTTATGGTTATCGTATTCCGTCT
mm_br_e15_1636	125	TGAGGTAGTAGGTTGTATGGTTTCGTTTGCCGTTTT
mm_br_e15_1637	125	TGAGGTAGTAGATTGTATAGTTTCTTATGCCGTTTT
mm_br_e15_1638	125	TCCCTGAGACCCTAACTTGTGTCGTATGCCTTCTTC
mm_br_e15_1639	125	GTATGCCGTCTTCTGCTTGAAAAAAAAAAAAACAAA
mm_br_e15_1640	125	GCCCGGCTAGCTCAGTCGTATGCCGTCTTCTGCTTG
mm_br_e15_1641	125	CCCTGGCGGAGCGTCGTATGCCGTCTTCTGCTTGAA
mm_br_e15_1642	125	CAGAGTTCTACAGTCCGACTCGTATGCCGTCTTCTT
mm_br_e15_1643	125	AGATGTACGTGCGATTCAGACTGTTCGTATGCCGTT
mm_br_e15_1644	125	AGATGTACCGTGCGACTCAGACTGTTCGTATGCCGT
mm_br_e15_1645	125	AATCGTACAGGGTCATCCACTTTCGTATGCCGTCTT
mm_br_e15_1646	125	AACCCGTAGATCCGATCGTATGCCGTCTTCTGCTTG
mm_br_e15_1647	125	AAAGCTGGGTTGAGAGGGCGAATTCGTATGCCGTCT
mm_br_e15_1648	124	TGGTAGACTATGGAACGTAGGAATCGTATGCCGTCT
mm_br_e15_1649	124	TGAGGTAGTAGTTTGTGCTGTTTTCTTATGCCTTCT
mm_br_e15_1650	124	TGAGGTAGGAGGTTGTATAGTTTCTTATGCCTTCTT
mm_br_e15_1651	124	TCTTTGGTTATCTATCTTTATGTTCTTATTCCTTCT
mm_br_e15_1652	124	TCTTTGGTTATCTAGCTGTATGTTTCGTATGCCGTC
mm_br_e15_1653	124	TCTTTGGTTATCTAGCTGTATGATTCGTATGCCTTT
mm_br_e15_1654	124	TCTTTGGTTATCTAGCTGTATCGTATGCCGTCTTTT
mm_br_e15_1655	124	TCGTATGCCGTCTTCTTTCGTATGCCGTCTTCTTCT
mm_br_e15_1656	124	TCGTATGCCGTCTTCTTCTTGAAAAAAAAACAAATA
mm_br_e15_1657	124	TCGTATGCCGTCTTCTGCTTTAAAAAAAAAAAAACA
mm_br_e15_1658	124	TCGTATCGTCTTCTGCTCGTATGCCGTCTTCTGCTT
mm_br_e15_1659	124	TCGACTCCCGGTATGGGAACCATCGTATGCCGTCTT
mm_br_e15_1660	124	AGAGTTCTACAGTCCGGACGATTCGTATGCCGTCTT
mm_br_e15_1661	123	TGAGGTAGTAGGTTGTGTGTCGTATGCCGTCTTCTG
mm_br_e15_1662	123	TGAGGTAGTAGGTTGTATAGTTCGTATGCCTTCTTT
mm_br_e15_1663	123	TGAGGTAGGAGGTTGTACAGTTTCGTATGCCGTCTT
mm_br_e15_1664	123	CAGTGCAATGTTAAAAGGGCATTTCGTATGCCGTCT
mm_br_e15_1665	123	CAGAGTTCTACAGTCCGGACGATTCGTATGCCGTCT
mm_br_e15_1666	123	AGATGTACCGTGCGATTCAGACTGTTCGTCTGCCGT
mm_br_e15_1667	123	AAAACATGAAGCGCTGCAACATCGTATGCCGTCTTC
mm_br_e15_1668	122	TTATAAAGCAATGAGACTGATTTTCGTATGCCGTCT
mm_br_e15_1669	122	TGAGGTAGTAGGTTGTGTGGTTATCGTATTCCTTCT
mm_br_e15_1670	122	TCGTATGCCGTCTTCTGCTTGACAAAAAAAAAAAAA
mm_br_e15_1671	122	AGATGTACCGTGCGATTCAGACCGTTCGTATGCCGT
mm_br_e15_1672	122	ACCACAGGGTAGAACCACGGAATTCGTATGCCGTCT
mm_br_e15_1673	122	AACCCGTAGATCCGATCTTGTGTCTTATGCCTTCTT
mm_br_e15_1674	122	AACATTCAACGCTGTCGGTGAGTTTTCGTATTCCTT
mm_br_e15_1675	121	TTATAAAGCAATGAGACTGATTATCGTATGCCGTCT
mm_br_e15_1676	121	TGTAAACATCCTTGACTGGAAGCTTCGTATGCCTTC
mm_br_e15_1677	121	TGGAAGACTAGTGATTTTGTTGTTTCTTATTCCTTC
mm_br_e15_1678	121	TGAGGTAGTAGTTTGTTCTGTTTTCGTATGCCTTCT
mm_br_e15_1679	121	TGAGGTAGTAGGTTGTATGGTTTCTTATTCCGTTTT
mm_br_e15_1680	121	TCTTTGGTTATCTAGCTTTATGATCTTATGCCTTTT
mm_br_e15_1681	121	GTGCATTGTAGTTGCATTGCATCGTATGCCGTCTTC
mm_br_e15_1682	121	GGGGGATTAGCTCAATCGTATGCCGTCTTCTGCTTG
mm_br_e15_1683	121	GGGAGCATCTCTCGGTCTACGCTGTTCGTATGCCGT
mm_br_e15_1684	121	CTAGACTGAGGCTCCTTGAGGATCGTATGCCGTCTT
mm_br_e15_1685	121	AGCAGCATTGTACAGGGCTATGATCGTATGCAGTCT
mm_br_e15_1686	121	AGATGTACCGTGCGATTCAGACTGATCGTATGCCGT
mm_br_e15_1687	121	AGATGTACCGCGCGATTCAGACTGTTCGTATGCCGT
mm_br_e15_1688	121	AACATTCAACCTGTCGGTGAGTTTTCGTATTCCGTC
mm_br_e15_1689	120	TGGTTAGGATTCGGCGCTCGTATGCCGTCTTCTTCT
mm_br_e15_1690	120	TGAGGTAGTAAGTTGTATTGTTTCGTATTCCTTCTT
mm_br_e15_1691	120	TCGGTAGAGCATGAGACTCGTATGCCGTCTTCTTCT
mm_br_e15_1692	120	GTATGCCGTCTTCTGCTTGAAAAAAAAAAAAAATAT
mm_br_e15_1693	120	GGGAGCATCTCTCGGTCTATTCTTCGTATGCCGTCT
mm_br_e15_1694	120	GGGAGCATCTCTCGGTCTATGCTGTCTTATTCCTTC
mm_br_e15_1695	120	GCCTGTCTGAGCGTCGCTTCGTATGCCGTCTTCTGC
mm_br_e15_1696	120	CTACAGTCCGACTATCTCGTATGCCGTCTTCTGCTT
mm_br_e15_1697	120	ACCGGGCGGAAACACCATCGTATGCCGGCTTCTGCT
mm_br_e15_1698	119	TGAGGTAGTAGGTTGTATGGTTTTGTATTCCGTTTT
mm_br_e15_1699	119	TGAGGTAGTAGGTTGTATGGTTTCGTATGTCGTCTT
mm_br_e15_1700	119	TGAGGTAGTAGATTGTATAGTTCGTATTCCGTCTTC
mm_br_e15_1701	119	TCGGATCCGTCTGAGCTTGGCATTCGTATGCCGTCT
mm_br_e15_1702	119	TACAGTCCAACGATCTCGTATGCCGTCTTCTGCTTG
mm_br_e15_1703	119	GGGAGCATCTCTCTTTCTATGCTGTTCTTATGCCTT
mm_br_e15_1704	119	GGGAGCATCTCTCGGTCTATGCTGTTCGCATGCCGT
mm_br_e15_1705	119	GGGAGCATCTCTCGGTCTATGCTGTCGTATGCCGCC
mm_br_e15_1706	119	CTTTGGTTATCTAGCTGTATGATCGTATGCCGTTTT
mm_br_e15_1707	119	ATCATGATGGGCTCCTCGGTGTTTTCGTATGCCGTC
mm_br_e15_1708	119	AGCAGCATTGTACAGGGCTATGATCGTATGCCTTTT
mm_br_e15_1709	119	ACGGGTTAGGCTCTTGGGAGTTCGTATGCCGTCTTC
mm_br_e15_1710	119	AACCCGTAGATCCGATCTTGTTCGTATGCCTTCTTT
mm_br_e15_1711	118	TGGAAGACTAGTGATTTTGTTGTTTCGTATTCCTTC
mm_br_e15_1712	118	TGAGGTAGTAGTTTTTTCTGTTTCTTATTCCTTCTT
mm_br_e15_1713	118	TGAGGTAGTAGTTTGTGCTGTTTTCGTATTCCGTCT
mm_br_e15_1714	118	TGAGGTAGTAGGTTGTTTGGTTCGTATGCCGTCTTT
mm_br_e15_1715	118	TGAGGTAGTAGATTGTATAGTTTCGGATGCCGGCTT
mm_br_e15_1716	118	TCTTTGGTTATCTAGCTGTATTCGTATGCCTTCTTC
mm_br_e15_1717	118	TCGTATGCCGTCTTCTGCTTGAAAAAAAAAAAATGA
mm_br_e15_1718	118	CGCGCGGGCGGGGCCGGGGGTCGTATGCCGTCTTCT
mm_br_e15_1719	118	CAGGATCACAGAAAAAGTCGTATGCCGTCTTCTTCT
mm_br_e15_1720	118	AGTGTACCGTGCGATTCAGACTGTTCGTATGCCGTC
mm_br_e15_1721	118	ACAGTCCGACGATCTCGTATGCCGGCTTCTGCTTGA
mm_br_e15_1722	117	TGGTTAGGATTCGGCGCTTCGTATGCCGTCTTCTGC
mm_br_e15_1723	117	TGAGGTAGTAGTTTGTTCTGTTATCGTATGCCTTCT
mm_br_e15_1724	117	TGAGGTAGTAGGTTGTATGGTTTATCGTATGCCGTC
mm_br_e15_1725	117	TGAGGTAGTAGATTGTATAGTTATCTTATGCCTTCT
mm_br_e15_1726	117	TGAGGTAGGAGGTTTTATAGTTTCGTATTCCTTCTT
mm_br_e15_1727	117	TGAGGTAGGAGGTTGTATAGTTTCGGATGCCGGCTT
mm_br_e15_1728	117	TGAGGTAGGAGGTTGTATAGTTGTTCGTATGCCGTT
mm_br_e15_1729	117	TCTACAGTCCGACTCGTATGCCGTCTTCTGCTTGAA
mm_br_e15_1730	117	TCGTATGCCGTCTTCTTCGTATGCCGTCTTCTTCTT
mm_br_e15_1731	117	TCCCTGAGACCCTTTAACCTGTGATCGTATGCCTTC
mm_br_e15_1732	117	TACAGTACTGTGATAGCTGATCGTATGCCGTCTTCT
mm_br_e15_1733	117	GGGATTGTGGGTTTCGTATGCCGTCTTCTGCTTGAA
mm_br_e15_1734	117	GGGAGCATCTCTCGGTCTATGCTATTCGTATGCCTT
mm_br_e15_1735	117	CAGATCAGAAGGTGACTGTGGTCGTATGCCGTCTTC
mm_br_e15_1736	117	AGATGTACCGTGCGATTCAGATTGTTCGTATGCCGT
mm_br_e15_1737	117	AGATGTACCGTGCGATTCAGACTGTTCGTATGTCGT
mm_br_e15_1738	116	TTTCCGGCTCGAAGGACCATCGTATGCCGTCTTCTG
mm_br_e15_1739	116	TGTAAACATCCTCGACTGGAAGTCGTATTCCGTCTT
mm_br_e15_1740	116	TGAGGTAGTAGGTTTTATGGTTTTCGTATTCCTTCT
mm_br_e15_1741	116	TGAGGTAGTAGGTTGTGTGGTTTATCGTATGCCGTC
mm_br_e15_1742	116	TCTTTGGTTATCTATCTTTATGATCTTATTCCGTCT
mm_br_e15_1743	116	TCTTTGGTTATCTAGCTTTATTATCTTATGCCTTCT
mm_br_e15_1744	116	TCTTTGGTTATCTAGCTGTATGATCTTATTCCGTCT
mm_br_e15_1745	116	GGGAGCATCTCTCGGTCTATGCTTTTCGTATGCCGT
mm_br_e15_1746	116	GGGAGCATCTCTCGGTCTATACTGTTCGTATTCCGT
mm_br_e15_1747	116	CCGACGATCTCGTATGCCGTCTTCTGCTTGAAACAA
mm_br_e15_1748	116	AGGAGCATCTCTCGGTCTATGCTGTTCGTATGCCGT
mm_br_e15_1749	116	AGATGTACCGTGCGATTCAAACTGTTCGTATGCCTT
mm_br_e15_1750	116	AGAATTCTACAGTCCGGACGATCTCGTATGCCGTCT
mm_br_e15_1751	116	AACATTCATTGTTGTCGGTGGGTTTCGTATTCCGTC
mm_br_e15_1752	116	AACATTCATTGCTGTCGGTGGGTTTCGTATGCCTTT
mm_br_e15_1753	116	AACATTCAACCTGTCGGTGAGTTTTCGTATGCCGTT
mm_br_e15_1754	115	TGAGGTAGTAGTTTGTGCTGTTTCGTATTCCGTTTT
mm_br_e15_1755	115	TGAGGTAGTAGGTTGTATGGTGTCGTATGCCGTCTT
mm_br_e15_1756	115	TGAGGTAGTAGATTGTATAGTATCGTATGCCGTCTT
mm_br_e15_1757	115	TCTTTGGTTATCTAGCTGTATGATCGTATTCCGTTT
mm_br_e15_1758	115	TCGGAACCGGGCGGAAACACCATCGTATGCCGTCTT
mm_br_e15_1759	115	TCAGGTCACGTCGGGGTCACCATCGTATGCCGTCTT
mm_br_e15_1760	115	TCACCTGGAGCATGTTTTCTTTCGTATGCCGTCTTC
mm_br_e15_1761	115	AGGGGTATGATTCTCGCTTCGTATGCCGTCTTCTGC
mm_br_e15_1762	115	AACATTCATTGCTGTCGGTGGGTTTCGTATGCCTTC
mm_br_e15_1763	114	TTATAAAGCAATGAGACTGATTTCGTATTCCGTCTT
mm_br_e15_1764	114	TGGAGAGAAAGGCAGTTCCTGATCGTATTCCGTCTT
mm_br_e15_1765	114	TGAGGTAGTAGTTTGTACAGTTTCGTATGCAGTCTT
mm_br_e15_1766	114	TCTTTGGTTATCTATCTGTATTCGTATGCCGTCTTC
mm_br_e15_1767	114	GGGGGATTAGCTCAAATGGTATCGTATGCCGTCTTC
mm_br_e15_1768	114	GGGAGCATCTCTCGGTCTATGCTGTTCGTATGACGT
mm_br_e15_1769	114	GGCAGAGGAGGGCTGTTCTTCCATTCGTATGCCGTC
mm_br_e15_1770	114	CACCCGTAGAACCGCCCTTGCGTCGTATGCCGTCTT
mm_br_e15_1771	114	ATATAGGGATTGGAGCCGTGGCTCGTATGCCGTCTT
mm_br_e15_1772	114	AGTCCGACGATCTCGTATGCCGTCTTCTGCTTGATA
mm_br_e15_1773	114	ACTGGACTTGGAGTCAGAAGGCATCGTATGCCGTCT
mm_br_e15_1774	114	ACCGGGCGGAAACACCATTCGTATGCCGTCTTCTGC
mm_br_e15_1775	114	AACCCGTAGATCCGATCTCGTATGCCGTCTTCTGCT
mm_br_e15_1776	113	TGAGGTAGTAGGTTGTGTGGTTATCGTATGGCGTCT
mm_br_e15_1777	113	TGAGGTAGTAGGTTGTATGGTTTTGGAAGGCGGTTT
mm_br_e15_1778	113	TGAGGTAGTAGATTGTATATTTTCGTATTCCGTCTT
mm_br_e15_1779	113	TAGGCTAGAGAGAGGTTGGGGATTCGTATGCCGTCT
mm_br_e15_1780	113	GGGAGCATCTTCGGTCTATGCTTCGTATGCCGTCTT
mm_br_e15_1781	113	GAAGCTCAGAGGGCTCTGATTCTCGTATGCCGTCTT
mm_br_e15_1782	113	AGCAGCATTGTACATGGCTATGTCGTATGCCGTCTT
mm_br_e15_1783	113	AGATGTACCGTGCGATTTAGACTGTTCGTATGCCGT
mm_br_e15_1784	113	AGATGTACCGTGCGATTCAGACTGTTCGCATGCCGT
mm_br_e15_1785	113	ACGGCCCTGGCGGAGCGCTCGTATGCCGTCTTCTGC
mm_br_e15_1786	113	AACCGGGCGGAAACACCATTTCGTATGCCGTCTTCT
mm_br_e15_1787	113	AACCCGTAGATCCGATCTTGTGTCGTATGCCGCCTT
mm_br_e15_1788	113	AACATTCAACCTGTCGGTGAGTTTTTCGTATGCCGT
mm_br_e15_1789	112	TGTGACAGATTGATAACTGAAATCGTATGCCGTCTT
mm_br_e15_1790	112	TGAGGTAGTAGGTTTTATAGTTTCTTATTCCTTCTT
mm_br_e15_1791	112	TGAGGTAGTAGGTTGTATGGTTTTTCGTATGCCGTT
mm_br_e15_1792	112	TGAGGTAGTAGGTTGTATGGTTTCGTTTTCCGTTTT
mm_br_e15_1793	112	TGAGGTAGTAGGTTGTATGGTTATCTTATGCCTTCT
mm_br_e15_1794	112	TGAGGTAGGAGGTTGTATAGTTTCGGATGCCGTCTT
mm_br_e15_1795	112	TCTTTGGTTATCTATCTGTATGATCGTATTCCTTTT
mm_br_e15_1796	112	TCTTTGGTTATCTAGCTGTATTATCGTATTCCTTCT
mm_br_e15_1797	112	TCGTATGCCGTCTTCTGCTTGAAAAAAAAAAATATA
mm_br_e15_1798	112	TCGGATCCGTCTGAGCTTGGCTCGTATGCCGTCTTT
mm_br_e15_1799	112	TACAGTCCGACGATATCGTATGCCGTCTTCTGCTTG
mm_br_e15_1800	112	GGGAGCATCTCTCGGTCTATGCTTTTCGTATTCCTT
mm_br_e15_1801	112	CCCGGGTTTCGGCACCATCGTATGCCGTCTTCTGCT
mm_br_e15_1802	112	ATCATGATGGGCTCCTCGGTGTATTCGTATGCCGTC
mm_br_e15_1803	112	AGTCGGTAGAGCATCAGACTCGTATGCCGTCTTCTT
mm_br_e15_1804	112	AGATGTACCGTGCGATTCAGACTGTTCGTAGGCCGT
mm_br_e15_1805	112	ACAGTCCGACGATCTCGTATGCCGTCTTCTTCTTTT
mm_br_e15_1806	112	AATCATACACGGTTGACCTATTTCGTATGCCGTCTT
mm_br_e15_1807	112	AAAAGCTGGGTTGAGAGGGCGAAATCGTATGCCGTC
mm_br_e15_1808	111	TGGGGTAGTAGGTTGTATGGTTTCGTATGCCGTCTT
mm_br_e15_1809	111	TGAGGTAGTAGTTTTTACAGTTATCGTATGCCTTCT
mm_br_e15_1810	111	TCTTTGGTTATCTAGCTTCGTATGCCGTCTTCTGCT
mm_br_e15_1811	111	TCGTATGCCGTCTTCTGCTTGAAAAACAAAAAAACA
mm_br_e15_1812	111	GAGTTCTACAGTCCGGACAATCTCGTATGCCGTCTT
mm_br_e15_1813	111	CTTTGGTTATCTAGTCGTATGCCGTCTTCTGCTTGA
mm_br_e15_1814	111	CGGAAGCGTGCTGGGCCCTCGTATGCCGTCTTCTGC
mm_br_e15_1815	111	AGTGGTTAGGATTCGGCGCTTCGTATGCCGTCTTCT
mm_br_e15_1816	111	ACTCCATTTGTTTTGATGATGGATCGTATGCCGTCT
mm_br_e15_1817	110	TGTAAACATCCTCGACTGGAAGATCGTATGCCGTCT
mm_br_e15_1818	110	TGATTGTCCAAACGCAATTCTCGTCGTATGCCGTCT
mm_br_e15_1819	110	TGAGGTGGTAGGTTGTATGGTTTCGTATGCCGTCTT
mm_br_e15_1820	110	TGAGGTAGTAGGTTGTGTGGTTCGTATGCCTTCTTT
mm_br_e15_1821	110	TGAGGTAGTAGGTTGTATTCGTATGCCGTCTTCTGC
mm_br_e15_1822	110	TGAGGTAGTAGGTTGTATGGTATTCGTATGCCGTCT
mm_br_e15_1823	110	TCACAGTGAACCGGTCTCTTTTCTTATGCCGTCTTC
mm_br_e15_1824	110	GGGAGCATCTCTCAGTCTATGCTGTTCGTATGCCGT
mm_br_e15_1825	110	CTACAGTCCGACGATATCGTATGCCGTCTTCTGCTT
mm_br_e15_1826	110	CATTGCACTTGTCTCGTATGCCGTCTTCTGCTTTAA
mm_br_e15_1827	110	AGCTGGTGTTGTGAATCAGGCCGTCGTATGCCGTCT
mm_br_e15_1828	110	AGAGTTCTACAGTCCTCGTATGCCGTCTTCTGCTTG
mm_br_e15_1829	109	TGAGGTAGTAGGTTGTTTGGTTTCTTATGCCGTCTT
mm_br_e15_1830	109	TGAGGTAGTAGGTTGTATTGTTTTCTTATGCCTTCT
mm_br_e15_1831	109	TGAGGTAGTAGGTTGTATGGTTAATCGTATGCCTTT
mm_br_e15_1832	109	TGAGGTAGTAGGTTGTATGGATTCGTATGCCGTCTT
mm_br_e15_1833	109	TGAGGTAGTAGGTTGTATAGTTTCGTATGCCGCCTT
mm_br_e15_1834	109	TGAGGTAGGAGGTTGTATAGTTTCGTATGACGTCTT
mm_br_e15_1835	109	TGAGGTAGGAGGTTGTATAGTTTAGTATGCCGTCTT
mm_br_e15_1836	109	TCTTTGGTTATCTATCTTTATGTTCTTATGCCTTCT
mm_br_e15_1837	109	TCTTTGGTTATCTATCTGTATGATCTTATTCCGTCT
mm_br_e15_1838	109	TCTTTGGTTATCTAGCTTTATGTCTTATTCCTTCTT
mm_br_e15_1839	109	TCTTTGGTTATCTAGCTGTATGAATCGTATTCCGTT
mm_br_e15_1840	109	TCTTTGGTTATCTAGCTGTATGAAATCGTATGCCTT
mm_br_e15_1841	109	GGGAGCATCTCTCGGTCTATACTGTTCGTATTCCTT
mm_br_e15_1842	109	CTTTGGTTATCTAGCTGTATGATCGTATTCCTTCTT
mm_br_e15_1843	109	AGCAGCATTGTACCGGGCTATGATCGTATGCCGTCT
mm_br_e15_1844	109	AGATGTACCGTGCGATTCAGACTGTCGTATTCCGTT
mm_br_e15_1845	109	AGATGTACCGTGCGATCCAGACTGTTCGTATGCCGT
mm_br_e15_1846	109	AGAGGTAGTAGGTTTCATAGTTTCGTATGCCTTCTT
mm_br_e15_1847	109	AAGACGGGAGAAGAGAAGGGAGTCGTATGCCGTCTT
mm_br_e15_1848	108	TTCAAGTAATCCAGGATAGGCTATCGTATGCCGTCT
mm_br_e15_1849	108	TGCGGAAGGATCATTATCGTATGCCGTCTTCTGCTT
mm_br_e15_1850	108	TGAGGTAGTAGTTTTTGCTGTTTCTTATGCCGTCTT
mm_br_e15_1851	108	TGAGGTAGTAGTTTTTACAGTTTTCGTATGCCGTCT
mm_br_e15_1852	108	TGAGGTAGTAGGTTTTATGGTTTTCGTATGCCTTCT
mm_br_e15_1853	108	TCTTTGGTTATCTAGCTGTATTCGTATGCCTTCTTT
mm_br_e15_1854	108	TCTACAGTCCGGACGATCTCGTATGCCGTCTTCTTC
mm_br_e15_1855	108	TCGTATGCCGTCTTCTTTCTTATGCCGTCTTCTTCT
mm_br_e15_1856	108	TCGTATGCCGTCTTCTGTCGTATGCCGTCTTCTGTT
mm_br_e15_1857	108	GAAGTTGTTCGTGGTGGATTCGTCGTATGCGGTCTT
mm_br_e15_1858	108	CTTTGGTTATCTAGCTTTATGATCGTATTCCTTCTT
mm_br_e15_1859	108	AGTTCTACAATCCGACGATCTCGTATGCCGTCTTCT
mm_br_e15_1860	108	AGCAGCATTGTACAGGGCTATGATCGCATGCCGTCT
mm_br_e15_1861	108	AGATGTACCGTGCGATTCAGACTGTTCGGATGCCGT
mm_br_e15_1862	108	AACCGGGCGGAAACACCATCGTATGCCGTCTTCTGT
mm_br_e15_1863	108	AACATTCATTGCTGTCGGTTCGTATGCCGTCTTCTG
mm_br_e15_1864	107	TTCATTCGGCTGTCCAGATGTTCGTATGCCGTCTTT
mm_br_e15_1865	107	TTATAAAGCAATGAGACTGATCGTATGCCGTCTTCT
mm_br_e15_1866	107	TGGAAGACTAGTGATTTTGTTGTTTCTTATTCCTTT
mm_br_e15_1867	107	TGAGGTAGTAGGTTGTGTGGTCGTATGCCGTCTTTT
mm_br_e15_1868	107	TGAGGTAGTAGGTTGTATGGTTTGGAAGGCGGTTTT
mm_br_e15_1869	107	TGAGGTAGTAGATTGTATAGTTTTCTTATTCCTTCT
mm_br_e15_1870	107	TGAGGTAGGAGGTTGTATAGTTATTCGTATGCCGTT
mm_br_e15_1871	107	TCTACAGTCGACGATCTCGTATGCCGTCTTCTTCTT
mm_br_e15_1872	107	TCGTATGCCGTCTTCTTCTTGAAAAAAAAAAACACT
mm_br_e15_1873	107	GTTCAGAGTTCTACAGTCCGATCGTATGCCGTCTTC
mm_br_e15_1874	107	CTTTGGTTATCTAGCTTTATGATCGTATGCCTTCTT
mm_br_e15_1875	107	CACCCGTAGAACCGACCTCGTATGCCGTCTTCTGCT
mm_br_e15_1876	107	ATTGCACTTGTCTCGGTCTGATCGTATGCCGTCTTC
mm_br_e15_1877	107	AGATGTCCGTGCGATTCAGACTGTTCGTATGCCGTC
mm_br_e15_1878	107	AGATGTACCGTGCGATTCAGACTGTTCTTATTCCGT
mm_br_e15_1879	107	ACAGTCCGACGATTCGTATGCCGTCTTCTGCTTGAA
mm_br_e15_1880	106	TTCTACAGTCCGACGATTTCGTATGCCGTCTTCTTC
mm_br_e15_1881	106	TTCATTCGGCTGTCCAGATGTTCGTATGCCGTCTTC
mm_br_e15_1882	106	TGGAGAGAAAGGCAGTTCCTGATCGTATGCCGGCTT
mm_br_e15_1883	106	TGGAAGACTAGTGATTTTGTTGTTTCTTATGCCTTT
mm_br_e15_1884	106	TGAGGTAGTAGGTTGTATATCGTATGCCGTCTTCTG
mm_br_e15_1885	106	TCTTTGGTTATCTAGCTGTATGAATCGTATTCCTTT
mm_br_e15_1886	106	TCTACAGTCCGACGATCTCGTATGCCGTCTTTTGCT
mm_br_e15_1887	106	TCGTATGCCGTCTTCTTCTTTAAAAAAAAAAAATCT
mm_br_e15_1888	106	TCGTATGCCGTCTTCTGCTTGTATGCCGTCTTCTTT
mm_br_e15_1889	106	TCGTATGCCGTCTTCTGCTTGAAAAAAAAAAATAAA
mm_br_e15_1890	106	TCGGAGGCTTTGTTTTTCGTATGCCGTCTTCTTCTT
mm_br_e15_1891	106	TCAGAGTTCTACAGTCCGGACAATCTCGTATGCCGT
mm_br_e15_1892	106	TAAGGCACGCGGTGAATGCCATCGTATGCCGGCTTC
mm_br_e15_1893	106	AGCAGGCTCACTCTTTATCGTATGCCGTCTTCTGCT
mm_br_e15_1894	106	AAGGGATTCTGATGTTGTTCACTCGTATGCCGTCTT
mm_br_e15_1895	106	AAAAGCTGGGTTGATAGGGCGATCGTATGCCGTCTT
mm_br_e15_1896	105	TGTAAACATCCTCGACTTGAAGCTTCGTATGCCGTC
mm_br_e15_1897	105	TGTAAACATCCCCGACTGGAAGTCGTATGCCGTCTT
mm_br_e15_1898	105	TGAGGTAGTAGGTTTTATGGTTTCGTATTCCGTTTT
mm_br_e15_1899	105	TGAGGTAGTAGGTTGTGTGGTTTCTTATGCCTTCTT
mm_br_e15_1900	105	TCTTTGGTTATCTAGCTTTATTATCGTATGCCTTTT
mm_br_e15_1901	105	TCTTTGGTTATCTAGCTGTATGAATCGTATTCCGTC
mm_br_e15_1902	105	TCGTATGCCGTCTTCTGCTTTAAAAAAAAAAAATAA
mm_br_e15_1903	105	TCGTATGCCGTCTTCTGCTTGTTCGAATGCCGTCTT
mm_br_e15_1904	105	TATAGGGATTGGAGCCGTGGCTTCGTATGCCGTCTT
mm_br_e15_1905	105	GGGAGCCAGGAAGTATTGATGTTTCGTATGCCGTCT
mm_br_e15_1906	105	GGGAGCATCTCTCGGTCGTATGCCGTCTTCTGCTTG
mm_br_e15_1907	105	GACTCTTAGCGGTGGATCACTCGTCGTATGCCGTCT
mm_br_e15_1908	105	CCACGTTGGGCGCCATCGTATGCCGTCTTCTGCTTG
mm_br_e15_1909	105	CAGTAGTCTGCACATTGGTTATCGTATGCCGTCTTC
mm_br_e15_1910	105	CAGAGTTCTACAGTCCGGACAATCTCGTATGCCGTC
mm_br_e15_1911	105	AGCAGCATTGTACAGGGCTATGATAGTATGCCGTCT
mm_br_e15_1912	105	AGATCGACCGTGTTATATTCGCTCGTATGCCGTCTT
mm_br_e15_1913	104	TGAGGTAGGAGGTTGTATAGTTTTTCGTATGCCGTT
mm_br_e15_1914	104	TGAGGGGCAGAGAGCGAGACTTTCGTATGCCGTCTT
mm_br_e15_1915	104	TGAGGGAGTAGGTTGTGTGGTTTCGTATGCCGTCTT
mm_br_e15_1916	104	TCTTTGGTTATCTAGCTGTATGAATCTTATGCCTTT
mm_br_e15_1917	104	TCGTATGCCGTCTTCTTCTTGAAAAAAACAAAAATT
mm_br_e15_1918	104	TACAGTCGACGATCTCGTATGCCGTCTTCTGCTTGA
mm_br_e15_1919	104	GGGAGCATCTCTCTGTCTATGCTGTCGTATGCCGTC
mm_br_e15_1920	104	GGGAGCACTCTCGGTCTATGCTGTTCGTATGCCGTC
mm_br_e15_1921	104	GGCAGAGGAGGGCTGTTCTTCCCTTTCGTATGCCGT
mm_br_e15_1922	104	CTACAGTCCGACGATCTCGTATGCCGTATTCTGCTT
mm_br_e15_1923	104	CGAGGTAGTAGGTTGTATAGTTTCGTATGCCGTCTT
mm_br_e15_1924	104	AGCAGCATTGTACATGGCTATGATCGTATTCCGTCT
mm_br_e15_1925	104	AGATGTACCGTGCGATTCAGACTGGTCGTATGCCGT
mm_br_e15_1926	104	AGAGGTAGTAGGTTGCATAGGTTCGTATGCCGTCTT
mm_br_e15_1927	104	ACTGGACTTGGAGTCAGAAGTCGTATGCCGTCTTCT
mm_br_e15_1928	104	ACAGTCCGGACGATCTCGTATGCCGTCTTCTGCTTG
mm_br_e15_1929	104	AACCCGTAGATCCGATCTTGTGTCTTATTCCTTCTT
mm_br_e15_1930	104	AACATTCATTGTTGTCGGTGGGTTTCGTATTCCGTT
mm_br_e15_1931	103	TGTAAACATCCTACACTCTCAGCTTTCGTATGCCGT
mm_br_e15_1932	103	TGAGGTAGTAGGTTTTATTGTTTCTTATTCCTTCTT
mm_br_e15_1933	103	TGAGGTAGTAGGTTGTATGGTCTCGTATGCCGTCTT
mm_br_e15_1934	103	TCTACAGTCCGACGATCTCGGAAGCCGTCTTCTGCT
mm_br_e15_1935	103	TCGGATCCGTCTGAGCTTGGCTAATCGTATGCCGTC
mm_br_e15_1936	103	GTTCTACAGTCCGTACGATCTCGTATGCCGTCTTCT
mm_br_e15_1937	103	GGGGATGTAGCTCAGTGGTATCGTATGCCGTCTTCT
mm_br_e15_1938	103	GGCAGAGGAGGGCTGTTCTTATCGTATGCCGTCTTC
mm_br_e15_1939	103	CAACTAGACTGTGAGCTTCTAGATCGTATGCCGTCT
mm_br_e15_1940	103	ACAGTCCGACGATTTCGTATGCCGTCTTCTGCTTGA
mm_br_e15_1941	103	AATAATACATGGTTGATCTTTTCGTATGCCGTCTTT
mm_br_e15_1942	102	TTCAAGTAATCCAGGATAGGCTATTCGTATGCCGTC
mm_br_e15_1943	102	TGTAAACATCCCCGACTGGAAGCTTCGTATTCCTTC
mm_br_e15_1944	102	TGAGGTAGTAGTTTGTATAGTTTCGTATTCCGTCTT
mm_br_e15_1945	102	TGAGGTAGTAGGTTTTATGGTTTTCGTATTCCGTCT
mm_br_e15_1946	102	TGAGGTAGTAGGTTTTATAGTTTCTTATGCCTTCTT
mm_br_e15_1947	102	TGAGGTAGGAGGTTGTATAGTTATCGTATTCCTTCT
mm_br_e15_1948	102	TCTTTGGTTATCTATCTGTATGTCTTATTCCTTCTT
mm_br_e15_1949	102	TCTTTGGTTATCTAGCTGTATTTCGTATGCCGTCTT
mm_br_e15_1950	102	TCGTATGCCGTCTTCTTCTTTAAAAAAAAAAAATTA
mm_br_e15_1951	102	TCCCTGAGACCCTAACTTGTGTTCGTATGCCGTCTT
mm_br_e15_1952	102	CCGCACTGTGGGTACTTGCTGCTCGTATGCCGTCTT
mm_br_e15_1953	102	CACCCGTAGAACCGACCTTGCGTCGTATGCCGTCTC
mm_br_e15_1954	102	AGCAGCATTGTACATGGCTATTCGTATGCCGTCTTC
mm_br_e15_1955	102	AGCAGCATTGTACAGGGCTATTCGTATGCCTTCTTC
mm_br_e15_1956	102	AGCAGCATTGTACAGGGCTATGATCGTATGCGGTCT
mm_br_e15_1957	102	AGATGTACCGTGCTATTCAGACTGTTCGTATTCCTT
mm_br_e15_1958	102	AGAGGTAGTAGGTTGCCTAGTTTCGTATGCCGTCTT
mm_br_e15_1959	102	AACATTCATTGCTGTCGGTGGGCGTATGCCGTCTTT
mm_br_e15_1960	101	TGAGGTAGTAGTTTGTGCTGTTTTCGTATTCCTTCT
mm_br_e15_1961	101	TGAGGTAGTAGGTTGTATTGTTCGTATTCCGTCTTT
mm_br_e15_1962	101	TGAGGTAGTAGATTTTATAGTTCGTATGCCGTCTTC
mm_br_e15_1963	101	TGAGGTAGGAGGTTGTATTGTTTCGTATGCCGTCTT
mm_br_e15_1964	101	GTACAGTACTGTGATAACTGAAATCGTATGCCTTCT
mm_br_e15_1965	101	GGGAGCATCTCTCTTTCTATGCTGTTCGTATGCCGT
mm_br_e15_1966	101	CTGAGGTAGTAGGTTGTATAGTTTCGTATGCCGTCT
mm_br_e15_1967	101	CGACGATCTCGTATGCCGTCTTCTGCTTGACAAAAA
mm_br_e15_1968	101	AGATGCACCGTGCGATTCAGACTGTTCGTATGCCGT
mm_br_e15_1969	101	AGAGTTCTACAGGTCCGACGATTTCGTATGCCGTCT
mm_br_e15_1970	101	AACCCGTAGATCCGATCTTGTGTCGTATGCCTTTTT
mm_br_e15_1971	100	TGAGGTAGTAGGTTGTGTTGTTTCGTATGCCTTCTT
mm_br_e15_1972	100	TGAGGTAGTAGGTTGTATAGTTTCGTATGCTGTCTT
mm_br_e15_1973	100	TCTTTGGTTATCTATCTTTATGAATCGTATTCCTTT
mm_br_e15_1974	100	TCTTTGGTTATCTAGCTTTATCGTATGCCGTCTTCT
mm_br_e15_1975	100	TCGTATGCCGTCTTCTTCTTGAAAAACAAAAAAACA
mm_br_e15_1976	100	TCGTATCCGTCTTCTGCTTGTTCGTATGCCGTCTTC
mm_br_e15_1977	100	TACGTCATCGTCGTCATCGTTATTCGTATGCCTTTT
mm_br_e15_1978	100	GGGGATGTAGCTCTCGTATGCCGTCTTCTGCTTGAA
mm_br_e15_1979	100	CGCGGCGTGGGAATCGTATGCCGTCTTCTGCTTTAA
mm_br_e15_1980	100	CCTGTCTGAGCGTCGCTTCGTATGCCGTCTTCTGCT
mm_br_e15_1981	100	AGGGGTATGATTCTCGCTCGTATGCCGTCTTCTGCT
mm_br_e15_1982	100	AGCGTACGCGTTAGGACCCGATCGTATGCCGTCTTT
mm_br_e15_1983	100	AGCAGCATTGTACAGGGCTATGATCGAATGCCGTCT
mm_br_e15_1984	100	AGATGTACCGTGCTATTCAGACTTCGTATGCCGTCT
mm_br_e15_1985	100	AGATGTACCGTGCAATTCAGACTTCGTATGCCGTCT
mm_br_e15_1986	100	AGATGTACCGTGCAATTCAGACTGTCGTATGCCGTC
mm_br_e15_1987	100	AGATGTACCGTCCGATTCAGACTGTTCGTATGCCGT
mm_br_e15_1988	100	ACAGTAGTCTGCACATTGGTTATCGTATGCCGGCTT
mm_br_e15_1989	99	TGTAAACATCCTCGACTGGAAGCTTTCGTATGCCGT
mm_br_e15_1990	99	TGGAAGACTAGTGATTTTGTTGTTCGTATTCCTTCT
mm_br_e15_1991	99	TGAGGTAGTAGTTTGTTCTGTTTCTTATGCCTTCTT
mm_br_e15_1992	99	TGAGGTAGTAGGTTGTATAGTTCGTATTCCGTCTTC
mm_br_e15_1993	99	TGAGGTAGTAGATTGTATAGTTTCGTCTGCCGTCTT
mm_br_e15_1994	99	TCTTTGGTTATCTATCTGTATGTTCGTATTCCGTCT
mm_br_e15_1995	99	TACAGTAGTCTGCACATTGGTTTTCGTATGCCGTCT
mm_br_e15_1996	99	GTATGCCGTCTTCTTCTTTAAAAAAAAAAAAAATAT
mm_br_e15_1997	99	CGAATGTTGCTCGGTGAACCCCTTCGTATGCCGTCT
mm_br_e15_1998	99	AGGGCCCCCCCTCAATCCTGTTCGTATGCCGTCTTC
mm_br_e15_1999	99	ACCCGTAGAACCGACCTTGCGTCGTATGCCGTCTTC
[truncated: 411,495 more rows]
