# Supplementary material for: Deep sequencing analysis of the developing mouse brain reveals a novel microRNA
Source: BMC Genomics. 2011 Apr 5;12:176. doi: 10.1186/1471-2164-12-176 (PMC3088569; doi:10.1186/1471-2164-12-176)
Supplement: Additional file 2 — List of unique tags mapped to repetitive elements and ncRNAs based on the 3' end sequences. [file 1471-2164-12-176-S2.TXT]

Tag_ID ,Copy_Number ,Chromosome ,Chr_Start ,Chr_End ,Tag_Strand ,Repeat ,Class ,Family ,Repeat_Strand
mm_br_e15_105 ,3410,chr11 ,49883222,49883243,+ ,MARNA ,DNA ,Mariner ,-
mm_br_e15_279 ,1147,chr14 ,64346073,64346094,+ ,(CAT)n ,Simple_repeat ,Simple_repeat ,+
mm_br_e15_314 ,976,chr13 ,21988798,21988819,- ,tRNA-Ile-ATA ,tRNA ,tRNA ,-
mm_br_e15_324 ,948,chr18 ,61557491,61557512,- ,MIRc ,SINE ,MIR ,-
mm_br_e15_325 ,947,chr3 ,89031048,89031069,- ,GC_rich ,Low_complexity ,Low_complexity ,+
mm_br_e15_588 ,419,chr11 ,49883222,49883243,+ ,MARNA ,DNA ,Mariner ,-
mm_br_e15_734 ,327,chr3 ,89031048,89031069,- ,GC_rich ,Low_complexity ,Low_complexity ,+
mm_br_e15_767 ,310,chr14 ,64346073,64346094,+ ,(CAT)n ,Simple_repeat ,Simple_repeat ,+
mm_br_e15_849 ,277,chr14 ,64346073,64346094,+ ,(CAT)n ,Simple_repeat ,Simple_repeat ,+
mm_br_e15_886 ,268,chr7 ,103397960,103397981,+ ,L2a ,LINE ,L2 ,-
mm_br_e15_907 ,260,chr13 ,21988798,21988819,- ,tRNA-Ile-ATA ,tRNA ,tRNA ,-
mm_br_e15_952 ,246,chr7 ,103397960,103397981,+ ,L2a ,LINE ,L2 ,-
mm_br_e15_999 ,228,chr4 ,49554823,49554844,+ ,ID_B1 ,SINE ,B4 ,+
mm_br_e15_1026 ,219,chr15 ,73085284,73085305,- ,L2c ,LINE ,L2 ,+
mm_br_e15_1061 ,212,chr3 ,30500192,30500213,+ ,tRNA-Val-GTY ,tRNA ,tRNA ,+
mm_br_e15_1084 ,206,chr2 ,71175455,71175476,+ ,4.5SRNA ,scRNA ,scRNA ,+
mm_br_e15_1095 ,204,chrX ,133088264,133088285,+ ,tRNA-Ala-GCA ,tRNA ,tRNA ,+
mm_br_e15_1223 ,183,chr19 ,12080529,12080550,+ ,tRNA-Lys-AAA ,tRNA ,tRNA ,+
mm_br_e15_1266 ,175,chr11 ,46659649,46659670,+ ,ID4 ,SINE ,ID ,+
mm_br_e15_1276 ,173,chr14 ,64346073,64346094,+ ,(CAT)n ,Simple_repeat ,Simple_repeat ,+
mm_br_e15_1373 ,158,chr1 ,133043710,133043731,+ ,4.5SRNA ,scRNA ,scRNA ,+
mm_br_e15_1414 ,153,chr15 ,86025325,86025346,+ ,LSU-rRNA_Hsa ,rRNA ,rRNA ,+
mm_br_e15_1459 ,146,chr7 ,103398006,103398027,+ ,L2c ,LINE ,L2 ,+
mm_br_e15_1476 ,144,chr11 ,87256814,87256835,+ ,U3 ,snRNA ,snRNA ,+
mm_br_e15_1491 ,142,chr3 ,89031048,89031069,- ,GC_rich ,Low_complexity ,Low_complexity ,+
mm_br_e15_1522 ,138,chr7 ,103398007,103398028,+ ,L2c ,LINE ,L2 ,+
mm_br_e15_1555 ,134,chr3 ,89031048,89031069,- ,GC_rich ,Low_complexity ,Low_complexity ,+
mm_br_e15_1558 ,133,chr11 ,49883222,49883243,+ ,MARNA ,DNA ,Mariner ,-
mm_br_e15_1608 ,129,chr1 ,39576452,39576473,+ ,U3 ,snRNA ,snRNA ,+
mm_br_e15_1668 ,122,chr11 ,49883222,49883243,+ ,MARNA ,DNA ,Mariner ,-
mm_br_e15_1675 ,121,chr11 ,49883222,49883243,+ ,MARNA ,DNA ,Mariner ,-
mm_br_e15_1684 ,121,chr15 ,73085249,73085270,- ,L2c ,LINE ,L2 ,-
mm_br_e15_1763 ,114,chr11 ,49883222,49883243,+ ,MARNA ,DNA ,Mariner ,-
mm_br_e15_1773 ,114,chr18 ,61557491,61557512,- ,MIRc ,SINE ,MIR ,-
mm_br_e15_1939 ,103,chr7 ,103398006,103398027,+ ,L2c ,LINE ,L2 ,+
mm_br_e15_1977 ,100,chr14 ,64346073,64346094,+ ,(CAT)n ,Simple_repeat ,Simple_repeat ,+
mm_br_e15_2008 ,98,chr14 ,64346073,64346094,+ ,(CAT)n ,Simple_repeat ,Simple_repeat ,+
mm_br_e15_2074 ,95,chr15 ,73085249,73085270,- ,L2c ,LINE ,L2 ,-
mm_br_e15_2084 ,94,chr3 ,89031048,89031069,- ,GC_rich ,Low_complexity ,Low_complexity ,+
mm_br_e15_2126 ,92,chr2 ,71175455,71175476,+ ,4.5SRNA ,scRNA ,scRNA ,+
mm_br_e15_2165 ,90,chr19 ,12080529,12080550,+ ,tRNA-Lys-AAA ,tRNA ,tRNA ,+
mm_br_e15_2237 ,87,chr3 ,30500192,30500213,+ ,tRNA-Val-GTY ,tRNA ,tRNA ,+
mm_br_e15_2300 ,84,chr8 ,18138324,18138345,+ ,4.5SRNA ,scRNA ,scRNA ,+
mm_br_e15_2405 ,79,chr14 ,64346073,64346094,+ ,(CAT)n ,Simple_repeat ,Simple_repeat ,+
mm_br_e15_2437 ,78,chr3 ,89031048,89031069,- ,GC_rich ,Low_complexity ,Low_complexity ,+
mm_br_e15_2689 ,70,chr4 ,94331858,94331879,+ ,L2c ,LINE ,L2 ,+
mm_br_e15_2752 ,68,chr1 ,133043710,133043731,+ ,4.5SRNA ,scRNA ,scRNA ,+
mm_br_e15_2755 ,68,chr6 ,47604999,47605020,- ,4.5SRNA ,scRNA ,scRNA ,-
mm_br_e15_2876 ,65,chr16 ,24827994,24828015,+ ,L2c ,LINE ,L2 ,+
mm_br_e15_2901 ,64,chr12 ,109896890,109896911,+ ,MamSINE1 ,SINE ,tRNA ,-
mm_br_e15_2983 ,62,chr3 ,89031048,89031069,- ,GC_rich ,Low_complexity ,Low_complexity ,+
mm_br_e15_2984 ,62,chr3 ,89031048,89031069,- ,GC_rich ,Low_complexity ,Low_complexity ,+
mm_br_e15_3025 ,61,chr14 ,64346073,64346094,+ ,(CAT)n ,Simple_repeat ,Simple_repeat ,+
mm_br_e15_3030 ,61,chr13 ,23523281,23523302,+ ,tRNA-Ala-GCY ,tRNA ,tRNA ,+
mm_br_e15_3172 ,58,chr3 ,89031048,89031069,- ,GC_rich ,Low_complexity ,Low_complexity ,+
mm_br_e15_3196 ,58,chr2 ,69193603,69193624,- ,L1Md_F2 ,LINE ,L1 ,-
mm_br_e15_3231 ,57,chr11 ,87262321,87262342,+ ,U3 ,snRNA ,snRNA ,+
mm_br_e15_3332 ,55,chr3 ,30500192,30500213,+ ,tRNA-Val-GTY ,tRNA ,tRNA ,+
mm_br_e15_3340 ,55,chr11 ,115274329,115274350,+ ,tRNA-Arg-AGG ,tRNA ,tRNA ,+
mm_br_e15_3375 ,54,chr3 ,89031048,89031069,- ,GC_rich ,Low_complexity ,Low_complexity ,+
mm_br_e15_3381 ,54,chr13 ,23523281,23523302,+ ,tRNA-Ala-GCY ,tRNA ,tRNA ,+
mm_br_e15_3389 ,54,chr3 ,96962021,96962042,+ ,tRNA-Glu-GAG_ ,tRNA ,tRNA ,+
mm_br_e15_3402 ,53,chr11 ,49883222,49883243,+ ,MARNA ,DNA ,Mariner ,-
mm_br_e15_3427 ,53,chr13 ,21988798,21988819,- ,tRNA-Ile-ATA ,tRNA ,tRNA ,-
mm_br_e15_3428 ,53,chr13 ,21988798,21988819,- ,tRNA-Ile-ATA ,tRNA ,tRNA ,-
mm_br_e15_3432 ,53,chr6 ,43286322,43286343,+ ,4.5SRNA ,scRNA ,scRNA ,+
mm_br_e15_3446 ,52,chr11 ,49883222,49883243,+ ,MARNA ,DNA ,Mariner ,-
mm_br_e15_3467 ,52,chr12 ,110849769,110849790,+ ,(CGGT)n ,Simple_repeat ,Simple_repeat ,+
mm_br_e15_3519 ,51,chr13 ,21988797,21988818,- ,tRNA-Ile-ATA ,tRNA ,tRNA ,-
mm_br_e15_3544 ,51,chr18 ,61557491,61557512,- ,MIRc ,SINE ,MIR ,-
mm_br_e15_3593 ,50,chr3 ,5860354,5860375,+ ,LSU-rRNA_Hsa ,rRNA ,rRNA ,+
mm_br_e15_3643 ,49,chr13 ,23528221,23528242,+ ,tRNA-Lys-AAG ,tRNA ,tRNA ,+
mm_br_e15_3699 ,48,chr4 ,75903495,75903516,+ ,4.5SRNA ,scRNA ,scRNA ,+
mm_br_e15_3752 ,47,chr13 ,23390930,23390951,+ ,tRNA-Ala-GCY ,tRNA ,tRNA ,+
mm_br_e15_3827 ,46,chr13 ,23390930,23390951,+ ,tRNA-Ala-GCY ,tRNA ,tRNA ,+
mm_br_e15_3997 ,44,chr2 ,69193603,69193624,- ,L1Md_F2 ,LINE ,L1 ,-
mm_br_e15_4031 ,43,chr3 ,131012395,131012416,+ ,RLTR6-int ,LTR ,ERV1 ,-
mm_br_e15_4039 ,43,chr3 ,5860354,5860375,+ ,LSU-rRNA_Hsa ,rRNA ,rRNA ,+
mm_br_e15_4067 ,43,chr1 ,80368897,80368918,- ,(T)n ,Simple_repeat ,Simple_repeat ,+
mm_br_e15_4120 ,42,chr15 ,73085249,73085270,- ,L2c ,LINE ,L2 ,-
mm_br_e15_4123 ,42,chr11 ,106874213,106874234,+ ,tRNA-Arg-AGG ,tRNA ,tRNA ,+
mm_br_e15_4146 ,42,chr1 ,80368897,80368918,- ,(T)n ,Simple_repeat ,Simple_repeat ,+
mm_br_e15_4172 ,41,chr4 ,94331897,94331918,+ ,L2c ,LINE ,L2 ,+
mm_br_e15_4186 ,41,chr14 ,64346073,64346094,+ ,(CAT)n ,Simple_repeat ,Simple_repeat ,+
mm_br_e15_4215 ,41,chr18 ,61557491,61557512,- ,MIRc ,SINE ,MIR ,-
mm_br_e15_4271 ,40,chr11 ,68853918,68853939,+ ,tRNA-Pro-CCG ,tRNA ,tRNA ,+
mm_br_e15_4307 ,40,chr1 ,80368898,80368919,- ,(T)n ,Simple_repeat ,Simple_repeat ,+
mm_br_e15_4365 ,39,chr11 ,68853899,68853920,+ ,tRNA-Pro-CCG ,tRNA ,tRNA ,+
mm_br_e15_4381 ,39,chr15 ,73085249,73085270,- ,L2c ,LINE ,L2 ,-
mm_br_e15_4469 ,38,chr13 ,21988798,21988819,- ,tRNA-Ile-ATA ,tRNA ,tRNA ,-
mm_br_e15_4534 ,37,chr12 ,109896890,109896911,+ ,MamSINE1 ,SINE ,tRNA ,-
mm_br_e15_4543 ,37,chr3 ,96962020,96962041,+ ,tRNA-Glu-GAG_ ,tRNA ,tRNA ,+
mm_br_e15_4547 ,37,chr5 ,125884619,125884640,- ,tRNA-Ala-GCG ,tRNA ,tRNA ,-
mm_br_e15_4644 ,36,chr14 ,64346073,64346094,+ ,(CAT)n ,Simple_repeat ,Simple_repeat ,+
mm_br_e15_4667 ,36,chr6 ,47713261,47713282,- ,4.5SRNA ,scRNA ,scRNA ,-
mm_br_e15_4689 ,36,chr17 ,23684340,23684361,+ ,tRNA-Lys-AAG ,tRNA ,tRNA ,+
mm_br_e15_4715 ,36,chr11 ,104176076,104176097,+ ,(A)n ,Simple_repeat ,Simple_repeat ,+
mm_br_e15_4837 ,35,chr1 ,80368898,80368919,- ,(T)n ,Simple_repeat ,Simple_repeat ,+
mm_br_e15_4847 ,34,chr3 ,96962023,96962044,+ ,tRNA-Glu-GAG_ ,tRNA ,tRNA ,+
mm_br_e15_4895 ,34,chr15 ,73085284,73085305,- ,L2c ,LINE ,L2 ,+
mm_br_e15_4903 ,34,chr14 ,64346073,64346094,+ ,(CAT)n ,Simple_repeat ,Simple_repeat ,+
mm_br_e15_5061 ,33,chr16 ,11144338,11144359,+ ,LSU-rRNA_Hsa ,rRNA ,rRNA ,+
mm_br_e15_5076 ,32,chr5 ,125884618,125884639,- ,tRNA-Ala-GCG ,tRNA ,tRNA ,-
mm_br_e15_5169 ,32,chr4 ,105310465,105310486,+ ,4.5SRNA ,scRNA ,scRNA ,+
mm_br_e15_5194 ,32,chr1 ,80368897,80368918,- ,(T)n ,Simple_repeat ,Simple_repeat ,+
mm_br_e15_5258 ,31,chr14 ,64346073,64346094,+ ,(CAT)n ,Simple_repeat ,Simple_repeat ,+
mm_br_e15_5391 ,30,chr14 ,64346073,64346094,+ ,(CAT)n ,Simple_repeat ,Simple_repeat ,+
mm_br_e15_5431 ,30,chr11 ,87262204,87262225,+ ,U3 ,snRNA ,snRNA ,+
mm_br_e15_5564 ,29,chr2 ,115970583,115970604,+ ,tRNA-Ser-TCY ,tRNA ,tRNA ,+
mm_br_e15_5700 ,28,chr3 ,89031048,89031069,- ,GC_rich ,Low_complexity ,Low_complexity ,+
mm_br_e15_5703 ,28,chr3 ,30500192,30500213,+ ,tRNA-Val-GTY ,tRNA ,tRNA ,+
mm_br_e15_5708 ,28,chrX ,91014797,91014818,+ ,ID4_ ,SINE ,ID ,+
mm_br_e15_5739 ,28,chr11 ,106874214,106874235,+ ,tRNA-Arg-AGG ,tRNA ,tRNA ,+
mm_br_e15_5743 ,28,chrX ,102574482,102574503,- ,L2a ,LINE ,L2 ,-
mm_br_e15_5789 ,28,chr2 ,69193603,69193624,- ,L1Md_F2 ,LINE ,L1 ,-
mm_br_e15_6043 ,26,chr15 ,73085284,73085305,- ,L2c ,LINE ,L2 ,+
mm_br_e15_6052 ,26,chr14 ,64346073,64346094,+ ,(CAT)n ,Simple_repeat ,Simple_repeat ,+
mm_br_e15_6069 ,26,chr8 ,18138324,18138345,+ ,4.5SRNA ,scRNA ,scRNA ,+
mm_br_e15_6132 ,26,chr16 ,24827954,24827975,+ ,L2c ,LINE ,L2 ,-
mm_br_e15_6154 ,25,chr11 ,49883222,49883243,+ ,MARNA ,DNA ,Mariner ,-
mm_br_e15_6244 ,25,chr5 ,125884617,125884638,- ,tRNA-Ala-GCG ,tRNA ,tRNA ,-
mm_br_e15_6246 ,25,chr11 ,95942469,95942490,+ ,LSU-rRNA_Hsa ,rRNA ,rRNA ,+
mm_br_e15_6255 ,25,chr14 ,64346073,64346094,+ ,(CAT)n ,Simple_repeat ,Simple_repeat ,+
mm_br_e15_6256 ,25,chr14 ,64346073,64346094,+ ,(CAT)n ,Simple_repeat ,Simple_repeat ,+
mm_br_e15_6264 ,25,chr2 ,115970583,115970604,+ ,tRNA-Ser-TCY ,tRNA ,tRNA ,+
mm_br_e15_6478 ,24,chr12 ,109896892,109896913,+ ,MamSINE1 ,SINE ,tRNA ,-
mm_br_e15_6490 ,24,chrX ,11924003,11924024,+ ,ID4 ,SINE ,ID ,+
mm_br_e15_6509 ,24,chr19 ,12080529,12080550,+ ,tRNA-Lys-AAA ,tRNA ,tRNA ,+
mm_br_e15_6516 ,24,chr15 ,73085249,73085270,- ,L2c ,LINE ,L2 ,-
mm_br_e15_6537 ,24,chr12 ,109896848,109896869,+ ,MamSINE1 ,SINE ,tRNA ,-
mm_br_e15_6700 ,23,chr14 ,64346073,64346094,+ ,(CAT)n ,Simple_repeat ,Simple_repeat ,+
mm_br_e15_6706 ,23,chr2 ,90860614,90860635,+ ,ID4 ,SINE ,ID ,+
mm_br_e15_6707 ,23,chr19 ,32804567,32804588,+ ,B2_Mm1a ,SINE ,B2 ,+
mm_br_e15_6733 ,23,chr15 ,73085249,73085270,- ,L2c ,LINE ,L2 ,-
mm_br_e15_6740 ,23,chr7 ,65654700,65654721,+ ,tRNA-Glu-GAG_ ,tRNA ,tRNA ,+
mm_br_e15_6767 ,23,chr7 ,106646251,106646272,+ ,5S ,rRNA ,rRNA ,+
mm_br_e15_6812 ,23,chr7 ,103397960,103397981,+ ,L2a ,LINE ,L2 ,-
mm_br_e15_7013 ,22,chr9 ,111274737,111274758,+ ,tRNA-Lys-AAG ,tRNA ,tRNA ,+
mm_br_e15_7086 ,22,chr19 ,4845223,4845244,+ ,(A)n ,Simple_repeat ,Simple_repeat ,+
mm_br_e15_7091 ,21,chr11 ,49883222,49883243,+ ,MARNA ,DNA ,Mariner ,-
mm_br_e15_7207 ,21,chr3 ,89031048,89031069,- ,GC_rich ,Low_complexity ,Low_complexity ,+
mm_br_e15_7208 ,21,chr3 ,89031048,89031069,- ,GC_rich ,Low_complexity ,Low_complexity ,+
mm_br_e15_7213 ,21,chr14 ,64346073,64346094,+ ,(CAT)n ,Simple_repeat ,Simple_repeat ,+
mm_br_e15_7214 ,21,chr14 ,64346073,64346094,+ ,(CAT)n ,Simple_repeat ,Simple_repeat ,+
mm_br_e15_7224 ,21,chr3 ,30500192,30500213,+ ,tRNA-Val-GTY ,tRNA ,tRNA ,+
mm_br_e15_7238 ,21,chr5 ,147595456,147595477,- ,B3 ,SINE ,B2 ,-
mm_br_e15_7256 ,21,chr15 ,86025326,86025347,+ ,LSU-rRNA_Hsa ,rRNA ,rRNA ,+
mm_br_e15_7289 ,21,chr12 ,25152096,25152117,+ ,tRNA-Lys-AAG ,tRNA ,tRNA ,+
mm_br_e15_7345 ,21,chr18 ,61557491,61557512,- ,MIRc ,SINE ,MIR ,-
mm_br_e15_7509 ,20,chr12 ,110849770,110849791,+ ,(CGGT)n ,Simple_repeat ,Simple_repeat ,+
mm_br_e15_7547 ,20,chr10 ,30530960,30530981,+ ,tRNA-Glu-GAG_ ,tRNA ,tRNA ,+
mm_br_e15_7555 ,20,chr6 ,47731623,47731644,+ ,HY3 ,scRNA ,scRNA ,+
mm_br_e15_7573 ,20,chr6 ,47738158,47738179,- ,HY1 ,scRNA ,scRNA ,-
mm_br_e15_7581 ,20,chr16 ,33002087,33002108,+ ,5S ,rRNA ,rRNA ,+
mm_br_e15_7591 ,20,chr13 ,21988798,21988819,- ,tRNA-Ile-ATA ,tRNA ,tRNA ,-
mm_br_e15_7628 ,20,chr3 ,96962021,96962042,+ ,tRNA-Glu-GAG_ ,tRNA ,tRNA ,+
mm_br_e15_7820 ,19,chr12 ,109896890,109896911,+ ,MamSINE1 ,SINE ,tRNA ,-
mm_br_e15_7893 ,19,chrX ,33993343,33993364,+ ,ID4_ ,SINE ,ID ,+
mm_br_e15_7915 ,19,chr10 ,39978463,39978484,+ ,U3 ,snRNA ,snRNA ,+
mm_br_e15_7929 ,19,chr15 ,79522966,79522987,+ ,5S ,rRNA ,rRNA ,+
mm_br_e15_7937 ,19,chr6 ,43286322,43286343,+ ,4.5SRNA ,scRNA ,scRNA ,+
mm_br_e15_7961 ,19,chr11 ,87262174,87262195,+ ,U3 ,snRNA ,snRNA ,+
mm_br_e15_8032 ,19,chr11 ,104176076,104176097,+ ,(A)n ,Simple_repeat ,Simple_repeat ,+
mm_br_e15_8036 ,18,chr14 ,51710353,51710374,+ ,tRNA-Pro-CCA ,tRNA ,tRNA ,+
mm_br_e15_8050 ,18,chr11 ,49883222,49883243,+ ,MARNA ,DNA ,Mariner ,-
mm_br_e15_8253 ,18,chr12 ,110849765,110849786,+ ,(CGGT)n ,Simple_repeat ,Simple_repeat ,+
mm_br_e15_8256 ,18,chr1 ,173003750,173003771,+ ,tRNA-Leu-CTG ,tRNA ,tRNA ,+
mm_br_e15_8307 ,18,chr15 ,73085249,73085270,- ,L2c ,LINE ,L2 ,-
mm_br_e15_8330 ,18,chr8 ,18138325,18138346,+ ,4.5SRNA ,scRNA ,scRNA ,+
mm_br_e15_8340 ,18,chr16 ,48589369,48589390,- ,4.5SRNA ,scRNA ,scRNA ,-
mm_br_e15_8348 ,18,chr11 ,49883221,49883242,+ ,MARNA ,DNA ,Mariner ,-
mm_br_e15_8373 ,18,chr16 ,48589368,48589389,- ,4.5SRNA ,scRNA ,scRNA ,-
mm_br_e15_8393 ,18,chr18 ,61557491,61557512,- ,MIRc ,SINE ,MIR ,-
mm_br_e15_8430 ,17,chr1 ,173033189,173033210,+ ,tRNA-Glu-GAG_ ,tRNA ,tRNA ,+
mm_br_e15_8565 ,17,chr12 ,109896890,109896911,+ ,MamSINE1 ,SINE ,tRNA ,-
mm_br_e15_8630 ,17,chr14 ,64346073,64346094,+ ,(CAT)n ,Simple_repeat ,Simple_repeat ,+
mm_br_e15_8631 ,17,chr14 ,64346073,64346094,+ ,(CAT)n ,Simple_repeat ,Simple_repeat ,+
mm_br_e15_8632 ,17,chr14 ,64346073,64346094,+ ,(CAT)n ,Simple_repeat ,Simple_repeat ,+
mm_br_e15_8633 ,17,chr14 ,64346073,64346094,+ ,(CAT)n ,Simple_repeat ,Simple_repeat ,+
mm_br_e15_8642 ,17,chr3 ,30500192,30500213,+ ,tRNA-Val-GTY ,tRNA ,tRNA ,+
mm_br_e15_8645 ,17,chr18 ,34807054,34807075,+ ,5S ,rRNA ,rRNA ,+
mm_br_e15_8707 ,17,chrX ,102574482,102574503,- ,L2a ,LINE ,L2 ,-
mm_br_e15_8834 ,17,chr16 ,56961344,56961365,+ ,L1_Mus2 ,LINE ,L1 ,+
mm_br_e15_9051 ,16,chr3 ,89031048,89031069,- ,GC_rich ,Low_complexity ,Low_complexity ,+
mm_br_e15_9053 ,16,chr3 ,96962020,96962041,+ ,tRNA-Glu-GAG_ ,tRNA ,tRNA ,+
mm_br_e15_9057 ,16,chr14 ,64346073,64346094,+ ,(CAT)n ,Simple_repeat ,Simple_repeat ,+
mm_br_e15_9073 ,16,chr3 ,30500192,30500213,+ ,tRNA-Val-GTY ,tRNA ,tRNA ,+
mm_br_e15_9089 ,16,chr11 ,79231377,79231398,+ ,ID4 ,SINE ,ID ,+
mm_br_e15_9090 ,16,chr10 ,5241824,5241845,+ ,ID4_ ,SINE ,ID ,+
mm_br_e15_9144 ,16,chr16 ,33002022,33002043,+ ,5S ,rRNA ,rRNA ,+
mm_br_e15_9190 ,16,chr16 ,33002020,33002041,+ ,5S ,rRNA ,rRNA ,+
mm_br_e15_9304 ,16,chr1 ,80368898,80368919,- ,(T)n ,Simple_repeat ,Simple_repeat ,+
mm_br_e15_9305 ,16,chr5 ,110457858,110457879,+ ,RLTR21 ,LTR ,ERVK ,-
mm_br_e15_9501 ,15,chrX ,7384268,7384289,+ ,B1F ,SINE ,Alu ,-
mm_br_e15_9508 ,15,chr14 ,64346073,64346094,+ ,(CAT)n ,Simple_repeat ,Simple_repeat ,+
mm_br_e15_9577 ,15,chr19 ,12080529,12080550,+ ,tRNA-Lys-AAA ,tRNA ,tRNA ,+
mm_br_e15_9578 ,15,chr19 ,12080529,12080550,+ ,tRNA-Lys-AAA ,tRNA ,tRNA ,+
mm_br_e15_9640 ,15,chr15 ,88471995,88472016,+ ,tRNA-Met ,tRNA ,tRNA ,+
mm_br_e15_9646 ,15,chr17 ,39984587,39984608,+ ,SSU-rRNA_Hsa ,rRNA ,rRNA ,+
mm_br_e15_9767 ,15,chr5 ,110457858,110457879,+ ,RLTR21 ,LTR ,ERVK ,-
mm_br_e15_9769 ,15,chr1 ,178742160,178742181,+ ,(A)n ,Simple_repeat ,Simple_repeat ,+
mm_br_e15_10044 ,14,chr14 ,64346073,64346094,+ ,(CAT)n ,Simple_repeat ,Simple_repeat ,+
mm_br_e15_10045 ,14,chr14 ,64346073,64346094,+ ,(CAT)n ,Simple_repeat ,Simple_repeat ,+
mm_br_e15_10062 ,14,chr16 ,33002025,33002046,+ ,5S ,rRNA ,rRNA ,+
mm_br_e15_10081 ,14,chr2 ,90860614,90860635,+ ,ID4 ,SINE ,ID ,+
mm_br_e15_10115 ,14,chr10 ,39978463,39978484,+ ,U3 ,snRNA ,snRNA ,+
mm_br_e15_10141 ,14,chr16 ,33002022,33002043,+ ,5S ,rRNA ,rRNA ,+
mm_br_e15_10195 ,14,chr7 ,103398006,103398027,+ ,L2c ,LINE ,L2 ,+
mm_br_e15_10313 ,14,chr1 ,80368898,80368919,- ,(T)n ,Simple_repeat ,Simple_repeat ,+
mm_br_e15_10618 ,13,chr14 ,64346073,64346094,+ ,(CAT)n ,Simple_repeat ,Simple_repeat ,+
mm_br_e15_10631 ,13,chr13 ,21259508,21259529,+ ,tRNA-Met_ ,tRNA ,tRNA ,+
mm_br_e15_10643 ,13,chr3 ,30500192,30500213,+ ,tRNA-Val-GTY ,tRNA ,tRNA ,+
mm_br_e15_10651 ,13,chr12 ,25152098,25152119,+ ,tRNA-Lys-AAG ,tRNA ,tRNA ,+
mm_br_e15_10662 ,13,chrX ,91014797,91014818,+ ,ID4_ ,SINE ,ID ,+
mm_br_e15_10663 ,13,chr11 ,46659649,46659670,+ ,ID4 ,SINE ,ID ,+
mm_br_e15_10665 ,13,chr13 ,23523281,23523302,+ ,tRNA-Ala-GCY ,tRNA ,tRNA ,+
mm_br_e15_10668 ,13,chr11 ,87275979,87276000,+ ,U3 ,snRNA ,snRNA ,+
mm_br_e15_10754 ,13,chr13 ,21988798,21988819,- ,tRNA-Ile-ATA ,tRNA ,tRNA ,-
mm_br_e15_10755 ,13,chr13 ,21988798,21988819,- ,tRNA-Ile-ATA ,tRNA ,tRNA ,-
mm_br_e15_10766 ,13,chr15 ,79522966,79522987,+ ,5S ,rRNA ,rRNA ,+
mm_br_e15_10772 ,13,chr17 ,39984278,39984299,+ ,SSU-rRNA_Hsa ,rRNA ,rRNA ,+
mm_br_e15_10811 ,13,chr2 ,71175455,71175476,+ ,4.5SRNA ,scRNA ,scRNA ,+
mm_br_e15_10817 ,13,chr16 ,24827994,24828015,+ ,L2c ,LINE ,L2 ,+
mm_br_e15_10989 ,13,chr8 ,129341008,129341029,+ ,RLTR14 ,LTR ,ERV1 ,-
mm_br_e15_11309 ,12,chr3 ,89031048,89031069,- ,GC_rich ,Low_complexity ,Low_complexity ,+
mm_br_e15_11320 ,12,chr14 ,64346073,64346094,+ ,(CAT)n ,Simple_repeat ,Simple_repeat ,+
mm_br_e15_11339 ,12,chr3 ,30500192,30500213,+ ,tRNA-Val-GTY ,tRNA ,tRNA ,+
mm_br_e15_11340 ,12,chr13 ,23377270,23377291,+ ,tRNA-Val-GTY ,tRNA ,tRNA ,+
mm_br_e15_11345 ,12,chr10 ,77776980,77777001,+ ,5S ,rRNA ,rRNA ,+
mm_br_e15_11356 ,12,chr8 ,97227531,97227552,+ ,tRNA-Leu-CTG ,tRNA ,tRNA ,+
mm_br_e15_11420 ,12,chr10 ,39978462,39978483,+ ,U3 ,snRNA ,snRNA ,+
mm_br_e15_11469 ,12,chr17 ,39985062,39985083,+ ,SSU-rRNA_Hsa ,rRNA ,rRNA ,+
mm_br_e15_11490 ,12,chr13 ,21998995,21999016,+ ,tRNA-Met-i ,tRNA ,tRNA ,+
mm_br_e15_11510 ,12,chr11 ,106874213,106874234,+ ,tRNA-Arg-AGG ,tRNA ,tRNA ,+
mm_br_e15_11549 ,12,chr7 ,103398006,103398027,+ ,L2c ,LINE ,L2 ,+
mm_br_e15_11584 ,12,chr12 ,109896848,109896869,+ ,MamSINE1 ,SINE ,tRNA ,-
mm_br_e15_11593 ,12,chr15 ,86025325,86025346,+ ,LSU-rRNA_Hsa ,rRNA ,rRNA ,+
mm_br_e15_11686 ,12,chr16 ,33002088,33002109,+ ,5S ,rRNA ,rRNA ,+
mm_br_e15_11692 ,12,chr7 ,103397960,103397981,+ ,L2a ,LINE ,L2 ,-
mm_br_e15_11733 ,12,chr1 ,80368898,80368919,- ,(T)n ,Simple_repeat ,Simple_repeat ,+
mm_br_e15_11734 ,12,chr11 ,104176076,104176097,+ ,(A)n ,Simple_repeat ,Simple_repeat ,+
mm_br_e15_11735 ,12,chr8 ,99852357,99852378,+ ,(A)n ,Simple_repeat ,Simple_repeat ,+
mm_br_e15_11736 ,12,chr10 ,87976219,87976240,+ ,(A)n ,Simple_repeat ,Simple_repeat ,+
mm_br_e15_11764 ,11,chr11 ,49883222,49883243,+ ,MARNA ,DNA ,Mariner ,-
mm_br_e15_11779 ,11,chr7 ,65654692,65654713,+ ,tRNA-Glu-GAG_ ,tRNA ,tRNA ,+
mm_br_e15_12043 ,11,chr15 ,79522965,79522986,+ ,5S ,rRNA ,rRNA ,+
mm_br_e15_12117 ,11,chr15 ,73085284,73085305,- ,L2c ,LINE ,L2 ,+
mm_br_e15_12121 ,11,chrX ,108490858,108490879,+ ,tRNA-Arg-AGG ,tRNA ,tRNA ,+
mm_br_e15_12146 ,11,chr3 ,89031048,89031069,- ,GC_rich ,Low_complexity ,Low_complexity ,+
mm_br_e15_12147 ,11,chr3 ,89031048,89031069,- ,GC_rich ,Low_complexity ,Low_complexity ,+
mm_br_e15_12153 ,11,chr14 ,64346073,64346094,+ ,(CAT)n ,Simple_repeat ,Simple_repeat ,+
mm_br_e15_12174 ,11,chr3 ,30500192,30500213,+ ,tRNA-Val-GTY ,tRNA ,tRNA ,+
mm_br_e15_12181 ,11,chr7 ,65654736,65654757,+ ,tRNA-Glu-GAG_ ,tRNA ,tRNA ,+
mm_br_e15_12182 ,11,chr13 ,22107659,22107680,- ,tRNA-Val-GTY ,tRNA ,tRNA ,-
mm_br_e15_12186 ,11,chr2 ,112049780,112049801,+ ,tRNA-Gln-CAG ,tRNA ,tRNA ,+
mm_br_e15_12226 ,11,chr7 ,17389054,17389075,+ ,ID2 ,SINE ,ID ,+
mm_br_e15_12227 ,11,chr6 ,100107657,100107678,+ ,ID4 ,SINE ,ID ,+
mm_br_e15_12286 ,11,chr6 ,47738158,47738179,- ,HY1 ,scRNA ,scRNA ,-
mm_br_e15_12321 ,11,chr15 ,86025324,86025345,+ ,LSU-rRNA_Hsa ,rRNA ,rRNA ,+
mm_br_e15_12332 ,11,chr16 ,33002087,33002108,+ ,5S ,rRNA ,rRNA ,+
mm_br_e15_12354 ,11,chr13 ,21988798,21988819,- ,tRNA-Ile-ATA ,tRNA ,tRNA ,-
mm_br_e15_12355 ,11,chr13 ,21988798,21988819,- ,tRNA-Ile-ATA ,tRNA ,tRNA ,-
mm_br_e15_12387 ,11,chrX ,102574482,102574503,- ,L2a ,LINE ,L2 ,-
mm_br_e15_12390 ,11,chr17 ,39984277,39984298,+ ,SSU-rRNA_Hsa ,rRNA ,rRNA ,+
mm_br_e15_12402 ,11,chr4 ,105310464,105310485,+ ,4.5SRNA ,scRNA ,scRNA ,+
mm_br_e15_12435 ,11,chr1 ,39576454,39576475,+ ,U3 ,snRNA ,snRNA ,+
mm_br_e15_12466 ,11,chr16 ,33002089,33002110,+ ,5S ,rRNA ,rRNA ,+
mm_br_e15_12580 ,11,chr11 ,87262203,87262224,+ ,U3 ,snRNA ,snRNA ,+
mm_br_e15_12602 ,11,chr11 ,87262173,87262194,+ ,U3 ,snRNA ,snRNA ,+
mm_br_e15_12605 ,11,chr4 ,94331858,94331879,+ ,L2c ,LINE ,L2 ,+
mm_br_e15_12717 ,10,chr11 ,49883222,49883243,+ ,MARNA ,DNA ,Mariner ,-
mm_br_e15_13014 ,10,chr14 ,103205338,103205359,+ ,5S ,rRNA ,rRNA ,+
mm_br_e15_13016 ,10,chr11 ,26985158,26985179,+ ,5S ,rRNA ,rRNA ,+
mm_br_e15_13136 ,10,chr17 ,19075536,19075557,+ ,ETnERV2-int ,LTR ,ERVK ,-
mm_br_e15_13155 ,10,chr3 ,89031048,89031069,- ,GC_rich ,Low_complexity ,Low_complexity ,+
mm_br_e15_13165 ,10,chr7 ,106646292,106646313,+ ,5S ,rRNA ,rRNA ,+
mm_br_e15_13168 ,10,chr11 ,68853899,68853920,+ ,tRNA-Pro-CCG ,tRNA ,tRNA ,+
mm_br_e15_13175 ,10,chr14 ,64346073,64346094,+ ,(CAT)n ,Simple_repeat ,Simple_repeat ,+
mm_br_e15_13176 ,10,chr14 ,64346073,64346094,+ ,(CAT)n ,Simple_repeat ,Simple_repeat ,+
mm_br_e15_13177 ,10,chr14 ,64346073,64346094,+ ,(CAT)n ,Simple_repeat ,Simple_repeat ,+
mm_br_e15_13202 ,10,chr3 ,30500192,30500213,+ ,tRNA-Val-GTY ,tRNA ,tRNA ,+
mm_br_e15_13210 ,10,chr4 ,149191877,149191898,+ ,5S ,rRNA ,rRNA ,+
mm_br_e15_13246 ,10,chr13 ,21332814,21332835,+ ,tRNA-Ala-GCA ,tRNA ,tRNA ,+
mm_br_e15_13251 ,10,chr11 ,77110157,77110178,+ ,B2_Mm2 ,SINE ,B2 ,+
mm_br_e15_13322 ,10,chr3 ,5860354,5860375,+ ,LSU-rRNA_Hsa ,rRNA ,rRNA ,+
mm_br_e15_13330 ,10,chr4 ,75903495,75903516,+ ,4.5SRNA ,scRNA ,scRNA ,+
mm_br_e15_13338 ,10,chr15 ,79522961,79522982,+ ,5S ,rRNA ,rRNA ,+
mm_br_e15_13384 ,10,chrX ,100768421,100768442,- ,L2c ,LINE ,L2 ,-
mm_br_e15_13429 ,10,chr4 ,149191870,149191891,+ ,5S ,rRNA ,rRNA ,+
mm_br_e15_13455 ,10,chrX ,110188438,110188459,- ,MER5B ,DNA ,MER1_type ,-
mm_br_e15_13492 ,10,chr2 ,71175455,71175476,+ ,4.5SRNA ,scRNA ,scRNA ,+
mm_br_e15_13529 ,10,chr2 ,10427358,10427379,+ ,(TATATG)n ,Simple_repeat ,Simple_repeat ,+
mm_br_e15_13552 ,10,chr11 ,95894186,95894207,+ ,U3 ,snRNA ,snRNA ,+
mm_br_e15_13558 ,10,chr7 ,103397961,103397982,+ ,L2a ,LINE ,L2 ,-
mm_br_e15_13654 ,10,chr9 ,81949792,81949813,- ,(TTAGGG)n ,Simple_repeat ,Simple_repeat ,+
mm_br_e15_13655 ,10,chr9 ,81949792,81949813,- ,(TTAGGG)n ,Simple_repeat ,Simple_repeat ,+
mm_br_e15_13700 ,10,chr11 ,87262173,87262194,+ ,U3 ,snRNA ,snRNA ,+
mm_br_e15_13705 ,10,chr17 ,39984686,39984707,+ ,SSU-rRNA_Hsa ,rRNA ,rRNA ,+
mm_br_e15_13762 ,10,chr11 ,101488772,101488793,+ ,U2 ,snRNA ,snRNA ,+
mm_br_e15_13771 ,10,chr3 ,61963094,61963115,+ ,LSU-rRNA_Hsa ,rRNA ,rRNA ,+
mm_br_e15_13772 ,10,chrX ,81616503,81616524,+ ,(A)n ,Simple_repeat ,Simple_repeat ,+
mm_br_e15_13802 ,9,chr11 ,49883222,49883243,+ ,MARNA ,DNA ,Mariner ,-
mm_br_e15_13803 ,9,chr11 ,49883222,49883243,+ ,MARNA ,DNA ,Mariner ,-
mm_br_e15_13833 ,9,chr1 ,172975131,172975152,+ ,tRNA-Gly-GGY ,tRNA ,tRNA ,+
mm_br_e15_13842 ,9,chr19 ,20056649,20056670,- ,Lx3C ,LINE ,L1 ,+
mm_br_e15_14080 ,9,chr4 ,94331897,94331918,+ ,L2c ,LINE ,L2 ,+
mm_br_e15_14133 ,9,chr2 ,18009016,18009037,+ ,tRNA-Lys-AAG ,tRNA ,tRNA ,+
mm_br_e15_14136 ,9,chr15 ,79522963,79522984,+ ,5S ,rRNA ,rRNA ,+
mm_br_e15_14280 ,9,chr15 ,73085284,73085305,- ,L2c ,LINE ,L2 ,+
mm_br_e15_14316 ,9,chr3 ,89031048,89031069,- ,GC_rich ,Low_complexity ,Low_complexity ,+
mm_br_e15_14333 ,9,chr14 ,64346073,64346094,+ ,(CAT)n ,Simple_repeat ,Simple_repeat ,+
mm_br_e15_14334 ,9,chr14 ,64346073,64346094,+ ,(CAT)n ,Simple_repeat ,Simple_repeat ,+
mm_br_e15_14369 ,9,chr3 ,30500192,30500213,+ ,tRNA-Val-GTY ,tRNA ,tRNA ,+
mm_br_e15_14370 ,9,chr3 ,30500192,30500213,+ ,tRNA-Val-GTY ,tRNA ,tRNA ,+
mm_br_e15_14378 ,9,chr16 ,41217928,41217949,+ ,5S ,rRNA ,rRNA ,+
mm_br_e15_14414 ,9,chrX ,91014797,91014818,+ ,ID4_ ,SINE ,ID ,+
mm_br_e15_14415 ,9,chr12 ,118342730,118342751,+ ,ID4 ,SINE ,ID ,+
mm_br_e15_14416 ,9,chr12 ,118342730,118342751,+ ,ID4 ,SINE ,ID ,+
mm_br_e15_14417 ,9,chr11 ,79231377,79231398,+ ,ID4 ,SINE ,ID ,+
mm_br_e15_14418 ,9,chr9 ,24990035,24990056,+ ,BC1_Mm ,scRNA ,scRNA ,+
mm_br_e15_14419 ,9,chr9 ,24990035,24990056,+ ,BC1_Mm ,scRNA ,scRNA ,+
mm_br_e15_14495 ,9,chr11 ,87256931,87256952,+ ,U3 ,snRNA ,snRNA ,+
mm_br_e15_14497 ,9,chr17 ,39985061,39985082,+ ,SSU-rRNA_Hsa ,rRNA ,rRNA ,+
mm_br_e15_14508 ,9,chr17 ,39984280,39984301,+ ,SSU-rRNA_Hsa ,rRNA ,rRNA ,+
mm_br_e15_14512 ,9,chr19 ,12080529,12080550,+ ,tRNA-Lys-AAA ,tRNA ,tRNA ,+
mm_br_e15_14536 ,9,chr11 ,87285063,87285084,+ ,U3 ,snRNA ,snRNA ,+
mm_br_e15_14538 ,9,chr17 ,39985064,39985085,+ ,SSU-rRNA_Hsa ,rRNA ,rRNA ,+
mm_br_e15_14551 ,9,chr17 ,39985066,39985087,+ ,SSU-rRNA_Hsa ,rRNA ,rRNA ,+
mm_br_e15_14581 ,9,chr10 ,90644177,90644198,- ,tRNA-Trp-TGG ,tRNA ,tRNA ,-
mm_br_e15_14582 ,9,chr13 ,21988798,21988819,- ,tRNA-Ile-ATA ,tRNA ,tRNA ,-
mm_br_e15_14583 ,9,chr13 ,21988798,21988819,- ,tRNA-Ile-ATA ,tRNA ,tRNA ,-
mm_br_e15_14584 ,9,chr13 ,21988798,21988819,- ,tRNA-Ile-ATA ,tRNA ,tRNA ,-
mm_br_e15_14585 ,9,chr17 ,39984160,39984181,+ ,SSU-rRNA_Hsa ,rRNA ,rRNA ,+
mm_br_e15_14587 ,9,chr15 ,73085249,73085270,- ,L2c ,LINE ,L2 ,-
mm_br_e15_14588 ,9,chr15 ,73085249,73085270,- ,L2c ,LINE ,L2 ,-
mm_br_e15_14615 ,9,chr3 ,96178051,96178072,+ ,U1 ,snRNA ,snRNA ,+
mm_br_e15_14627 ,9,chr15 ,86025323,86025344,+ ,LSU-rRNA_Hsa ,rRNA ,rRNA ,+
mm_br_e15_14648 ,9,chr17 ,23687248,23687269,- ,tRNA-Arg-CGG ,tRNA ,tRNA ,-
mm_br_e15_14699 ,9,chr16 ,24827994,24828015,+ ,L2c ,LINE ,L2 ,+
mm_br_e15_14731 ,9,chr1 ,126387459,126387480,+ ,U6 ,snRNA ,snRNA ,+
mm_br_e15_14761 ,9,chr1 ,173033187,173033208,+ ,tRNA-Glu-GAG_ ,tRNA ,tRNA ,+
mm_br_e15_14783 ,9,chr6 ,100421526,100421547,- ,tRNA-Lys-AAA ,tRNA ,tRNA ,-
mm_br_e15_14799 ,9,chr6 ,47721992,47722013,- ,4.5SRNA ,scRNA ,scRNA ,-
mm_br_e15_14913 ,9,chr15 ,84781975,84781996,- ,L2c ,LINE ,L2 ,-
mm_br_e15_14952 ,9,chr16 ,33002088,33002109,+ ,5S ,rRNA ,rRNA ,+
mm_br_e15_14963 ,9,chr7 ,103397960,103397981,+ ,L2a ,LINE ,L2 ,-
mm_br_e15_14967 ,9,chr7 ,103398007,103398028,+ ,L2c ,LINE ,L2 ,+
mm_br_e15_14969 ,9,chr17 ,39984686,39984707,+ ,SSU-rRNA_Hsa ,rRNA ,rRNA ,+
mm_br_e15_15043 ,9,chr3 ,61832558,61832579,+ ,L1Md_F3 ,LINE ,L1 ,+
mm_br_e15_15044 ,9,chr19 ,12829490,12829511,+ ,(A)n ,Simple_repeat ,Simple_repeat ,+
mm_br_e15_15045 ,9,chr1 ,17072547,17072568,+ ,B1_Mur2 ,SINE ,Alu ,+
mm_br_e15_15094 ,8,chrX ,110188476,110188497,- ,MER5B ,DNA ,MER1_type ,-
mm_br_e15_15097 ,8,chr11 ,49883222,49883243,+ ,MARNA ,DNA ,Mariner ,-
mm_br_e15_15098 ,8,chr11 ,49883222,49883243,+ ,MARNA ,DNA ,Mariner ,-
mm_br_e15_15148 ,8,chr10 ,12642387,12642408,- ,tRNA-Leu-TTA ,tRNA ,tRNA ,-
mm_br_e15_15705 ,8,chr15 ,73085284,73085305,- ,L2c ,LINE ,L2 ,+
mm_br_e15_15754 ,8,chr3 ,89031048,89031069,- ,GC_rich ,Low_complexity ,Low_complexity ,+
mm_br_e15_15755 ,8,chr3 ,89031048,89031069,- ,GC_rich ,Low_complexity ,Low_complexity ,+
mm_br_e15_15756 ,8,chr3 ,89031048,89031069,- ,GC_rich ,Low_complexity ,Low_complexity ,+
mm_br_e15_15757 ,8,chr3 ,89031048,89031069,- ,GC_rich ,Low_complexity ,Low_complexity ,+
mm_br_e15_15767 ,8,chr3 ,96962020,96962041,+ ,tRNA-Glu-GAG_ ,tRNA ,tRNA ,+
mm_br_e15_15788 ,8,chr14 ,64346073,64346094,+ ,(CAT)n ,Simple_repeat ,Simple_repeat ,+
mm_br_e15_15789 ,8,chr14 ,64346073,64346094,+ ,(CAT)n ,Simple_repeat ,Simple_repeat ,+
mm_br_e15_15790 ,8,chr14 ,64346073,64346094,+ ,(CAT)n ,Simple_repeat ,Simple_repeat ,+
mm_br_e15_15791 ,8,chr14 ,64346073,64346094,+ ,(CAT)n ,Simple_repeat ,Simple_repeat ,+
mm_br_e15_15828 ,8,chr13 ,23390650,23390671,+ ,tRNA-Val-GTY ,tRNA ,tRNA ,+
mm_br_e15_15841 ,8,chr1 ,172975166,172975187,+ ,tRNA-Gly-GGY ,tRNA ,tRNA ,+
mm_br_e15_15842 ,8,chr5 ,125884619,125884640,- ,tRNA-Ala-GCG ,tRNA ,tRNA ,-
mm_br_e15_15843 ,8,chr14 ,79881526,79881547,+ ,tRNA-Glu-GAG_ ,tRNA ,tRNA ,+
mm_br_e15_15850 ,8,chr1 ,173033188,173033209,+ ,tRNA-Glu-GAG_ ,tRNA ,tRNA ,+
mm_br_e15_15888 ,8,chr2 ,115970583,115970604,+ ,tRNA-Ser-TCY ,tRNA ,tRNA ,+
mm_br_e15_15898 ,8,chr6 ,47731623,47731644,+ ,HY3 ,scRNA ,scRNA ,+
mm_br_e15_15900 ,8,chr16 ,41217927,41217948,+ ,5S ,rRNA ,rRNA ,+
mm_br_e15_15903 ,8,chr6 ,3151406,3151427,+ ,SSU-rRNA_Hsa ,rRNA ,rRNA ,+
mm_br_e15_15909 ,8,chr13 ,23390930,23390951,+ ,tRNA-Ala-GCY ,tRNA ,tRNA ,+
mm_br_e15_15915 ,8,chrX ,91014797,91014818,+ ,ID4_ ,SINE ,ID ,+
mm_br_e15_15916 ,8,chr13 ,41422395,41422416,+ ,BC1_Mm ,scRNA ,scRNA ,+
mm_br_e15_15917 ,8,chr7 ,17389054,17389075,+ ,ID2 ,SINE ,ID ,+
mm_br_e15_15918 ,8,chr11 ,46659649,46659670,+ ,ID4 ,SINE ,ID ,+
mm_br_e15_15919 ,8,chr11 ,46659649,46659670,+ ,ID4 ,SINE ,ID ,+
mm_br_e15_15920 ,8,chr7 ,86661847,86661868,+ ,ID4 ,SINE ,ID ,+
mm_br_e15_16029 ,8,chr19 ,12080529,12080550,+ ,tRNA-Lys-AAA ,tRNA ,tRNA ,+
mm_br_e15_16030 ,8,chr19 ,12080529,12080550,+ ,tRNA-Lys-AAA ,tRNA ,tRNA ,+
mm_br_e15_16037 ,8,chr4 ,149191871,149191892,+ ,5S ,rRNA ,rRNA ,+
mm_br_e15_16058 ,8,chr17 ,39985064,39985085,+ ,SSU-rRNA_Hsa ,rRNA ,rRNA ,+
mm_br_e15_16073 ,8,chr17 ,39984685,39984706,+ ,SSU-rRNA_Hsa ,rRNA ,rRNA ,+
mm_br_e15_16103 ,8,chr3 ,97485408,97485429,+ ,tRNA-Gln-CAG ,tRNA ,tRNA ,+
mm_br_e15_16105 ,8,chr6 ,93463179,93463200,- ,5S ,rRNA ,rRNA ,-
mm_br_e15_16118 ,8,chr16 ,33002022,33002043,+ ,5S ,rRNA ,rRNA ,+
mm_br_e15_16124 ,8,chr13 ,21988798,21988819,- ,tRNA-Ile-ATA ,tRNA ,tRNA ,-
mm_br_e15_16177 ,8,chr4 ,149191870,149191891,+ ,5S ,rRNA ,rRNA ,+
mm_br_e15_16178 ,8,chr4 ,149191870,149191891,+ ,5S ,rRNA ,rRNA ,+
mm_br_e15_16179 ,8,chr4 ,149191870,149191891,+ ,5S ,rRNA ,rRNA ,+
mm_br_e15_16183 ,8,chr11 ,108873393,108873414,- ,LSU-rRNA_Hsa ,rRNA ,rRNA ,-
mm_br_e15_16184 ,8,chr2 ,72850797,72850818,- ,LSU-rRNA_Hsa ,rRNA ,rRNA ,-
mm_br_e15_16212 ,8,chr17 ,39983806,39983827,+ ,SSU-rRNA_Hsa ,rRNA ,rRNA ,+
mm_br_e15_16235 ,8,chr6 ,43286322,43286343,+ ,4.5SRNA ,scRNA ,scRNA ,+
mm_br_e15_16236 ,8,chr10 ,90644175,90644196,- ,tRNA-Trp-TGG ,tRNA ,tRNA ,-
mm_br_e15_16264 ,8,chr6 ,14763761,14763782,+ ,MTA_Mm ,LTR ,MaLR ,+
mm_br_e15_16281 ,8,chr17 ,39984523,39984544,+ ,SSU-rRNA_Hsa ,rRNA ,rRNA ,+
mm_br_e15_16284 ,8,chr2 ,71175455,71175476,+ ,4.5SRNA ,scRNA ,scRNA ,+
mm_br_e15_16336 ,8,chr11 ,49883221,49883242,+ ,MARNA ,DNA ,Mariner ,-
mm_br_e15_16344 ,8,chr15 ,79522962,79522983,+ ,5S ,rRNA ,rRNA ,+
mm_br_e15_16577 ,8,chr9 ,81949792,81949813,- ,(TTAGGG)n ,Simple_repeat ,Simple_repeat ,+
mm_br_e15_16648 ,8,chr7 ,103397960,103397981,+ ,L2a ,LINE ,L2 ,-
mm_br_e15_16654 ,8,chr7 ,103398007,103398028,+ ,L2c ,LINE ,L2 ,+
mm_br_e15_16748 ,8,chr1 ,80368897,80368918,- ,(T)n ,Simple_repeat ,Simple_repeat ,+
mm_br_e15_16749 ,8,chr1 ,80368897,80368918,- ,(T)n ,Simple_repeat ,Simple_repeat ,+
mm_br_e15_16750 ,8,chr5 ,110457858,110457879,+ ,RLTR21 ,LTR ,ERVK ,-
mm_br_e15_16751 ,8,chr13 ,94756502,94756523,+ ,(A)n ,Simple_repeat ,Simple_repeat ,+
mm_br_e15_16805 ,7,chr11 ,49883222,49883243,+ ,MARNA ,DNA ,Mariner ,-
mm_br_e15_16806 ,7,chr11 ,49883222,49883243,+ ,MARNA ,DNA ,Mariner ,-
mm_br_e15_16807 ,7,chr11 ,49883222,49883243,+ ,MARNA ,DNA ,Mariner ,-
mm_br_e15_16809 ,7,chrX ,5684080,5684101,+ ,5S ,rRNA ,rRNA ,+
mm_br_e15_16847 ,7,chrX ,155887277,155887298,+ ,5S ,rRNA ,rRNA ,+
mm_br_e15_17434 ,7,chr13 ,104186319,104186340,+ ,5S ,rRNA ,rRNA ,+
mm_br_e15_17466 ,7,chr15 ,79522965,79522986,+ ,5S ,rRNA ,rRNA ,+
mm_br_e15_17649 ,7,chr15 ,73085284,73085305,- ,L2c ,LINE ,L2 ,+
mm_br_e15_17714 ,7,chr3 ,89031048,89031069,- ,GC_rich ,Low_complexity ,Low_complexity ,+
mm_br_e15_17715 ,7,chr3 ,89031048,89031069,- ,GC_rich ,Low_complexity ,Low_complexity ,+
mm_br_e15_17738 ,7,chr14 ,64346073,64346094,+ ,(CAT)n ,Simple_repeat ,Simple_repeat ,+
mm_br_e15_17739 ,7,chr14 ,64346073,64346094,+ ,(CAT)n ,Simple_repeat ,Simple_repeat ,+
mm_br_e15_17740 ,7,chr14 ,64346073,64346094,+ ,(CAT)n ,Simple_repeat ,Simple_repeat ,+
mm_br_e15_17741 ,7,chr14 ,64346073,64346094,+ ,(CAT)n ,Simple_repeat ,Simple_repeat ,+
mm_br_e15_17742 ,7,chr14 ,64346073,64346094,+ ,(CAT)n ,Simple_repeat ,Simple_repeat ,+
mm_br_e15_17743 ,7,chr14 ,64346073,64346094,+ ,(CAT)n ,Simple_repeat ,Simple_repeat ,+
mm_br_e15_17796 ,7,chr3 ,30500192,30500213,+ ,tRNA-Val-GTY ,tRNA ,tRNA ,+
mm_br_e15_17798 ,7,chr13 ,23377270,23377291,+ ,tRNA-Val-GTY ,tRNA ,tRNA ,+
mm_br_e15_17829 ,7,chr14 ,109830162,109830183,+ ,5S ,rRNA ,rRNA ,+
mm_br_e15_17867 ,7,chr2 ,115970583,115970604,+ ,tRNA-Ser-TCY ,tRNA ,tRNA ,+
mm_br_e15_17885 ,7,chr6 ,47731623,47731644,+ ,HY3 ,scRNA ,scRNA ,+
mm_br_e15_17886 ,7,chr13 ,21346139,21346160,+ ,tRNA-Ala-GCG ,tRNA ,tRNA ,+
mm_br_e15_17894 ,7,chr13 ,23390930,23390951,+ ,tRNA-Ala-GCY ,tRNA ,tRNA ,+
mm_br_e15_17895 ,7,chr13 ,23390930,23390951,+ ,tRNA-Ala-GCY ,tRNA ,tRNA ,+
mm_br_e15_17902 ,7,chr11 ,79231377,79231398,+ ,ID4 ,SINE ,ID ,+
mm_br_e15_17903 ,7,chr11 ,79231377,79231398,+ ,ID4 ,SINE ,ID ,+
mm_br_e15_17904 ,7,chr9 ,110845935,110845956,+ ,ID2 ,SINE ,ID ,+
mm_br_e15_17994 ,7,chr11 ,74133390,74133411,+ ,5S ,rRNA ,rRNA ,+
mm_br_e15_18019 ,7,chrX ,38579057,38579078,+ ,tRNA-Gly-GGA ,tRNA ,tRNA ,+
mm_br_e15_18020 ,7,chr3 ,5860354,5860375,+ ,LSU-rRNA_Hsa ,rRNA ,rRNA ,+
mm_br_e15_18022 ,7,chr17 ,39984280,39984301,+ ,SSU-rRNA_Hsa ,rRNA ,rRNA ,+
mm_br_e15_18064 ,7,chr17 ,39985064,39985085,+ ,SSU-rRNA_Hsa ,rRNA ,rRNA ,+
mm_br_e15_18073 ,7,chr10 ,12642385,12642406,- ,tRNA-Leu-TTA ,tRNA ,tRNA ,-
mm_br_e15_18086 ,7,chr17 ,39984685,39984706,+ ,SSU-rRNA_Hsa ,rRNA ,rRNA ,+
mm_br_e15_18120 ,7,chr17 ,39985062,39985083,+ ,SSU-rRNA_Hsa ,rRNA ,rRNA ,+
mm_br_e15_18136 ,7,chr13 ,21988798,21988819,- ,tRNA-Ile-ATA ,tRNA ,tRNA ,-
mm_br_e15_18138 ,7,chr14 ,79881486,79881507,+ ,tRNA-Glu-GAG_ ,tRNA ,tRNA ,+
mm_br_e15_18181 ,7,chr3 ,96178051,96178072,+ ,U1 ,snRNA ,snRNA ,+
mm_br_e15_18182 ,7,chr17 ,39984278,39984299,+ ,SSU-rRNA_Hsa ,rRNA ,rRNA ,+
mm_br_e15_18194 ,7,chr17 ,39985060,39985081,+ ,SSU-rRNA_Hsa ,rRNA ,rRNA ,+
mm_br_e15_18199 ,7,chr17 ,39984281,39984302,+ ,SSU-rRNA_Hsa ,rRNA ,rRNA ,+
mm_br_e15_18202 ,7,chr5 ,125884616,125884637,- ,tRNA-Ala-GCG ,tRNA ,tRNA ,-
mm_br_e15_18221 ,7,chr17 ,39984684,39984705,+ ,SSU-rRNA_Hsa ,rRNA ,rRNA ,+
mm_br_e15_18225 ,7,chr13 ,21988799,21988820,- ,tRNA-Ile-ATA ,tRNA ,tRNA ,-
mm_br_e15_18230 ,7,chr17 ,39983806,39983827,+ ,SSU-rRNA_Hsa ,rRNA ,rRNA ,+
mm_br_e15_18234 ,7,chr11 ,106874213,106874234,+ ,tRNA-Arg-AGG ,tRNA ,tRNA ,+
mm_br_e15_18240 ,7,chr17 ,39984775,39984796,+ ,SSU-rRNA_Hsa ,rRNA ,rRNA ,+
mm_br_e15_18252 ,7,chr17 ,39984570,39984591,+ ,SSU-rRNA_Hsa ,rRNA ,rRNA ,+
mm_br_e15_18262 ,7,chr1 ,133043710,133043731,+ ,4.5SRNA ,scRNA ,scRNA ,+
mm_br_e15_18326 ,7,chr6 ,128788541,128788562,+ ,4.5SRNA ,scRNA ,scRNA ,+
mm_br_e15_18427 ,7,chr11 ,87262174,87262195,+ ,U3 ,snRNA ,snRNA ,+
mm_br_e15_18428 ,7,chr11 ,101466214,101466235,+ ,U2 ,snRNA ,snRNA ,+
mm_br_e15_18469 ,7,chr17 ,39984261,39984282,+ ,SSU-rRNA_Hsa ,rRNA ,rRNA ,+
mm_br_e15_18474 ,7,chr17 ,39983812,39983833,+ ,SSU-rRNA_Hsa ,rRNA ,rRNA ,+
mm_br_e15_18481 ,7,chr14 ,30256408,30256429,+ ,A-rich ,Low_complexity ,Low_complexity ,+
mm_br_e15_18490 ,7,chr17 ,39984524,39984545,+ ,SSU-rRNA_Hsa ,rRNA ,rRNA ,+
mm_br_e15_18497 ,7,chr17 ,39984162,39984183,+ ,SSU-rRNA_Hsa ,rRNA ,rRNA ,+
mm_br_e15_18511 ,7,chr15 ,86025325,86025346,+ ,LSU-rRNA_Hsa ,rRNA ,rRNA ,+
mm_br_e15_18682 ,7,chr3 ,5860618,5860639,+ ,LSU-rRNA_Hsa ,rRNA ,rRNA ,+
mm_br_e15_18713 ,7,chr17 ,39984521,39984542,+ ,SSU-rRNA_Hsa ,rRNA ,rRNA ,+
mm_br_e15_18748 ,7,chr17 ,39984586,39984607,+ ,SSU-rRNA_Hsa ,rRNA ,rRNA ,+
mm_br_e15_18773 ,7,chr4 ,94331858,94331879,+ ,L2c ,LINE ,L2 ,+
mm_br_e15_18787 ,7,chr17 ,39984499,39984520,+ ,SSU-rRNA_Hsa ,rRNA ,rRNA ,+
mm_br_e15_18818 ,7,chr16 ,11144337,11144358,+ ,LSU-rRNA_Hsa ,rRNA ,rRNA ,+
mm_br_e15_18919 ,7,chr13 ,51212891,51212912,+ ,ID_B1 ,SINE ,B4 ,+
mm_br_e15_18920 ,7,chr1 ,80368898,80368919,- ,(T)n ,Simple_repeat ,Simple_repeat ,+
mm_br_e15_18921 ,7,chr15 ,50648433,50648454,+ ,(A)n ,Simple_repeat ,Simple_repeat ,+
mm_br_e15_18922 ,7,chr4 ,135050201,135050222,+ ,(A)n ,Simple_repeat ,Simple_repeat ,+
mm_br_e15_18954 ,6,chr18 ,21460782,21460803,+ ,HY1 ,scRNA ,scRNA ,+
mm_br_e15_18987 ,6,chr1 ,32645475,32645496,+ ,RLTR11A2 ,LTR ,ERVK ,-
mm_br_e15_19021 ,6,chr11 ,49883222,49883243,+ ,MARNA ,DNA ,Mariner ,-
mm_br_e15_19072 ,6,chr4 ,53873592,53873613,+ ,5S ,rRNA ,rRNA ,+
mm_br_e15_19075 ,6,chr12 ,110850051,110850072,+ ,MIR ,SINE ,MIR ,-
mm_br_e15_19077 ,6,chr1 ,172975120,172975141,+ ,tRNA-Gly-GGY ,tRNA ,tRNA ,+
mm_br_e15_19082 ,6,chr9 ,104306401,104306422,+ ,tRNA-Cys-TGY ,tRNA ,tRNA ,+
mm_br_e15_19797 ,6,chr15 ,79522963,79522984,+ ,5S ,rRNA ,rRNA ,+
mm_br_e15_19799 ,6,chr12 ,109896890,109896911,+ ,MamSINE1 ,SINE ,tRNA ,-
mm_br_e15_20049 ,6,chr12 ,110849766,110849787,+ ,(CGGT)n ,Simple_repeat ,Simple_repeat ,+
mm_br_e15_20163 ,6,chr3 ,89031048,89031069,- ,GC_rich ,Low_complexity ,Low_complexity ,+
mm_br_e15_20164 ,6,chr3 ,89031048,89031069,- ,GC_rich ,Low_complexity ,Low_complexity ,+
mm_br_e15_20165 ,6,chr3 ,89031048,89031069,- ,GC_rich ,Low_complexity ,Low_complexity ,+
mm_br_e15_20204 ,6,chr14 ,64346073,64346094,+ ,(CAT)n ,Simple_repeat ,Simple_repeat ,+
mm_br_e15_20205 ,6,chr14 ,64346073,64346094,+ ,(CAT)n ,Simple_repeat ,Simple_repeat ,+
mm_br_e15_20206 ,6,chr14 ,64346073,64346094,+ ,(CAT)n ,Simple_repeat ,Simple_repeat ,+
mm_br_e15_20266 ,6,chr13 ,21259508,21259529,+ ,tRNA-Met_ ,tRNA ,tRNA ,+
mm_br_e15_20295 ,6,chr3 ,30500192,30500213,+ ,tRNA-Val-GTY ,tRNA ,tRNA ,+
mm_br_e15_20316 ,6,chr1 ,87571520,87571541,+ ,5S ,rRNA ,rRNA ,+
mm_br_e15_20335 ,6,chr12 ,110849765,110849786,+ ,(CGGT)n ,Simple_repeat ,Simple_repeat ,+
mm_br_e15_20336 ,6,chr12 ,110849769,110849790,+ ,(CGGT)n ,Simple_repeat ,Simple_repeat ,+
mm_br_e15_20340 ,6,chr1 ,173003750,173003771,+ ,tRNA-Leu-CTG ,tRNA ,tRNA ,+
mm_br_e15_20392 ,6,chr3 ,51632903,51632924,+ ,5S ,rRNA ,rRNA ,+
mm_br_e15_20395 ,6,chr2 ,41743839,41743860,+ ,tRNA-Gln-CAA ,tRNA ,tRNA ,+
mm_br_e15_20410 ,6,chr13 ,23390930,23390951,+ ,tRNA-Ala-GCY ,tRNA ,tRNA ,+
mm_br_e15_20413 ,6,chr12 ,118342730,118342751,+ ,ID4 ,SINE ,ID ,+
mm_br_e15_20414 ,6,chr4 ,49554823,49554844,+ ,ID_B1 ,SINE ,B4 ,+
mm_br_e15_20415 ,6,chr4 ,49554823,49554844,+ ,ID_B1 ,SINE ,B4 ,+
mm_br_e15_20416 ,6,chr10 ,5241824,5241845,+ ,ID4_ ,SINE ,ID ,+
mm_br_e15_20419 ,6,chr13 ,23523281,23523302,+ ,tRNA-Ala-GCY ,tRNA ,tRNA ,+
mm_br_e15_20590 ,6,chr11 ,106874215,106874236,+ ,tRNA-Arg-AGG ,tRNA ,tRNA ,+
mm_br_e15_20594 ,6,chrX ,5684106,5684127,+ ,5S ,rRNA ,rRNA ,+
mm_br_e15_20595 ,6,chrX ,5684106,5684127,+ ,5S ,rRNA ,rRNA ,+
mm_br_e15_20602 ,6,chr13 ,23528218,23528239,+ ,tRNA-Lys-AAG ,tRNA ,tRNA ,+
mm_br_e15_20619 ,6,chr19 ,12080529,12080550,+ ,tRNA-Lys-AAA ,tRNA ,tRNA ,+
mm_br_e15_20620 ,6,chr19 ,12080529,12080550,+ ,tRNA-Lys-AAA ,tRNA ,tRNA ,+
mm_br_e15_20636 ,6,chrX ,3846769,3846790,+ ,LSU-rRNA_Hsa ,rRNA ,rRNA ,+
mm_br_e15_20663 ,6,chr17 ,39985091,39985112,+ ,SSU-rRNA_Hsa ,rRNA ,rRNA ,+
mm_br_e15_20664 ,6,chr15 ,86025324,86025345,+ ,LSU-rRNA_Hsa ,rRNA ,rRNA ,+
mm_br_e15_20665 ,6,chr17 ,39985064,39985085,+ ,SSU-rRNA_Hsa ,rRNA ,rRNA ,+
mm_br_e15_20684 ,6,chr16 ,33002087,33002108,+ ,5S ,rRNA ,rRNA ,+
mm_br_e15_20737 ,6,chr7 ,106646258,106646279,+ ,5S ,rRNA ,rRNA ,+
mm_br_e15_20753 ,6,chr11 ,106874211,106874232,+ ,tRNA-Arg-AGG ,tRNA ,tRNA ,+
mm_br_e15_20760 ,6,chr13 ,21988798,21988819,- ,tRNA-Ile-ATA ,tRNA ,tRNA ,-
mm_br_e15_20810 ,6,chr4 ,138894228,138894249,+ ,LSU-rRNA_Hsa ,rRNA ,rRNA ,+
mm_br_e15_20819 ,6,chr17 ,39984003,39984024,+ ,SSU-rRNA_Hsa ,rRNA ,rRNA ,+
mm_br_e15_20822 ,6,chr12 ,55830695,55830716,+ ,U1 ,snRNA ,snRNA ,+
mm_br_e15_20830 ,6,chr7 ,86611339,86611360,+ ,tRNA-Arg-CGA_ ,tRNA ,tRNA ,+
mm_br_e15_20867 ,6,chr17 ,39984688,39984709,+ ,SSU-rRNA_Hsa ,rRNA ,rRNA ,+
mm_br_e15_20901 ,6,chr13 ,23528211,23528232,+ ,tRNA-Lys-AAG ,tRNA ,tRNA ,+
mm_br_e15_20923 ,6,chr1 ,133043710,133043731,+ ,4.5SRNA ,scRNA ,scRNA ,+
mm_br_e15_21001 ,6,chr15 ,82173139,82173160,+ ,5S ,rRNA ,rRNA ,+
mm_br_e15_21009 ,6,chr2 ,71175455,71175476,+ ,4.5SRNA ,scRNA ,scRNA ,+
mm_br_e15_21059 ,6,chr7 ,103398006,103398027,+ ,L2c ,LINE ,L2 ,+
mm_br_e15_21096 ,6,chr1 ,72290861,72290882,+ ,U2 ,snRNA ,snRNA ,+
mm_br_e15_21102 ,6,chrY_random ,24578793,24578814,- ,RLTR6_Mm ,LTR ,ERV1 ,+
mm_br_e15_21118 ,6,chr6 ,3151472,3151493,+ ,SSU-rRNA_Hsa ,rRNA ,rRNA ,+
mm_br_e15_21119 ,6,chr3 ,89031049,89031070,- ,GC_rich ,Low_complexity ,Low_complexity ,+
mm_br_e15_21149 ,6,chr6 ,14763762,14763783,+ ,MTA_Mm ,LTR ,MaLR ,+
mm_br_e15_21216 ,6,chr17 ,39985092,39985113,+ ,SSU-rRNA_Hsa ,rRNA ,rRNA ,+
mm_br_e15_21232 ,6,chr13 ,23591962,23591983,+ ,tRNA-Met-i ,tRNA ,tRNA ,+
mm_br_e15_21233 ,6,chr13 ,23591962,23591983,+ ,tRNA-Met-i ,tRNA ,tRNA ,+
mm_br_e15_21452 ,6,chr2 ,26976808,26976829,+ ,SSU-rRNA_Hsa ,rRNA ,rRNA ,+
mm_br_e15_21464 ,6,chr18 ,61557491,61557512,- ,MIRc ,SINE ,MIR ,-
mm_br_e15_21465 ,6,chr18 ,61557491,61557512,- ,MIRc ,SINE ,MIR ,-
mm_br_e15_21473 ,6,chr3 ,5860618,5860639,+ ,LSU-rRNA_Hsa ,rRNA ,rRNA ,+
mm_br_e15_21483 ,6,chr17 ,39984687,39984708,+ ,SSU-rRNA_Hsa ,rRNA ,rRNA ,+
mm_br_e15_21485 ,6,chr17 ,39984564,39984585,+ ,SSU-rRNA_Hsa ,rRNA ,rRNA ,+
mm_br_e15_21502 ,6,chr17 ,39983804,39983825,+ ,SSU-rRNA_Hsa ,rRNA ,rRNA ,+
mm_br_e15_21503 ,6,chr17 ,39983804,39983825,+ ,SSU-rRNA_Hsa ,rRNA ,rRNA ,+
mm_br_e15_21545 ,6,chr17 ,39984586,39984607,+ ,SSU-rRNA_Hsa ,rRNA ,rRNA ,+
mm_br_e15_21546 ,6,chr6 ,128788540,128788561,+ ,4.5SRNA ,scRNA ,scRNA ,+
mm_br_e15_21560 ,6,chr11 ,101488773,101488794,+ ,U2 ,snRNA ,snRNA ,+
mm_br_e15_21610 ,6,chr6 ,3151478,3151499,+ ,SSU-rRNA_Hsa ,rRNA ,rRNA ,+
mm_br_e15_21750 ,6,chr17 ,39983825,39983846,+ ,SSU-rRNA_Hsa ,rRNA ,rRNA ,+
mm_br_e15_21753 ,6,chr15 ,35276939,35276960,+ ,L1_Mus2 ,LINE ,L1 ,+
mm_br_e15_21757 ,6,chr6 ,3151642,3151663,+ ,SSU-rRNA_Hsa ,rRNA ,rRNA ,+
mm_br_e15_21792 ,6,chr1 ,80368897,80368918,- ,(T)n ,Simple_repeat ,Simple_repeat ,+
mm_br_e15_21793 ,6,chr7 ,56893863,56893884,+ ,(A)n ,Simple_repeat ,Simple_repeat ,+
mm_br_e15_21795 ,6,chr11 ,104176076,104176097,+ ,(A)n ,Simple_repeat ,Simple_repeat ,+
mm_br_e15_21796 ,6,chr19 ,4845223,4845244,+ ,(A)n ,Simple_repeat ,Simple_repeat ,+
mm_br_e15_21797 ,6,chr14 ,96837450,96837471,+ ,L1M2 ,LINE ,L1 ,+
mm_br_e15_21798 ,6,chr19 ,12829490,12829511,+ ,(A)n ,Simple_repeat ,Simple_repeat ,+
mm_br_e15_21849 ,5,chrX ,136845530,136845551,+ ,MER91A ,DNA ,Tip100 ,-
mm_br_e15_21923 ,5,chr11 ,49883222,49883243,+ ,MARNA ,DNA ,Mariner ,-
mm_br_e15_21924 ,5,chr11 ,49883222,49883243,+ ,MARNA ,DNA ,Mariner ,-
mm_br_e15_21925 ,5,chr11 ,49883222,49883243,+ ,MARNA ,DNA ,Mariner ,-
mm_br_e15_21926 ,5,chr11 ,49883222,49883243,+ ,MARNA ,DNA ,Mariner ,-
mm_br_e15_21927 ,5,chr11 ,49883222,49883243,+ ,MARNA ,DNA ,Mariner ,-
mm_br_e15_21928 ,5,chr11 ,49883222,49883243,+ ,MARNA ,DNA ,Mariner ,-
mm_br_e15_21930 ,5,chrX ,5684080,5684101,+ ,5S ,rRNA ,rRNA ,+
mm_br_e15_21932 ,5,chr17 ,23684361,23684382,+ ,tRNA-Lys-AAG ,tRNA ,tRNA ,+
mm_br_e15_21935 ,5,chr6 ,3151114,3151135,+ ,SSU-rRNA_Hsa ,rRNA ,rRNA ,+
mm_br_e15_22002 ,5,chr3 ,19528848,19528869,+ ,tRNA-Tyr-TAC ,tRNA ,tRNA ,+
mm_br_e15_22025 ,5,chr11 ,101488775,101488796,+ ,U2 ,snRNA ,snRNA ,+
mm_br_e15_22027 ,5,chr17 ,39984148,39984169,+ ,SSU-rRNA_Hsa ,rRNA ,rRNA ,+
mm_br_e15_22829 ,5,chr4 ,94331897,94331918,+ ,L2c ,LINE ,L2 ,+
mm_br_e15_22833 ,5,chr10 ,82417836,82417857,+ ,SSU-rRNA_Hsa ,rRNA ,rRNA ,+
mm_br_e15_23357 ,5,chr11 ,68853918,68853939,+ ,tRNA-Pro-CCG ,tRNA ,tRNA ,+
mm_br_e15_23401 ,5,chr15 ,73085284,73085305,- ,L2c ,LINE ,L2 ,+
mm_br_e15_23402 ,5,chr15 ,73085284,73085305,- ,L2c ,LINE ,L2 ,+
mm_br_e15_23525 ,5,chr3 ,89031048,89031069,- ,GC_rich ,Low_complexity ,Low_complexity ,+
mm_br_e15_23526 ,5,chr3 ,89031048,89031069,- ,GC_rich ,Low_complexity ,Low_complexity ,+
mm_br_e15_23527 ,5,chr3 ,89031048,89031069,- ,GC_rich ,Low_complexity ,Low_complexity ,+
mm_br_e15_23528 ,5,chr3 ,89031048,89031069,- ,GC_rich ,Low_complexity ,Low_complexity ,+
mm_br_e15_23529 ,5,chr3 ,89031048,89031069,- ,GC_rich ,Low_complexity ,Low_complexity ,+
mm_br_e15_23589 ,5,chr14 ,64346073,64346094,+ ,(CAT)n ,Simple_repeat ,Simple_repeat ,+
mm_br_e15_23590 ,5,chr14 ,64346073,64346094,+ ,(CAT)n ,Simple_repeat ,Simple_repeat ,+
mm_br_e15_23591 ,5,chr14 ,64346073,64346094,+ ,(CAT)n ,Simple_repeat ,Simple_repeat ,+
mm_br_e15_23592 ,5,chr14 ,64346073,64346094,+ ,(CAT)n ,Simple_repeat ,Simple_repeat ,+
mm_br_e15_23593 ,5,chr14 ,64346073,64346094,+ ,(CAT)n ,Simple_repeat ,Simple_repeat ,+
mm_br_e15_23594 ,5,chr14 ,64346073,64346094,+ ,(CAT)n ,Simple_repeat ,Simple_repeat ,+
mm_br_e15_23595 ,5,chr14 ,64346073,64346094,+ ,(CAT)n ,Simple_repeat ,Simple_repeat ,+
mm_br_e15_23596 ,5,chr14 ,64346073,64346094,+ ,(CAT)n ,Simple_repeat ,Simple_repeat ,+
mm_br_e15_23597 ,5,chr14 ,64346073,64346094,+ ,(CAT)n ,Simple_repeat ,Simple_repeat ,+
mm_br_e15_23650 ,5,chr9 ,123370920,123370941,+ ,LSU-rRNA_Hsa ,rRNA ,rRNA ,+
mm_br_e15_23673 ,5,chr11 ,115274330,115274351,+ ,tRNA-Arg-AGG ,tRNA ,tRNA ,+
mm_br_e15_23689 ,5,chr3 ,59278898,59278919,- ,tRNA-Val-GTG ,tRNA ,tRNA ,-
mm_br_e15_23693 ,5,chr3 ,30500192,30500213,+ ,tRNA-Val-GTY ,tRNA ,tRNA ,+
mm_br_e15_23694 ,5,chr3 ,30500192,30500213,+ ,tRNA-Val-GTY ,tRNA ,tRNA ,+
mm_br_e15_23695 ,5,chr3 ,30500192,30500213,+ ,tRNA-Val-GTY ,tRNA ,tRNA ,+
mm_br_e15_23696 ,5,chr3 ,30500192,30500213,+ ,tRNA-Val-GTY ,tRNA ,tRNA ,+
mm_br_e15_23740 ,5,chr16 ,41217928,41217949,+ ,5S ,rRNA ,rRNA ,+
mm_br_e15_23775 ,5,chr1 ,173003750,173003771,+ ,tRNA-Leu-CTG ,tRNA ,tRNA ,+
mm_br_e15_23827 ,5,chr16 ,11144369,11144390,+ ,LSU-rRNA_Hsa ,rRNA ,rRNA ,+
mm_br_e15_23830 ,5,chr16 ,41217927,41217948,+ ,5S ,rRNA ,rRNA ,+
mm_br_e15_23834 ,5,chr3 ,96962024,96962045,+ ,tRNA-Glu-GAG_ ,tRNA ,tRNA ,+
mm_br_e15_23868 ,5,chrX ,91014797,91014818,+ ,ID4_ ,SINE ,ID ,+
mm_br_e15_23869 ,5,chr7 ,86661847,86661868,+ ,ID4 ,SINE ,ID ,+
mm_br_e15_23875 ,5,chr11 ,80094511,80094532,+ ,B2_Mm2 ,SINE ,B2 ,+
mm_br_e15_24064 ,5,chr4 ,53873620,53873641,+ ,5S ,rRNA ,rRNA ,+
mm_br_e15_24068 ,5,chr6 ,47738158,47738179,- ,HY1 ,scRNA ,scRNA ,-
mm_br_e15_24069 ,5,chr6 ,47738158,47738179,- ,HY1 ,scRNA ,scRNA ,-
mm_br_e15_24118 ,5,chr17 ,39985061,39985082,+ ,SSU-rRNA_Hsa ,rRNA ,rRNA ,+
mm_br_e15_24130 ,5,chrX ,38579057,38579078,+ ,tRNA-Gly-GGA ,tRNA ,tRNA ,+
mm_br_e15_24159 ,5,chr19 ,12080529,12080550,+ ,tRNA-Lys-AAA ,tRNA ,tRNA ,+
mm_br_e15_24160 ,5,chr17 ,39984574,39984595,+ ,SSU-rRNA_Hsa ,rRNA ,rRNA ,+
mm_br_e15_24163 ,5,chr8 ,126147617,126147638,- ,5S ,rRNA ,rRNA ,-
mm_br_e15_24164 ,5,chr8 ,127389674,127389695,+ ,4.5SRNA ,scRNA ,scRNA ,+
mm_br_e15_24165 ,5,chr8 ,127389674,127389695,+ ,4.5SRNA ,scRNA ,scRNA ,+
mm_br_e15_24179 ,5,chr8 ,15520095,15520116,+ ,LSU-rRNA_Hsa ,rRNA ,rRNA ,+
mm_br_e15_24181 ,5,chr3 ,97485403,97485424,+ ,tRNA-Gln-CAG ,tRNA ,tRNA ,+
mm_br_e15_24259 ,5,chr17 ,39983803,39983824,+ ,SSU-rRNA_Hsa ,rRNA ,rRNA ,+
mm_br_e15_24290 ,5,chr3 ,4339045,4339066,+ ,5S ,rRNA ,rRNA ,+
mm_br_e15_24343 ,5,chr13 ,21371596,21371617,+ ,tRNA-Arg-CGA ,tRNA ,tRNA ,+
mm_br_e15_24345 ,5,chr11 ,95942471,95942492,+ ,LSU-rRNA_Hsa ,rRNA ,rRNA ,+
mm_br_e15_24355 ,5,chr3 ,4339065,4339086,+ ,5S ,rRNA ,rRNA ,+
mm_br_e15_24370 ,5,chr17 ,39985062,39985083,+ ,SSU-rRNA_Hsa ,rRNA ,rRNA ,+
mm_br_e15_24383 ,5,chr13 ,23528219,23528240,+ ,tRNA-Lys-AAG ,tRNA ,tRNA ,+
mm_br_e15_24384 ,5,chr13 ,23528219,23528240,+ ,tRNA-Lys-AAG ,tRNA ,tRNA ,+
mm_br_e15_24388 ,5,chr17 ,39983436,39983457,+ ,SSU-rRNA_Hsa ,rRNA ,rRNA ,+
mm_br_e15_24464 ,5,chr17 ,23678098,23678119,- ,tRNA-Lys-AAG ,tRNA ,tRNA ,-
mm_br_e15_24465 ,5,chr17 ,23670945,23670966,+ ,tRNA-Lys-AAG ,tRNA ,tRNA ,+
mm_br_e15_24527 ,5,chr3 ,5860492,5860513,+ ,LSU-rRNA_Hsa ,rRNA ,rRNA ,+
mm_br_e15_24537 ,5,chr17 ,39984688,39984709,+ ,SSU-rRNA_Hsa ,rRNA ,rRNA ,+
mm_br_e15_24553 ,5,chr17 ,39983802,39983823,+ ,SSU-rRNA_Hsa ,rRNA ,rRNA ,+
mm_br_e15_24560 ,5,chr6 ,47600758,47600779,- ,4.5SRNA ,scRNA ,scRNA ,-
mm_br_e15_24585 ,5,chr17 ,39984277,39984298,+ ,SSU-rRNA_Hsa ,rRNA ,rRNA ,+
mm_br_e15_24587 ,5,chr19 ,12080531,12080552,+ ,tRNA-Lys-AAA ,tRNA ,tRNA ,+
mm_br_e15_24596 ,5,chr17 ,39984775,39984796,+ ,SSU-rRNA_Hsa ,rRNA ,rRNA ,+
mm_br_e15_24597 ,5,chr2 ,72850798,72850819,- ,LSU-rRNA_Hsa ,rRNA ,rRNA ,-
mm_br_e15_24619 ,5,chr17 ,39983805,39983826,+ ,SSU-rRNA_Hsa ,rRNA ,rRNA ,+
mm_br_e15_24644 ,5,chr4 ,105310464,105310485,+ ,4.5SRNA ,scRNA ,scRNA ,+
mm_br_e15_24649 ,5,chr11 ,87256814,87256835,+ ,U3 ,snRNA ,snRNA ,+
mm_br_e15_24650 ,5,chr11 ,87256814,87256835,+ ,U3 ,snRNA ,snRNA ,+
mm_br_e15_24697 ,5,chr1 ,47487761,47487782,+ ,5S ,rRNA ,rRNA ,+
mm_br_e15_24755 ,5,chr2 ,71175455,71175476,+ ,4.5SRNA ,scRNA ,scRNA ,+
mm_br_e15_24781 ,5,chr16 ,24827994,24828015,+ ,L2c ,LINE ,L2 ,+
mm_br_e15_24782 ,5,chr3 ,5860617,5860638,+ ,LSU-rRNA_Hsa ,rRNA ,rRNA ,+
mm_br_e15_24846 ,5,chr17 ,39984283,39984304,+ ,SSU-rRNA_Hsa ,rRNA ,rRNA ,+
mm_br_e15_24847 ,5,chr17 ,39984283,39984304,+ ,SSU-rRNA_Hsa ,rRNA ,rRNA ,+
mm_br_e15_24883 ,5,chrM ,2676,2697,+ ,tRNA-Leu-TTA(m) ,tRNA ,tRNA ,+
mm_br_e15_24918 ,5,chr11 ,95942468,95942489,+ ,LSU-rRNA_Hsa ,rRNA ,rRNA ,+
mm_br_e15_24953 ,5,chr3 ,89031049,89031070,- ,GC_rich ,Low_complexity ,Low_complexity ,+
mm_br_e15_24972 ,5,chr16 ,33002089,33002110,+ ,5S ,rRNA ,rRNA ,+
mm_br_e15_24977 ,5,chrX ,23585820,23585841,+ ,SSU-rRNA_Hsa ,rRNA ,rRNA ,+
mm_br_e15_25025 ,5,chr17 ,39984261,39984282,+ ,SSU-rRNA_Hsa ,rRNA ,rRNA ,+
mm_br_e15_25045 ,5,chr14 ,30256408,30256429,+ ,A-rich ,Low_complexity ,Low_complexity ,+
mm_br_e15_25053 ,5,chr17 ,7146387,7146408,+ ,LSU-rRNA_Hsa ,rRNA ,rRNA ,+
mm_br_e15_25065 ,5,chr17 ,39984588,39984609,+ ,SSU-rRNA_Hsa ,rRNA ,rRNA ,+
mm_br_e15_25100 ,5,chr19 ,12080528,12080549,+ ,tRNA-Lys-AAA ,tRNA ,tRNA ,+
mm_br_e15_25440 ,5,chr17 ,39985090,39985111,+ ,SSU-rRNA_Hsa ,rRNA ,rRNA ,+
mm_br_e15_25443 ,5,chr17 ,39985068,39985089,+ ,SSU-rRNA_Hsa ,rRNA ,rRNA ,+
mm_br_e15_25463 ,5,chr18 ,61557491,61557512,- ,MIRc ,SINE ,MIR ,-
mm_br_e15_25479 ,5,chr14 ,64346074,64346095,+ ,(CAT)n ,Simple_repeat ,Simple_repeat ,+
mm_br_e15_25492 ,5,chr17 ,39984557,39984578,+ ,SSU-rRNA_Hsa ,rRNA ,rRNA ,+
mm_br_e15_25496 ,5,chr6 ,3151431,3151452,+ ,SSU-rRNA_Hsa ,rRNA ,rRNA ,+
mm_br_e15_25500 ,5,chr6 ,3151479,3151500,+ ,SSU-rRNA_Hsa ,rRNA ,rRNA ,+
mm_br_e15_25536 ,5,chr17 ,39984521,39984542,+ ,SSU-rRNA_Hsa ,rRNA ,rRNA ,+
mm_br_e15_25590 ,5,chr17 ,39984580,39984601,+ ,SSU-rRNA_Hsa ,rRNA ,rRNA ,+
mm_br_e15_25593 ,5,chr7 ,103398003,103398024,+ ,L2c ,LINE ,L2 ,+
mm_br_e15_25621 ,5,chr16 ,33002088,33002109,+ ,5S ,rRNA ,rRNA ,+
mm_br_e15_25625 ,5,chr11 ,87262173,87262194,+ ,U3 ,snRNA ,snRNA ,+
mm_br_e15_25656 ,5,chr7 ,103397960,103397981,+ ,L2a ,LINE ,L2 ,-
mm_br_e15_25659 ,5,chr6 ,3151643,3151664,+ ,SSU-rRNA_Hsa ,rRNA ,rRNA ,+
mm_br_e15_25666 ,5,chr17 ,39984098,39984119,+ ,SSU-rRNA_Hsa ,rRNA ,rRNA ,+
mm_br_e15_25676 ,5,chr17 ,39983381,39983402,+ ,SSU-rRNA_Hsa ,rRNA ,rRNA ,+
mm_br_e15_25677 ,5,chr17 ,39983381,39983402,+ ,SSU-rRNA_Hsa ,rRNA ,rRNA ,+
mm_br_e15_25679 ,5,chr7 ,103398007,103398028,+ ,L2c ,LINE ,L2 ,+
mm_br_e15_25881 ,5,chr1 ,172681906,172681927,- ,U6 ,snRNA ,snRNA ,-
mm_br_e15_25902 ,5,chrX ,113772775,113772796,+ ,U1 ,snRNA ,snRNA ,+
mm_br_e15_25947 ,5,chr3 ,61963094,61963115,+ ,LSU-rRNA_Hsa ,rRNA ,rRNA ,+
mm_br_e15_25955 ,5,chr1 ,80368897,80368918,- ,(T)n ,Simple_repeat ,Simple_repeat ,+
mm_br_e15_25956 ,5,chr1 ,80368897,80368918,- ,(T)n ,Simple_repeat ,Simple_repeat ,+
mm_br_e15_25958 ,5,chr1 ,29087674,29087695,+ ,(A)n ,Simple_repeat ,Simple_repeat ,+
mm_br_e15_25959 ,5,chr13 ,51212890,51212911,+ ,ID_B1 ,SINE ,B4 ,+
mm_br_e15_25960 ,5,chr1 ,80368898,80368919,- ,(T)n ,Simple_repeat ,Simple_repeat ,+
mm_br_e15_25961 ,5,chr1 ,80368898,80368919,- ,(T)n ,Simple_repeat ,Simple_repeat ,+
mm_br_e15_25962 ,5,chr1 ,29087673,29087694,+ ,(A)n ,Simple_repeat ,Simple_repeat ,+
mm_br_e15_25963 ,5,chrX ,45754133,45754154,- ,AT_rich ,Low_complexity ,Low_complexity ,+
mm_br_e15_25964 ,5,chr1 ,36622472,36622493,+ ,A-rich ,Low_complexity ,Low_complexity ,+
mm_br_e15_25965 ,5,chr14 ,96837450,96837471,+ ,L1M2 ,LINE ,L1 ,+
mm_br_e15_25966 ,5,chrX ,33369462,33369483,+ ,Lx3C ,LINE ,L1 ,+
mm_br_e15_25967 ,5,chr17 ,15045515,15045536,+ ,(A)n ,Simple_repeat ,Simple_repeat ,+
mm_br_e15_25968 ,5,chr19 ,40946325,40946346,+ ,B1_Mus2 ,SINE ,Alu ,+
mm_br_e15_25969 ,5,chr3 ,59898293,59898314,+ ,(A)n ,Simple_repeat ,Simple_repeat ,+
mm_br_e15_25970 ,5,chr3 ,59898293,59898314,+ ,(A)n ,Simple_repeat ,Simple_repeat ,+
mm_br_e15_25971 ,5,chr1 ,14909161,14909182,+ ,(A)n ,Simple_repeat ,Simple_repeat ,+
mm_br_e15_26015 ,4,chr1 ,98513706,98513727,+ ,U6 ,snRNA ,snRNA ,+
mm_br_e15_26028 ,4,chrX ,136845530,136845551,+ ,MER91A ,DNA ,Tip100 ,-
mm_br_e15_26071 ,4,chr16 ,11144372,11144393,+ ,LSU-rRNA_Hsa ,rRNA ,rRNA ,+
mm_br_e15_26076 ,4,chr6 ,3151493,3151514,+ ,SSU-rRNA_Hsa ,rRNA ,rRNA ,+
mm_br_e15_26134 ,4,chr11 ,49883222,49883243,+ ,MARNA ,DNA ,Mariner ,-
mm_br_e15_26136 ,4,chr10 ,77981439,77981460,+ ,5S ,rRNA ,rRNA ,+
mm_br_e15_26147 ,4,chr17 ,39983449,39983470,+ ,SSU-rRNA_Hsa ,rRNA ,rRNA ,+
mm_br_e15_26179 ,4,chr2 ,41743841,41743862,+ ,tRNA-Gln-CAA ,tRNA ,tRNA ,+
mm_br_e15_26251 ,4,chr9 ,113984589,113984610,+ ,MTD ,LTR ,MaLR ,-
mm_br_e15_26256 ,4,chr3 ,96962023,96962044,+ ,tRNA-Glu-GAG_ ,tRNA ,tRNA ,+
mm_br_e15_26257 ,4,chr3 ,96962023,96962044,+ ,tRNA-Glu-GAG_ ,tRNA ,tRNA ,+
mm_br_e15_26262 ,4,chr9 ,64585860,64585881,+ ,tRNA-Gln-CAG ,tRNA ,tRNA ,+
mm_br_e15_26340 ,4,chr19 ,20056649,20056670,- ,Lx3C ,LINE ,L1 ,+
mm_br_e15_26341 ,4,chr19 ,20056649,20056670,- ,Lx3C ,LINE ,L1 ,+
mm_br_e15_26385 ,4,chr13 ,23592815,23592836,- ,tRNA-Ser-TCY ,tRNA ,tRNA ,-
mm_br_e15_26387 ,4,chr15 ,78980629,78980650,+ ,4.5SRNA ,scRNA ,scRNA ,+
mm_br_e15_27562 ,4,chr17 ,39985063,39985084,+ ,SSU-rRNA_Hsa ,rRNA ,rRNA ,+
mm_br_e15_27575 ,4,chr4 ,94331897,94331918,+ ,L2c ,LINE ,L2 ,+
mm_br_e15_27576 ,4,chr4 ,94331897,94331918,+ ,L2c ,LINE ,L2 ,+
mm_br_e15_27577 ,4,chr12 ,100883828,100883849,+ ,LSU-rRNA_Hsa ,rRNA ,rRNA ,+
mm_br_e15_27837 ,4,chr10 ,30530956,30530977,+ ,tRNA-Glu-GAG_ ,tRNA ,tRNA ,+
mm_br_e15_27839 ,4,chr1 ,167571775,167571796,+ ,tRNA-Pro-CCY ,tRNA ,tRNA ,+
mm_br_e15_28426 ,4,chr15 ,73085284,73085305,- ,L2c ,LINE ,L2 ,+
mm_br_e15_28456 ,4,chr5 ,139845663,139845684,- ,MIRm ,SINE ,MIR ,+
mm_br_e15_28505 ,4,chr5 ,125884613,125884634,- ,tRNA-Ala-GCG ,tRNA ,tRNA ,-
mm_br_e15_28510 ,4,chrX ,110188439,110188460,- ,MER5B ,DNA ,MER1_type ,-
mm_br_e15_28534 ,4,chr3 ,96232169,96232190,+ ,tRNA-Lys-AAG ,tRNA ,tRNA ,+
mm_br_e15_28535 ,4,chr13 ,21999820,21999841,+ ,tRNA-Lys-AAA ,tRNA ,tRNA ,+
mm_br_e15_28644 ,4,chr3 ,89031048,89031069,- ,GC_rich ,Low_complexity ,Low_complexity ,+
mm_br_e15_28645 ,4,chr3 ,89031048,89031069,- ,GC_rich ,Low_complexity ,Low_complexity ,+
mm_br_e15_28646 ,4,chr3 ,89031048,89031069,- ,GC_rich ,Low_complexity ,Low_complexity ,+
mm_br_e15_28647 ,4,chr3 ,89031048,89031069,- ,GC_rich ,Low_complexity ,Low_complexity ,+
mm_br_e15_28648 ,4,chr3 ,89031048,89031069,- ,GC_rich ,Low_complexity ,Low_complexity ,+
mm_br_e15_28649 ,4,chr3 ,89031048,89031069,- ,GC_rich ,Low_complexity ,Low_complexity ,+
mm_br_e15_28670 ,4,chr11 ,101466237,101466258,+ ,U2 ,snRNA ,snRNA ,+
mm_br_e15_28671 ,4,chr1 ,102076908,102076929,- ,L1Md_F2 ,LINE ,L1 ,+
mm_br_e15_28681 ,4,chr3 ,5860609,5860630,+ ,LSU-rRNA_Hsa ,rRNA ,rRNA ,+
mm_br_e15_28691 ,4,chrM ,2678,2699,+ ,tRNA-Leu-TTA(m) ,tRNA ,tRNA ,+
mm_br_e15_28708 ,4,chrM ,3821,3842,- ,tRNA-Gln-CAA_ ,tRNA ,tRNA ,-
mm_br_e15_28710 ,4,chr17 ,39984161,39984182,+ ,SSU-rRNA_Hsa ,rRNA ,rRNA ,+
mm_br_e15_28726 ,4,chr15 ,73085248,73085269,- ,L2c ,LINE ,L2 ,-
mm_br_e15_28739 ,4,chr14 ,64346073,64346094,+ ,(CAT)n ,Simple_repeat ,Simple_repeat ,+
mm_br_e15_28740 ,4,chr14 ,64346073,64346094,+ ,(CAT)n ,Simple_repeat ,Simple_repeat ,+
mm_br_e15_28741 ,4,chr14 ,64346073,64346094,+ ,(CAT)n ,Simple_repeat ,Simple_repeat ,+
mm_br_e15_28742 ,4,chr14 ,64346073,64346094,+ ,(CAT)n ,Simple_repeat ,Simple_repeat ,+
mm_br_e15_28743 ,4,chr14 ,64346073,64346094,+ ,(CAT)n ,Simple_repeat ,Simple_repeat ,+
mm_br_e15_28744 ,4,chr14 ,64346073,64346094,+ ,(CAT)n ,Simple_repeat ,Simple_repeat ,+
mm_br_e15_28745 ,4,chr14 ,64346073,64346094,+ ,(CAT)n ,Simple_repeat ,Simple_repeat ,+
mm_br_e15_28746 ,4,chr14 ,64346073,64346094,+ ,(CAT)n ,Simple_repeat ,Simple_repeat ,+
mm_br_e15_28747 ,4,chr14 ,64346073,64346094,+ ,(CAT)n ,Simple_repeat ,Simple_repeat ,+
mm_br_e15_28833 ,4,chr6 ,3151470,3151491,+ ,SSU-rRNA_Hsa ,rRNA ,rRNA ,+
mm_br_e15_28882 ,4,chr16 ,11144370,11144391,+ ,LSU-rRNA_Hsa ,rRNA ,rRNA ,+
mm_br_e15_28883 ,4,chr3 ,30500192,30500213,+ ,tRNA-Val-GTY ,tRNA ,tRNA ,+
mm_br_e15_28884 ,4,chr3 ,30500192,30500213,+ ,tRNA-Val-GTY ,tRNA ,tRNA ,+
mm_br_e15_28885 ,4,chr3 ,30500192,30500213,+ ,tRNA-Val-GTY ,tRNA ,tRNA ,+
mm_br_e15_28886 ,4,chr3 ,30500192,30500213,+ ,tRNA-Val-GTY ,tRNA ,tRNA ,+
mm_br_e15_28891 ,4,chr17 ,39984642,39984663,+ ,SSU-rRNA_Hsa ,rRNA ,rRNA ,+
mm_br_e15_28923 ,4,chr1 ,32645474,32645495,+ ,RLTR11A2 ,LTR ,ERVK ,-
mm_br_e15_28937 ,4,chr3 ,96962022,96962043,+ ,tRNA-Glu-GAG_ ,tRNA ,tRNA ,+
mm_br_e15_28962 ,4,chr12 ,110849765,110849786,+ ,(CGGT)n ,Simple_repeat ,Simple_repeat ,+
mm_br_e15_28970 ,4,chr12 ,110849769,110849790,+ ,(CGGT)n ,Simple_repeat ,Simple_repeat ,+
mm_br_e15_29033 ,4,chr13 ,22019726,22019747,+ ,tRNA-Ser-TCY ,tRNA ,tRNA ,+
mm_br_e15_29076 ,4,chr15 ,41768784,41768805,+ ,RMER17A-int ,LTR ,ERVK ,-
mm_br_e15_29085 ,4,chr14 ,51709232,51709253,+ ,tRNA-Tyr-TAC ,tRNA ,tRNA ,+
mm_br_e15_29086 ,4,chr14 ,79881525,79881546,+ ,tRNA-Glu-GAG_ ,tRNA ,tRNA ,+
mm_br_e15_29090 ,4,chr3 ,96962024,96962045,+ ,tRNA-Glu-GAG_ ,tRNA ,tRNA ,+
mm_br_e15_29099 ,4,chr17 ,39985123,39985144,+ ,SSU-rRNA_Hsa ,rRNA ,rRNA ,+
mm_br_e15_29104 ,4,chr17 ,39983813,39983834,+ ,SSU-rRNA_Hsa ,rRNA ,rRNA ,+
mm_br_e15_29123 ,4,chr9 ,104306386,104306407,+ ,tRNA-Cys-TGY ,tRNA ,tRNA ,+
mm_br_e15_29133 ,4,chr13 ,23390930,23390951,+ ,tRNA-Ala-GCY ,tRNA ,tRNA ,+
mm_br_e15_29147 ,4,chr6 ,71531788,71531809,+ ,BC1_Mm ,scRNA ,scRNA ,+
mm_br_e15_29149 ,4,chr9 ,106729865,106729886,+ ,ID4_ ,SINE ,ID ,+
mm_br_e15_29150 ,4,chr9 ,106729865,106729886,+ ,ID4_ ,SINE ,ID ,+
mm_br_e15_29153 ,4,chrX ,91014797,91014818,+ ,ID4_ ,SINE ,ID ,+
mm_br_e15_29154 ,4,chrX ,91014797,91014818,+ ,ID4_ ,SINE ,ID ,+
mm_br_e15_29155 ,4,chrX ,91014797,91014818,+ ,ID4_ ,SINE ,ID ,+
mm_br_e15_29156 ,4,chr7 ,17389054,17389075,+ ,ID2 ,SINE ,ID ,+
mm_br_e15_29157 ,4,chr9 ,66064878,66064899,+ ,tRNA-Ala-GCG ,tRNA ,tRNA ,+
mm_br_e15_29498 ,4,chr17 ,39984279,39984300,+ ,SSU-rRNA_Hsa ,rRNA ,rRNA ,+
mm_br_e15_29499 ,4,chr17 ,39984279,39984300,+ ,SSU-rRNA_Hsa ,rRNA ,rRNA ,+
mm_br_e15_29564 ,4,chr9 ,3258852,3258873,- ,LSU-rRNA_Hsa ,rRNA ,rRNA ,-
mm_br_e15_29575 ,4,chr17 ,39985061,39985082,+ ,SSU-rRNA_Hsa ,rRNA ,rRNA ,+
mm_br_e15_29579 ,4,chr12 ,25152093,25152114,+ ,tRNA-Lys-AAG ,tRNA ,tRNA ,+
mm_br_e15_29593 ,4,chr15 ,86025326,86025347,+ ,LSU-rRNA_Hsa ,rRNA ,rRNA ,+
mm_br_e15_29594 ,4,chr3 ,5860354,5860375,+ ,LSU-rRNA_Hsa ,rRNA ,rRNA ,+
mm_br_e15_29595 ,4,chr3 ,5860354,5860375,+ ,LSU-rRNA_Hsa ,rRNA ,rRNA ,+
mm_br_e15_29596 ,4,chr3 ,5860354,5860375,+ ,LSU-rRNA_Hsa ,rRNA ,rRNA ,+
mm_br_e15_29600 ,4,chr3 ,96292758,96292779,+ ,U1 ,snRNA ,snRNA ,+
mm_br_e15_29604 ,4,chrX ,46419574,46419595,- ,tRNA-Met-i ,tRNA ,tRNA ,-
mm_br_e15_29605 ,4,chr17 ,39985059,39985080,+ ,SSU-rRNA_Hsa ,rRNA ,rRNA ,+
mm_br_e15_29611 ,4,chr10 ,96028485,96028506,- ,5S ,rRNA ,rRNA ,-
mm_br_e15_29612 ,4,chr5 ,46498261,46498282,- ,4.5SRNA ,scRNA ,scRNA ,-
mm_br_e15_29613 ,4,chr6 ,47635280,47635301,- ,4.5SRNA ,scRNA ,scRNA ,-
mm_br_e15_29623 ,4,chr2 ,72850799,72850820,- ,LSU-rRNA_Hsa ,rRNA ,rRNA ,-
mm_br_e15_29638 ,4,chr19 ,12080529,12080550,+ ,tRNA-Lys-AAA ,tRNA ,tRNA ,+
mm_br_e15_29653 ,4,chr8 ,127389674,127389695,+ ,4.5SRNA ,scRNA ,scRNA ,+
mm_br_e15_29654 ,4,chr13 ,21802449,21802470,+ ,tRNA-Gly-GGY ,tRNA ,tRNA ,+
mm_br_e15_29661 ,4,chr12 ,79452059,79452080,+ ,LSU-rRNA_Hsa ,rRNA ,rRNA ,+
mm_br_e15_29677 ,4,chr17 ,39984282,39984303,+ ,SSU-rRNA_Hsa ,rRNA ,rRNA ,+
mm_br_e15_29678 ,4,chr17 ,39984282,39984303,+ ,SSU-rRNA_Hsa ,rRNA ,rRNA ,+
mm_br_e15_29752 ,4,chr17 ,39985091,39985112,+ ,SSU-rRNA_Hsa ,rRNA ,rRNA ,+
mm_br_e15_29754 ,4,chr17 ,39984656,39984677,+ ,SSU-rRNA_Hsa ,rRNA ,rRNA ,+
mm_br_e15_29756 ,4,chr10 ,39978464,39978485,+ ,U3 ,snRNA ,snRNA ,+
mm_br_e15_29758 ,4,chr1 ,24622479,24622500,+ ,tRNA-Ser-TCA(m) ,tRNA ,tRNA ,+
mm_br_e15_29761 ,4,chr17 ,39984229,39984250,+ ,SSU-rRNA_Hsa ,rRNA ,rRNA ,+
mm_br_e15_29762 ,4,chr6 ,3151430,3151451,+ ,SSU-rRNA_Hsa ,rRNA ,rRNA ,+
mm_br_e15_29782 ,4,chr1 ,183986139,183986160,+ ,tRNA-Ser-AGY ,tRNA ,tRNA ,+
mm_br_e15_29783 ,4,chr17 ,39983639,39983660,+ ,SSU-rRNA_Hsa ,rRNA ,rRNA ,+
mm_br_e15_29787 ,4,chr17 ,39984585,39984606,+ ,SSU-rRNA_Hsa ,rRNA ,rRNA ,+
mm_br_e15_29788 ,4,chr3 ,120298660,120298681,+ ,SSU-rRNA_Hsa ,rRNA ,rRNA ,+
mm_br_e15_29821 ,4,chr3 ,4339045,4339066,+ ,5S ,rRNA ,rRNA ,+
mm_br_e15_29829 ,4,chr6 ,3151477,3151498,+ ,SSU-rRNA_Hsa ,rRNA ,rRNA ,+
mm_br_e15_29834 ,4,chr2 ,69193601,69193622,- ,L1Md_F2 ,LINE ,L1 ,-
mm_br_e15_29836 ,4,chr17 ,39983379,39983400,+ ,SSU-rRNA_Hsa ,rRNA ,rRNA ,+
mm_br_e15_29839 ,4,chr3 ,96132458,96132479,+ ,U1 ,snRNA ,snRNA ,+
mm_br_e15_29844 ,4,chr3 ,61963093,61963114,+ ,LSU-rRNA_Hsa ,rRNA ,rRNA ,+
mm_br_e15_29903 ,4,chr18 ,21460781,21460802,+ ,HY1 ,scRNA ,scRNA ,+
mm_br_e15_29905 ,4,chr7 ,86611336,86611357,+ ,tRNA-Arg-CGA_ ,tRNA ,tRNA ,+
mm_br_e15_29921 ,4,chr3 ,97485408,97485429,+ ,tRNA-Gln-CAG ,tRNA ,tRNA ,+
mm_br_e15_29922 ,4,chr3 ,97485408,97485429,+ ,tRNA-Gln-CAG ,tRNA ,tRNA ,+
mm_br_e15_29944 ,4,chr9 ,110183818,110183839,+ ,LSU-rRNA_Hsa ,rRNA ,rRNA ,+
mm_br_e15_29965 ,4,chr19 ,12080539,12080560,+ ,tRNA-Lys-AAA ,tRNA ,tRNA ,+
mm_br_e15_29967 ,4,chr13 ,21988798,21988819,- ,tRNA-Ile-ATA ,tRNA ,tRNA ,-
mm_br_e15_29968 ,4,chr13 ,21988798,21988819,- ,tRNA-Ile-ATA ,tRNA ,tRNA ,-
mm_br_e15_29975 ,4,chr10 ,30530957,30530978,+ ,tRNA-Glu-GAG_ ,tRNA ,tRNA ,+
mm_br_e15_29980 ,4,chr15 ,73085249,73085270,- ,L2c ,LINE ,L2 ,-
mm_br_e15_29981 ,4,chr15 ,73085249,73085270,- ,L2c ,LINE ,L2 ,-
mm_br_e15_29982 ,4,chr15 ,73085249,73085270,- ,L2c ,LINE ,L2 ,-
mm_br_e15_30079 ,4,chr17 ,39983370,39983391,+ ,SSU-rRNA_Hsa ,rRNA ,rRNA ,+
mm_br_e15_30089 ,4,chr17 ,39983807,39983828,+ ,SSU-rRNA_Hsa ,rRNA ,rRNA ,+
mm_br_e15_30129 ,4,chr8 ,48804645,48804666,+ ,5S ,rRNA ,rRNA ,+
mm_br_e15_30136 ,4,chr17 ,39984204,39984225,+ ,SSU-rRNA_Hsa ,rRNA ,rRNA ,+
mm_br_e15_30140 ,4,chr17 ,39985060,39985081,+ ,SSU-rRNA_Hsa ,rRNA ,rRNA ,+
mm_br_e15_30174 ,4,chr9 ,3257750,3257771,- ,LSU-rRNA_Hsa ,rRNA ,rRNA ,-
mm_br_e15_30187 ,4,chr17 ,39984776,39984797,+ ,SSU-rRNA_Hsa ,rRNA ,rRNA ,+
mm_br_e15_30190 ,4,chr2 ,72850797,72850818,- ,LSU-rRNA_Hsa ,rRNA ,rRNA ,-
mm_br_e15_30230 ,4,chr6 ,3151495,3151516,+ ,SSU-rRNA_Hsa ,rRNA ,rRNA ,+
mm_br_e15_30253 ,4,chr17 ,39984565,39984586,+ ,SSU-rRNA_Hsa ,rRNA ,rRNA ,+
mm_br_e15_30267 ,4,chr17 ,39984277,39984298,+ ,SSU-rRNA_Hsa ,rRNA ,rRNA ,+
mm_br_e15_30309 ,4,chr17 ,39983805,39983826,+ ,SSU-rRNA_Hsa ,rRNA ,rRNA ,+
mm_br_e15_30329 ,4,chr16 ,11144207,11144228,+ ,LSU-rRNA_Hsa ,rRNA ,rRNA ,+
mm_br_e15_30336 ,4,chr16 ,11144339,11144360,+ ,LSU-rRNA_Hsa ,rRNA ,rRNA ,+
mm_br_e15_30338 ,4,chr13 ,97960524,97960545,- ,LSU-rRNA_Hsa ,rRNA ,rRNA ,-
mm_br_e15_30339 ,4,chr18 ,6085377,6085398,+ ,5S ,rRNA ,rRNA ,+
mm_br_e15_30345 ,4,chr17 ,39984522,39984543,+ ,SSU-rRNA_Hsa ,rRNA ,rRNA ,+
mm_br_e15_30346 ,4,chr17 ,39984522,39984543,+ ,SSU-rRNA_Hsa ,rRNA ,rRNA ,+
mm_br_e15_30349 ,4,chr4 ,105310464,105310485,+ ,4.5SRNA ,scRNA ,scRNA ,+
mm_br_e15_30350 ,4,chr4 ,105310464,105310485,+ ,4.5SRNA ,scRNA ,scRNA ,+
mm_br_e15_30351 ,4,chr4 ,105310464,105310485,+ ,4.5SRNA ,scRNA ,scRNA ,+
mm_br_e15_30352 ,4,chr6 ,47689878,47689899,- ,4.5SRNA ,scRNA ,scRNA ,-
mm_br_e15_30354 ,4,chr11 ,87256814,87256835,+ ,U3 ,snRNA ,snRNA ,+
mm_br_e15_30355 ,4,chr11 ,87256814,87256835,+ ,U3 ,snRNA ,snRNA ,+
mm_br_e15_30357 ,4,chr17 ,47985796,47985817,+ ,5S ,rRNA ,rRNA ,+
mm_br_e15_30359 ,4,chr3 ,5860551,5860572,+ ,LSU-rRNA_Hsa ,rRNA ,rRNA ,+
mm_br_e15_30466 ,4,chr14 ,62162476,62162497,+ ,tRNA-Lys-AAG ,tRNA ,tRNA ,+
mm_br_e15_30469 ,4,chr19 ,12080541,12080562,+ ,tRNA-Lys-AAA ,tRNA ,tRNA ,+
mm_br_e15_30514 ,4,chr17 ,39984587,39984608,+ ,SSU-rRNA_Hsa ,rRNA ,rRNA ,+
mm_br_e15_30526 ,4,chr2 ,71175455,71175476,+ ,4.5SRNA ,scRNA ,scRNA ,+
mm_br_e15_30527 ,4,chr2 ,71175455,71175476,+ ,4.5SRNA ,scRNA ,scRNA ,+
mm_br_e15_30528 ,4,chr2 ,71175455,71175476,+ ,4.5SRNA ,scRNA ,scRNA ,+
mm_br_e15_30529 ,4,chr7 ,130035758,130035779,+ ,4.5SRNA ,scRNA ,scRNA ,+
mm_br_e15_30564 ,4,chr17 ,84209999,84210020,+ ,B3 ,SINE ,B2 ,+
mm_br_e15_30566 ,4,chr3 ,97485404,97485425,+ ,tRNA-Gln-CAG ,tRNA ,tRNA ,+
mm_br_e15_30567 ,4,chr16 ,24827994,24828015,+ ,L2c ,LINE ,L2 ,+
mm_br_e15_30644 ,4,chr6 ,47731661,47731682,+ ,HY3 ,scRNA ,scRNA ,+
mm_br_e15_30665 ,4,chr6 ,3151474,3151495,+ ,SSU-rRNA_Hsa ,rRNA ,rRNA ,+
mm_br_e15_30666 ,4,chr7 ,103398006,103398027,+ ,L2c ,LINE ,L2 ,+
mm_br_e15_30710 ,4,chr11 ,49883221,49883242,+ ,MARNA ,DNA ,Mariner ,-
mm_br_e15_30712 ,4,chr6 ,3151468,3151489,+ ,SSU-rRNA_Hsa ,rRNA ,rRNA ,+
mm_br_e15_30742 ,4,chr16 ,33002020,33002041,+ ,5S ,rRNA ,rRNA ,+
mm_br_e15_30743 ,4,chr16 ,33002020,33002041,+ ,5S ,rRNA ,rRNA ,+
mm_br_e15_30744 ,4,chr16 ,33002020,33002041,+ ,5S ,rRNA ,rRNA ,+
mm_br_e15_30746 ,4,chr14 ,103205342,103205363,+ ,5S ,rRNA ,rRNA ,+
mm_br_e15_30792 ,4,chr6 ,3151472,3151493,+ ,SSU-rRNA_Hsa ,rRNA ,rRNA ,+
mm_br_e15_30829 ,4,chr2 ,10395567,10395588,+ ,(CATA)n ,Simple_repeat ,Simple_repeat ,+
mm_br_e15_30832 ,4,chr17 ,39983827,39983848,+ ,SSU-rRNA_Hsa ,rRNA ,rRNA ,+
mm_br_e15_30884 ,4,chr17 ,23684340,23684361,+ ,tRNA-Lys-AAG ,tRNA ,tRNA ,+
mm_br_e15_30960 ,4,chr17 ,39983812,39983833,+ ,SSU-rRNA_Hsa ,rRNA ,rRNA ,+
mm_br_e15_30961 ,4,chr17 ,39983812,39983833,+ ,SSU-rRNA_Hsa ,rRNA ,rRNA ,+
mm_br_e15_30993 ,4,chr11 ,68191219,68191240,- ,B3A ,SINE ,B2 ,-
mm_br_e15_31007 ,4,chr11 ,95894186,95894207,+ ,U3 ,snRNA ,snRNA ,+
mm_br_e15_31011 ,4,chrX ,99849541,99849562,+ ,4.5SRNA ,scRNA ,scRNA ,+
mm_br_e15_31018 ,4,chrX ,122709283,122709304,+ ,4.5SRNA ,scRNA ,scRNA ,+
mm_br_e15_31022 ,4,chr17 ,39984588,39984609,+ ,SSU-rRNA_Hsa ,rRNA ,rRNA ,+
mm_br_e15_31023 ,4,chr17 ,39984588,39984609,+ ,SSU-rRNA_Hsa ,rRNA ,rRNA ,+
mm_br_e15_31026 ,4,chr1 ,173033194,173033215,+ ,tRNA-Glu-GAG_ ,tRNA ,tRNA ,+
mm_br_e15_31027 ,4,chr1 ,172996118,172996139,+ ,tRNA-Leu-CTG ,tRNA ,tRNA ,+
mm_br_e15_31041 ,4,chr15 ,47371543,47371564,+ ,LSU-rRNA_Hsa ,rRNA ,rRNA ,+
mm_br_e15_31046 ,4,chr17 ,39984162,39984183,+ ,SSU-rRNA_Hsa ,rRNA ,rRNA ,+
mm_br_e15_31083 ,4,chr15 ,86025325,86025346,+ ,LSU-rRNA_Hsa ,rRNA ,rRNA ,+
mm_br_e15_31084 ,4,chr15 ,86025325,86025346,+ ,LSU-rRNA_Hsa ,rRNA ,rRNA ,+
mm_br_e15_31085 ,4,chr7 ,65654698,65654719,+ ,tRNA-Glu-GAG_ ,tRNA ,tRNA ,+
mm_br_e15_31626 ,4,chr10 ,39978465,39978486,+ ,U3 ,snRNA ,snRNA ,+
mm_br_e15_31627 ,4,chr17 ,39985090,39985111,+ ,SSU-rRNA_Hsa ,rRNA ,rRNA ,+
mm_br_e15_31630 ,4,chr14 ,62162484,62162505,+ ,tRNA-Lys-AAG ,tRNA ,tRNA ,+
mm_br_e15_31649 ,4,chr17 ,39985065,39985086,+ ,SSU-rRNA_Hsa ,rRNA ,rRNA ,+
mm_br_e15_31652 ,4,chr6 ,3151476,3151497,+ ,SSU-rRNA_Hsa ,rRNA ,rRNA ,+
mm_br_e15_31661 ,4,chr18 ,61557491,61557512,- ,MIRc ,SINE ,MIR ,-
mm_br_e15_31662 ,4,chr18 ,61557491,61557512,- ,MIRc ,SINE ,MIR ,-
mm_br_e15_31663 ,4,chr18 ,61557491,61557512,- ,MIRc ,SINE ,MIR ,-
mm_br_e15_31666 ,4,chr17 ,39983382,39983403,+ ,SSU-rRNA_Hsa ,rRNA ,rRNA ,+
mm_br_e15_31673 ,4,chr17 ,84210000,84210021,+ ,B3 ,SINE ,B2 ,+
mm_br_e15_31675 ,4,chr13 ,21264243,21264264,+ ,tRNA-Gln-CAG ,tRNA ,tRNA ,+
mm_br_e15_31678 ,4,chr15 ,73085250,73085271,- ,L2c ,LINE ,L2 ,-
mm_br_e15_31681 ,4,chr4 ,16603093,16603114,+ ,U6 ,snRNA ,snRNA ,+
mm_br_e15_31705 ,4,chrX ,5684013,5684034,+ ,5S ,rRNA ,rRNA ,+
mm_br_e15_31713 ,4,chr15 ,86025322,86025343,+ ,LSU-rRNA_Hsa ,rRNA ,rRNA ,+
mm_br_e15_31717 ,4,chr17 ,39984683,39984704,+ ,SSU-rRNA_Hsa ,rRNA ,rRNA ,+
mm_br_e15_31752 ,4,chr17 ,39983804,39983825,+ ,SSU-rRNA_Hsa ,rRNA ,rRNA ,+
mm_br_e15_31764 ,4,chr17 ,39984521,39984542,+ ,SSU-rRNA_Hsa ,rRNA ,rRNA ,+
mm_br_e15_31766 ,4,chr11 ,87275862,87275883,+ ,U3 ,snRNA ,snRNA ,+
mm_br_e15_31798 ,4,chr3 ,5860629,5860650,+ ,LSU-rRNA_Hsa ,rRNA ,rRNA ,+
mm_br_e15_31858 ,4,chr17 ,39984580,39984601,+ ,SSU-rRNA_Hsa ,rRNA ,rRNA ,+
mm_br_e15_31913 ,4,chrX ,23585819,23585840,+ ,SSU-rRNA_Hsa ,rRNA ,rRNA ,+
mm_br_e15_31927 ,4,chr4 ,94331858,94331879,+ ,L2c ,LINE ,L2 ,+
mm_br_e15_31964 ,4,chr19 ,43983313,43983334,+ ,B4A ,SINE ,B4 ,+
mm_br_e15_31969 ,4,chr7 ,103397960,103397981,+ ,L2a ,LINE ,L2 ,-
mm_br_e15_31970 ,4,chr16 ,24827954,24827975,+ ,L2c ,LINE ,L2 ,-
mm_br_e15_31977 ,4,chr17 ,39984486,39984507,+ ,SSU-rRNA_Hsa ,rRNA ,rRNA ,+
mm_br_e15_32272 ,4,chr11 ,101488772,101488793,+ ,U2 ,snRNA ,snRNA ,+
mm_br_e15_32277 ,4,chr17 ,39983825,39983846,+ ,SSU-rRNA_Hsa ,rRNA ,rRNA ,+
mm_br_e15_32284 ,4,chr11 ,8246173,8246194,+ ,MTE-int ,LTR ,MaLR ,+
mm_br_e15_32292 ,4,chr17 ,39983380,39983401,+ ,SSU-rRNA_Hsa ,rRNA ,rRNA ,+
mm_br_e15_32293 ,4,chr10 ,9820861,9820882,+ ,U1 ,snRNA ,snRNA ,+
mm_br_e15_32352 ,4,chr17 ,39983823,39983844,+ ,SSU-rRNA_Hsa ,rRNA ,rRNA ,+
mm_br_e15_32365 ,4,chr1 ,80368897,80368918,- ,(T)n ,Simple_repeat ,Simple_repeat ,+
mm_br_e15_32366 ,4,chr11 ,104176076,104176097,+ ,(A)n ,Simple_repeat ,Simple_repeat ,+
mm_br_e15_32367 ,4,chr11 ,104176076,104176097,+ ,(A)n ,Simple_repeat ,Simple_repeat ,+
mm_br_e15_32368 ,4,chr11 ,104176076,104176097,+ ,(A)n ,Simple_repeat ,Simple_repeat ,+
mm_br_e15_32369 ,4,chrX ,81616503,81616524,+ ,(A)n ,Simple_repeat ,Simple_repeat ,+
mm_br_e15_32370 ,4,chrX ,81616503,81616524,+ ,(A)n ,Simple_repeat ,Simple_repeat ,+
mm_br_e15_32371 ,4,chrX ,126771643,126771664,+ ,ID_B1 ,SINE ,B4 ,+
mm_br_e15_32372 ,4,chr10 ,98082187,98082208,+ ,(A)n ,Simple_repeat ,Simple_repeat ,+
mm_br_e15_32374 ,4,chr11 ,59163427,59163448,+ ,L1Md_T ,LINE ,L1 ,+
mm_br_e15_32375 ,4,chr19 ,12829490,12829511,+ ,(A)n ,Simple_repeat ,Simple_repeat ,+
mm_br_e15_32376 ,4,chr16 ,89739056,89739077,+ ,(A)n ,Simple_repeat ,Simple_repeat ,+
mm_br_e15_32377 ,4,chrX ,39196460,39196481,+ ,(A)n ,Simple_repeat ,Simple_repeat ,+
mm_br_e15_32378 ,4,chr14 ,55168879,55168900,+ ,(A)n ,Simple_repeat ,Simple_repeat ,+
mm_br_e15_32379 ,4,chr14 ,55168879,55168900,+ ,(A)n ,Simple_repeat ,Simple_repeat ,+
mm_br_e15_32380 ,4,chr4 ,90672504,90672525,+ ,(A)n ,Simple_repeat ,Simple_repeat ,+
mm_br_e15_32426 ,3,chr11 ,101503161,101503182,+ ,U2 ,snRNA ,snRNA ,+
mm_br_e15_32444 ,3,chr8 ,15520087,15520108,+ ,LSU-rRNA_Hsa ,rRNA ,rRNA ,+
mm_br_e15_32446 ,3,chr1 ,72290888,72290909,+ ,U2 ,snRNA ,snRNA ,+
mm_br_e15_32447 ,3,chr11 ,95942464,95942485,+ ,LSU-rRNA_Hsa ,rRNA ,rRNA ,+
mm_br_e15_32465 ,3,chr16 ,11144371,11144392,+ ,LSU-rRNA_Hsa ,rRNA ,rRNA ,+
mm_br_e15_32540 ,3,chr2 ,26976803,26976824,+ ,SSU-rRNA_Hsa ,rRNA ,rRNA ,+
mm_br_e15_32541 ,3,chrX ,136845530,136845551,+ ,MER91A ,DNA ,Tip100 ,-
mm_br_e15_32744 ,3,chr11 ,49883222,49883243,+ ,MARNA ,DNA ,Mariner ,-
mm_br_e15_32745 ,3,chr11 ,49883222,49883243,+ ,MARNA ,DNA ,Mariner ,-
mm_br_e15_32746 ,3,chr11 ,49883222,49883243,+ ,MARNA ,DNA ,Mariner ,-
mm_br_e15_32747 ,3,chr11 ,49883222,49883243,+ ,MARNA ,DNA ,Mariner ,-
mm_br_e15_32748 ,3,chr11 ,49883222,49883243,+ ,MARNA ,DNA ,Mariner ,-
mm_br_e15_32749 ,3,chr11 ,49883222,49883243,+ ,MARNA ,DNA ,Mariner ,-
mm_br_e15_32750 ,3,chr11 ,49883222,49883243,+ ,MARNA ,DNA ,Mariner ,-
mm_br_e15_32754 ,3,chr17 ,47985854,47985875,+ ,5S ,rRNA ,rRNA ,+
mm_br_e15_32760 ,3,chr13 ,22012087,22012108,+ ,tRNA-Gln-CAG ,tRNA ,tRNA ,+
mm_br_e15_32766 ,3,chr6 ,3151469,3151490,+ ,SSU-rRNA_Hsa ,rRNA ,rRNA ,+
mm_br_e15_32993 ,3,chr13 ,18307097,18307118,- ,tRNA-Glu-GAG_ ,tRNA ,tRNA ,-
mm_br_e15_32996 ,3,chr10 ,30530961,30530982,+ ,tRNA-Glu-GAG_ ,tRNA ,tRNA ,+
mm_br_e15_32997 ,3,chr10 ,30530961,30530982,+ ,tRNA-Glu-GAG_ ,tRNA ,tRNA ,+
mm_br_e15_33003 ,3,chr17 ,71313096,71313117,+ ,LSU-rRNA_Hsa ,rRNA ,rRNA ,+
mm_br_e15_33008 ,3,chr11 ,48669789,48669810,+ ,tRNA-Pro-CCA ,tRNA ,tRNA ,+
mm_br_e15_33031 ,3,chr1 ,172975131,172975152,+ ,tRNA-Gly-GGY ,tRNA ,tRNA ,+
mm_br_e15_33050 ,3,chr11 ,74133389,74133410,+ ,5S ,rRNA ,rRNA ,+
mm_br_e15_33051 ,3,chr11 ,74133389,74133410,+ ,5S ,rRNA ,rRNA ,+
mm_br_e15_33071 ,3,chr10 ,12083217,12083238,+ ,U1 ,snRNA ,snRNA ,+
mm_br_e15_33073 ,3,chr3 ,5860614,5860635,+ ,LSU-rRNA_Hsa ,rRNA ,rRNA ,+
mm_br_e15_33077 ,3,chr4 ,53873603,53873624,+ ,5S ,rRNA ,rRNA ,+
mm_br_e15_33080 ,3,chr17 ,39984148,39984169,+ ,SSU-rRNA_Hsa ,rRNA ,rRNA ,+
mm_br_e15_33147 ,3,chr19 ,20056649,20056670,- ,Lx3C ,LINE ,L1 ,+
mm_br_e15_33206 ,3,chr13 ,23592815,23592836,- ,tRNA-Ser-TCY ,tRNA ,tRNA ,-
mm_br_e15_33215 ,3,chrX ,3846768,3846789,+ ,LSU-rRNA_Hsa ,rRNA ,rRNA ,+
mm_br_e15_33232 ,3,chr13 ,104186321,104186342,+ ,5S ,rRNA ,rRNA ,+
mm_br_e15_35337 ,3,chr4 ,138894077,138894098,+ ,LSU-rRNA_Hsa ,rRNA ,rRNA ,+
mm_br_e15_35348 ,3,chr4 ,94331897,94331918,+ ,L2c ,LINE ,L2 ,+
mm_br_e15_35349 ,3,chr17 ,39985125,39985146,+ ,SSU-rRNA_Hsa ,rRNA ,rRNA ,+
mm_br_e15_35350 ,3,chr13 ,97960508,97960529,- ,LSU-rRNA_Hsa ,rRNA ,rRNA ,-
mm_br_e15_35351 ,3,chr17 ,39984264,39984285,+ ,SSU-rRNA_Hsa ,rRNA ,rRNA ,+
mm_br_e15_35358 ,3,chr17 ,39983378,39983399,+ ,SSU-rRNA_Hsa ,rRNA ,rRNA ,+
mm_br_e15_35735 ,3,chr3 ,97485407,97485428,+ ,tRNA-Gln-CAG ,tRNA ,tRNA ,+
mm_br_e15_35739 ,3,chr3 ,90279767,90279788,- ,tRNA-Met-i ,tRNA ,tRNA ,-
mm_br_e15_35762 ,3,chr12 ,109896890,109896911,+ ,MamSINE1 ,SINE ,tRNA ,-
mm_br_e15_35763 ,3,chr12 ,109896890,109896911,+ ,MamSINE1 ,SINE ,tRNA ,-
mm_br_e15_35764 ,3,chr17 ,39984187,39984208,+ ,SSU-rRNA_Hsa ,rRNA ,rRNA ,+
mm_br_e15_35773 ,3,chr7 ,65654695,65654716,+ ,tRNA-Glu-GAG_ ,tRNA ,tRNA ,+
mm_br_e15_35774 ,3,chr7 ,65654695,65654716,+ ,tRNA-Glu-GAG_ ,tRNA ,tRNA ,+
mm_br_e15_36834 ,3,chr14 ,62162479,62162500,+ ,tRNA-Lys-AAG ,tRNA ,tRNA ,+
mm_br_e15_36927 ,3,chr6 ,3151486,3151507,+ ,SSU-rRNA_Hsa ,rRNA ,rRNA ,+
mm_br_e15_36963 ,3,chr18 ,89484862,89484883,+ ,tRNA-Phe-TTY ,tRNA ,tRNA ,+
mm_br_e15_36965 ,3,chr15 ,73085284,73085305,- ,L2c ,LINE ,L2 ,+
mm_br_e15_36966 ,3,chr15 ,73085284,73085305,- ,L2c ,LINE ,L2 ,+
mm_br_e15_36998 ,3,chr11 ,95942469,95942490,+ ,LSU-rRNA_Hsa ,rRNA ,rRNA ,+
mm_br_e15_37079 ,3,chr5 ,125884613,125884634,- ,tRNA-Ala-GCG ,tRNA ,tRNA ,-
mm_br_e15_37086 ,3,chr12 ,55830633,55830654,+ ,U1 ,snRNA ,snRNA ,+
mm_br_e15_37115 ,3,chr3 ,96232169,96232190,+ ,tRNA-Lys-AAG ,tRNA ,tRNA ,+
mm_br_e15_37116 ,3,chr3 ,96232169,96232190,+ ,tRNA-Lys-AAG ,tRNA ,tRNA ,+
mm_br_e15_37267 ,3,chr12 ,109896892,109896913,+ ,MamSINE1 ,SINE ,tRNA ,-
mm_br_e15_37268 ,3,chr12 ,109896892,109896913,+ ,MamSINE1 ,SINE ,tRNA ,-
mm_br_e15_37289 ,3,chr6 ,3151473,3151494,+ ,SSU-rRNA_Hsa ,rRNA ,rRNA ,+
mm_br_e15_37349 ,3,chr3 ,89031048,89031069,- ,GC_rich ,Low_complexity ,Low_complexity ,+
mm_br_e15_37350 ,3,chr3 ,89031048,89031069,- ,GC_rich ,Low_complexity ,Low_complexity ,+
mm_br_e15_37351 ,3,chr3 ,89031048,89031069,- ,GC_rich ,Low_complexity ,Low_complexity ,+
mm_br_e15_37352 ,3,chr3 ,89031048,89031069,- ,GC_rich ,Low_complexity ,Low_complexity ,+
mm_br_e15_37353 ,3,chr3 ,89031048,89031069,- ,GC_rich ,Low_complexity ,Low_complexity ,+
mm_br_e15_37354 ,3,chr3 ,89031048,89031069,- ,GC_rich ,Low_complexity ,Low_complexity ,+
mm_br_e15_37355 ,3,chr3 ,89031048,89031069,- ,GC_rich ,Low_complexity ,Low_complexity ,+
mm_br_e15_37356 ,3,chr3 ,89031048,89031069,- ,GC_rich ,Low_complexity ,Low_complexity ,+
mm_br_e15_37357 ,3,chr3 ,89031048,89031069,- ,GC_rich ,Low_complexity ,Low_complexity ,+
mm_br_e15_37358 ,3,chr3 ,89031048,89031069,- ,GC_rich ,Low_complexity ,Low_complexity ,+
mm_br_e15_37359 ,3,chr3 ,89031048,89031069,- ,GC_rich ,Low_complexity ,Low_complexity ,+
mm_br_e15_37360 ,3,chr3 ,89031048,89031069,- ,GC_rich ,Low_complexity ,Low_complexity ,+
mm_br_e15_37361 ,3,chr3 ,89031048,89031069,- ,GC_rich ,Low_complexity ,Low_complexity ,+
mm_br_e15_37362 ,3,chr3 ,89031048,89031069,- ,GC_rich ,Low_complexity ,Low_complexity ,+
mm_br_e15_37373 ,3,chr11 ,101488768,101488789,+ ,U2 ,snRNA ,snRNA ,+
mm_br_e15_37422 ,3,chr3 ,96962020,96962041,+ ,tRNA-Glu-GAG_ ,tRNA ,tRNA ,+
mm_br_e15_37500 ,3,chr13 ,22012088,22012109,+ ,tRNA-Gln-CAG ,tRNA ,tRNA ,+
mm_br_e15_37515 ,3,chr6 ,47738068,47738089,- ,HY1 ,scRNA ,scRNA ,-
mm_br_e15_37532 ,3,chr14 ,64346073,64346094,+ ,(CAT)n ,Simple_repeat ,Simple_repeat ,+
mm_br_e15_37533 ,3,chr14 ,64346073,64346094,+ ,(CAT)n ,Simple_repeat ,Simple_repeat ,+
mm_br_e15_37534 ,3,chr14 ,64346073,64346094,+ ,(CAT)n ,Simple_repeat ,Simple_repeat ,+
mm_br_e15_37535 ,3,chr14 ,64346073,64346094,+ ,(CAT)n ,Simple_repeat ,Simple_repeat ,+
mm_br_e15_37536 ,3,chr14 ,64346073,64346094,+ ,(CAT)n ,Simple_repeat ,Simple_repeat ,+
mm_br_e15_37537 ,3,chr14 ,64346073,64346094,+ ,(CAT)n ,Simple_repeat ,Simple_repeat ,+
mm_br_e15_37538 ,3,chr14 ,64346073,64346094,+ ,(CAT)n ,Simple_repeat ,Simple_repeat ,+
mm_br_e15_37539 ,3,chr14 ,64346073,64346094,+ ,(CAT)n ,Simple_repeat ,Simple_repeat ,+
mm_br_e15_37540 ,3,chr14 ,64346073,64346094,+ ,(CAT)n ,Simple_repeat ,Simple_repeat ,+
mm_br_e15_37541 ,3,chr14 ,64346073,64346094,+ ,(CAT)n ,Simple_repeat ,Simple_repeat ,+
mm_br_e15_37542 ,3,chr14 ,64346073,64346094,+ ,(CAT)n ,Simple_repeat ,Simple_repeat ,+
mm_br_e15_37543 ,3,chr14 ,64346073,64346094,+ ,(CAT)n ,Simple_repeat ,Simple_repeat ,+
mm_br_e15_37544 ,3,chr14 ,64346073,64346094,+ ,(CAT)n ,Simple_repeat ,Simple_repeat ,+
mm_br_e15_37545 ,3,chr14 ,64346073,64346094,+ ,(CAT)n ,Simple_repeat ,Simple_repeat ,+
mm_br_e15_37546 ,3,chr14 ,64346073,64346094,+ ,(CAT)n ,Simple_repeat ,Simple_repeat ,+
mm_br_e15_37547 ,3,chr14 ,64346073,64346094,+ ,(CAT)n ,Simple_repeat ,Simple_repeat ,+
mm_br_e15_37548 ,3,chr14 ,64346073,64346094,+ ,(CAT)n ,Simple_repeat ,Simple_repeat ,+
mm_br_e15_37549 ,3,chr14 ,64346073,64346094,+ ,(CAT)n ,Simple_repeat ,Simple_repeat ,+
mm_br_e15_37550 ,3,chr14 ,64346073,64346094,+ ,(CAT)n ,Simple_repeat ,Simple_repeat ,+
mm_br_e15_37551 ,3,chr14 ,64346073,64346094,+ ,(CAT)n ,Simple_repeat ,Simple_repeat ,+
mm_br_e15_37552 ,3,chr14 ,64346073,64346094,+ ,(CAT)n ,Simple_repeat ,Simple_repeat ,+
mm_br_e15_37553 ,3,chr14 ,64346073,64346094,+ ,(CAT)n ,Simple_repeat ,Simple_repeat ,+
mm_br_e15_37808 ,3,chr6 ,3151030,3151051,+ ,SSU-rRNA_Hsa ,rRNA ,rRNA ,+
mm_br_e15_37813 ,3,chr17 ,39983828,39983849,+ ,SSU-rRNA_Hsa ,rRNA ,rRNA ,+
mm_br_e15_37816 ,3,chr17 ,39983956,39983977,+ ,SSU-rRNA_Hsa ,rRNA ,rRNA ,+
mm_br_e15_37824 ,3,chr17 ,39984497,39984518,+ ,SSU-rRNA_Hsa ,rRNA ,rRNA ,+
mm_br_e15_37835 ,3,chr8 ,15519961,15519982,+ ,LSU-rRNA_Hsa ,rRNA ,rRNA ,+
mm_br_e15_37845 ,3,chr13 ,23390650,23390671,+ ,tRNA-Val-GTY ,tRNA ,tRNA ,+
mm_br_e15_37846 ,3,chr16 ,11144370,11144391,+ ,LSU-rRNA_Hsa ,rRNA ,rRNA ,+
mm_br_e15_37852 ,3,chr3 ,30500192,30500213,+ ,tRNA-Val-GTY ,tRNA ,tRNA ,+
mm_br_e15_37853 ,3,chr3 ,30500192,30500213,+ ,tRNA-Val-GTY ,tRNA ,tRNA ,+
mm_br_e15_37854 ,3,chr3 ,30500192,30500213,+ ,tRNA-Val-GTY ,tRNA ,tRNA ,+
mm_br_e15_37855 ,3,chr3 ,30500192,30500213,+ ,tRNA-Val-GTY ,tRNA ,tRNA ,+
mm_br_e15_37856 ,3,chr3 ,30500192,30500213,+ ,tRNA-Val-GTY ,tRNA ,tRNA ,+
mm_br_e15_37857 ,3,chr3 ,30500192,30500213,+ ,tRNA-Val-GTY ,tRNA ,tRNA ,+
mm_br_e15_37858 ,3,chr3 ,30500192,30500213,+ ,tRNA-Val-GTY ,tRNA ,tRNA ,+
mm_br_e15_37859 ,3,chr3 ,30500192,30500213,+ ,tRNA-Val-GTY ,tRNA ,tRNA ,+
mm_br_e15_37860 ,3,chr3 ,30500192,30500213,+ ,tRNA-Val-GTY ,tRNA ,tRNA ,+
mm_br_e15_37861 ,3,chr3 ,30500192,30500213,+ ,tRNA-Val-GTY ,tRNA ,tRNA ,+
mm_br_e15_37862 ,3,chr3 ,30500192,30500213,+ ,tRNA-Val-GTY ,tRNA ,tRNA ,+
mm_br_e15_37863 ,3,chr3 ,30500192,30500213,+ ,tRNA-Val-GTY ,tRNA ,tRNA ,+
mm_br_e15_37864 ,3,chr3 ,30500192,30500213,+ ,tRNA-Val-GTY ,tRNA ,tRNA ,+
mm_br_e15_37871 ,3,chr13 ,23377270,23377291,+ ,tRNA-Val-GTY ,tRNA ,tRNA ,+
mm_br_e15_37952 ,3,chr3 ,51632904,51632925,+ ,5S ,rRNA ,rRNA ,+
mm_br_e15_37953 ,3,chr1 ,87571520,87571541,+ ,5S ,rRNA ,rRNA ,+
mm_br_e15_37961 ,3,chr13 ,23609078,23609099,+ ,tRNA-Gly-GGY ,tRNA ,tRNA ,+
mm_br_e15_37963 ,3,chr10 ,30530960,30530981,+ ,tRNA-Glu-GAG_ ,tRNA ,tRNA ,+
mm_br_e15_38017 ,3,chr17 ,39984263,39984284,+ ,SSU-rRNA_Hsa ,rRNA ,rRNA ,+
mm_br_e15_38019 ,3,chr17 ,39983377,39983398,+ ,SSU-rRNA_Hsa ,rRNA ,rRNA ,+
mm_br_e15_38035 ,3,chr14 ,109830162,109830183,+ ,5S ,rRNA ,rRNA ,+
mm_br_e15_38036 ,3,chr12 ,110849765,110849786,+ ,(CGGT)n ,Simple_repeat ,Simple_repeat ,+
mm_br_e15_38037 ,3,chr12 ,110849765,110849786,+ ,(CGGT)n ,Simple_repeat ,Simple_repeat ,+
mm_br_e15_38175 ,3,chr11 ,68850979,68851000,+ ,tRNA-Ser-TCY ,tRNA ,tRNA ,+
mm_br_e15_38193 ,3,chr15 ,86025328,86025349,+ ,LSU-rRNA_Hsa ,rRNA ,rRNA ,+
mm_br_e15_38267 ,3,chr14 ,51710372,51710393,+ ,tRNA-Pro-CCA ,tRNA ,tRNA ,+
mm_br_e15_38270 ,3,chr3 ,51632903,51632924,+ ,5S ,rRNA ,rRNA ,+
mm_br_e15_38273 ,3,chr9 ,64585869,64585890,+ ,tRNA-Gln-CAG ,tRNA ,tRNA ,+
mm_br_e15_38274 ,3,chr1 ,173004438,173004459,+ ,tRNA-Gly-GGY ,tRNA ,tRNA ,+
mm_br_e15_38313 ,3,chr11 ,108873192,108873213,- ,LSU-rRNA_Hsa ,rRNA ,rRNA ,-
mm_br_e15_38314 ,3,chr14 ,79881524,79881545,+ ,tRNA-Glu-GAG_ ,tRNA ,tRNA ,+
mm_br_e15_38315 ,3,chr1 ,183986198,183986219,+ ,tRNA-Ser-AGY ,tRNA ,tRNA ,+
mm_br_e15_38333 ,3,chr19 ,36475430,36475451,+ ,ID_B1 ,SINE ,B4 ,+
mm_br_e15_38338 ,3,chr9 ,104306386,104306407,+ ,tRNA-Cys-TGY ,tRNA ,tRNA ,+
mm_br_e15_38339 ,3,chr9 ,104306386,104306407,+ ,tRNA-Cys-TGY ,tRNA ,tRNA ,+
mm_br_e15_38340 ,3,chr9 ,104306386,104306407,+ ,tRNA-Cys-TGY ,tRNA ,tRNA ,+
mm_br_e15_38359 ,3,chr13 ,23390930,23390951,+ ,tRNA-Ala-GCY ,tRNA ,tRNA ,+
mm_br_e15_38363 ,3,chr4 ,133605688,133605709,+ ,B3A ,SINE ,B2 ,+
mm_br_e15_38389 ,3,chr14 ,46591552,46591573,+ ,ID_B1 ,SINE ,B4 ,+
mm_br_e15_38391 ,3,chr14 ,21189111,21189132,+ ,ID4 ,SINE ,ID ,+
mm_br_e15_38395 ,3,chrX ,104977455,104977476,+ ,ID4_ ,SINE ,ID ,+
mm_br_e15_38396 ,3,chr4 ,94755412,94755433,+ ,ID_B1 ,SINE ,B4 ,+
mm_br_e15_38397 ,3,chr4 ,94755412,94755433,+ ,ID_B1 ,SINE ,B4 ,+
mm_br_e15_38398 ,3,chr13 ,21346089,21346110,+ ,tRNA-Ala-GCG ,tRNA ,tRNA ,+
mm_br_e15_38399 ,3,chr13 ,21346089,21346110,+ ,tRNA-Ala-GCG ,tRNA ,tRNA ,+
mm_br_e15_38402 ,3,chr9 ,118930590,118930611,- ,ID4_ ,SINE ,ID ,-
mm_br_e15_38405 ,3,chr10 ,5241824,5241845,+ ,ID4_ ,SINE ,ID ,+
mm_br_e15_38406 ,3,chr10 ,5241824,5241845,+ ,ID4_ ,SINE ,ID ,+
mm_br_e15_38423 ,3,chr13 ,23523281,23523302,+ ,tRNA-Ala-GCY ,tRNA ,tRNA ,+
mm_br_e15_38424 ,3,chr13 ,23523281,23523302,+ ,tRNA-Ala-GCY ,tRNA ,tRNA ,+
mm_br_e15_38426 ,3,chr5 ,147595456,147595477,- ,B3 ,SINE ,B2 ,-
mm_br_e15_38442 ,3,chr8 ,107116846,107116867,+ ,ID4_ ,SINE ,ID ,+
mm_br_e15_39009 ,3,chr10 ,104477438,104477459,+ ,U1 ,snRNA ,snRNA ,+
mm_br_e15_39014 ,3,chr6 ,47738158,47738179,- ,HY1 ,scRNA ,scRNA ,-
mm_br_e15_39017 ,3,chr6 ,29338824,29338845,+ ,tRNA-Pro-CCY ,tRNA ,tRNA ,+
mm_br_e15_39116 ,3,chr11 ,95894184,95894205,+ ,U3 ,snRNA ,snRNA ,+
mm_br_e15_39117 ,3,chr11 ,95894184,95894205,+ ,U3 ,snRNA ,snRNA ,+
mm_br_e15_39118 ,3,chr11 ,95894184,95894205,+ ,U3 ,snRNA ,snRNA ,+
mm_br_e15_39123 ,3,chr13 ,117125302,117125323,+ ,(GGA)n ,Simple_repeat ,Simple_repeat ,+
mm_br_e15_39137 ,3,chr10 ,39978463,39978484,+ ,U3 ,snRNA ,snRNA ,+
mm_br_e15_39148 ,3,chr16 ,33002086,33002107,+ ,5S ,rRNA ,rRNA ,+
mm_br_e15_39149 ,3,chr4 ,149191887,149191908,+ ,5S ,rRNA ,rRNA ,+
mm_br_e15_39150 ,3,chr4 ,149191887,149191908,+ ,5S ,rRNA ,rRNA ,+
mm_br_e15_39153 ,3,chr11 ,68851364,68851385,+ ,tRNA-Thr-ACY ,tRNA ,tRNA ,+
mm_br_e15_39159 ,3,chr17 ,39985061,39985082,+ ,SSU-rRNA_Hsa ,rRNA ,rRNA ,+
mm_br_e15_39160 ,3,chr10 ,51241519,51241540,- ,SSU-rRNA_Hsa ,rRNA ,rRNA ,-
mm_br_e15_39172 ,3,chr12 ,72070149,72070170,- ,tRNA-Lys-AAG ,tRNA ,tRNA ,-
mm_br_e15_39173 ,3,chr17 ,23684336,23684357,+ ,tRNA-Lys-AAG ,tRNA ,tRNA ,+
mm_br_e15_39174 ,3,chr13 ,21999818,21999839,+ ,tRNA-Lys-AAA ,tRNA ,tRNA ,+
mm_br_e15_39202 ,3,chr3 ,96292758,96292779,+ ,U1 ,snRNA ,snRNA ,+
mm_br_e15_39211 ,3,chr17 ,39985059,39985080,+ ,SSU-rRNA_Hsa ,rRNA ,rRNA ,+
mm_br_e15_39231 ,3,chr3 ,4339063,4339084,+ ,5S ,rRNA ,rRNA ,+
mm_br_e15_39238 ,3,chr11 ,17121317,17121338,+ ,LSU-rRNA_Hsa ,rRNA ,rRNA ,+
mm_br_e15_39247 ,3,chr2 ,72850799,72850820,- ,LSU-rRNA_Hsa ,rRNA ,rRNA ,-
mm_br_e15_39248 ,3,chr2 ,72850799,72850820,- ,LSU-rRNA_Hsa ,rRNA ,rRNA ,-
mm_br_e15_39269 ,3,chr19 ,12080529,12080550,+ ,tRNA-Lys-AAA ,tRNA ,tRNA ,+
mm_br_e15_39270 ,3,chr19 ,12080529,12080550,+ ,tRNA-Lys-AAA ,tRNA ,tRNA ,+
mm_br_e15_39271 ,3,chr19 ,12080529,12080550,+ ,tRNA-Lys-AAA ,tRNA ,tRNA ,+
mm_br_e15_39272 ,3,chr19 ,12080529,12080550,+ ,tRNA-Lys-AAA ,tRNA ,tRNA ,+
mm_br_e15_39273 ,3,chr19 ,12080529,12080550,+ ,tRNA-Lys-AAA ,tRNA ,tRNA ,+
mm_br_e15_39274 ,3,chr19 ,12080529,12080550,+ ,tRNA-Lys-AAA ,tRNA ,tRNA ,+
mm_br_e15_39279 ,3,chr7 ,106646246,106646267,+ ,5S ,rRNA ,rRNA ,+
mm_br_e15_39284 ,3,chr4 ,63973003,63973024,+ ,5S ,rRNA ,rRNA ,+
mm_br_e15_39286 ,3,chr4 ,75903495,75903516,+ ,4.5SRNA ,scRNA ,scRNA ,+
mm_br_e15_39287 ,3,chr6 ,47689879,47689900,- ,4.5SRNA ,scRNA ,scRNA ,-
mm_br_e15_39292 ,3,chr1 ,173004433,173004454,+ ,tRNA-Gly-GGY ,tRNA ,tRNA ,+
mm_br_e15_39299 ,3,chr4 ,149191896,149191917,+ ,5S ,rRNA ,rRNA ,+
mm_br_e15_39300 ,3,chr4 ,149191896,149191917,+ ,5S ,rRNA ,rRNA ,+
mm_br_e15_39321 ,3,chr2 ,112049792,112049813,+ ,tRNA-Gln-CAG ,tRNA ,tRNA ,+
mm_br_e15_39336 ,3,chr17 ,39984282,39984303,+ ,SSU-rRNA_Hsa ,rRNA ,rRNA ,+
mm_br_e15_39340 ,3,chr11 ,101488777,101488798,+ ,U2 ,snRNA ,snRNA ,+
mm_br_e15_39414 ,3,chr17 ,39984260,39984281,+ ,SSU-rRNA_Hsa ,rRNA ,rRNA ,+
mm_br_e15_39472 ,3,chr2 ,26976809,26976830,+ ,SSU-rRNA_Hsa ,rRNA ,rRNA ,+
mm_br_e15_39475 ,3,chr9 ,113665975,113665996,+ ,SSU-rRNA_Hsa ,rRNA ,rRNA ,+
mm_br_e15_39480 ,3,chr11 ,101466242,101466263,+ ,U2 ,snRNA ,snRNA ,+
mm_br_e15_39486 ,3,chr2 ,102669532,102669553,- ,LSU-rRNA_Hsa ,rRNA ,rRNA ,-
mm_br_e15_39496 ,3,chr4 ,78419785,78419806,+ ,SSU-rRNA_Hsa ,rRNA ,rRNA ,+
mm_br_e15_39500 ,3,chr3 ,5860626,5860647,+ ,LSU-rRNA_Hsa ,rRNA ,rRNA ,+
mm_br_e15_39501 ,3,chr3 ,5860626,5860647,+ ,LSU-rRNA_Hsa ,rRNA ,rRNA ,+
mm_br_e15_39505 ,3,chr13 ,97960556,97960577,- ,LSU-rRNA_Hsa ,rRNA ,rRNA ,-
mm_br_e15_39517 ,3,chr3 ,97485411,97485432,+ ,tRNA-Gln-CAG ,tRNA ,tRNA ,+
mm_br_e15_39559 ,3,chr17 ,39983639,39983660,+ ,SSU-rRNA_Hsa ,rRNA ,rRNA ,+
mm_br_e15_39563 ,3,chr17 ,39983803,39983824,+ ,SSU-rRNA_Hsa ,rRNA ,rRNA ,+
mm_br_e15_39570 ,3,chr3 ,120298660,120298681,+ ,SSU-rRNA_Hsa ,rRNA ,rRNA ,+
mm_br_e15_39592 ,3,chr16 ,33002087,33002108,+ ,5S ,rRNA ,rRNA ,+
mm_br_e15_39594 ,3,chrX ,23585818,23585839,+ ,SSU-rRNA_Hsa ,rRNA ,rRNA ,+
mm_br_e15_39652 ,3,chr11 ,101503167,101503188,+ ,U2 ,snRNA ,snRNA ,+
mm_br_e15_39667 ,3,chr1 ,192945017,192945038,+ ,LSU-rRNA_Hsa ,rRNA ,rRNA ,+
mm_br_e15_39672 ,3,chr6 ,3151477,3151498,+ ,SSU-rRNA_Hsa ,rRNA ,rRNA ,+
mm_br_e15_39673 ,3,chr6 ,3151477,3151498,+ ,SSU-rRNA_Hsa ,rRNA ,rRNA ,+
mm_br_e15_39685 ,3,chr19 ,18807340,18807361,+ ,U1 ,snRNA ,snRNA ,+
mm_br_e15_39686 ,3,chr19 ,18807340,18807361,+ ,U1 ,snRNA ,snRNA ,+
mm_br_e15_39688 ,3,chr11 ,68886976,68886997,+ ,U8 ,snRNA ,snRNA ,+
mm_br_e15_39692 ,3,chr9 ,55173236,55173257,+ ,(TTTC)n ,Simple_repeat ,Simple_repeat ,+
mm_br_e15_39699 ,3,chr8 ,15520085,15520106,+ ,LSU-rRNA_Hsa ,rRNA ,rRNA ,+
mm_br_e15_39799 ,3,chr17 ,39984807,39984828,+ ,SSU-rRNA_Hsa ,rRNA ,rRNA ,+
mm_br_e15_39800 ,3,chr17 ,39984747,39984768,+ ,SSU-rRNA_Hsa ,rRNA ,rRNA ,+
mm_br_e15_39811 ,3,chr8 ,126064423,126064444,- ,5S ,rRNA ,rRNA ,-
mm_br_e15_39812 ,3,chr3 ,4339065,4339086,+ ,5S ,rRNA ,rRNA ,+
mm_br_e15_39823 ,3,chr4 ,53873618,53873639,+ ,5S ,rRNA ,rRNA ,+
mm_br_e15_39829 ,3,chr3 ,97485408,97485429,+ ,tRNA-Gln-CAG ,tRNA ,tRNA ,+
mm_br_e15_39832 ,3,chr17 ,17920289,17920310,+ ,7SK ,RNA ,RNA ,+
mm_br_e15_39845 ,3,chr13 ,104186320,104186341,+ ,5S ,rRNA ,rRNA ,+
mm_br_e15_39882 ,3,chr17 ,23684358,23684379,+ ,tRNA-Lys-AAG ,tRNA ,tRNA ,+
mm_br_e15_39894 ,3,chr15 ,79522964,79522985,+ ,5S ,rRNA ,rRNA ,+
mm_br_e15_39905 ,3,chr7 ,17057205,17057226,+ ,5S ,rRNA ,rRNA ,+
mm_br_e15_39906 ,3,chr7 ,137978121,137978142,+ ,LSU-rRNA_Hsa ,rRNA ,rRNA ,+
mm_br_e15_39908 ,3,chr15 ,73085285,73085306,- ,L2c ,LINE ,L2 ,+
mm_br_e15_39911 ,3,chr17 ,39983433,39983454,+ ,SSU-rRNA_Hsa ,rRNA ,rRNA ,+
mm_br_e15_39922 ,3,chr12 ,25152094,25152115,+ ,tRNA-Lys-AAG ,tRNA ,tRNA ,+
mm_br_e15_39935 ,3,chr13 ,21988798,21988819,- ,tRNA-Ile-ATA ,tRNA ,tRNA ,-
mm_br_e15_39936 ,3,chr13 ,21988798,21988819,- ,tRNA-Ile-ATA ,tRNA ,tRNA ,-
mm_br_e15_39937 ,3,chr13 ,21988798,21988819,- ,tRNA-Ile-ATA ,tRNA ,tRNA ,-
mm_br_e15_39943 ,3,chr11 ,101519624,101519645,+ ,U2 ,snRNA ,snRNA ,+
mm_br_e15_39949 ,3,chr1 ,173033185,173033206,+ ,tRNA-Glu-GAG_ ,tRNA ,tRNA ,+
mm_br_e15_39955 ,3,chr17 ,39985088,39985109,+ ,SSU-rRNA_Hsa ,rRNA ,rRNA ,+
mm_br_e15_39961 ,3,chr15 ,73085249,73085270,- ,L2c ,LINE ,L2 ,-
mm_br_e15_39962 ,3,chr15 ,73085249,73085270,- ,L2c ,LINE ,L2 ,-
mm_br_e15_39963 ,3,chr15 ,73085249,73085270,- ,L2c ,LINE ,L2 ,-
mm_br_e15_39964 ,3,chr15 ,73085249,73085270,- ,L2c ,LINE ,L2 ,-
mm_br_e15_39965 ,3,chr15 ,73085249,73085270,- ,L2c ,LINE ,L2 ,-
mm_br_e15_40105 ,3,chr16 ,33002024,33002045,+ ,5S ,rRNA ,rRNA ,+
mm_br_e15_40106 ,3,chr15 ,79522966,79522987,+ ,5S ,rRNA ,rRNA ,+
mm_br_e15_40152 ,3,chr7 ,65654700,65654721,+ ,tRNA-Glu-GAG_ ,tRNA ,tRNA ,+
mm_br_e15_40178 ,3,chr17 ,7146256,7146277,+ ,LSU-rRNA_Hsa ,rRNA ,rRNA ,+
mm_br_e15_40199 ,3,chr17 ,39983807,39983828,+ ,SSU-rRNA_Hsa ,rRNA ,rRNA ,+
mm_br_e15_40248 ,3,chr17 ,39984572,39984593,+ ,SSU-rRNA_Hsa ,rRNA ,rRNA ,+
mm_br_e15_40251 ,3,chr17 ,23687247,23687268,- ,tRNA-Arg-CGG ,tRNA ,tRNA ,-
mm_br_e15_40252 ,3,chr19 ,12080532,12080553,+ ,tRNA-Lys-AAA ,tRNA ,tRNA ,+
mm_br_e15_40271 ,3,chr17 ,39984583,39984604,+ ,SSU-rRNA_Hsa ,rRNA ,rRNA ,+
mm_br_e15_40338 ,3,chr3 ,5860490,5860511,+ ,LSU-rRNA_Hsa ,rRNA ,rRNA ,+
mm_br_e15_40368 ,3,chr17 ,39984155,39984176,+ ,SSU-rRNA_Hsa ,rRNA ,rRNA ,+
mm_br_e15_40383 ,3,chr6 ,23469774,23469795,+ ,5S ,rRNA ,rRNA ,+
mm_br_e15_40403 ,3,chr1 ,72283597,72283618,+ ,U2 ,snRNA ,snRNA ,+
mm_br_e15_40415 ,3,chr11 ,108873393,108873414,- ,LSU-rRNA_Hsa ,rRNA ,rRNA ,-
mm_br_e15_40416 ,3,chr2 ,72850797,72850818,- ,LSU-rRNA_Hsa ,rRNA ,rRNA ,-
mm_br_e15_40417 ,3,chr2 ,72850797,72850818,- ,LSU-rRNA_Hsa ,rRNA ,rRNA ,-
mm_br_e15_40502 ,3,chr17 ,39984684,39984705,+ ,SSU-rRNA_Hsa ,rRNA ,rRNA ,+
mm_br_e15_40504 ,3,chr6 ,3151480,3151501,+ ,SSU-rRNA_Hsa ,rRNA ,rRNA ,+
mm_br_e15_40507 ,3,chr15 ,47371549,47371570,+ ,LSU-rRNA_Hsa ,rRNA ,rRNA ,+
mm_br_e15_40508 ,3,chr15 ,86025343,86025364,+ ,LSU-rRNA_Hsa ,rRNA ,rRNA ,+
mm_br_e15_40517 ,3,chr11 ,95942470,95942491,+ ,LSU-rRNA_Hsa ,rRNA ,rRNA ,+
mm_br_e15_40523 ,3,chr4 ,149191907,149191928,+ ,5S ,rRNA ,rRNA ,+
mm_br_e15_40544 ,3,chr11 ,115274328,115274349,+ ,tRNA-Arg-AGG ,tRNA ,tRNA ,+
mm_br_e15_40633 ,3,chr2 ,72850798,72850819,- ,LSU-rRNA_Hsa ,rRNA ,rRNA ,-
mm_br_e15_40698 ,3,chr17 ,39983805,39983826,+ ,SSU-rRNA_Hsa ,rRNA ,rRNA ,+
mm_br_e15_40701 ,3,chr8 ,113586519,113586540,+ ,tRNA-Gly-GGY ,tRNA ,tRNA ,+
mm_br_e15_40710 ,3,chr17 ,39984774,39984795,+ ,SSU-rRNA_Hsa ,rRNA ,rRNA ,+
mm_br_e15_40742 ,3,chr10 ,79711968,79711989,+ ,tRNA-Asn-AAC ,tRNA ,tRNA ,+
mm_br_e15_40752 ,3,chr3 ,96254468,96254489,+ ,U1 ,snRNA ,snRNA ,+
mm_br_e15_40753 ,3,chr17 ,39983896,39983917,+ ,SSU-rRNA_Hsa ,rRNA ,rRNA ,+
mm_br_e15_40754 ,3,chr17 ,39983645,39983666,+ ,SSU-rRNA_Hsa ,rRNA ,rRNA ,+
mm_br_e15_40755 ,3,chr13 ,97960524,97960545,- ,LSU-rRNA_Hsa ,rRNA ,rRNA ,-
mm_br_e15_40768 ,3,chr10 ,79711969,79711990,+ ,tRNA-Asn-AAC ,tRNA ,tRNA ,+
mm_br_e15_40774 ,3,chr1 ,133043710,133043731,+ ,4.5SRNA ,scRNA ,scRNA ,+
mm_br_e15_40775 ,3,chr1 ,133043710,133043731,+ ,4.5SRNA ,scRNA ,scRNA ,+
mm_br_e15_40776 ,3,chr1 ,133043710,133043731,+ ,4.5SRNA ,scRNA ,scRNA ,+
mm_br_e15_40777 ,3,chr4 ,82975255,82975276,+ ,4.5SRNA ,scRNA ,scRNA ,+
mm_br_e15_40778 ,3,chr16 ,35876875,35876896,+ ,4.5SRNA ,scRNA ,scRNA ,+
mm_br_e15_40785 ,3,chr11 ,87262204,87262225,+ ,U3 ,snRNA ,snRNA ,+
mm_br_e15_40899 ,3,chr13 ,97960523,97960544,- ,LSU-rRNA_Hsa ,rRNA ,rRNA ,-
mm_br_e15_40931 ,3,chr15 ,57807556,57807577,- ,tRNA-Met_ ,tRNA ,tRNA ,-
mm_br_e15_40937 ,3,chr13 ,23609084,23609105,+ ,tRNA-Gly-GGY ,tRNA ,tRNA ,+
mm_br_e15_40959 ,3,chr19 ,12080541,12080562,+ ,tRNA-Lys-AAA ,tRNA ,tRNA ,+
mm_br_e15_41053 ,3,chr6 ,30329152,30329173,+ ,5S ,rRNA ,rRNA ,+
mm_br_e15_41056 ,3,chr4 ,138383339,138383360,- ,U1 ,snRNA ,snRNA ,-
mm_br_e15_41068 ,3,chr17 ,39984523,39984544,+ ,SSU-rRNA_Hsa ,rRNA ,rRNA ,+
mm_br_e15_41077 ,3,chr6 ,128788541,128788562,+ ,4.5SRNA ,scRNA ,scRNA ,+
mm_br_e15_41080 ,3,chr7 ,130035758,130035779,+ ,4.5SRNA ,scRNA ,scRNA ,+
mm_br_e15_41081 ,3,chr16 ,48589369,48589390,- ,4.5SRNA ,scRNA ,scRNA ,-
mm_br_e15_41173 ,3,chr17 ,84209999,84210020,+ ,B3 ,SINE ,B2 ,+
mm_br_e15_41176 ,3,chr13 ,21264242,21264263,+ ,tRNA-Gln-CAG ,tRNA ,tRNA ,+
mm_br_e15_41180 ,3,chr16 ,24827994,24828015,+ ,L2c ,LINE ,L2 ,+
mm_br_e15_41181 ,3,chr16 ,24827994,24828015,+ ,L2c ,LINE ,L2 ,+
mm_br_e15_41182 ,3,chr16 ,24827994,24828015,+ ,L2c ,LINE ,L2 ,+
mm_br_e15_41192 ,3,chr17 ,39984581,39984602,+ ,SSU-rRNA_Hsa ,rRNA ,rRNA ,+
mm_br_e15_41333 ,3,chr9 ,65049560,65049581,- ,U5 ,snRNA ,snRNA ,-
mm_br_e15_41336 ,3,chr7 ,103398006,103398027,+ ,L2c ,LINE ,L2 ,+
mm_br_e15_41337 ,3,chr7 ,103398006,103398027,+ ,L2c ,LINE ,L2 ,+
mm_br_e15_41338 ,3,chr7 ,103398006,103398027,+ ,L2c ,LINE ,L2 ,+
mm_br_e15_41387 ,3,chr11 ,101488778,101488799,+ ,U2 ,snRNA ,snRNA ,+
mm_br_e15_41421 ,3,chr11 ,101488769,101488790,+ ,U2 ,snRNA ,snRNA ,+
mm_br_e15_41422 ,3,chr6 ,53384044,53384065,+ ,U1 ,snRNA ,snRNA ,+
mm_br_e15_41454 ,3,chr17 ,39983514,39983535,+ ,SSU-rRNA_Hsa ,rRNA ,rRNA ,+
mm_br_e15_41464 ,3,chr17 ,39984934,39984955,+ ,SSU-rRNA_Hsa ,rRNA ,rRNA ,+
mm_br_e15_41466 ,3,chrX ,3846773,3846794,+ ,LSU-rRNA_Hsa ,rRNA ,rRNA ,+
mm_br_e15_41467 ,3,chr7 ,106646251,106646272,+ ,5S ,rRNA ,rRNA ,+
mm_br_e15_41468 ,3,chr7 ,106646251,106646272,+ ,5S ,rRNA ,rRNA ,+
mm_br_e15_41489 ,3,chr17 ,39979944,39979965,+ ,FordPrefect ,DNA ,Tip100 ,+
mm_br_e15_41496 ,3,chr11 ,95942468,95942489,+ ,LSU-rRNA_Hsa ,rRNA ,rRNA ,+
mm_br_e15_41628 ,3,chr3 ,89044471,89044492,- ,B3 ,SINE ,B2 ,-
mm_br_e15_41634 ,3,chr17 ,39983827,39983848,+ ,SSU-rRNA_Hsa ,rRNA ,rRNA ,+
mm_br_e15_41647 ,3,chr17 ,39984648,39984669,+ ,SSU-rRNA_Hsa ,rRNA ,rRNA ,+
mm_br_e15_41695 ,3,chr10 ,30530959,30530980,+ ,tRNA-Glu-GAG_ ,tRNA ,tRNA ,+
mm_br_e15_41696 ,3,chr1 ,173033187,173033208,+ ,tRNA-Glu-GAG_ ,tRNA ,tRNA ,+
mm_br_e15_41701 ,3,chr6 ,148357119,148357140,+ ,tRNA-Gly-GGY ,tRNA ,tRNA ,+
mm_br_e15_41707 ,3,chr17 ,39983376,39983397,+ ,SSU-rRNA_Hsa ,rRNA ,rRNA ,+
mm_br_e15_41723 ,3,chr19 ,12080542,12080563,+ ,tRNA-Lys-AAA ,tRNA ,tRNA ,+
mm_br_e15_41828 ,3,chrX ,143445157,143445178,+ ,L2a ,LINE ,L2 ,+
mm_br_e15_41879 ,3,chr11 ,68191219,68191240,- ,B3A ,SINE ,B2 ,-
mm_br_e15_41880 ,3,chr11 ,68191219,68191240,- ,B3A ,SINE ,B2 ,-
mm_br_e15_41902 ,3,chr17 ,39984226,39984247,+ ,SSU-rRNA_Hsa ,rRNA ,rRNA ,+
mm_br_e15_41909 ,3,chr15 ,85008183,85008204,+ ,LSU-rRNA_Hsa ,rRNA ,rRNA ,+
mm_br_e15_41918 ,3,chr6 ,72757026,72757047,+ ,4.5SRNA ,scRNA ,scRNA ,+
mm_br_e15_41940 ,3,chr6 ,3151035,3151056,+ ,SSU-rRNA_Hsa ,rRNA ,rRNA ,+
mm_br_e15_41941 ,3,chr4 ,131837281,131837302,+ ,4.5SRNA ,scRNA ,scRNA ,+
mm_br_e15_41945 ,3,chr11 ,101519662,101519683,+ ,U2 ,snRNA ,snRNA ,+
mm_br_e15_41947 ,3,chr17 ,39984524,39984545,+ ,SSU-rRNA_Hsa ,rRNA ,rRNA ,+
mm_br_e15_41948 ,3,chr17 ,39984524,39984545,+ ,SSU-rRNA_Hsa ,rRNA ,rRNA ,+
mm_br_e15_41970 ,3,chr1 ,72283599,72283620,+ ,U2 ,snRNA ,snRNA ,+
mm_br_e15_41974 ,3,chr17 ,39984500,39984521,+ ,SSU-rRNA_Hsa ,rRNA ,rRNA ,+
mm_br_e15_42041 ,3,chr15 ,86025325,86025346,+ ,LSU-rRNA_Hsa ,rRNA ,rRNA ,+
mm_br_e15_42042 ,3,chr15 ,86025325,86025346,+ ,LSU-rRNA_Hsa ,rRNA ,rRNA ,+
mm_br_e15_42043 ,3,chr7 ,65654698,65654719,+ ,tRNA-Glu-GAG_ ,tRNA ,tRNA ,+
mm_br_e15_42056 ,3,chr6 ,47707664,47707685,- ,4.5SRNA ,scRNA ,scRNA ,-
mm_br_e15_42059 ,3,chr2 ,72850800,72850821,- ,LSU-rRNA_Hsa ,rRNA ,rRNA ,-
mm_br_e15_42308 ,3,chr13 ,21264240,21264261,+ ,tRNA-Gln-CAG ,tRNA ,tRNA ,+
mm_br_e15_42310 ,3,chr4 ,78419786,78419807,+ ,SSU-rRNA_Hsa ,rRNA ,rRNA ,+
mm_br_e15_42725 ,3,chr10 ,90644173,90644194,- ,tRNA-Trp-TGG ,tRNA ,tRNA ,-
mm_br_e15_42827 ,3,chr3 ,5860634,5860655,+ ,LSU-rRNA_Hsa ,rRNA ,rRNA ,+
mm_br_e15_42928 ,3,chr5 ,147072818,147072839,+ ,LSU-rRNA_Hsa ,rRNA ,rRNA ,+
mm_br_e15_42983 ,3,chr11 ,87262171,87262192,+ ,U3 ,snRNA ,snRNA ,+
mm_br_e15_42984 ,3,chr11 ,87262171,87262192,+ ,U3 ,snRNA ,snRNA ,+
mm_br_e15_42987 ,3,chr13 ,48739887,48739908,+ ,(GGA)n ,Simple_repeat ,Simple_repeat ,+
mm_br_e15_42989 ,3,chr17 ,39985065,39985086,+ ,SSU-rRNA_Hsa ,rRNA ,rRNA ,+
mm_br_e15_42991 ,3,chr1 ,192945016,192945037,+ ,LSU-rRNA_Hsa ,rRNA ,rRNA ,+
mm_br_e15_42992 ,3,chr6 ,44743269,44743290,+ ,LSU-rRNA_Hsa ,rRNA ,rRNA ,+
mm_br_e15_43001 ,3,chr17 ,39983447,39983468,+ ,SSU-rRNA_Hsa ,rRNA ,rRNA ,+
mm_br_e15_43008 ,3,chr18 ,61557491,61557512,- ,MIRc ,SINE ,MIR ,-
mm_br_e15_43009 ,3,chr18 ,61557491,61557512,- ,MIRc ,SINE ,MIR ,-
mm_br_e15_43010 ,3,chr18 ,61557491,61557512,- ,MIRc ,SINE ,MIR ,-
mm_br_e15_43014 ,3,chr6 ,47731701,47731722,+ ,HY3 ,scRNA ,scRNA ,+
mm_br_e15_43017 ,3,chr17 ,39983382,39983403,+ ,SSU-rRNA_Hsa ,rRNA ,rRNA ,+
mm_br_e15_43027 ,3,chr3 ,5860605,5860626,+ ,LSU-rRNA_Hsa ,rRNA ,rRNA ,+
mm_br_e15_43034 ,3,chr6 ,47738070,47738091,- ,HY1 ,scRNA ,scRNA ,-
mm_br_e15_43074 ,3,chr5 ,119747258,119747279,+ ,5S ,rRNA ,rRNA ,+
mm_br_e15_43075 ,3,chr3 ,4339002,4339023,+ ,5S ,rRNA ,rRNA ,+
mm_br_e15_43098 ,3,chr17 ,39983361,39983382,+ ,SSU-rRNA_Hsa ,rRNA ,rRNA ,+
mm_br_e15_43100 ,3,chr15 ,86025322,86025343,+ ,LSU-rRNA_Hsa ,rRNA ,rRNA ,+
mm_br_e15_43103 ,3,chr17 ,39984687,39984708,+ ,SSU-rRNA_Hsa ,rRNA ,rRNA ,+
mm_br_e15_43158 ,3,chr17 ,39984276,39984297,+ ,SSU-rRNA_Hsa ,rRNA ,rRNA ,+
mm_br_e15_43159 ,3,chr17 ,39984276,39984297,+ ,SSU-rRNA_Hsa ,rRNA ,rRNA ,+
mm_br_e15_43170 ,3,chr17 ,39984773,39984794,+ ,SSU-rRNA_Hsa ,rRNA ,rRNA ,+
mm_br_e15_43172 ,3,chr16 ,11144338,11144359,+ ,LSU-rRNA_Hsa ,rRNA ,rRNA ,+
mm_br_e15_43173 ,3,chr16 ,11144338,11144359,+ ,LSU-rRNA_Hsa ,rRNA ,rRNA ,+
mm_br_e15_43174 ,3,chr16 ,11144338,11144359,+ ,LSU-rRNA_Hsa ,rRNA ,rRNA ,+
mm_br_e15_43175 ,3,chr16 ,11144338,11144359,+ ,LSU-rRNA_Hsa ,rRNA ,rRNA ,+
mm_br_e15_43207 ,3,chr1 ,39576452,39576473,+ ,U3 ,snRNA ,snRNA ,+
mm_br_e15_43208 ,3,chr1 ,39576452,39576473,+ ,U3 ,snRNA ,snRNA ,+
mm_br_e15_43261 ,3,chr2 ,10415706,10415727,+ ,(CA)n ,Simple_repeat ,Simple_repeat ,+
mm_br_e15_43263 ,3,chr17 ,39983374,39983395,+ ,SSU-rRNA_Hsa ,rRNA ,rRNA ,+
mm_br_e15_43379 ,3,chr6 ,128788540,128788561,+ ,4.5SRNA ,scRNA ,scRNA ,+
mm_br_e15_43395 ,3,chr17 ,39983830,39983851,+ ,SSU-rRNA_Hsa ,rRNA ,rRNA ,+
mm_br_e15_43435 ,3,chrX ,23585822,23585843,+ ,SSU-rRNA_Hsa ,rRNA ,rRNA ,+
mm_br_e15_43438 ,3,chr12 ,55830691,55830712,+ ,U1 ,snRNA ,snRNA ,+
mm_br_e15_43499 ,3,chr6 ,3151483,3151504,+ ,SSU-rRNA_Hsa ,rRNA ,rRNA ,+
mm_br_e15_43583 ,3,chr3 ,5860553,5860574,+ ,LSU-rRNA_Hsa ,rRNA ,rRNA ,+
mm_br_e15_43597 ,3,chr7 ,103397960,103397981,+ ,L2a ,LINE ,L2 ,-
mm_br_e15_43598 ,3,chr7 ,103397960,103397981,+ ,L2a ,LINE ,L2 ,-
mm_br_e15_43599 ,3,chr7 ,103397960,103397981,+ ,L2a ,LINE ,L2 ,-
mm_br_e15_43600 ,3,chr7 ,103397960,103397981,+ ,L2a ,LINE ,L2 ,-
mm_br_e15_43602 ,3,chr16 ,24827954,24827975,+ ,L2c ,LINE ,L2 ,-
mm_br_e15_43624 ,3,chr17 ,39984486,39984507,+ ,SSU-rRNA_Hsa ,rRNA ,rRNA ,+
mm_br_e15_43625 ,3,chr6 ,3151119,3151140,+ ,SSU-rRNA_Hsa ,rRNA ,rRNA ,+
mm_br_e15_43657 ,3,chr3 ,61963096,61963117,+ ,LSU-rRNA_Hsa ,rRNA ,rRNA ,+
mm_br_e15_43659 ,3,chr2 ,69193603,69193624,- ,L1Md_F2 ,LINE ,L1 ,-
mm_br_e15_43663 ,3,chr11 ,87236480,87236501,+ ,U1 ,snRNA ,snRNA ,+
mm_br_e15_43667 ,3,chr7 ,103398007,103398028,+ ,L2c ,LINE ,L2 ,+
mm_br_e15_43676 ,3,chr17 ,39984686,39984707,+ ,SSU-rRNA_Hsa ,rRNA ,rRNA ,+
mm_br_e15_43857 ,3,chr16 ,11144337,11144358,+ ,LSU-rRNA_Hsa ,rRNA ,rRNA ,+
mm_br_e15_44187 ,3,chr6 ,97680460,97680481,+ ,U6 ,snRNA ,snRNA ,+
mm_br_e15_44195 ,3,chr17 ,39983825,39983846,+ ,SSU-rRNA_Hsa ,rRNA ,rRNA ,+
mm_br_e15_44196 ,3,chr17 ,39983825,39983846,+ ,SSU-rRNA_Hsa ,rRNA ,rRNA ,+
mm_br_e15_44217 ,3,chr6 ,3151642,3151663,+ ,SSU-rRNA_Hsa ,rRNA ,rRNA ,+
mm_br_e15_44233 ,3,chr3 ,61963095,61963116,+ ,LSU-rRNA_Hsa ,rRNA ,rRNA ,+
mm_br_e15_44234 ,3,chr3 ,61963095,61963116,+ ,LSU-rRNA_Hsa ,rRNA ,rRNA ,+
mm_br_e15_44237 ,3,chr17 ,39983380,39983401,+ ,SSU-rRNA_Hsa ,rRNA ,rRNA ,+
mm_br_e15_44238 ,3,chr17 ,39983380,39983401,+ ,SSU-rRNA_Hsa ,rRNA ,rRNA ,+
mm_br_e15_44330 ,3,chr6 ,3151117,3151138,+ ,SSU-rRNA_Hsa ,rRNA ,rRNA ,+
mm_br_e15_44346 ,3,chr12 ,15100706,15100727,- ,AT_rich ,Low_complexity ,Low_complexity ,+
mm_br_e15_44349 ,3,chr13 ,51212891,51212912,+ ,ID_B1 ,SINE ,B4 ,+
mm_br_e15_44350 ,3,chr13 ,51212891,51212912,+ ,ID_B1 ,SINE ,B4 ,+
mm_br_e15_44351 ,3,chr1 ,80368897,80368918,- ,(T)n ,Simple_repeat ,Simple_repeat ,+
mm_br_e15_44352 ,3,chr1 ,80368897,80368918,- ,(T)n ,Simple_repeat ,Simple_repeat ,+
mm_br_e15_44354 ,3,chr1 ,29087674,29087695,+ ,(A)n ,Simple_repeat ,Simple_repeat ,+
mm_br_e15_44355 ,3,chr12 ,50983659,50983680,- ,(T)n ,Simple_repeat ,Simple_repeat ,+
mm_br_e15_44356 ,3,chr14 ,79738525,79738546,+ ,AT_rich ,Low_complexity ,Low_complexity ,+
mm_br_e15_44357 ,3,chr5 ,53880137,53880158,+ ,L1MEc ,LINE ,L1 ,+
mm_br_e15_44358 ,3,chr3 ,41452254,41452275,+ ,(TAAAA)n ,Simple_repeat ,Simple_repeat ,+
mm_br_e15_44360 ,3,chr1 ,36773373,36773394,+ ,Lx8 ,LINE ,L1 ,-
mm_br_e15_44361 ,3,chr11 ,104176076,104176097,+ ,(A)n ,Simple_repeat ,Simple_repeat ,+
mm_br_e15_44362 ,3,chr11 ,104176076,104176097,+ ,(A)n ,Simple_repeat ,Simple_repeat ,+
mm_br_e15_44363 ,3,chr11 ,104176076,104176097,+ ,(A)n ,Simple_repeat ,Simple_repeat ,+
mm_br_e15_44364 ,3,chr11 ,104176076,104176097,+ ,(A)n ,Simple_repeat ,Simple_repeat ,+
mm_br_e15_44365 ,3,chr11 ,104176076,104176097,+ ,(A)n ,Simple_repeat ,Simple_repeat ,+
mm_br_e15_44366 ,3,chrX ,81616503,81616524,+ ,(A)n ,Simple_repeat ,Simple_repeat ,+
mm_br_e15_44367 ,3,chr8 ,129341010,129341031,+ ,RLTR14 ,LTR ,ERV1 ,-
mm_br_e15_44368 ,3,chr8 ,129341010,129341031,+ ,RLTR14 ,LTR ,ERV1 ,-
mm_br_e15_44369 ,3,chr11 ,104176075,104176096,+ ,(A)n ,Simple_repeat ,Simple_repeat ,+
mm_br_e15_44370 ,3,chr11 ,104176075,104176096,+ ,(A)n ,Simple_repeat ,Simple_repeat ,+
mm_br_e15_44371 ,3,chr11 ,112075802,112075823,+ ,(A)n ,Simple_repeat ,Simple_repeat ,+
mm_br_e15_44372 ,3,chr19 ,38864748,38864769,+ ,(A)n ,Simple_repeat ,Simple_repeat ,+
mm_br_e15_44373 ,3,chrX ,147558164,147558185,+ ,Lx6 ,LINE ,L1 ,+
mm_br_e15_44374 ,3,chr13 ,35522577,35522598,+ ,(A)n ,Simple_repeat ,Simple_repeat ,+
mm_br_e15_44375 ,3,chr1 ,62597714,62597735,+ ,(A)n ,Simple_repeat ,Simple_repeat ,+
mm_br_e15_44376 ,3,chrY_random ,19021073,19021094,+ ,L1_Mur1 ,LINE ,L1 ,+
mm_br_e15_44378 ,3,chr12 ,89492174,89492195,+ ,(A)n ,Simple_repeat ,Simple_repeat ,+
mm_br_e15_44379 ,3,chr12 ,89492174,89492195,+ ,(A)n ,Simple_repeat ,Simple_repeat ,+
mm_br_e15_44380 ,3,chr7 ,26040768,26040789,+ ,B1_Mur3 ,SINE ,Alu ,+
mm_br_e15_44381 ,3,chr7 ,26040768,26040789,+ ,B1_Mur3 ,SINE ,Alu ,+
mm_br_e15_44382 ,3,chr7 ,108205277,108205298,+ ,L1_Mus3 ,LINE ,L1 ,+
mm_br_e15_44467 ,2,chr11 ,101503162,101503183,+ ,U2 ,snRNA ,snRNA ,+
mm_br_e15_44475 ,2,chr17 ,39984192,39984213,+ ,SSU-rRNA_Hsa ,rRNA ,rRNA ,+
mm_br_e15_44525 ,2,chr17 ,71313094,71313115,+ ,LSU-rRNA_Hsa ,rRNA ,rRNA ,+
mm_br_e15_44530 ,2,chr8 ,15520087,15520108,+ ,LSU-rRNA_Hsa ,rRNA ,rRNA ,+
mm_br_e15_44531 ,2,chr8 ,15520087,15520108,+ ,LSU-rRNA_Hsa ,rRNA ,rRNA ,+
mm_br_e15_44619 ,2,chr12 ,79452054,79452075,+ ,LSU-rRNA_Hsa ,rRNA ,rRNA ,+
mm_br_e15_44624 ,2,chr17 ,39984193,39984214,+ ,SSU-rRNA_Hsa ,rRNA ,rRNA ,+
mm_br_e15_44648 ,2,chr13 ,21802452,21802473,+ ,tRNA-Gly-GGY ,tRNA ,tRNA ,+
mm_br_e15_44649 ,2,chr13 ,21802452,21802473,+ ,tRNA-Gly-GGY ,tRNA ,tRNA ,+
mm_br_e15_44675 ,2,chr1 ,46431120,46431141,+ ,5S ,rRNA ,rRNA ,+
mm_br_e15_44696 ,2,chr1 ,72272916,72272937,+ ,U2 ,snRNA ,snRNA ,+
mm_br_e15_44697 ,2,chr17 ,45757633,45757654,+ ,U6 ,snRNA ,snRNA ,+
mm_br_e15_44724 ,2,chr17 ,39984600,39984621,+ ,SSU-rRNA_Hsa ,rRNA ,rRNA ,+
mm_br_e15_44748 ,2,chr4 ,78419783,78419804,+ ,SSU-rRNA_Hsa ,rRNA ,rRNA ,+
mm_br_e15_44757 ,2,chr17 ,39984592,39984613,+ ,SSU-rRNA_Hsa ,rRNA ,rRNA ,+
mm_br_e15_44773 ,2,chr3 ,61963091,61963112,+ ,LSU-rRNA_Hsa ,rRNA ,rRNA ,+
mm_br_e15_44781 ,2,chr4 ,116875143,116875164,+ ,U5 ,snRNA ,snRNA ,+
mm_br_e15_44784 ,2,chr18 ,21460782,21460803,+ ,HY1 ,scRNA ,scRNA ,+
mm_br_e15_44785 ,2,chr18 ,21460782,21460803,+ ,HY1 ,scRNA ,scRNA ,+
mm_br_e15_44786 ,2,chr18 ,21460782,21460803,+ ,HY1 ,scRNA ,scRNA ,+
mm_br_e15_44787 ,2,chr18 ,21460782,21460803,+ ,HY1 ,scRNA ,scRNA ,+
mm_br_e15_44995 ,2,chr16 ,11144372,11144393,+ ,LSU-rRNA_Hsa ,rRNA ,rRNA ,+
mm_br_e15_45009 ,2,chr15 ,88665738,88665759,+ ,U6 ,snRNA ,snRNA ,+
mm_br_e15_45013 ,2,chr12 ,79452140,79452161,+ ,LSU-rRNA_Hsa ,rRNA ,rRNA ,+
mm_br_e15_45014 ,2,chr9 ,123371133,123371154,+ ,LSU-rRNA_Hsa ,rRNA ,rRNA ,+
mm_br_e15_45018 ,2,chr6 ,3151493,3151514,+ ,SSU-rRNA_Hsa ,rRNA ,rRNA ,+
mm_br_e15_45041 ,2,chr8 ,113586517,113586538,+ ,tRNA-Gly-GGY ,tRNA ,tRNA ,+
mm_br_e15_45161 ,2,chr9 ,123371169,123371190,+ ,LSU-rRNA_Hsa ,rRNA ,rRNA ,+
mm_br_e15_45162 ,2,chr9 ,123371169,123371190,+ ,LSU-rRNA_Hsa ,rRNA ,rRNA ,+
mm_br_e15_45290 ,2,chr11 ,49883222,49883243,+ ,MARNA ,DNA ,Mariner ,-
mm_br_e15_45291 ,2,chr11 ,49883222,49883243,+ ,MARNA ,DNA ,Mariner ,-
mm_br_e15_45292 ,2,chr11 ,49883222,49883243,+ ,MARNA ,DNA ,Mariner ,-
mm_br_e15_45293 ,2,chr11 ,49883222,49883243,+ ,MARNA ,DNA ,Mariner ,-
mm_br_e15_45294 ,2,chr11 ,49883222,49883243,+ ,MARNA ,DNA ,Mariner ,-
mm_br_e15_45295 ,2,chr11 ,49883222,49883243,+ ,MARNA ,DNA ,Mariner ,-
mm_br_e15_45296 ,2,chr11 ,49883222,49883243,+ ,MARNA ,DNA ,Mariner ,-
mm_br_e15_45297 ,2,chr11 ,49883222,49883243,+ ,MARNA ,DNA ,Mariner ,-
mm_br_e15_45298 ,2,chr11 ,49883222,49883243,+ ,MARNA ,DNA ,Mariner ,-
mm_br_e15_45299 ,2,chr11 ,49883222,49883243,+ ,MARNA ,DNA ,Mariner ,-
mm_br_e15_45300 ,2,chr11 ,49883222,49883243,+ ,MARNA ,DNA ,Mariner ,-
mm_br_e15_45301 ,2,chr11 ,49883222,49883243,+ ,MARNA ,DNA ,Mariner ,-
mm_br_e15_45302 ,2,chr11 ,49883222,49883243,+ ,MARNA ,DNA ,Mariner ,-
mm_br_e15_45317 ,2,chr3 ,5860483,5860504,+ ,LSU-rRNA_Hsa ,rRNA ,rRNA ,+
mm_br_e15_45318 ,2,chr3 ,5860483,5860504,+ ,LSU-rRNA_Hsa ,rRNA ,rRNA ,+
mm_br_e15_45322 ,2,chrX ,5684080,5684101,+ ,5S ,rRNA ,rRNA ,+
mm_br_e15_45336 ,2,chr1 ,173033192,173033213,+ ,tRNA-Glu-GAG_ ,tRNA ,tRNA ,+
mm_br_e15_45349 ,2,chr17 ,71313024,71313045,+ ,LSU-rRNA_Hsa ,rRNA ,rRNA ,+
mm_br_e15_45357 ,2,chrX ,19482475,19482496,+ ,HY3 ,scRNA ,scRNA ,+
mm_br_e15_45380 ,2,chr11 ,101488770,101488791,+ ,U2 ,snRNA ,snRNA ,+
mm_br_e15_45382 ,2,chr10 ,82417842,82417863,+ ,SSU-rRNA_Hsa ,rRNA ,rRNA ,+
mm_br_e15_45383 ,2,chr6 ,3151114,3151135,+ ,SSU-rRNA_Hsa ,rRNA ,rRNA ,+
mm_br_e15_45402 ,2,chr17 ,39983449,39983470,+ ,SSU-rRNA_Hsa ,rRNA ,rRNA ,+
mm_br_e15_45410 ,2,chr19 ,5038321,5038342,- ,tRNA-Ser-AGY ,tRNA ,tRNA ,-
mm_br_e15_45444 ,2,chr17 ,71313099,71313120,+ ,LSU-rRNA_Hsa ,rRNA ,rRNA ,+
mm_br_e15_45802 ,2,chr7 ,139250392,139250413,+ ,5S ,rRNA ,rRNA ,+
mm_br_e15_45803 ,2,chr7 ,139250392,139250413,+ ,5S ,rRNA ,rRNA ,+
mm_br_e15_45835 ,2,chr9 ,64585868,64585889,+ ,tRNA-Gln-CAG ,tRNA ,tRNA ,+
mm_br_e15_45845 ,2,chrX ,3846777,3846798,+ ,LSU-rRNA_Hsa ,rRNA ,rRNA ,+
mm_br_e15_45868 ,2,chr6 ,29338831,29338852,+ ,tRNA-Pro-CCY ,tRNA ,tRNA ,+
mm_br_e15_45869 ,2,chr6 ,29338831,29338852,+ ,tRNA-Pro-CCY ,tRNA ,tRNA ,+
mm_br_e15_45872 ,2,chr7 ,65654692,65654713,+ ,tRNA-Glu-GAG_ ,tRNA ,tRNA ,+
mm_br_e15_45926 ,2,chr8 ,113586476,113586497,+ ,tRNA-Gly-GGY ,tRNA ,tRNA ,+
mm_br_e15_45927 ,2,chr8 ,113586476,113586497,+ ,tRNA-Gly-GGY ,tRNA ,tRNA ,+
mm_br_e15_45928 ,2,chr17 ,39983451,39983472,+ ,SSU-rRNA_Hsa ,rRNA ,rRNA ,+
mm_br_e15_45932 ,2,chr1 ,183986197,183986218,+ ,tRNA-Ser-AGY ,tRNA ,tRNA ,+
mm_br_e15_45977 ,2,chr11 ,45653416,45653437,- ,ID_B1 ,SINE ,B4 ,+
mm_br_e15_45982 ,2,chr10 ,77776993,77777014,+ ,5S ,rRNA ,rRNA ,+
mm_br_e15_45988 ,2,chr7 ,135936112,135936133,+ ,tRNA-Lys-AAG ,tRNA ,tRNA ,+
mm_br_e15_45989 ,2,chr16 ,33002084,33002105,+ ,5S ,rRNA ,rRNA ,+
mm_br_e15_45990 ,2,chr16 ,33002084,33002105,+ ,5S ,rRNA ,rRNA ,+
mm_br_e15_45997 ,2,chr1 ,138261489,138261510,+ ,LSU-rRNA_Hsa ,rRNA ,rRNA ,+
mm_br_e15_46016 ,2,chr18 ,40952384,40952405,+ ,4.5SRNA ,scRNA ,scRNA ,+
mm_br_e15_46047 ,2,chr11 ,101488775,101488796,+ ,U2 ,snRNA ,snRNA ,+
mm_br_e15_46077 ,2,chr17 ,39983441,39983462,+ ,SSU-rRNA_Hsa ,rRNA ,rRNA ,+
mm_br_e15_46083 ,2,chr19 ,13129274,13129295,+ ,SSU-rRNA_Hsa ,rRNA ,rRNA ,+
mm_br_e15_46100 ,2,chr17 ,39984654,39984675,+ ,SSU-rRNA_Hsa ,rRNA ,rRNA ,+
mm_br_e15_46115 ,2,chr18 ,39849921,39849942,+ ,B3A ,SINE ,B2 ,+
mm_br_e15_46158 ,2,chr3 ,97485409,97485430,+ ,tRNA-Gln-CAG ,tRNA ,tRNA ,+
mm_br_e15_46162 ,2,chr10 ,12642387,12642408,- ,tRNA-Leu-TTA ,tRNA ,tRNA ,-
mm_br_e15_46192 ,2,chr11 ,101488783,101488804,+ ,U2 ,snRNA ,snRNA ,+
mm_br_e15_46211 ,2,chr19 ,20056649,20056670,- ,Lx3C ,LINE ,L1 ,+
mm_br_e15_46212 ,2,chr19 ,20056649,20056670,- ,Lx3C ,LINE ,L1 ,+
mm_br_e15_46213 ,2,chr19 ,20056649,20056670,- ,Lx3C ,LINE ,L1 ,+
mm_br_e15_46256 ,2,chr4 ,16603101,16603122,+ ,U6 ,snRNA ,snRNA ,+
mm_br_e15_46279 ,2,chr12 ,55815349,55815370,+ ,U1 ,snRNA ,snRNA ,+
mm_br_e15_46327 ,2,chr12 ,100883821,100883842,+ ,LSU-rRNA_Hsa ,rRNA ,rRNA ,+
mm_br_e15_46353 ,2,chr3 ,5860379,5860400,+ ,LSU-rRNA_Hsa ,rRNA ,rRNA ,+
mm_br_e15_46393 ,2,chr5 ,84968578,84968599,+ ,ORR1A4 ,LTR ,MaLR ,+
mm_br_e15_51171 ,2,chr3 ,5860632,5860653,+ ,LSU-rRNA_Hsa ,rRNA ,rRNA ,+
mm_br_e15_51174 ,2,chr17 ,39985063,39985084,+ ,SSU-rRNA_Hsa ,rRNA ,rRNA ,+
mm_br_e15_51175 ,2,chr17 ,39985063,39985084,+ ,SSU-rRNA_Hsa ,rRNA ,rRNA ,+
mm_br_e15_51202 ,2,chr16 ,11144060,11144081,+ ,LSU-rRNA_Hsa ,rRNA ,rRNA ,+
mm_br_e15_51203 ,2,chr3 ,5860603,5860624,+ ,LSU-rRNA_Hsa ,rRNA ,rRNA ,+
mm_br_e15_51205 ,2,chr4 ,78420092,78420113,+ ,SSU-rRNA_Hsa ,rRNA ,rRNA ,+
mm_br_e15_51232 ,2,chr7 ,127897619,127897640,- ,LSU-rRNA_Hsa ,rRNA ,rRNA ,-
mm_br_e15_51244 ,2,chr12 ,110818493,110818514,+ ,L2b ,LINE ,L2 ,-
mm_br_e15_51245 ,2,chr12 ,110818493,110818514,+ ,L2b ,LINE ,L2 ,-
mm_br_e15_51252 ,2,chr9 ,123371159,123371180,+ ,LSU-rRNA_Hsa ,rRNA ,rRNA ,+
mm_br_e15_51259 ,2,chr4 ,94331897,94331918,+ ,L2c ,LINE ,L2 ,+
mm_br_e15_51261 ,2,chr13 ,97960508,97960529,- ,LSU-rRNA_Hsa ,rRNA ,rRNA ,-
mm_br_e15_51262 ,2,chr13 ,97960508,97960529,- ,LSU-rRNA_Hsa ,rRNA ,rRNA ,-
mm_br_e15_51273 ,2,chr17 ,39983378,39983399,+ ,SSU-rRNA_Hsa ,rRNA ,rRNA ,+
mm_br_e15_51278 ,2,chr3 ,61963092,61963113,+ ,LSU-rRNA_Hsa ,rRNA ,rRNA ,+
mm_br_e15_51280 ,2,chr10 ,62316529,62316550,+ ,CT-rich ,Low_complexity ,Low_complexity ,+
mm_br_e15_52191 ,2,chrX ,3846774,3846795,+ ,LSU-rRNA_Hsa ,rRNA ,rRNA ,+
mm_br_e15_52214 ,2,chr17 ,39984644,39984665,+ ,SSU-rRNA_Hsa ,rRNA ,rRNA ,+
mm_br_e15_52239 ,2,chr2 ,151608376,151608397,+ ,L1_Mus4 ,LINE ,L1 ,-
mm_br_e15_52244 ,2,chr3 ,5860612,5860633,+ ,LSU-rRNA_Hsa ,rRNA ,rRNA ,+
mm_br_e15_52247 ,2,chr3 ,97485407,97485428,+ ,tRNA-Gln-CAG ,tRNA ,tRNA ,+
mm_br_e15_52248 ,2,chr3 ,97485407,97485428,+ ,tRNA-Gln-CAG ,tRNA ,tRNA ,+
mm_br_e15_52277 ,2,chr4 ,49247153,49247174,+ ,Lx8 ,LINE ,L1 ,-
mm_br_e15_52296 ,2,chr16 ,41217900,41217921,+ ,5S ,rRNA ,rRNA ,+
mm_br_e15_52297 ,2,chr16 ,41217900,41217921,+ ,5S ,rRNA ,rRNA ,+
mm_br_e15_52308 ,2,chr12 ,109896890,109896911,+ ,MamSINE1 ,SINE ,tRNA ,-
mm_br_e15_52309 ,2,chr12 ,109896890,109896911,+ ,MamSINE1 ,SINE ,tRNA ,-
mm_br_e15_52310 ,2,chr12 ,109896890,109896911,+ ,MamSINE1 ,SINE ,tRNA ,-
mm_br_e15_52311 ,2,chr12 ,109896890,109896911,+ ,MamSINE1 ,SINE ,tRNA ,-
mm_br_e15_52329 ,2,chr10 ,30530956,30530977,+ ,tRNA-Glu-GAG_ ,tRNA ,tRNA ,+
mm_br_e15_52330 ,2,chr3 ,5860607,5860628,+ ,LSU-rRNA_Hsa ,rRNA ,rRNA ,+
mm_br_e15_52332 ,2,chr7 ,105963935,105963956,+ ,tRNA-Pro-CCA ,tRNA ,tRNA ,+
mm_br_e15_52333 ,2,chr15 ,6116414,6116435,+ ,tRNA-Pro-CCY ,tRNA ,tRNA ,+
mm_br_e15_52335 ,2,chr7 ,65654695,65654716,+ ,tRNA-Glu-GAG_ ,tRNA ,tRNA ,+
mm_br_e15_52338 ,2,chr17 ,39985087,39985108,+ ,SSU-rRNA_Hsa ,rRNA ,rRNA ,+
mm_br_e15_52339 ,2,chr17 ,39985087,39985108,+ ,SSU-rRNA_Hsa ,rRNA ,rRNA ,+
mm_br_e15_52723 ,2,chr15 ,79522965,79522986,+ ,5S ,rRNA ,rRNA ,+
mm_br_e15_54908 ,2,chr2 ,122203711,122203732,+ ,tRNA-His-CAY_ ,tRNA ,tRNA ,+
mm_br_e15_54913 ,2,chr17 ,39983979,39984000,+ ,SSU-rRNA_Hsa ,rRNA ,rRNA ,+
mm_br_e15_55010 ,2,chr11 ,68853918,68853939,+ ,tRNA-Pro-CCG ,tRNA ,tRNA ,+
mm_br_e15_55032 ,2,chr17 ,39984053,39984074,+ ,SSU-rRNA_Hsa ,rRNA ,rRNA ,+
mm_br_e15_55034 ,2,chr15 ,85008190,85008211,+ ,LSU-rRNA_Hsa ,rRNA ,rRNA ,+
mm_br_e15_55190 ,2,chr7 ,86611338,86611359,+ ,tRNA-Arg-CGA_ ,tRNA ,tRNA ,+
mm_br_e15_55209 ,2,chr7 ,17057206,17057227,+ ,5S ,rRNA ,rRNA ,+
mm_br_e15_55225 ,2,chr9 ,40612078,40612099,+ ,U14 ,snRNA ,snRNA ,+
mm_br_e15_55271 ,2,chr12 ,110849770,110849791,+ ,(CGGT)n ,Simple_repeat ,Simple_repeat ,+
mm_br_e15_55276 ,2,chr17 ,39983846,39983867,+ ,SSU-rRNA_Hsa ,rRNA ,rRNA ,+
mm_br_e15_55310 ,2,chr17 ,39985074,39985095,+ ,SSU-rRNA_Hsa ,rRNA ,rRNA ,+
mm_br_e15_55330 ,2,chr11 ,95942469,95942490,+ ,LSU-rRNA_Hsa ,rRNA ,rRNA ,+
mm_br_e15_55331 ,2,chr11 ,95942469,95942490,+ ,LSU-rRNA_Hsa ,rRNA ,rRNA ,+
mm_br_e15_55332 ,2,chr11 ,95942469,95942490,+ ,LSU-rRNA_Hsa ,rRNA ,rRNA ,+
mm_br_e15_55344 ,2,chr3 ,5860676,5860697,+ ,LSU-rRNA_Hsa ,rRNA ,rRNA ,+
mm_br_e15_55378 ,2,chr1 ,72283595,72283616,+ ,U2 ,snRNA ,snRNA ,+
mm_br_e15_55405 ,2,chr5 ,139845663,139845684,- ,MIRm ,SINE ,MIR ,+
mm_br_e15_55546 ,2,chr3 ,37380560,37380581,+ ,LSU-rRNA_Hsa ,rRNA ,rRNA ,+
mm_br_e15_55548 ,2,chr2 ,148780744,148780765,+ ,MMERVK10C-int ,LTR ,ERVK ,-
mm_br_e15_55585 ,2,chr1 ,172958140,172958161,+ ,U1 ,snRNA ,snRNA ,+
mm_br_e15_55641 ,2,chr13 ,21259505,21259526,+ ,tRNA-Met_ ,tRNA ,tRNA ,+
mm_br_e15_55885 ,2,chr13 ,21988797,21988818,- ,tRNA-Ile-ATA ,tRNA ,tRNA ,-
mm_br_e15_55886 ,2,chr13 ,21988797,21988818,- ,tRNA-Ile-ATA ,tRNA ,tRNA ,-
mm_br_e15_56005 ,2,chr12 ,109896892,109896913,+ ,MamSINE1 ,SINE ,tRNA ,-
mm_br_e15_56016 ,2,chr5 ,147072815,147072836,+ ,LSU-rRNA_Hsa ,rRNA ,rRNA ,+
mm_br_e15_56048 ,2,chr6 ,89713898,89713919,+ ,tRNA-Gln-CAG ,tRNA ,tRNA ,+
mm_br_e15_56051 ,2,chr3 ,131012395,131012416,+ ,RLTR6-int ,LTR ,ERV1 ,-
mm_br_e15_56062 ,2,chr17 ,39984189,39984210,+ ,SSU-rRNA_Hsa ,rRNA ,rRNA ,+
mm_br_e15_56161 ,2,chr3 ,89031048,89031069,- ,GC_rich ,Low_complexity ,Low_complexity ,+
mm_br_e15_56162 ,2,chr3 ,89031048,89031069,- ,GC_rich ,Low_complexity ,Low_complexity ,+
mm_br_e15_56163 ,2,chr3 ,89031048,89031069,- ,GC_rich ,Low_complexity ,Low_complexity ,+
mm_br_e15_56164 ,2,chr3 ,89031048,89031069,- ,GC_rich ,Low_complexity ,Low_complexity ,+
mm_br_e15_56165 ,2,chr3 ,89031048,89031069,- ,GC_rich ,Low_complexity ,Low_complexity ,+
mm_br_e15_56166 ,2,chr3 ,89031048,89031069,- ,GC_rich ,Low_complexity ,Low_complexity ,+
mm_br_e15_56167 ,2,chr3 ,89031048,89031069,- ,GC_rich ,Low_complexity ,Low_complexity ,+
mm_br_e15_56168 ,2,chr3 ,89031048,89031069,- ,GC_rich ,Low_complexity ,Low_complexity ,+
mm_br_e15_56169 ,2,chr3 ,89031048,89031069,- ,GC_rich ,Low_complexity ,Low_complexity ,+
mm_br_e15_56170 ,2,chr3 ,89031048,89031069,- ,GC_rich ,Low_complexity ,Low_complexity ,+
mm_br_e15_56171 ,2,chr3 ,89031048,89031069,- ,GC_rich ,Low_complexity ,Low_complexity ,+
mm_br_e15_56172 ,2,chr3 ,89031048,89031069,- ,GC_rich ,Low_complexity ,Low_complexity ,+
mm_br_e15_56173 ,2,chr3 ,89031048,89031069,- ,GC_rich ,Low_complexity ,Low_complexity ,+
mm_br_e15_56174 ,2,chr3 ,89031048,89031069,- ,GC_rich ,Low_complexity ,Low_complexity ,+
mm_br_e15_56175 ,2,chr3 ,89031048,89031069,- ,GC_rich ,Low_complexity ,Low_complexity ,+
mm_br_e15_56176 ,2,chr3 ,89031048,89031069,- ,GC_rich ,Low_complexity ,Low_complexity ,+
mm_br_e15_56177 ,2,chr3 ,89031048,89031069,- ,GC_rich ,Low_complexity ,Low_complexity ,+
mm_br_e15_56178 ,2,chr3 ,89031048,89031069,- ,GC_rich ,Low_complexity ,Low_complexity ,+
mm_br_e15_56179 ,2,chr3 ,89031048,89031069,- ,GC_rich ,Low_complexity ,Low_complexity ,+
mm_br_e15_56180 ,2,chr3 ,89031048,89031069,- ,GC_rich ,Low_complexity ,Low_complexity ,+
mm_br_e15_56181 ,2,chr3 ,89031048,89031069,- ,GC_rich ,Low_complexity ,Low_complexity ,+
mm_br_e15_56182 ,2,chr3 ,89031048,89031069,- ,GC_rich ,Low_complexity ,Low_complexity ,+
mm_br_e15_56183 ,2,chr3 ,89031048,89031069,- ,GC_rich ,Low_complexity ,Low_complexity ,+
mm_br_e15_56202 ,2,chr11 ,101488768,101488789,+ ,U2 ,snRNA ,snRNA ,+
mm_br_e15_56205 ,2,chrX ,7384268,7384289,+ ,B1F ,SINE ,Alu ,-
mm_br_e15_56206 ,2,chrX ,7384268,7384289,+ ,B1F ,SINE ,Alu ,-
mm_br_e15_56215 ,2,chr14 ,79881480,79881501,+ ,tRNA-Glu-GAG_ ,tRNA ,tRNA ,+
mm_br_e15_56216 ,2,chr14 ,79881480,79881501,+ ,tRNA-Glu-GAG_ ,tRNA ,tRNA ,+
mm_br_e15_56276 ,2,chr11 ,83085073,83085094,+ ,U2 ,snRNA ,snRNA ,+
mm_br_e15_56282 ,2,chr17 ,39983951,39983972,+ ,SSU-rRNA_Hsa ,rRNA ,rRNA ,+
mm_br_e15_56344 ,2,chr10 ,30530958,30530979,+ ,tRNA-Glu-GAG_ ,tRNA ,tRNA ,+
mm_br_e15_56345 ,2,chr10 ,30530958,30530979,+ ,tRNA-Glu-GAG_ ,tRNA ,tRNA ,+
mm_br_e15_56352 ,2,chr3 ,5860609,5860630,+ ,LSU-rRNA_Hsa ,rRNA ,rRNA ,+
mm_br_e15_56353 ,2,chr3 ,5860609,5860630,+ ,LSU-rRNA_Hsa ,rRNA ,rRNA ,+
mm_br_e15_56393 ,2,chrM ,2678,2699,+ ,tRNA-Leu-TTA(m) ,tRNA ,tRNA ,+
mm_br_e15_56400 ,2,chrM ,2055,2076,+ ,LSU-rRNA_Hsa ,rRNA ,rRNA ,+
mm_br_e15_56458 ,2,chr2 ,98503008,98503029,+ ,GSAT_MM ,Satellite ,Satellite ,+
mm_br_e15_56462 ,2,chr15 ,86025336,86025357,+ ,LSU-rRNA_Hsa ,rRNA ,rRNA ,+
mm_br_e15_56463 ,2,chr15 ,86025336,86025357,+ ,LSU-rRNA_Hsa ,rRNA ,rRNA ,+
mm_br_e15_56465 ,2,chr17 ,39984161,39984182,+ ,SSU-rRNA_Hsa ,rRNA ,rRNA ,+
mm_br_e15_56484 ,2,chr10 ,92895852,92895873,+ ,MER57D ,LTR ,ERV1 ,-
mm_br_e15_56492 ,2,chr7 ,65654697,65654718,+ ,tRNA-Glu-GAG_ ,tRNA ,tRNA ,+
mm_br_e15_56540 ,2,chr12 ,63827820,63827841,+ ,tRNA-Lys-AAG ,tRNA ,tRNA ,+
mm_br_e15_56541 ,2,chr12 ,63827820,63827841,+ ,tRNA-Lys-AAG ,tRNA ,tRNA ,+
mm_br_e15_56548 ,2,chr16 ,16854376,16854397,+ ,tRNA-Lys-AAG ,tRNA ,tRNA ,+
mm_br_e15_56552 ,2,chr15 ,73085248,73085269,- ,L2c ,LINE ,L2 ,-
mm_br_e15_56620 ,2,chr14 ,64346073,64346094,+ ,(CAT)n ,Simple_repeat ,Simple_repeat ,+
mm_br_e15_56621 ,2,chr14 ,64346073,64346094,+ ,(CAT)n ,Simple_repeat ,Simple_repeat ,+
mm_br_e15_56622 ,2,chr14 ,64346073,64346094,+ ,(CAT)n ,Simple_repeat ,Simple_repeat ,+
mm_br_e15_56623 ,2,chr14 ,64346073,64346094,+ ,(CAT)n ,Simple_repeat ,Simple_repeat ,+
mm_br_e15_56624 ,2,chr14 ,64346073,64346094,+ ,(CAT)n ,Simple_repeat ,Simple_repeat ,+
mm_br_e15_56625 ,2,chr14 ,64346073,64346094,+ ,(CAT)n ,Simple_repeat ,Simple_repeat ,+
mm_br_e15_56626 ,2,chr14 ,64346073,64346094,+ ,(CAT)n ,Simple_repeat ,Simple_repeat ,+
mm_br_e15_56627 ,2,chr14 ,64346073,64346094,+ ,(CAT)n ,Simple_repeat ,Simple_repeat ,+
mm_br_e15_56628 ,2,chr14 ,64346073,64346094,+ ,(CAT)n ,Simple_repeat ,Simple_repeat ,+
mm_br_e15_56629 ,2,chr14 ,64346073,64346094,+ ,(CAT)n ,Simple_repeat ,Simple_repeat ,+
mm_br_e15_56630 ,2,chr14 ,64346073,64346094,+ ,(CAT)n ,Simple_repeat ,Simple_repeat ,+
mm_br_e15_56631 ,2,chr14 ,64346073,64346094,+ ,(CAT)n ,Simple_repeat ,Simple_repeat ,+
mm_br_e15_56632 ,2,chr14 ,64346073,64346094,+ ,(CAT)n ,Simple_repeat ,Simple_repeat ,+
mm_br_e15_56633 ,2,chr14 ,64346073,64346094,+ ,(CAT)n ,Simple_repeat ,Simple_repeat ,+
mm_br_e15_56634 ,2,chr14 ,64346073,64346094,+ ,(CAT)n ,Simple_repeat ,Simple_repeat ,+
mm_br_e15_56635 ,2,chr14 ,64346073,64346094,+ ,(CAT)n ,Simple_repeat ,Simple_repeat ,+
mm_br_e15_56636 ,2,chr14 ,64346073,64346094,+ ,(CAT)n ,Simple_repeat ,Simple_repeat ,+
mm_br_e15_56637 ,2,chr14 ,64346073,64346094,+ ,(CAT)n ,Simple_repeat ,Simple_repeat ,+
mm_br_e15_56638 ,2,chr14 ,64346073,64346094,+ ,(CAT)n ,Simple_repeat ,Simple_repeat ,+
mm_br_e15_56639 ,2,chr14 ,64346073,64346094,+ ,(CAT)n ,Simple_repeat ,Simple_repeat ,+
mm_br_e15_56640 ,2,chr14 ,64346073,64346094,+ ,(CAT)n ,Simple_repeat ,Simple_repeat ,+
mm_br_e15_56641 ,2,chr14 ,64346073,64346094,+ ,(CAT)n ,Simple_repeat ,Simple_repeat ,+
mm_br_e15_56642 ,2,chr14 ,64346073,64346094,+ ,(CAT)n ,Simple_repeat ,Simple_repeat ,+
mm_br_e15_56643 ,2,chr14 ,64346073,64346094,+ ,(CAT)n ,Simple_repeat ,Simple_repeat ,+
mm_br_e15_56644 ,2,chr14 ,64346073,64346094,+ ,(CAT)n ,Simple_repeat ,Simple_repeat ,+
mm_br_e15_56645 ,2,chr14 ,64346073,64346094,+ ,(CAT)n ,Simple_repeat ,Simple_repeat ,+
mm_br_e15_56646 ,2,chr14 ,64346073,64346094,+ ,(CAT)n ,Simple_repeat ,Simple_repeat ,+
mm_br_e15_56647 ,2,chr14 ,64346073,64346094,+ ,(CAT)n ,Simple_repeat ,Simple_repeat ,+
mm_br_e15_56648 ,2,chr14 ,64346073,64346094,+ ,(CAT)n ,Simple_repeat ,Simple_repeat ,+
mm_br_e15_56649 ,2,chr14 ,64346073,64346094,+ ,(CAT)n ,Simple_repeat ,Simple_repeat ,+
mm_br_e15_56667 ,2,chr15 ,86025329,86025350,+ ,LSU-rRNA_Hsa ,rRNA ,rRNA ,+
mm_br_e15_57065 ,2,chr1 ,72283574,72283595,+ ,U2 ,snRNA ,snRNA ,+
mm_br_e15_57068 ,2,chr2 ,10427359,10427380,+ ,(TATATG)n ,Simple_repeat ,Simple_repeat ,+
mm_br_e15_57255 ,2,chr17 ,39984222,39984243,+ ,SSU-rRNA_Hsa ,rRNA ,rRNA ,+
mm_br_e15_57277 ,2,chr11 ,101488771,101488792,+ ,U2 ,snRNA ,snRNA ,+
mm_br_e15_57289 ,2,chr6 ,3151641,3151662,+ ,SSU-rRNA_Hsa ,rRNA ,rRNA ,+
mm_br_e15_57326 ,2,chr6 ,3151115,3151136,+ ,SSU-rRNA_Hsa ,rRNA ,rRNA ,+
mm_br_e15_57327 ,2,chr6 ,3151115,3151136,+ ,SSU-rRNA_Hsa ,rRNA ,rRNA ,+
mm_br_e15_57328 ,2,chr6 ,3151115,3151136,+ ,SSU-rRNA_Hsa ,rRNA ,rRNA ,+
mm_br_e15_57340 ,2,chr13 ,23390650,23390671,+ ,tRNA-Val-GTY ,tRNA ,tRNA ,+
mm_br_e15_57342 ,2,chr11 ,87262175,87262196,+ ,U3 ,snRNA ,snRNA ,+
mm_br_e15_57344 ,2,chr16 ,11144370,11144391,+ ,LSU-rRNA_Hsa ,rRNA ,rRNA ,+
mm_br_e15_57345 ,2,chr16 ,11144370,11144391,+ ,LSU-rRNA_Hsa ,rRNA ,rRNA ,+
mm_br_e15_57366 ,2,chr3 ,30500192,30500213,+ ,tRNA-Val-GTY ,tRNA ,tRNA ,+
mm_br_e15_57367 ,2,chr3 ,30500192,30500213,+ ,tRNA-Val-GTY ,tRNA ,tRNA ,+
mm_br_e15_57368 ,2,chr3 ,30500192,30500213,+ ,tRNA-Val-GTY ,tRNA ,tRNA ,+
mm_br_e15_57369 ,2,chr3 ,30500192,30500213,+ ,tRNA-Val-GTY ,tRNA ,tRNA ,+
mm_br_e15_57370 ,2,chr3 ,30500192,30500213,+ ,tRNA-Val-GTY ,tRNA ,tRNA ,+
mm_br_e15_57371 ,2,chr3 ,30500192,30500213,+ ,tRNA-Val-GTY ,tRNA ,tRNA ,+
mm_br_e15_57372 ,2,chr3 ,30500192,30500213,+ ,tRNA-Val-GTY ,tRNA ,tRNA ,+
mm_br_e15_57373 ,2,chr3 ,30500192,30500213,+ ,tRNA-Val-GTY ,tRNA ,tRNA ,+
mm_br_e15_57374 ,2,chr3 ,30500192,30500213,+ ,tRNA-Val-GTY ,tRNA ,tRNA ,+
mm_br_e15_57375 ,2,chr3 ,30500192,30500213,+ ,tRNA-Val-GTY ,tRNA ,tRNA ,+
mm_br_e15_57376 ,2,chr3 ,30500192,30500213,+ ,tRNA-Val-GTY ,tRNA ,tRNA ,+
mm_br_e15_57377 ,2,chr3 ,30500192,30500213,+ ,tRNA-Val-GTY ,tRNA ,tRNA ,+
mm_br_e15_57378 ,2,chr3 ,30500192,30500213,+ ,tRNA-Val-GTY ,tRNA ,tRNA ,+
mm_br_e15_57379 ,2,chr3 ,30500192,30500213,+ ,tRNA-Val-GTY ,tRNA ,tRNA ,+
mm_br_e15_57380 ,2,chr3 ,30500192,30500213,+ ,tRNA-Val-GTY ,tRNA ,tRNA ,+
mm_br_e15_57381 ,2,chr3 ,30500192,30500213,+ ,tRNA-Val-GTY ,tRNA ,tRNA ,+
mm_br_e15_57382 ,2,chr3 ,30500192,30500213,+ ,tRNA-Val-GTY ,tRNA ,tRNA ,+
mm_br_e15_57383 ,2,chr3 ,30500192,30500213,+ ,tRNA-Val-GTY ,tRNA ,tRNA ,+
mm_br_e15_57384 ,2,chr3 ,30500192,30500213,+ ,tRNA-Val-GTY ,tRNA ,tRNA ,+
mm_br_e15_57385 ,2,chr3 ,30500192,30500213,+ ,tRNA-Val-GTY ,tRNA ,tRNA ,+
mm_br_e15_57386 ,2,chr3 ,30500192,30500213,+ ,tRNA-Val-GTY ,tRNA ,tRNA ,+
mm_br_e15_57387 ,2,chr3 ,30500192,30500213,+ ,tRNA-Val-GTY ,tRNA ,tRNA ,+
mm_br_e15_57388 ,2,chr3 ,30500192,30500213,+ ,tRNA-Val-GTY ,tRNA ,tRNA ,+
mm_br_e15_57389 ,2,chr3 ,30500192,30500213,+ ,tRNA-Val-GTY ,tRNA ,tRNA ,+
mm_br_e15_57390 ,2,chr3 ,30500192,30500213,+ ,tRNA-Val-GTY ,tRNA ,tRNA ,+
mm_br_e15_57391 ,2,chr3 ,30500192,30500213,+ ,tRNA-Val-GTY ,tRNA ,tRNA ,+
mm_br_e15_57392 ,2,chr3 ,30500192,30500213,+ ,tRNA-Val-GTY ,tRNA ,tRNA ,+
mm_br_e15_57393 ,2,chr3 ,30500192,30500213,+ ,tRNA-Val-GTY ,tRNA ,tRNA ,+
mm_br_e15_57405 ,2,chr13 ,23377270,23377291,+ ,tRNA-Val-GTY ,tRNA ,tRNA ,+
mm_br_e15_57406 ,2,chr13 ,23377270,23377291,+ ,tRNA-Val-GTY ,tRNA ,tRNA ,+
mm_br_e15_57407 ,2,chr13 ,23377270,23377291,+ ,tRNA-Val-GTY ,tRNA ,tRNA ,+
mm_br_e15_57416 ,2,chr3 ,49271158,49271179,- ,tRNA-Val-GTY ,tRNA ,tRNA ,-
mm_br_e15_57605 ,2,chr5 ,125884619,125884640,- ,tRNA-Ala-GCG ,tRNA ,tRNA ,-
mm_br_e15_57606 ,2,chr5 ,125884619,125884640,- ,tRNA-Ala-GCG ,tRNA ,tRNA ,-
mm_br_e15_57607 ,2,chr5 ,125884619,125884640,- ,tRNA-Ala-GCG ,tRNA ,tRNA ,-
mm_br_e15_57608 ,2,chr7 ,65654736,65654757,+ ,tRNA-Glu-GAG_ ,tRNA ,tRNA ,+
mm_br_e15_57657 ,2,chr5 ,147072813,147072834,+ ,LSU-rRNA_Hsa ,rRNA ,rRNA ,+
mm_br_e15_57659 ,2,chr1 ,87571520,87571541,+ ,5S ,rRNA ,rRNA ,+
mm_br_e15_57660 ,2,chr10 ,77776980,77777001,+ ,5S ,rRNA ,rRNA ,+
mm_br_e15_57664 ,2,chr13 ,22012086,22012107,+ ,tRNA-Gln-CAG ,tRNA ,tRNA ,+
mm_br_e15_57666 ,2,chrX ,91819327,91819348,+ ,L1Md_A ,LINE ,L1 ,-
mm_br_e15_57667 ,2,chr6 ,3151113,3151134,+ ,SSU-rRNA_Hsa ,rRNA ,rRNA ,+
mm_br_e15_57699 ,2,chr10 ,30530960,30530981,+ ,tRNA-Glu-GAG_ ,tRNA ,tRNA ,+
mm_br_e15_57700 ,2,chr10 ,30530960,30530981,+ ,tRNA-Glu-GAG_ ,tRNA ,tRNA ,+
mm_br_e15_57731 ,2,chr3 ,96178080,96178101,+ ,U1 ,snRNA ,snRNA ,+
mm_br_e15_57743 ,2,chr6 ,38007974,38007995,- ,U13 ,snRNA ,snRNA ,-
mm_br_e15_57750 ,2,chr2 ,113513066,113513087,+ ,4.5SRNA ,scRNA ,scRNA ,+
mm_br_e15_57765 ,2,chrX ,70271983,70272004,+ ,LSU-rRNA_Hsa ,rRNA ,rRNA ,+
mm_br_e15_57766 ,2,chr5 ,123229333,123229354,- ,(CTCGG)n ,Simple_repeat ,Simple_repeat ,+
mm_br_e15_57827 ,2,chr2 ,158294095,158294116,- ,Lx4B ,LINE ,L1 ,-
mm_br_e15_57830 ,2,chr7 ,111571875,111571896,+ ,U6 ,snRNA ,snRNA ,+
mm_br_e15_57831 ,2,chr16 ,82543561,82543582,+ ,U6 ,snRNA ,snRNA ,+
mm_br_e15_57834 ,2,chr17 ,39985124,39985145,+ ,SSU-rRNA_Hsa ,rRNA ,rRNA ,+
mm_br_e15_57836 ,2,chr17 ,39984263,39984284,+ ,SSU-rRNA_Hsa ,rRNA ,rRNA ,+
mm_br_e15_57842 ,2,chr17 ,39983377,39983398,+ ,SSU-rRNA_Hsa ,rRNA ,rRNA ,+
mm_br_e15_57883 ,2,chr18 ,34807054,34807075,+ ,5S ,rRNA ,rRNA ,+
mm_br_e15_57895 ,2,chr14 ,62162478,62162499,+ ,tRNA-Lys-AAG ,tRNA ,tRNA ,+
mm_br_e15_57904 ,2,chr12 ,110849769,110849790,+ ,(CGGT)n ,Simple_repeat ,Simple_repeat ,+
mm_br_e15_57954 ,2,chr13 ,22006707,22006728,+ ,tRNA-Leu-TTG ,tRNA ,tRNA ,+
mm_br_e15_57964 ,2,chr1 ,172968745,172968766,+ ,tRNA-Leu-CTG ,tRNA ,tRNA ,+
mm_br_e15_57965 ,2,chr1 ,172968745,172968766,+ ,tRNA-Leu-CTG ,tRNA ,tRNA ,+
mm_br_e15_58210 ,2,chr6 ,3151516,3151537,+ ,SSU-rRNA_Hsa ,rRNA ,rRNA ,+
mm_br_e15_58233 ,2,chr2 ,115970583,115970604,+ ,tRNA-Ser-TCY ,tRNA ,tRNA ,+
mm_br_e15_58280 ,2,chr17 ,39983359,39983380,+ ,SSU-rRNA_Hsa ,rRNA ,rRNA ,+
mm_br_e15_58437 ,2,chr13 ,21356484,21356505,+ ,tRNA-Thr-ACG_ ,tRNA ,tRNA ,+
mm_br_e15_58443 ,2,chr6 ,47731623,47731644,+ ,HY3 ,scRNA ,scRNA ,+
mm_br_e15_58449 ,2,chr13 ,21346139,21346160,+ ,tRNA-Ala-GCG ,tRNA ,tRNA ,+
mm_br_e15_58450 ,2,chr13 ,23518440,23518461,+ ,tRNA-Tyr-TAC ,tRNA ,tRNA ,+
mm_br_e15_58454 ,2,chr19 ,12086421,12086442,+ ,tRNA-Val-GTA ,tRNA ,tRNA ,+
mm_br_e15_58469 ,2,chr3 ,96962024,96962045,+ ,tRNA-Glu-GAG_ ,tRNA ,tRNA ,+
mm_br_e15_58496 ,2,chr4 ,137519733,137519754,- ,(T)n ,Simple_repeat ,Simple_repeat ,+
mm_br_e15_58515 ,2,chr17 ,39984262,39984283,+ ,SSU-rRNA_Hsa ,rRNA ,rRNA ,+
mm_br_e15_58544 ,2,chr2 ,20821561,20821582,+ ,LSU-rRNA_Hsa ,rRNA ,rRNA ,+
mm_br_e15_58547 ,2,chr19 ,18807362,18807383,+ ,U1 ,snRNA ,snRNA ,+
mm_br_e15_58548 ,2,chr3 ,96292784,96292805,+ ,U1 ,snRNA ,snRNA ,+
mm_br_e15_58554 ,2,chr7 ,127979053,127979074,- ,tRNA-Leu-CTA ,tRNA ,tRNA ,-
mm_br_e15_58592 ,2,chr13 ,23609088,23609109,+ ,tRNA-Gly-GGY ,tRNA ,tRNA ,+
mm_br_e15_58600 ,2,chr16 ,11144368,11144389,+ ,LSU-rRNA_Hsa ,rRNA ,rRNA ,+
mm_br_e15_58602 ,2,chr13 ,23555453,23555474,+ ,tRNA-Glu-GAG_ ,tRNA ,tRNA ,+
mm_br_e15_58636 ,2,chr16 ,11144367,11144388,+ ,LSU-rRNA_Hsa ,rRNA ,rRNA ,+
mm_br_e15_58638 ,2,chr12 ,109896849,109896870,+ ,MamSINE1 ,SINE ,tRNA ,-
mm_br_e15_58659 ,2,chr19 ,36475430,36475451,+ ,ID_B1 ,SINE ,B4 ,+
mm_br_e15_58660 ,2,chr17 ,75112049,75112070,+ ,ID4 ,SINE ,ID ,+
mm_br_e15_58661 ,2,chr17 ,75112049,75112070,+ ,ID4 ,SINE ,ID ,+
mm_br_e15_58711 ,2,chr13 ,23390930,23390951,+ ,tRNA-Ala-GCY ,tRNA ,tRNA ,+
mm_br_e15_58712 ,2,chr13 ,23390930,23390951,+ ,tRNA-Ala-GCY ,tRNA ,tRNA ,+
mm_br_e15_58713 ,2,chr13 ,23390930,23390951,+ ,tRNA-Ala-GCY ,tRNA ,tRNA ,+
mm_br_e15_58714 ,2,chr13 ,23390930,23390951,+ ,tRNA-Ala-GCY ,tRNA ,tRNA ,+
mm_br_e15_58745 ,2,chr5 ,147072603,147072624,+ ,LSU-rRNA_Hsa ,rRNA ,rRNA ,+
mm_br_e15_58774 ,2,chr3 ,104534382,104534403,+ ,ID4_ ,SINE ,ID ,+
mm_br_e15_58792 ,2,chr1 ,13384899,13384920,+ ,ID_B1 ,SINE ,B4 ,+
mm_br_e15_58793 ,2,chr13 ,81125710,81125731,+ ,ID ,SINE ,ID ,+
mm_br_e15_58794 ,2,chr13 ,81125710,81125731,+ ,ID ,SINE ,ID ,+
mm_br_e15_58796 ,2,chr14 ,21189111,21189132,+ ,ID4 ,SINE ,ID ,+
mm_br_e15_58804 ,2,chrX ,91014797,91014818,+ ,ID4_ ,SINE ,ID ,+
mm_br_e15_58805 ,2,chrX ,91014797,91014818,+ ,ID4_ ,SINE ,ID ,+
mm_br_e15_58806 ,2,chrX ,91014797,91014818,+ ,ID4_ ,SINE ,ID ,+
mm_br_e15_58807 ,2,chrX ,91014797,91014818,+ ,ID4_ ,SINE ,ID ,+
mm_br_e15_58808 ,2,chrX ,91014797,91014818,+ ,ID4_ ,SINE ,ID ,+
mm_br_e15_58809 ,2,chrX ,91014797,91014818,+ ,ID4_ ,SINE ,ID ,+
mm_br_e15_58810 ,2,chrX ,91014797,91014818,+ ,ID4_ ,SINE ,ID ,+
mm_br_e15_58811 ,2,chrX ,91014797,91014818,+ ,ID4_ ,SINE ,ID ,+
mm_br_e15_58812 ,2,chrX ,104977455,104977476,+ ,ID4_ ,SINE ,ID ,+
mm_br_e15_58813 ,2,chrX ,104977455,104977476,+ ,ID4_ ,SINE ,ID ,+
mm_br_e15_58814 ,2,chr4 ,94755412,94755433,+ ,ID_B1 ,SINE ,B4 ,+
mm_br_e15_58815 ,2,chr4 ,94755412,94755433,+ ,ID_B1 ,SINE ,B4 ,+
mm_br_e15_58816 ,2,chr4 ,94755412,94755433,+ ,ID_B1 ,SINE ,B4 ,+
mm_br_e15_58817 ,2,chr4 ,94755412,94755433,+ ,ID_B1 ,SINE ,B4 ,+
mm_br_e15_58818 ,2,chr4 ,94755412,94755433,+ ,ID_B1 ,SINE ,B4 ,+
mm_br_e15_58819 ,2,chr4 ,94755412,94755433,+ ,ID_B1 ,SINE ,B4 ,+
mm_br_e15_58820 ,2,chr7 ,17389054,17389075,+ ,ID2 ,SINE ,ID ,+
mm_br_e15_58821 ,2,chr7 ,17389054,17389075,+ ,ID2 ,SINE ,ID ,+
mm_br_e15_58822 ,2,chr7 ,17389054,17389075,+ ,ID2 ,SINE ,ID ,+
mm_br_e15_58823 ,2,chr7 ,17389054,17389075,+ ,ID2 ,SINE ,ID ,+
mm_br_e15_58824 ,2,chr7 ,17389054,17389075,+ ,ID2 ,SINE ,ID ,+
mm_br_e15_58825 ,2,chr7 ,17389054,17389075,+ ,ID2 ,SINE ,ID ,+
mm_br_e15_58826 ,2,chr7 ,17389054,17389075,+ ,ID2 ,SINE ,ID ,+
mm_br_e15_58827 ,2,chr7 ,17389054,17389075,+ ,ID2 ,SINE ,ID ,+
mm_br_e15_58830 ,2,chr9 ,66064878,66064899,+ ,tRNA-Ala-GCG ,tRNA ,tRNA ,+
mm_br_e15_58831 ,2,chr9 ,118930590,118930611,- ,ID4_ ,SINE ,ID ,-
mm_br_e15_58832 ,2,chr6 ,126996210,126996231,+ ,ID4 ,SINE ,ID ,+
mm_br_e15_58836 ,2,chr6 ,100107657,100107678,+ ,ID4 ,SINE ,ID ,+
mm_br_e15_58837 ,2,chr6 ,100107657,100107678,+ ,ID4 ,SINE ,ID ,+
mm_br_e15_58838 ,2,chr6 ,100107657,100107678,+ ,ID4 ,SINE ,ID ,+
mm_br_e15_58839 ,2,chr6 ,100107657,100107678,+ ,ID4 ,SINE ,ID ,+
mm_br_e15_58840 ,2,chr17 ,24588910,24588931,+ ,ID4 ,SINE ,ID ,+
mm_br_e15_58841 ,2,chr17 ,24588910,24588931,+ ,ID4 ,SINE ,ID ,+
mm_br_e15_58847 ,2,chr1 ,122135394,122135415,+ ,ID4_ ,SINE ,ID ,+
mm_br_e15_58848 ,2,chr1 ,122135394,122135415,+ ,ID4_ ,SINE ,ID ,+
mm_br_e15_58857 ,2,chr17 ,39983808,39983829,+ ,SSU-rRNA_Hsa ,rRNA ,rRNA ,+
mm_br_e15_58883 ,2,chr3 ,96254383,96254404,+ ,U1 ,snRNA ,snRNA ,+
mm_br_e15_58890 ,2,chr5 ,136487330,136487351,+ ,ID4_ ,SINE ,ID ,+
mm_br_e15_58901 ,2,chr13 ,23523281,23523302,+ ,tRNA-Ala-GCY ,tRNA ,tRNA ,+
mm_br_e15_58902 ,2,chr13 ,23523281,23523302,+ ,tRNA-Ala-GCY ,tRNA ,tRNA ,+
mm_br_e15_58903 ,2,chr13 ,23523281,23523302,+ ,tRNA-Ala-GCY ,tRNA ,tRNA ,+
mm_br_e15_58904 ,2,chr13 ,23523281,23523302,+ ,tRNA-Ala-GCY ,tRNA ,tRNA ,+
mm_br_e15_58905 ,2,chr13 ,23523281,23523302,+ ,tRNA-Ala-GCY ,tRNA ,tRNA ,+
mm_br_e15_58906 ,2,chr13 ,23523281,23523302,+ ,tRNA-Ala-GCY ,tRNA ,tRNA ,+
mm_br_e15_58920 ,2,chr5 ,147595456,147595477,- ,B3 ,SINE ,B2 ,-
mm_br_e15_58921 ,2,chr2 ,38845505,38845526,+ ,B2_Mm2 ,SINE ,B2 ,+
mm_br_e15_58922 ,2,chr2 ,38845505,38845526,+ ,B2_Mm2 ,SINE ,B2 ,+
mm_br_e15_58923 ,2,chr2 ,38845505,38845526,+ ,B2_Mm2 ,SINE ,B2 ,+
mm_br_e15_58932 ,2,chr17 ,47985846,47985867,+ ,5S ,rRNA ,rRNA ,+
mm_br_e15_58972 ,2,chr12 ,100883824,100883845,+ ,LSU-rRNA_Hsa ,rRNA ,rRNA ,+
mm_br_e15_59021 ,2,chr11 ,87256930,87256951,+ ,U3 ,snRNA ,snRNA ,+
mm_br_e15_59022 ,2,chr11 ,87256930,87256951,+ ,U3 ,snRNA ,snRNA ,+
mm_br_e15_60323 ,2,chrX ,5684105,5684126,+ ,5S ,rRNA ,rRNA ,+
mm_br_e15_60333 ,2,chr17 ,7146388,7146409,+ ,LSU-rRNA_Hsa ,rRNA ,rRNA ,+
mm_br_e15_60351 ,2,chr3 ,96292760,96292781,+ ,U1 ,snRNA ,snRNA ,+
mm_br_e15_60353 ,2,chr6 ,47738158,47738179,- ,HY1 ,scRNA ,scRNA ,-
mm_br_e15_60354 ,2,chr6 ,47738158,47738179,- ,HY1 ,scRNA ,scRNA ,-
mm_br_e15_60355 ,2,chr6 ,47738158,47738179,- ,HY1 ,scRNA ,scRNA ,-
mm_br_e15_60367 ,2,chr3 ,5860353,5860374,+ ,LSU-rRNA_Hsa ,rRNA ,rRNA ,+
mm_br_e15_60379 ,2,chr17 ,39984279,39984300,+ ,SSU-rRNA_Hsa ,rRNA ,rRNA ,+
mm_br_e15_60399 ,2,chr12 ,70260468,70260489,+ ,7SLRNA ,srpRNA ,srpRNA ,+
mm_br_e15_60584 ,2,chr3 ,5860615,5860636,+ ,LSU-rRNA_Hsa ,rRNA ,rRNA ,+
mm_br_e15_60585 ,2,chr3 ,5860615,5860636,+ ,LSU-rRNA_Hsa ,rRNA ,rRNA ,+
mm_br_e15_60603 ,2,chr13 ,21999813,21999834,+ ,tRNA-Lys-AAA ,tRNA ,tRNA ,+
mm_br_e15_60617 ,2,chr17 ,39984525,39984546,+ ,SSU-rRNA_Hsa ,rRNA ,rRNA ,+
mm_br_e15_60618 ,2,chr17 ,39984525,39984546,+ ,SSU-rRNA_Hsa ,rRNA ,rRNA ,+
mm_br_e15_60667 ,2,chr6 ,39028124,39028145,+ ,(A)n ,Simple_repeat ,Simple_repeat ,+
mm_br_e15_60668 ,2,chr11 ,87262321,87262342,+ ,U3 ,snRNA ,snRNA ,+
mm_br_e15_60669 ,2,chr11 ,87262321,87262342,+ ,U3 ,snRNA ,snRNA ,+
mm_br_e15_60670 ,2,chr11 ,87262321,87262342,+ ,U3 ,snRNA ,snRNA ,+
mm_br_e15_60680 ,2,chr15 ,99681265,99681286,- ,(TCC)n ,Simple_repeat ,Simple_repeat ,+
mm_br_e15_60681 ,2,chr7 ,51755760,51755781,+ ,(GGA)n ,Simple_repeat ,Simple_repeat ,+
mm_br_e15_60685 ,2,chr11 ,106874215,106874236,+ ,tRNA-Arg-AGG ,tRNA ,tRNA ,+
mm_br_e15_60686 ,2,chr11 ,106874215,106874236,+ ,tRNA-Arg-AGG ,tRNA ,tRNA ,+
mm_br_e15_60690 ,2,chr17 ,39984655,39984676,+ ,SSU-rRNA_Hsa ,rRNA ,rRNA ,+
mm_br_e15_60719 ,2,chr12 ,55830605,55830626,+ ,U1 ,snRNA ,snRNA ,+
mm_br_e15_60720 ,2,chr10 ,39978463,39978484,+ ,U3 ,snRNA ,snRNA ,+
mm_br_e15_60721 ,2,chr10 ,39978463,39978484,+ ,U3 ,snRNA ,snRNA ,+
mm_br_e15_60743 ,2,chr10 ,82417847,82417868,+ ,SSU-rRNA_Hsa ,rRNA ,rRNA ,+
mm_br_e15_60749 ,2,chr17 ,39984163,39984184,+ ,SSU-rRNA_Hsa ,rRNA ,rRNA ,+
mm_br_e15_60750 ,2,chr17 ,39984163,39984184,+ ,SSU-rRNA_Hsa ,rRNA ,rRNA ,+
mm_br_e15_60784 ,2,chr16 ,11144356,11144377,+ ,LSU-rRNA_Hsa ,rRNA ,rRNA ,+
mm_br_e15_60799 ,2,chr17 ,39985061,39985082,+ ,SSU-rRNA_Hsa ,rRNA ,rRNA ,+
mm_br_e15_60800 ,2,chr17 ,39985061,39985082,+ ,SSU-rRNA_Hsa ,rRNA ,rRNA ,+
mm_br_e15_60831 ,2,chr11 ,68937780,68937801,+ ,tRNA-Leu-CTY ,tRNA ,tRNA ,+
mm_br_e15_60832 ,2,chr12 ,72070149,72070170,- ,tRNA-Lys-AAG ,tRNA ,tRNA ,-
mm_br_e15_60833 ,2,chr1 ,134930548,134930569,+ ,tRNA-Lys-AAA ,tRNA ,tRNA ,+
mm_br_e15_60840 ,2,chr17 ,39984159,39984180,+ ,SSU-rRNA_Hsa ,rRNA ,rRNA ,+
mm_br_e15_60853 ,2,chr15 ,82173133,82173154,+ ,5S ,rRNA ,rRNA ,+
mm_br_e15_60854 ,2,chr15 ,82173133,82173154,+ ,5S ,rRNA ,rRNA ,+
mm_br_e15_60861 ,2,chrX ,38579057,38579078,+ ,tRNA-Gly-GGA ,tRNA ,tRNA ,+
mm_br_e15_60862 ,2,chrX ,38579057,38579078,+ ,tRNA-Gly-GGA ,tRNA ,tRNA ,+
mm_br_e15_60900 ,2,chr3 ,5860354,5860375,+ ,LSU-rRNA_Hsa ,rRNA ,rRNA ,+
mm_br_e15_60901 ,2,chr3 ,5860354,5860375,+ ,LSU-rRNA_Hsa ,rRNA ,rRNA ,+
mm_br_e15_60916 ,2,chr17 ,39984002,39984023,+ ,SSU-rRNA_Hsa ,rRNA ,rRNA ,+
mm_br_e15_60923 ,2,chr12 ,100883822,100883843,+ ,LSU-rRNA_Hsa ,rRNA ,rRNA ,+
mm_br_e15_60924 ,2,chr12 ,100883822,100883843,+ ,LSU-rRNA_Hsa ,rRNA ,rRNA ,+
mm_br_e15_60964 ,2,chr13 ,21802877,21802898,+ ,tRNA-Met-i ,tRNA ,tRNA ,+
mm_br_e15_60965 ,2,chr13 ,21802877,21802898,+ ,tRNA-Met-i ,tRNA ,tRNA ,+
mm_br_e15_60970 ,2,chr17 ,39985059,39985080,+ ,SSU-rRNA_Hsa ,rRNA ,rRNA ,+
mm_br_e15_60993 ,2,chr1 ,121339836,121339857,+ ,4.5SRNA ,scRNA ,scRNA ,+
mm_br_e15_60999 ,2,chr17 ,39984280,39984301,+ ,SSU-rRNA_Hsa ,rRNA ,rRNA ,+
mm_br_e15_61021 ,2,chr17 ,39983637,39983658,+ ,SSU-rRNA_Hsa ,rRNA ,rRNA ,+
mm_br_e15_61028 ,2,chr5 ,79743295,79743316,+ ,MTC-int ,LTR ,MaLR ,+
mm_br_e15_61076 ,2,chr2 ,72850799,72850820,- ,LSU-rRNA_Hsa ,rRNA ,rRNA ,-
mm_br_e15_61079 ,2,chr6 ,3150995,3151016,+ ,SSU-rRNA_Hsa ,rRNA ,rRNA ,+
mm_br_e15_61125 ,2,chr19 ,12080529,12080550,+ ,tRNA-Lys-AAA ,tRNA ,tRNA ,+
mm_br_e15_61126 ,2,chr19 ,12080529,12080550,+ ,tRNA-Lys-AAA ,tRNA ,tRNA ,+
mm_br_e15_61127 ,2,chr19 ,12080529,12080550,+ ,tRNA-Lys-AAA ,tRNA ,tRNA ,+
mm_br_e15_61128 ,2,chr19 ,12080529,12080550,+ ,tRNA-Lys-AAA ,tRNA ,tRNA ,+
mm_br_e15_61129 ,2,chr19 ,12080529,12080550,+ ,tRNA-Lys-AAA ,tRNA ,tRNA ,+
mm_br_e15_61130 ,2,chr19 ,12080529,12080550,+ ,tRNA-Lys-AAA ,tRNA ,tRNA ,+
mm_br_e15_61131 ,2,chr19 ,12080529,12080550,+ ,tRNA-Lys-AAA ,tRNA ,tRNA ,+
mm_br_e15_61132 ,2,chr19 ,12080529,12080550,+ ,tRNA-Lys-AAA ,tRNA ,tRNA ,+
mm_br_e15_61133 ,2,chr19 ,12080529,12080550,+ ,tRNA-Lys-AAA ,tRNA ,tRNA ,+
mm_br_e15_61134 ,2,chr19 ,12080529,12080550,+ ,tRNA-Lys-AAA ,tRNA ,tRNA ,+
mm_br_e15_61149 ,2,chr4 ,149191867,149191888,+ ,5S ,rRNA ,rRNA ,+
mm_br_e15_61157 ,2,chr6 ,69466520,69466541,+ ,7SLRNA ,srpRNA ,srpRNA ,+
mm_br_e15_61164 ,2,chr10 ,27672189,27672210,+ ,5S ,rRNA ,rRNA ,+
mm_br_e15_61165 ,2,chr1 ,133043709,133043730,+ ,4.5SRNA ,scRNA ,scRNA ,+
mm_br_e15_61166 ,2,chr1 ,133043709,133043730,+ ,4.5SRNA ,scRNA ,scRNA ,+
mm_br_e15_61167 ,2,chr1 ,133043709,133043730,+ ,4.5SRNA ,scRNA ,scRNA ,+
mm_br_e15_61168 ,2,chr1 ,133043709,133043730,+ ,4.5SRNA ,scRNA ,scRNA ,+
mm_br_e15_61169 ,2,chr1 ,133043709,133043730,+ ,4.5SRNA ,scRNA ,scRNA ,+
mm_br_e15_61189 ,2,chr1 ,173004433,173004454,+ ,tRNA-Gly-GGY ,tRNA ,tRNA ,+
mm_br_e15_61221 ,2,chr12 ,79452059,79452080,+ ,LSU-rRNA_Hsa ,rRNA ,rRNA ,+
mm_br_e15_61272 ,2,chr8 ,15520095,15520116,+ ,LSU-rRNA_Hsa ,rRNA ,rRNA ,+
mm_br_e15_61277 ,2,chr2 ,112049792,112049813,+ ,tRNA-Gln-CAG ,tRNA ,tRNA ,+
mm_br_e15_61279 ,2,chr16 ,11144311,11144332,+ ,LSU-rRNA_Hsa ,rRNA ,rRNA ,+
mm_br_e15_61282 ,2,chr17 ,39983363,39983384,+ ,SSU-rRNA_Hsa ,rRNA ,rRNA ,+
mm_br_e15_61305 ,2,chr4 ,78419787,78419808,+ ,SSU-rRNA_Hsa ,rRNA ,rRNA ,+
mm_br_e15_61307 ,2,chr2 ,122201189,122201210,- ,L1MC ,LINE ,L1 ,+
mm_br_e15_61312 ,2,chr17 ,39984282,39984303,+ ,SSU-rRNA_Hsa ,rRNA ,rRNA ,+
mm_br_e15_61326 ,2,chr17 ,39984590,39984611,+ ,SSU-rRNA_Hsa ,rRNA ,rRNA ,+
mm_br_e15_61385 ,2,chr2 ,44894935,44894956,- ,B3 ,SINE ,B2 ,-
mm_br_e15_61394 ,2,chrX ,3846772,3846793,+ ,LSU-rRNA_Hsa ,rRNA ,rRNA ,+
mm_br_e15_61396 ,2,chr15 ,79522961,79522982,+ ,5S ,rRNA ,rRNA ,+
mm_br_e15_61397 ,2,chr15 ,79522961,79522982,+ ,5S ,rRNA ,rRNA ,+
mm_br_e15_61398 ,2,chr15 ,79522961,79522982,+ ,5S ,rRNA ,rRNA ,+
mm_br_e15_61400 ,2,chr14 ,103205341,103205362,+ ,5S ,rRNA ,rRNA ,+
mm_br_e15_61430 ,2,chr17 ,23013445,23013466,+ ,LSU-rRNA_Hsa ,rRNA ,rRNA ,+
mm_br_e15_61432 ,2,chr17 ,39984679,39984700,+ ,SSU-rRNA_Hsa ,rRNA ,rRNA ,+
mm_br_e15_61526 ,2,chr3 ,97485431,97485452,+ ,tRNA-Gln-CAG ,tRNA ,tRNA ,+
mm_br_e15_61530 ,2,chr17 ,39984526,39984547,+ ,SSU-rRNA_Hsa ,rRNA ,rRNA ,+
mm_br_e15_61580 ,2,chr17 ,39983811,39983832,+ ,SSU-rRNA_Hsa ,rRNA ,rRNA ,+
mm_br_e15_61723 ,2,chr1 ,89289115,89289136,+ ,B1F2 ,SINE ,Alu ,+
mm_br_e15_61734 ,2,chr6 ,3151034,3151055,+ ,SSU-rRNA_Hsa ,rRNA ,rRNA ,+
mm_br_e15_61746 ,2,chr17 ,39985091,39985112,+ ,SSU-rRNA_Hsa ,rRNA ,rRNA ,+
mm_br_e15_61753 ,2,chr15 ,86025324,86025345,+ ,LSU-rRNA_Hsa ,rRNA ,rRNA ,+
mm_br_e15_61757 ,2,chrX ,73374204,73374225,- ,SSU-rRNA_Hsa ,rRNA ,rRNA ,-
mm_br_e15_61776 ,2,chr4 ,78419785,78419806,+ ,SSU-rRNA_Hsa ,rRNA ,rRNA ,+
mm_br_e15_61780 ,2,chr3 ,5860633,5860654,+ ,LSU-rRNA_Hsa ,rRNA ,rRNA ,+
mm_br_e15_61792 ,2,chr2 ,26976747,26976768,+ ,SSU-rRNA_Hsa ,rRNA ,rRNA ,+
mm_br_e15_61793 ,2,chr2 ,26976747,26976768,+ ,SSU-rRNA_Hsa ,rRNA ,rRNA ,+
mm_br_e15_61794 ,2,chr2 ,26976747,26976768,+ ,SSU-rRNA_Hsa ,rRNA ,rRNA ,+
mm_br_e15_61800 ,2,chr17 ,39985064,39985085,+ ,SSU-rRNA_Hsa ,rRNA ,rRNA ,+
mm_br_e15_61832 ,2,chr3 ,5860604,5860625,+ ,LSU-rRNA_Hsa ,rRNA ,rRNA ,+
mm_br_e15_61833 ,2,chr3 ,5860604,5860625,+ ,LSU-rRNA_Hsa ,rRNA ,rRNA ,+
mm_br_e15_61848 ,2,chr17 ,39984507,39984528,+ ,SSU-rRNA_Hsa ,rRNA ,rRNA ,+
mm_br_e15_61927 ,2,chr17 ,39983819,39983840,+ ,SSU-rRNA_Hsa ,rRNA ,rRNA ,+
mm_br_e15_61936 ,2,chr15 ,47371545,47371566,+ ,LSU-rRNA_Hsa ,rRNA ,rRNA ,+
mm_br_e15_61937 ,2,chr17 ,39983642,39983663,+ ,SSU-rRNA_Hsa ,rRNA ,rRNA ,+
mm_br_e15_61939 ,2,chr6 ,3151524,3151545,+ ,SSU-rRNA_Hsa ,rRNA ,rRNA ,+
mm_br_e15_61952 ,2,chr17 ,39984579,39984600,+ ,SSU-rRNA_Hsa ,rRNA ,rRNA ,+
mm_br_e15_61953 ,2,chr17 ,39984579,39984600,+ ,SSU-rRNA_Hsa ,rRNA ,rRNA ,+
mm_br_e15_61954 ,2,chr17 ,39984579,39984600,+ ,SSU-rRNA_Hsa ,rRNA ,rRNA ,+
mm_br_e15_61990 ,2,chr9 ,123371166,123371187,+ ,LSU-rRNA_Hsa ,rRNA ,rRNA ,+
mm_br_e15_62003 ,2,chr14 ,57312928,57312949,- ,LSU-rRNA_Hsa ,rRNA ,rRNA ,-
mm_br_e15_62009 ,2,chr5 ,17282563,17282584,- ,LSU-rRNA_Hsa ,rRNA ,rRNA ,-
mm_br_e15_62014 ,2,chr16 ,33002087,33002108,+ ,5S ,rRNA ,rRNA ,+
mm_br_e15_62015 ,2,chr16 ,33002087,33002108,+ ,5S ,rRNA ,rRNA ,+
mm_br_e15_62016 ,2,chr16 ,33002087,33002108,+ ,5S ,rRNA ,rRNA ,+
mm_br_e15_62017 ,2,chr3 ,4339096,4339117,+ ,5S ,rRNA ,rRNA ,+
mm_br_e15_62018 ,2,chrX ,23585818,23585839,+ ,SSU-rRNA_Hsa ,rRNA ,rRNA ,+
mm_br_e15_62019 ,2,chrX ,23585818,23585839,+ ,SSU-rRNA_Hsa ,rRNA ,rRNA ,+
mm_br_e15_62131 ,2,chr17 ,39985135,39985156,+ ,SSU-rRNA_Hsa ,rRNA ,rRNA ,+
mm_br_e15_62132 ,2,chrX ,130748299,130748320,+ ,GA-rich ,Low_complexity ,Low_complexity ,+
mm_br_e15_62139 ,2,chr3 ,4339045,4339066,+ ,5S ,rRNA ,rRNA ,+
mm_br_e15_62140 ,2,chr17 ,39984097,39984118,+ ,SSU-rRNA_Hsa ,rRNA ,rRNA ,+
mm_br_e15_62141 ,2,chr17 ,39984097,39984118,+ ,SSU-rRNA_Hsa ,rRNA ,rRNA ,+
mm_br_e15_62142 ,2,chr17 ,39984097,39984118,+ ,SSU-rRNA_Hsa ,rRNA ,rRNA ,+
mm_br_e15_62152 ,2,chr13 ,101374356,101374377,+ ,U6 ,snRNA ,snRNA ,+
mm_br_e15_62161 ,2,chr17 ,39985066,39985087,+ ,SSU-rRNA_Hsa ,rRNA ,rRNA ,+
mm_br_e15_62164 ,2,chr6 ,3151496,3151517,+ ,SSU-rRNA_Hsa ,rRNA ,rRNA ,+
mm_br_e15_62175 ,2,chr1 ,192944988,192945009,+ ,LSU-rRNA_Hsa ,rRNA ,rRNA ,+
mm_br_e15_62182 ,2,chr17 ,39984685,39984706,+ ,SSU-rRNA_Hsa ,rRNA ,rRNA ,+
mm_br_e15_62183 ,2,chr17 ,39984685,39984706,+ ,SSU-rRNA_Hsa ,rRNA ,rRNA ,+
mm_br_e15_62224 ,2,chr15 ,47371550,47371571,+ ,LSU-rRNA_Hsa ,rRNA ,rRNA ,+
mm_br_e15_62225 ,2,chr6 ,3151635,3151656,+ ,SSU-rRNA_Hsa ,rRNA ,rRNA ,+
mm_br_e15_62243 ,2,chr3 ,61963093,61963114,+ ,LSU-rRNA_Hsa ,rRNA ,rRNA ,+
mm_br_e15_62244 ,2,chr3 ,61963093,61963114,+ ,LSU-rRNA_Hsa ,rRNA ,rRNA ,+
mm_br_e15_62245 ,2,chr9 ,55173236,55173257,+ ,(TTTC)n ,Simple_repeat ,Simple_repeat ,+
mm_br_e15_62269 ,2,chr8 ,15520085,15520106,+ ,LSU-rRNA_Hsa ,rRNA ,rRNA ,+
mm_br_e15_62378 ,2,chr17 ,39983843,39983864,+ ,SSU-rRNA_Hsa ,rRNA ,rRNA ,+
mm_br_e15_62475 ,2,chrX ,3846775,3846796,+ ,LSU-rRNA_Hsa ,rRNA ,rRNA ,+
mm_br_e15_62498 ,2,chr3 ,5860601,5860622,+ ,LSU-rRNA_Hsa ,rRNA ,rRNA ,+
mm_br_e15_62499 ,2,chr4 ,78420090,78420111,+ ,SSU-rRNA_Hsa ,rRNA ,rRNA ,+
mm_br_e15_62506 ,2,chr11 ,68853916,68853937,+ ,tRNA-Pro-CCG ,tRNA ,tRNA ,+
mm_br_e15_62511 ,2,chr1 ,173032918,173032939,+ ,tRNA-Gly-GGA ,tRNA ,tRNA ,+
mm_br_e15_62523 ,2,chr17 ,39984747,39984768,+ ,SSU-rRNA_Hsa ,rRNA ,rRNA ,+
mm_br_e15_62557 ,2,chr13 ,23518438,23518459,+ ,tRNA-Tyr-TAC ,tRNA ,tRNA ,+
mm_br_e15_62560 ,2,chr3 ,4339065,4339086,+ ,5S ,rRNA ,rRNA ,+
mm_br_e15_62572 ,2,chr7 ,137978030,137978051,+ ,LSU-rRNA_Hsa ,rRNA ,rRNA ,+
mm_br_e15_62576 ,2,chr5 ,89965290,89965311,+ ,7SLRNA ,srpRNA ,srpRNA ,+
mm_br_e15_62601 ,2,chr4 ,53873618,53873639,+ ,5S ,rRNA ,rRNA ,+
mm_br_e15_62612 ,2,chr2 ,5300084,5300105,- ,LSU-rRNA_Hsa ,rRNA ,rRNA ,-
mm_br_e15_62613 ,2,chr3 ,5860613,5860634,+ ,LSU-rRNA_Hsa ,rRNA ,rRNA ,+
mm_br_e15_62616 ,2,chr17 ,39984147,39984168,+ ,SSU-rRNA_Hsa ,rRNA ,rRNA ,+
mm_br_e15_62617 ,2,chr17 ,39984147,39984168,+ ,SSU-rRNA_Hsa ,rRNA ,rRNA ,+
mm_br_e15_62625 ,2,chr4 ,129040448,129040469,+ ,ORR1C2-int ,LTR ,MaLR ,+
mm_br_e15_62635 ,2,chr3 ,97485408,97485429,+ ,tRNA-Gln-CAG ,tRNA ,tRNA ,+
mm_br_e15_62636 ,2,chr3 ,97485408,97485429,+ ,tRNA-Gln-CAG ,tRNA ,tRNA ,+
mm_br_e15_62637 ,2,chr3 ,97485408,97485429,+ ,tRNA-Gln-CAG ,tRNA ,tRNA ,+
mm_br_e15_62725 ,2,chr17 ,39985062,39985083,+ ,SSU-rRNA_Hsa ,rRNA ,rRNA ,+
mm_br_e15_62726 ,2,chr17 ,39983746,39983767,+ ,SSU-rRNA_Hsa ,rRNA ,rRNA ,+
mm_br_e15_62761 ,2,chr3 ,97485415,97485436,+ ,tRNA-Gln-CAG ,tRNA ,tRNA ,+
mm_br_e15_62764 ,2,chr6 ,80946399,80946420,+ ,4.5SRNA ,scRNA ,scRNA ,+
mm_br_e15_62780 ,2,chr4 ,116862559,116862580,+ ,U5 ,snRNA ,snRNA ,+
mm_br_e15_62789 ,2,chr2 ,26976751,26976772,+ ,SSU-rRNA_Hsa ,rRNA ,rRNA ,+
mm_br_e15_62790 ,2,chr13 ,21264244,21264265,+ ,tRNA-Gln-CAG ,tRNA ,tRNA ,+
mm_br_e15_62791 ,2,chr13 ,21264244,21264265,+ ,tRNA-Gln-CAG ,tRNA ,tRNA ,+
mm_br_e15_62803 ,2,chr7 ,137977883,137977904,+ ,LSU-rRNA_Hsa ,rRNA ,rRNA ,+
mm_br_e15_62863 ,2,chr7 ,17057205,17057226,+ ,5S ,rRNA ,rRNA ,+
mm_br_e15_62868 ,2,chr15 ,73085285,73085306,- ,L2c ,LINE ,L2 ,+
mm_br_e15_62869 ,2,chr15 ,73085285,73085306,- ,L2c ,LINE ,L2 ,+
mm_br_e15_62880 ,2,chr17 ,39983433,39983454,+ ,SSU-rRNA_Hsa ,rRNA ,rRNA ,+
mm_br_e15_62883 ,2,chr11 ,106874211,106874232,+ ,tRNA-Arg-AGG ,tRNA ,tRNA ,+
mm_br_e15_62888 ,2,chr17 ,39983555,39983576,+ ,SSU-rRNA_Hsa ,rRNA ,rRNA ,+
mm_br_e15_62900 ,2,chr12 ,72070148,72070169,- ,tRNA-Lys-AAG ,tRNA ,tRNA ,-
mm_br_e15_62903 ,2,chr19 ,12080539,12080560,+ ,tRNA-Lys-AAA ,tRNA ,tRNA ,+
mm_br_e15_62904 ,2,chr9 ,123371284,123371305,+ ,LSU-rRNA_Hsa ,rRNA ,rRNA ,+
mm_br_e15_62931 ,2,chr13 ,21988798,21988819,- ,tRNA-Ile-ATA ,tRNA ,tRNA ,-
mm_br_e15_62932 ,2,chr13 ,21988798,21988819,- ,tRNA-Ile-ATA ,tRNA ,tRNA ,-
mm_br_e15_62933 ,2,chr13 ,21988798,21988819,- ,tRNA-Ile-ATA ,tRNA ,tRNA ,-
mm_br_e15_62934 ,2,chr13 ,21988798,21988819,- ,tRNA-Ile-ATA ,tRNA ,tRNA ,-
mm_br_e15_62935 ,2,chr13 ,21988798,21988819,- ,tRNA-Ile-ATA ,tRNA ,tRNA ,-
mm_br_e15_62936 ,2,chr13 ,21988798,21988819,- ,tRNA-Ile-ATA ,tRNA ,tRNA ,-
mm_br_e15_62937 ,2,chr13 ,21988798,21988819,- ,tRNA-Ile-ATA ,tRNA ,tRNA ,-
mm_br_e15_62938 ,2,chr13 ,21988798,21988819,- ,tRNA-Ile-ATA ,tRNA ,tRNA ,-
mm_br_e15_62939 ,2,chr13 ,21988798,21988819,- ,tRNA-Ile-ATA ,tRNA ,tRNA ,-
mm_br_e15_62940 ,2,chr13 ,21988798,21988819,- ,tRNA-Ile-ATA ,tRNA ,tRNA ,-
mm_br_e15_62941 ,2,chr13 ,21988798,21988819,- ,tRNA-Ile-ATA ,tRNA ,tRNA ,-
mm_br_e15_62942 ,2,chr13 ,21988798,21988819,- ,tRNA-Ile-ATA ,tRNA ,tRNA ,-
mm_br_e15_62943 ,2,chr13 ,21988798,21988819,- ,tRNA-Ile-ATA ,tRNA ,tRNA ,-
mm_br_e15_62944 ,2,chr13 ,21988798,21988819,- ,tRNA-Ile-ATA ,tRNA ,tRNA ,-
mm_br_e15_62955 ,2,chr17 ,39984566,39984587,+ ,SSU-rRNA_Hsa ,rRNA ,rRNA ,+
mm_br_e15_62971 ,2,chr11 ,101519624,101519645,+ ,U2 ,snRNA ,snRNA ,+
mm_br_e15_62979 ,2,chr10 ,30530957,30530978,+ ,tRNA-Glu-GAG_ ,tRNA ,tRNA ,+
mm_br_e15_62980 ,2,chr1 ,173033185,173033206,+ ,tRNA-Glu-GAG_ ,tRNA ,tRNA ,+
mm_br_e15_62981 ,2,chr1 ,173033185,173033206,+ ,tRNA-Glu-GAG_ ,tRNA ,tRNA ,+
mm_br_e15_62982 ,2,chr1 ,173033185,173033206,+ ,tRNA-Glu-GAG_ ,tRNA ,tRNA ,+
mm_br_e15_62983 ,2,chr11 ,48669793,48669814,+ ,tRNA-Pro-CCA ,tRNA ,tRNA ,+
mm_br_e15_62985 ,2,chr17 ,39984160,39984181,+ ,SSU-rRNA_Hsa ,rRNA ,rRNA ,+
mm_br_e15_62992 ,2,chr7 ,65654696,65654717,+ ,tRNA-Glu-GAG_ ,tRNA ,tRNA ,+
mm_br_e15_62996 ,2,chr17 ,39983600,39983621,+ ,SSU-rRNA_Hsa ,rRNA ,rRNA ,+
mm_br_e15_63014 ,2,chr15 ,73085249,73085270,- ,L2c ,LINE ,L2 ,-
mm_br_e15_63015 ,2,chr15 ,73085249,73085270,- ,L2c ,LINE ,L2 ,-
mm_br_e15_63016 ,2,chr15 ,73085249,73085270,- ,L2c ,LINE ,L2 ,-
mm_br_e15_63017 ,2,chr15 ,73085249,73085270,- ,L2c ,LINE ,L2 ,-
mm_br_e15_63018 ,2,chr15 ,73085249,73085270,- ,L2c ,LINE ,L2 ,-
mm_br_e15_63019 ,2,chr15 ,73085249,73085270,- ,L2c ,LINE ,L2 ,-
mm_br_e15_63020 ,2,chr15 ,73085249,73085270,- ,L2c ,LINE ,L2 ,-
mm_br_e15_63021 ,2,chr15 ,73085249,73085270,- ,L2c ,LINE ,L2 ,-
mm_br_e15_63022 ,2,chr15 ,73085249,73085270,- ,L2c ,LINE ,L2 ,-
mm_br_e15_63023 ,2,chr15 ,73085249,73085270,- ,L2c ,LINE ,L2 ,-
mm_br_e15_63024 ,2,chr15 ,73085249,73085270,- ,L2c ,LINE ,L2 ,-
mm_br_e15_63031 ,2,chr6 ,47738069,47738090,- ,HY1 ,scRNA ,scRNA ,-
mm_br_e15_63032 ,2,chr6 ,47738069,47738090,- ,HY1 ,scRNA ,scRNA ,-
mm_br_e15_63039 ,2,chr16 ,33001991,33002012,+ ,5S ,rRNA ,rRNA ,+
mm_br_e15_63040 ,2,chr4 ,63972998,63973019,+ ,5S ,rRNA ,rRNA ,+
mm_br_e15_63041 ,2,chr4 ,63972998,63973019,+ ,5S ,rRNA ,rRNA ,+
mm_br_e15_63304 ,2,chr9 ,123370919,123370940,+ ,LSU-rRNA_Hsa ,rRNA ,rRNA ,+
mm_br_e15_63305 ,2,chr9 ,123370919,123370940,+ ,LSU-rRNA_Hsa ,rRNA ,rRNA ,+
mm_br_e15_63332 ,2,chrX ,108490860,108490881,+ ,tRNA-Arg-AGG ,tRNA ,tRNA ,+
mm_br_e15_63334 ,2,chr7 ,97442298,97442319,+ ,5S ,rRNA ,rRNA ,+
mm_br_e15_63337 ,2,chr4 ,138894337,138894358,+ ,LSU-rRNA_Hsa ,rRNA ,rRNA ,+
mm_br_e15_63352 ,2,chr15 ,86025333,86025354,+ ,LSU-rRNA_Hsa ,rRNA ,rRNA ,+
mm_br_e15_63355 ,2,chr18 ,60332817,60332838,+ ,B4A ,SINE ,B4 ,+
mm_br_e15_63399 ,2,chr15 ,79522966,79522987,+ ,5S ,rRNA ,rRNA ,+
mm_br_e15_63457 ,2,chr2 ,122203712,122203733,+ ,tRNA-His-CAY_ ,tRNA ,tRNA ,+
mm_br_e15_63463 ,2,chr6 ,3151515,3151536,+ ,SSU-rRNA_Hsa ,rRNA ,rRNA ,+
mm_br_e15_63483 ,2,chr19 ,12086436,12086457,+ ,tRNA-Val-GTA ,tRNA ,tRNA ,+
mm_br_e15_63488 ,2,chr7 ,65654700,65654721,+ ,tRNA-Glu-GAG_ ,tRNA ,tRNA ,+
mm_br_e15_63540 ,2,chr17 ,39985071,39985092,+ ,SSU-rRNA_Hsa ,rRNA ,rRNA ,+
mm_br_e15_63544 ,2,chr1 ,116540828,116540849,+ ,4.5SRNA ,scRNA ,scRNA ,+
mm_br_e15_63545 ,2,chr1 ,116540828,116540849,+ ,4.5SRNA ,scRNA ,scRNA ,+
mm_br_e15_63550 ,2,chr17 ,23670945,23670966,+ ,tRNA-Lys-AAG ,tRNA ,tRNA ,+
mm_br_e15_63551 ,2,chr17 ,23670945,23670966,+ ,tRNA-Lys-AAG ,tRNA ,tRNA ,+
mm_br_e15_63556 ,2,chr17 ,39983370,39983391,+ ,SSU-rRNA_Hsa ,rRNA ,rRNA ,+
mm_br_e15_63558 ,2,chr10 ,104675387,104675408,+ ,LSU-rRNA_Hsa ,rRNA ,rRNA ,+
mm_br_e15_63564 ,2,chr3 ,5860355,5860376,+ ,LSU-rRNA_Hsa ,rRNA ,rRNA ,+
mm_br_e15_63576 ,2,chr16 ,11144366,11144387,+ ,LSU-rRNA_Hsa ,rRNA ,rRNA ,+
mm_br_e15_63577 ,2,chr16 ,11144366,11144387,+ ,LSU-rRNA_Hsa ,rRNA ,rRNA ,+
mm_br_e15_63600 ,2,chr17 ,39983569,39983590,+ ,SSU-rRNA_Hsa ,rRNA ,rRNA ,+
mm_br_e15_63623 ,2,chr17 ,39984817,39984838,+ ,SSU-rRNA_Hsa ,rRNA ,rRNA ,+
mm_br_e15_63669 ,2,chr17 ,39983999,39984020,+ ,SSU-rRNA_Hsa ,rRNA ,rRNA ,+
mm_br_e15_63690 ,2,chr3 ,5860709,5860730,+ ,LSU-rRNA_Hsa ,rRNA ,rRNA ,+
mm_br_e15_63691 ,2,chr3 ,5860709,5860730,+ ,LSU-rRNA_Hsa ,rRNA ,rRNA ,+
mm_br_e15_63710 ,2,chr3 ,96132455,96132476,+ ,U1 ,snRNA ,snRNA ,+
mm_br_e15_63711 ,2,chr3 ,96132455,96132476,+ ,U1 ,snRNA ,snRNA ,+
mm_br_e15_63712 ,2,chr17 ,39984558,39984579,+ ,SSU-rRNA_Hsa ,rRNA ,rRNA ,+
mm_br_e15_63715 ,2,chr17 ,39983586,39983607,+ ,SSU-rRNA_Hsa ,rRNA ,rRNA ,+
mm_br_e15_63743 ,2,chr17 ,7146264,7146285,+ ,LSU-rRNA_Hsa ,rRNA ,rRNA ,+
mm_br_e15_63768 ,2,chr17 ,39983635,39983656,+ ,SSU-rRNA_Hsa ,rRNA ,rRNA ,+
mm_br_e15_63780 ,2,chr8 ,113586521,113586542,+ ,tRNA-Gly-GGY ,tRNA ,tRNA ,+
mm_br_e15_63784 ,2,chr5 ,147072753,147072774,+ ,LSU-rRNA_Hsa ,rRNA ,rRNA ,+
mm_br_e15_63787 ,2,chr15 ,85008191,85008212,+ ,LSU-rRNA_Hsa ,rRNA ,rRNA ,+
mm_br_e15_63795 ,2,chr3 ,19527976,19527997,- ,tRNA-Arg-CGY_ ,tRNA ,tRNA ,-
mm_br_e15_63797 ,2,chr19 ,12080532,12080553,+ ,tRNA-Lys-AAA ,tRNA ,tRNA ,+
mm_br_e15_63798 ,2,chr19 ,12080532,12080553,+ ,tRNA-Lys-AAA ,tRNA ,tRNA ,+
mm_br_e15_63812 ,2,chr11 ,106874214,106874235,+ ,tRNA-Arg-AGG ,tRNA ,tRNA ,+
mm_br_e15_63813 ,2,chr11 ,106874214,106874235,+ ,tRNA-Arg-AGG ,tRNA ,tRNA ,+
mm_br_e15_63833 ,2,chr5 ,17282573,17282594,- ,LSU-rRNA_Hsa ,rRNA ,rRNA ,-
mm_br_e15_63834 ,2,chr6 ,3151432,3151453,+ ,SSU-rRNA_Hsa ,rRNA ,rRNA ,+
mm_br_e15_63841 ,2,chr17 ,39984577,39984598,+ ,SSU-rRNA_Hsa ,rRNA ,rRNA ,+
mm_br_e15_63846 ,2,chr16 ,41217903,41217924,+ ,5S ,rRNA ,rRNA ,+
mm_br_e15_63847 ,2,chr16 ,41217903,41217924,+ ,5S ,rRNA ,rRNA ,+
mm_br_e15_63848 ,2,chr16 ,41217903,41217924,+ ,5S ,rRNA ,rRNA ,+
mm_br_e15_63869 ,2,chr13 ,23591964,23591985,+ ,tRNA-Met-i ,tRNA ,tRNA ,+
mm_br_e15_63870 ,2,chr13 ,23591964,23591985,+ ,tRNA-Met-i ,tRNA ,tRNA ,+
mm_br_e15_63871 ,2,chr13 ,23591964,23591985,+ ,tRNA-Met-i ,tRNA ,tRNA ,+
mm_br_e15_63889 ,2,chr17 ,39985060,39985081,+ ,SSU-rRNA_Hsa ,rRNA ,rRNA ,+
mm_br_e15_63904 ,2,chr15 ,86025331,86025352,+ ,LSU-rRNA_Hsa ,rRNA ,rRNA ,+
mm_br_e15_63905 ,2,chr17 ,39984181,39984202,+ ,SSU-rRNA_Hsa ,rRNA ,rRNA ,+
mm_br_e15_63999 ,2,chr3 ,5860365,5860386,+ ,LSU-rRNA_Hsa ,rRNA ,rRNA ,+
mm_br_e15_64061 ,2,chr17 ,39984155,39984176,+ ,SSU-rRNA_Hsa ,rRNA ,rRNA ,+
mm_br_e15_64071 ,2,chr17 ,39983362,39983383,+ ,SSU-rRNA_Hsa ,rRNA ,rRNA ,+
mm_br_e15_64076 ,2,chr17 ,39984281,39984302,+ ,SSU-rRNA_Hsa ,rRNA ,rRNA ,+
mm_br_e15_64111 ,2,chr17 ,39984678,39984699,+ ,SSU-rRNA_Hsa ,rRNA ,rRNA ,+
mm_br_e15_64148 ,2,chr17 ,39983847,39983868,+ ,SSU-rRNA_Hsa ,rRNA ,rRNA ,+
mm_br_e15_64163 ,2,chr17 ,39984776,39984797,+ ,SSU-rRNA_Hsa ,rRNA ,rRNA ,+
mm_br_e15_64171 ,2,chr2 ,72850797,72850818,- ,LSU-rRNA_Hsa ,rRNA ,rRNA ,-
mm_br_e15_64172 ,2,chrX ,23698708,23698729,+ ,LSU-rRNA_Hsa ,rRNA ,rRNA ,+
mm_br_e15_64369 ,2,chr17 ,39983802,39983823,+ ,SSU-rRNA_Hsa ,rRNA ,rRNA ,+
mm_br_e15_64374 ,2,chr6 ,3151523,3151544,+ ,SSU-rRNA_Hsa ,rRNA ,rRNA ,+
mm_br_e15_64393 ,2,chr5 ,31190538,31190559,+ ,tRNA-Tyr-TAC ,tRNA ,tRNA ,+
mm_br_e15_64396 ,2,chr17 ,39984096,39984117,+ ,SSU-rRNA_Hsa ,rRNA ,rRNA ,+
mm_br_e15_64400 ,2,chr17 ,39985075,39985096,+ ,SSU-rRNA_Hsa ,rRNA ,rRNA ,+
mm_br_e15_64457 ,2,chr4 ,149191907,149191928,+ ,5S ,rRNA ,rRNA ,+
mm_br_e15_64460 ,2,chr2 ,20821557,20821578,+ ,LSU-rRNA_Hsa ,rRNA ,rRNA ,+
mm_br_e15_64468 ,2,chr16 ,35876879,35876900,+ ,4.5SRNA ,scRNA ,scRNA ,+
mm_br_e15_64473 ,2,chr17 ,39984146,39984167,+ ,SSU-rRNA_Hsa ,rRNA ,rRNA ,+
mm_br_e15_64503 ,2,chr17 ,39984565,39984586,+ ,SSU-rRNA_Hsa ,rRNA ,rRNA ,+
mm_br_e15_64520 ,2,chr6 ,38483964,38483985,+ ,tRNA-Arg-AGG ,tRNA ,tRNA ,+
mm_br_e15_64521 ,2,chr6 ,38483964,38483985,+ ,tRNA-Arg-AGG ,tRNA ,tRNA ,+
mm_br_e15_64566 ,2,chr15 ,47371607,47371628,+ ,LSU-rRNA_Hsa ,rRNA ,rRNA ,+
mm_br_e15_64575 ,2,chr17 ,39983369,39983390,+ ,SSU-rRNA_Hsa ,rRNA ,rRNA ,+
mm_br_e15_64586 ,2,chr17 ,39984466,39984487,+ ,SSU-rRNA_Hsa ,rRNA ,rRNA ,+
mm_br_e15_64590 ,2,chr17 ,39984816,39984837,+ ,SSU-rRNA_Hsa ,rRNA ,rRNA ,+
mm_br_e15_64640 ,2,chr3 ,121995856,121995877,- ,tRNA-Arg-AGA ,tRNA ,tRNA ,-
mm_br_e15_64643 ,2,chr17 ,39984277,39984298,+ ,SSU-rRNA_Hsa ,rRNA ,rRNA ,+
mm_br_e15_64652 ,2,chr17 ,39984571,39984592,+ ,SSU-rRNA_Hsa ,rRNA ,rRNA ,+
mm_br_e15_64653 ,2,chr8 ,113586520,113586541,+ ,tRNA-Gly-GGY ,tRNA ,tRNA ,+
mm_br_e15_64661 ,2,chr17 ,23687248,23687269,- ,tRNA-Arg-CGG ,tRNA ,tRNA ,-
mm_br_e15_64662 ,2,chr17 ,23687248,23687269,- ,tRNA-Arg-CGG ,tRNA ,tRNA ,-
mm_br_e15_64663 ,2,chr13 ,21307345,21307366,- ,tRNA-Arg-CGG ,tRNA ,tRNA ,-
mm_br_e15_64666 ,2,chr19 ,12080531,12080552,+ ,tRNA-Lys-AAA ,tRNA ,tRNA ,+
mm_br_e15_64689 ,2,chr16 ,11144176,11144197,+ ,LSU-rRNA_Hsa ,rRNA ,rRNA ,+
mm_br_e15_64730 ,2,chr2 ,72850798,72850819,- ,LSU-rRNA_Hsa ,rRNA ,rRNA ,-
mm_br_e15_64732 ,2,chrX ,26564421,26564442,+ ,LSU-rRNA_Hsa ,rRNA ,rRNA ,+
mm_br_e15_64795 ,2,chr17 ,39983801,39983822,+ ,SSU-rRNA_Hsa ,rRNA ,rRNA ,+
mm_br_e15_64851 ,2,chrX ,155887225,155887246,+ ,5S ,rRNA ,rRNA ,+
mm_br_e15_64890 ,2,chr17 ,39984570,39984591,+ ,SSU-rRNA_Hsa ,rRNA ,rRNA ,+
mm_br_e15_64900 ,2,chr11 ,101520071,101520092,+ ,B4A ,SINE ,B4 ,-
mm_br_e15_64926 ,2,chr16 ,57391619,57391640,- ,LSU-rRNA_Hsa ,rRNA ,rRNA ,-
mm_br_e15_64931 ,2,chr17 ,39984774,39984795,+ ,SSU-rRNA_Hsa ,rRNA ,rRNA ,+
mm_br_e15_64934 ,2,chr17 ,39983800,39983821,+ ,SSU-rRNA_Hsa ,rRNA ,rRNA ,+
mm_br_e15_64935 ,2,chr17 ,39984094,39984115,+ ,SSU-rRNA_Hsa ,rRNA ,rRNA ,+
mm_br_e15_64937 ,2,chr15 ,86025341,86025362,+ ,LSU-rRNA_Hsa ,rRNA ,rRNA ,+
mm_br_e15_64968 ,2,chr16 ,11144208,11144229,+ ,LSU-rRNA_Hsa ,rRNA ,rRNA ,+
mm_br_e15_64983 ,2,chr16 ,11144207,11144228,+ ,LSU-rRNA_Hsa ,rRNA ,rRNA ,+
mm_br_e15_64988 ,2,chr17 ,39983644,39983665,+ ,SSU-rRNA_Hsa ,rRNA ,rRNA ,+
mm_br_e15_65000 ,2,chr11 ,87236414,87236435,+ ,U1 ,snRNA ,snRNA ,+
mm_br_e15_65002 ,2,chr10 ,79711968,79711989,+ ,tRNA-Asn-AAC ,tRNA ,tRNA ,+
mm_br_e15_65006 ,2,chr6 ,47731698,47731719,+ ,HY3 ,scRNA ,scRNA ,+
mm_br_e15_65007 ,2,chr17 ,39983794,39983815,+ ,SSU-rRNA_Hsa ,rRNA ,rRNA ,+
mm_br_e15_65015 ,2,chr3 ,96254468,96254489,+ ,U1 ,snRNA ,snRNA ,+
mm_br_e15_65020 ,2,chr17 ,39983645,39983666,+ ,SSU-rRNA_Hsa ,rRNA ,rRNA ,+
mm_br_e15_65024 ,2,chr17 ,39984215,39984236,+ ,SSU-rRNA_Hsa ,rRNA ,rRNA ,+
mm_br_e15_65028 ,2,chr4 ,138894062,138894083,+ ,LSU-rRNA_Hsa ,rRNA ,rRNA ,+
mm_br_e15_65032 ,2,chrX ,155887217,155887238,+ ,5S ,rRNA ,rRNA ,+
mm_br_e15_65053 ,2,chr1 ,172964060,172964081,- ,tRNA-Asn-AAC ,tRNA ,tRNA ,-
mm_br_e15_65062 ,2,chr17 ,39984522,39984543,+ ,SSU-rRNA_Hsa ,rRNA ,rRNA ,+
mm_br_e15_65066 ,2,chrX ,50943362,50943383,+ ,B1_Mus1 ,SINE ,Alu ,+
mm_br_e15_65069 ,2,chr4 ,43967474,43967495,+ ,4.5SRNA ,scRNA ,scRNA ,+
mm_br_e15_65073 ,2,chr6 ,43286322,43286343,+ ,4.5SRNA ,scRNA ,scRNA ,+
mm_br_e15_65074 ,2,chr6 ,43286322,43286343,+ ,4.5SRNA ,scRNA ,scRNA ,+
mm_br_e15_65075 ,2,chr8 ,18138325,18138346,+ ,4.5SRNA ,scRNA ,scRNA ,+
mm_br_e15_65077 ,2,chr10 ,90644175,90644196,- ,tRNA-Trp-TGG ,tRNA ,tRNA ,-
mm_br_e15_65082 ,2,chr14 ,20110674,20110695,+ ,LSU-rRNA_Hsa ,rRNA ,rRNA ,+
mm_br_e15_65085 ,2,chr9 ,113838212,113838233,+ ,LSU-rRNA_Hsa ,rRNA ,rRNA ,+
mm_br_e15_65086 ,2,chr9 ,113838212,113838233,+ ,LSU-rRNA_Hsa ,rRNA ,rRNA ,+
mm_br_e15_65090 ,2,chr2 ,27257491,27257512,+ ,ORR1A2-int ,LTR ,MaLR ,+
mm_br_e15_65099 ,2,chr11 ,87262204,87262225,+ ,U3 ,snRNA ,snRNA ,+
mm_br_e15_65100 ,2,chr11 ,87262204,87262225,+ ,U3 ,snRNA ,snRNA ,+
mm_br_e15_65105 ,2,chr17 ,39984519,39984540,+ ,SSU-rRNA_Hsa ,rRNA ,rRNA ,+
mm_br_e15_65119 ,2,chr1 ,192944982,192945003,+ ,LSU-rRNA_Hsa ,rRNA ,rRNA ,+
mm_br_e15_65120 ,2,chr1 ,192944982,192945003,+ ,LSU-rRNA_Hsa ,rRNA ,rRNA ,+
mm_br_e15_65135 ,2,chr3 ,96254469,96254490,+ ,U1 ,snRNA ,snRNA ,+
mm_br_e15_65138 ,2,chr6 ,128789109,128789130,+ ,B4A ,SINE ,B4 ,+
mm_br_e15_65139 ,2,chr17 ,71313092,71313113,+ ,LSU-rRNA_Hsa ,rRNA ,rRNA ,+
mm_br_e15_65434 ,2,chr11 ,108872960,108872981,- ,LSU-rRNA_Hsa ,rRNA ,rRNA ,-
mm_br_e15_65435 ,2,chr11 ,108872960,108872981,- ,LSU-rRNA_Hsa ,rRNA ,rRNA ,-
mm_br_e15_65464 ,2,chr3 ,5860494,5860515,+ ,LSU-rRNA_Hsa ,rRNA ,rRNA ,+
mm_br_e15_65465 ,2,chr3 ,5860494,5860515,+ ,LSU-rRNA_Hsa ,rRNA ,rRNA ,+
mm_br_e15_65519 ,2,chr6 ,3151111,3151132,+ ,SSU-rRNA_Hsa ,rRNA ,rRNA ,+
mm_br_e15_65584 ,2,chr13 ,23528221,23528242,+ ,tRNA-Lys-AAG ,tRNA ,tRNA ,+
mm_br_e15_65585 ,2,chr13 ,23528221,23528242,+ ,tRNA-Lys-AAG ,tRNA ,tRNA ,+
mm_br_e15_65596 ,2,chr19 ,12080541,12080562,+ ,tRNA-Lys-AAA ,tRNA ,tRNA ,+
mm_br_e15_65790 ,2,chr14 ,20110906,20110927,+ ,LSU-rRNA_Hsa ,rRNA ,rRNA ,+
mm_br_e15_65834 ,2,chr17 ,39984587,39984608,+ ,SSU-rRNA_Hsa ,rRNA ,rRNA ,+
mm_br_e15_65838 ,2,chr8 ,97227533,97227554,+ ,tRNA-Leu-CTG ,tRNA ,tRNA ,+
mm_br_e15_65865 ,2,chr6 ,44743082,44743103,+ ,LSU-rRNA_Hsa ,rRNA ,rRNA ,+
mm_br_e15_65868 ,2,chr17 ,39984523,39984544,+ ,SSU-rRNA_Hsa ,rRNA ,rRNA ,+
mm_br_e15_65869 ,2,chr17 ,39984523,39984544,+ ,SSU-rRNA_Hsa ,rRNA ,rRNA ,+
mm_br_e15_65901 ,2,chr17 ,39984157,39984178,+ ,SSU-rRNA_Hsa ,rRNA ,rRNA ,+
mm_br_e15_65915 ,2,chr2 ,71175455,71175476,+ ,4.5SRNA ,scRNA ,scRNA ,+
mm_br_e15_65916 ,2,chr2 ,71175455,71175476,+ ,4.5SRNA ,scRNA ,scRNA ,+
mm_br_e15_65917 ,2,chr2 ,71175455,71175476,+ ,4.5SRNA ,scRNA ,scRNA ,+
mm_br_e15_65918 ,2,chr2 ,71175455,71175476,+ ,4.5SRNA ,scRNA ,scRNA ,+
mm_br_e15_65919 ,2,chr2 ,71175455,71175476,+ ,4.5SRNA ,scRNA ,scRNA ,+
mm_br_e15_65920 ,2,chr2 ,71175455,71175476,+ ,4.5SRNA ,scRNA ,scRNA ,+
mm_br_e15_65923 ,2,chr11 ,17121315,17121336,+ ,LSU-rRNA_Hsa ,rRNA ,rRNA ,+
mm_br_e15_65928 ,2,chr3 ,5860548,5860569,+ ,LSU-rRNA_Hsa ,rRNA ,rRNA ,+
mm_br_e15_66091 ,2,chr14 ,21520786,21520807,+ ,U6 ,snRNA ,snRNA ,+
mm_br_e15_66136 ,2,chr14 ,20110675,20110696,+ ,LSU-rRNA_Hsa ,rRNA ,rRNA ,+
mm_br_e15_66137 ,2,chr6 ,44743255,44743276,+ ,LSU-rRNA_Hsa ,rRNA ,rRNA ,+
mm_br_e15_66143 ,2,chr18 ,61557492,61557513,- ,MIRc ,SINE ,MIR ,-
mm_br_e15_66153 ,2,chr6 ,47738071,47738092,- ,HY1 ,scRNA ,scRNA ,-
mm_br_e15_66167 ,2,chr3 ,5860617,5860638,+ ,LSU-rRNA_Hsa ,rRNA ,rRNA ,+
mm_br_e15_66186 ,2,chr11 ,87262205,87262226,+ ,U3 ,snRNA ,snRNA ,+
mm_br_e15_66196 ,2,chr17 ,47985797,47985818,+ ,5S ,rRNA ,rRNA ,+
mm_br_e15_66415 ,2,chr17 ,39984772,39984793,+ ,SSU-rRNA_Hsa ,rRNA ,rRNA ,+
mm_br_e15_66473 ,2,chr6 ,47731661,47731682,+ ,HY3 ,scRNA ,scRNA ,+
mm_br_e15_66481 ,2,chr4 ,126580794,126580815,+ ,B2_Mm1t ,SINE ,B2 ,+
mm_br_e15_66540 ,2,chr15 ,85008194,85008215,+ ,LSU-rRNA_Hsa ,rRNA ,rRNA ,+
mm_br_e15_66547 ,2,chr17 ,39984283,39984304,+ ,SSU-rRNA_Hsa ,rRNA ,rRNA ,+
mm_br_e15_66551 ,2,chr6 ,3151474,3151495,+ ,SSU-rRNA_Hsa ,rRNA ,rRNA ,+
mm_br_e15_66555 ,2,chr7 ,103398006,103398027,+ ,L2c ,LINE ,L2 ,+
mm_br_e15_66556 ,2,chr7 ,103398006,103398027,+ ,L2c ,LINE ,L2 ,+
mm_br_e15_66557 ,2,chr7 ,103398006,103398027,+ ,L2c ,LINE ,L2 ,+
mm_br_e15_66646 ,2,chr17 ,39984484,39984505,+ ,SSU-rRNA_Hsa ,rRNA ,rRNA ,+
mm_br_e15_66672 ,2,chr6 ,128789110,128789131,+ ,B4A ,SINE ,B4 ,+
mm_br_e15_66675 ,2,chr11 ,83085098,83085119,+ ,U2 ,snRNA ,snRNA ,+
mm_br_e15_66677 ,2,chr17 ,39984190,39984211,+ ,SSU-rRNA_Hsa ,rRNA ,rRNA ,+
mm_br_e15_66681 ,2,chr17 ,71313093,71313114,+ ,LSU-rRNA_Hsa ,rRNA ,rRNA ,+
mm_br_e15_66695 ,2,chr19 ,13129272,13129293,+ ,SSU-rRNA_Hsa ,rRNA ,rRNA ,+
mm_br_e15_66697 ,2,chr7 ,111571817,111571838,+ ,U6 ,snRNA ,snRNA ,+
mm_br_e15_66698 ,2,chr7 ,111571817,111571838,+ ,U6 ,snRNA ,snRNA ,+
mm_br_e15_66699 ,2,chr7 ,111571817,111571838,+ ,U6 ,snRNA ,snRNA ,+
mm_br_e15_66700 ,2,chr7 ,111571817,111571838,+ ,U6 ,snRNA ,snRNA ,+
mm_br_e15_66730 ,2,chr17 ,39984591,39984612,+ ,SSU-rRNA_Hsa ,rRNA ,rRNA ,+
mm_br_e15_66746 ,2,chr17 ,71313148,71313169,+ ,LSU-rRNA_Hsa ,rRNA ,rRNA ,+
mm_br_e15_66756 ,2,chr17 ,39984220,39984241,+ ,SSU-rRNA_Hsa ,rRNA ,rRNA ,+
mm_br_e15_66759 ,2,chr17 ,39983954,39983975,+ ,SSU-rRNA_Hsa ,rRNA ,rRNA ,+
mm_br_e15_66766 ,2,chr6 ,53384044,53384065,+ ,U1 ,snRNA ,snRNA ,+
mm_br_e15_66771 ,2,chr13 ,97960522,97960543,- ,LSU-rRNA_Hsa ,rRNA ,rRNA ,-
mm_br_e15_66776 ,2,chr17 ,39984812,39984833,+ ,SSU-rRNA_Hsa ,rRNA ,rRNA ,+
mm_br_e15_66800 ,2,chr7 ,65654691,65654712,+ ,tRNA-Glu-GAG_ ,tRNA ,tRNA ,+
mm_br_e15_66854 ,2,chr11 ,101488774,101488795,+ ,U2 ,snRNA ,snRNA ,+
mm_br_e15_66874 ,2,chr8 ,36922894,36922915,- ,MTC ,LTR ,MaLR ,+
mm_br_e15_66902 ,2,chr4 ,138894076,138894097,+ ,LSU-rRNA_Hsa ,rRNA ,rRNA ,+
mm_br_e15_66904 ,2,chr7 ,127897620,127897641,- ,LSU-rRNA_Hsa ,rRNA ,rRNA ,-
mm_br_e15_66905 ,2,chr7 ,127897620,127897641,- ,LSU-rRNA_Hsa ,rRNA ,rRNA ,-
mm_br_e15_66906 ,2,chr3 ,5860495,5860516,+ ,LSU-rRNA_Hsa ,rRNA ,rRNA ,+
mm_br_e15_66945 ,2,chr14 ,103205342,103205363,+ ,5S ,rRNA ,rRNA ,+
mm_br_e15_66946 ,2,chr14 ,103205342,103205363,+ ,5S ,rRNA ,rRNA ,+
mm_br_e15_66955 ,2,chr17 ,39985086,39985107,+ ,SSU-rRNA_Hsa ,rRNA ,rRNA ,+
mm_br_e15_67163 ,2,chr6 ,3151503,3151524,+ ,SSU-rRNA_Hsa ,rRNA ,rRNA ,+
mm_br_e15_67192 ,2,chr3 ,89031049,89031070,- ,GC_rich ,Low_complexity ,Low_complexity ,+
mm_br_e15_67232 ,2,chr6 ,13499525,13499546,+ ,U6 ,snRNA ,snRNA ,+
mm_br_e15_67233 ,2,chr1 ,14869828,14869849,+ ,(CATA)n ,Simple_repeat ,Simple_repeat ,+
mm_br_e15_67239 ,2,chr6 ,128789115,128789136,+ ,B4A ,SINE ,B4 ,+
mm_br_e15_67278 ,2,chr5 ,115939570,115939591,+ ,U4 ,snRNA ,snRNA ,+
mm_br_e15_67287 ,2,chr3 ,37380508,37380529,+ ,LSU-rRNA_Hsa ,rRNA ,rRNA ,+
mm_br_e15_67329 ,2,chrX ,23585820,23585841,+ ,SSU-rRNA_Hsa ,rRNA ,rRNA ,+
mm_br_e15_67330 ,2,chrX ,23585820,23585841,+ ,SSU-rRNA_Hsa ,rRNA ,rRNA ,+
mm_br_e15_67331 ,2,chr9_random ,4166,4187,+ ,tRNA-Met ,tRNA ,tRNA ,+
mm_br_e15_67335 ,2,chr9 ,17792242,17792263,+ ,LSU-rRNA_Hsa ,rRNA ,rRNA ,+
mm_br_e15_67351 ,2,chr17 ,39983827,39983848,+ ,SSU-rRNA_Hsa ,rRNA ,rRNA ,+
mm_br_e15_67373 ,2,chr11 ,87262174,87262195,+ ,U3 ,snRNA ,snRNA ,+
mm_br_e15_67374 ,2,chr11 ,87262174,87262195,+ ,U3 ,snRNA ,snRNA ,+
mm_br_e15_67376 ,2,chr1 ,157801754,157801775,+ ,U2 ,snRNA ,snRNA ,+
mm_br_e15_67377 ,2,chr1 ,72301632,72301653,+ ,U2 ,snRNA ,snRNA ,+
mm_br_e15_67388 ,2,chr13 ,23518387,23518408,+ ,tRNA-Tyr-TAC ,tRNA ,tRNA ,+
mm_br_e15_67500 ,2,chr6 ,3151112,3151133,+ ,SSU-rRNA_Hsa ,rRNA ,rRNA ,+
mm_br_e15_67527 ,2,chr1 ,173033187,173033208,+ ,tRNA-Glu-GAG_ ,tRNA ,tRNA ,+
mm_br_e15_67528 ,2,chr1 ,173033187,173033208,+ ,tRNA-Glu-GAG_ ,tRNA ,tRNA ,+
mm_br_e15_67529 ,2,chr1 ,173033187,173033208,+ ,tRNA-Glu-GAG_ ,tRNA ,tRNA ,+
mm_br_e15_67540 ,2,chr13 ,23609085,23609106,+ ,tRNA-Gly-GGY ,tRNA ,tRNA ,+
mm_br_e15_67544 ,2,chr3 ,96178079,96178100,+ ,U1 ,snRNA ,snRNA ,+
mm_br_e15_67545 ,2,chr3 ,96178079,96178100,+ ,U1 ,snRNA ,snRNA ,+
mm_br_e15_67557 ,2,chr3 ,5860610,5860631,+ ,LSU-rRNA_Hsa ,rRNA ,rRNA ,+
mm_br_e15_67571 ,2,chr13 ,23528222,23528243,+ ,tRNA-Lys-AAG ,tRNA ,tRNA ,+
mm_br_e15_67572 ,2,chr13 ,23528222,23528243,+ ,tRNA-Lys-AAG ,tRNA ,tRNA ,+
mm_br_e15_67573 ,2,chr13 ,23528222,23528243,+ ,tRNA-Lys-AAG ,tRNA ,tRNA ,+
mm_br_e15_67758 ,2,chr3 ,4339071,4339092,+ ,5S ,rRNA ,rRNA ,+
mm_br_e15_67759 ,2,chr3 ,4339071,4339092,+ ,5S ,rRNA ,rRNA ,+
mm_br_e15_67763 ,2,chr16 ,17222566,17222587,+ ,LSU-rRNA_Hsa ,rRNA ,rRNA ,+
mm_br_e15_67805 ,2,chrX ,3846765,3846786,+ ,LSU-rRNA_Hsa ,rRNA ,rRNA ,+
mm_br_e15_67834 ,2,chr15 ,47371603,47371624,+ ,LSU-rRNA_Hsa ,rRNA ,rRNA ,+
mm_br_e15_67943 ,2,chr3 ,4339055,4339076,+ ,5S ,rRNA ,rRNA ,+
mm_br_e15_67949 ,2,chr12 ,109896848,109896869,+ ,MamSINE1 ,SINE ,tRNA ,-
mm_br_e15_67950 ,2,chr12 ,109896848,109896869,+ ,MamSINE1 ,SINE ,tRNA ,-
mm_br_e15_67951 ,2,chr12 ,109896848,109896869,+ ,MamSINE1 ,SINE ,tRNA ,-
mm_br_e15_67952 ,2,chr12 ,109896848,109896869,+ ,MamSINE1 ,SINE ,tRNA ,-
mm_br_e15_67953 ,2,chr12 ,109896848,109896869,+ ,MamSINE1 ,SINE ,tRNA ,-
mm_br_e15_67993 ,2,chr14 ,30256408,30256429,+ ,A-rich ,Low_complexity ,Low_complexity ,+
mm_br_e15_67994 ,2,chr14 ,30256408,30256429,+ ,A-rich ,Low_complexity ,Low_complexity ,+
mm_br_e15_67997 ,2,chr12 ,109247662,109247683,+ ,A-rich ,Low_complexity ,Low_complexity ,+
mm_br_e15_68012 ,2,chr12 ,55815218,55815239,+ ,U1 ,snRNA ,snRNA ,+
mm_br_e15_68013 ,2,chr5 ,17282567,17282588,- ,LSU-rRNA_Hsa ,rRNA ,rRNA ,-
mm_br_e15_68022 ,2,chr8 ,27752456,27752477,+ ,B3 ,SINE ,B2 ,+
mm_br_e15_68058 ,2,chr17 ,39984226,39984247,+ ,SSU-rRNA_Hsa ,rRNA ,rRNA ,+
mm_br_e15_68084 ,2,chr17 ,7146387,7146408,+ ,LSU-rRNA_Hsa ,rRNA ,rRNA ,+
mm_br_e15_68085 ,2,chr3 ,61963083,61963104,+ ,LSU-rRNA_Hsa ,rRNA ,rRNA ,+
mm_br_e15_68112 ,2,chr7 ,65654725,65654746,+ ,tRNA-Glu-GAG_ ,tRNA ,tRNA ,+
mm_br_e15_68219 ,2,chr11 ,69476594,69476615,+ ,B2_Mm2 ,SINE ,B2 ,+
mm_br_e15_68222 ,2,chr6 ,3151035,3151056,+ ,SSU-rRNA_Hsa ,rRNA ,rRNA ,+
mm_br_e15_68233 ,2,chr17 ,39984524,39984545,+ ,SSU-rRNA_Hsa ,rRNA ,rRNA ,+
mm_br_e15_68246 ,2,chr4 ,131837278,131837299,+ ,4.5SRNA ,scRNA ,scRNA ,+
mm_br_e15_68287 ,2,chr6 ,128788537,128788558,+ ,4.5SRNA ,scRNA ,scRNA ,+
mm_br_e15_68299 ,2,chr17 ,39984500,39984521,+ ,SSU-rRNA_Hsa ,rRNA ,rRNA ,+
mm_br_e15_68300 ,2,chr17 ,39984500,39984521,+ ,SSU-rRNA_Hsa ,rRNA ,rRNA ,+
mm_br_e15_68303 ,2,chr6 ,3151306,3151327,+ ,SSU-rRNA_Hsa ,rRNA ,rRNA ,+
mm_br_e15_68313 ,2,chr9 ,65049565,65049586,- ,U5 ,snRNA ,snRNA ,-
mm_br_e15_68437 ,2,chr3 ,4339047,4339068,+ ,5S ,rRNA ,rRNA ,+
mm_br_e15_68438 ,2,chr3 ,4339047,4339068,+ ,5S ,rRNA ,rRNA ,+
mm_br_e15_68465 ,2,chr15 ,86025325,86025346,+ ,LSU-rRNA_Hsa ,rRNA ,rRNA ,+
mm_br_e15_68466 ,2,chr15 ,86025325,86025346,+ ,LSU-rRNA_Hsa ,rRNA ,rRNA ,+
mm_br_e15_68467 ,2,chr15 ,86025325,86025346,+ ,LSU-rRNA_Hsa ,rRNA ,rRNA ,+
mm_br_e15_68522 ,2,chr8 ,15519964,15519985,+ ,LSU-rRNA_Hsa ,rRNA ,rRNA ,+
mm_br_e15_68524 ,2,chr6 ,128749465,128749486,- ,4.5SRNA ,scRNA ,scRNA ,-
mm_br_e15_68527 ,2,chr6 ,47707664,47707685,- ,4.5SRNA ,scRNA ,scRNA ,-
mm_br_e15_68528 ,2,chr6 ,47707664,47707685,- ,4.5SRNA ,scRNA ,scRNA ,-
mm_br_e15_68529 ,2,chr6 ,47707664,47707685,- ,4.5SRNA ,scRNA ,scRNA ,-
mm_br_e15_68530 ,2,chr6 ,47707664,47707685,- ,4.5SRNA ,scRNA ,scRNA ,-
mm_br_e15_68533 ,2,chr17 ,39984532,39984553,+ ,SSU-rRNA_Hsa ,rRNA ,rRNA ,+
mm_br_e15_68535 ,2,chr2 ,72850800,72850821,- ,LSU-rRNA_Hsa ,rRNA ,rRNA ,-
mm_br_e15_68536 ,2,chr2 ,72850800,72850821,- ,LSU-rRNA_Hsa ,rRNA ,rRNA ,-
mm_br_e15_68539 ,2,chr19 ,12080528,12080549,+ ,tRNA-Lys-AAA ,tRNA ,tRNA ,+
mm_br_e15_68634 ,2,chr1 ,87761162,87761183,- ,LSU-rRNA_Hsa ,rRNA ,rRNA ,-
mm_br_e15_69115 ,2,chr13 ,21264240,21264261,+ ,tRNA-Gln-CAG ,tRNA ,tRNA ,+
mm_br_e15_69154 ,2,chr17 ,39984810,39984831,+ ,SSU-rRNA_Hsa ,rRNA ,rRNA ,+
mm_br_e15_69155 ,2,chr17 ,39984810,39984831,+ ,SSU-rRNA_Hsa ,rRNA ,rRNA ,+
mm_br_e15_69156 ,2,chr17 ,39984810,39984831,+ ,SSU-rRNA_Hsa ,rRNA ,rRNA ,+
mm_br_e15_70171 ,2,chr6 ,44742929,44742950,+ ,LSU-rRNA_Hsa ,rRNA ,rRNA ,+
mm_br_e15_70495 ,2,chr3 ,5860634,5860655,+ ,LSU-rRNA_Hsa ,rRNA ,rRNA ,+
mm_br_e15_70497 ,2,chr17 ,39984259,39984280,+ ,SSU-rRNA_Hsa ,rRNA ,rRNA ,+
mm_br_e15_70498 ,2,chr17 ,39984259,39984280,+ ,SSU-rRNA_Hsa ,rRNA ,rRNA ,+
mm_br_e15_70810 ,2,chr11 ,97658383,97658404,+ ,tRNA-Cys-TGY ,tRNA ,tRNA ,+
mm_br_e15_70838 ,2,chr17 ,39984750,39984771,+ ,SSU-rRNA_Hsa ,rRNA ,rRNA ,+
mm_br_e15_70881 ,2,chr11 ,22391389,22391410,+ ,tRNA-Lys-AAG ,tRNA ,tRNA ,+
mm_br_e15_70900 ,2,chr3 ,5860625,5860646,+ ,LSU-rRNA_Hsa ,rRNA ,rRNA ,+
mm_br_e15_70917 ,2,chr6 ,3151429,3151450,+ ,SSU-rRNA_Hsa ,rRNA ,rRNA ,+
mm_br_e15_70918 ,2,chr6 ,3151429,3151450,+ ,SSU-rRNA_Hsa ,rRNA ,rRNA ,+
mm_br_e15_70919 ,2,chr6 ,3151429,3151450,+ ,SSU-rRNA_Hsa ,rRNA ,rRNA ,+
mm_br_e15_70979 ,2,chr11 ,95942504,95942525,+ ,LSU-rRNA_Hsa ,rRNA ,rRNA ,+
mm_br_e15_71015 ,2,chr6 ,44743269,44743290,+ ,LSU-rRNA_Hsa ,rRNA ,rRNA ,+
mm_br_e15_71016 ,2,chr6 ,3151476,3151497,+ ,SSU-rRNA_Hsa ,rRNA ,rRNA ,+
mm_br_e15_71035 ,2,chr17 ,39983438,39983459,+ ,SSU-rRNA_Hsa ,rRNA ,rRNA ,+
mm_br_e15_71039 ,2,chr5 ,115940356,115940377,+ ,U4 ,snRNA ,snRNA ,+
mm_br_e15_71050 ,2,chr7 ,137978029,137978050,+ ,LSU-rRNA_Hsa ,rRNA ,rRNA ,+
mm_br_e15_71067 ,2,chr18 ,61557491,61557512,- ,MIRc ,SINE ,MIR ,-
mm_br_e15_71068 ,2,chr18 ,61557491,61557512,- ,MIRc ,SINE ,MIR ,-
mm_br_e15_71069 ,2,chr18 ,61557491,61557512,- ,MIRc ,SINE ,MIR ,-
mm_br_e15_71070 ,2,chr18 ,61557491,61557512,- ,MIRc ,SINE ,MIR ,-
mm_br_e15_71071 ,2,chr18 ,61557491,61557512,- ,MIRc ,SINE ,MIR ,-
mm_br_e15_71072 ,2,chr18 ,61557491,61557512,- ,MIRc ,SINE ,MIR ,-
mm_br_e15_71073 ,2,chr18 ,61557491,61557512,- ,MIRc ,SINE ,MIR ,-
mm_br_e15_71074 ,2,chr18 ,61557491,61557512,- ,MIRc ,SINE ,MIR ,-
mm_br_e15_71075 ,2,chr18 ,61557491,61557512,- ,MIRc ,SINE ,MIR ,-
mm_br_e15_71076 ,2,chr18 ,61557491,61557512,- ,MIRc ,SINE ,MIR ,-
mm_br_e15_71077 ,2,chr18 ,61557491,61557512,- ,MIRc ,SINE ,MIR ,-
mm_br_e15_71090 ,2,chr6 ,47738067,47738088,- ,HY1 ,scRNA ,scRNA ,-
mm_br_e15_71102 ,2,chr13 ,22012092,22012113,+ ,tRNA-Gln-CAG ,tRNA ,tRNA ,+
mm_br_e15_71103 ,2,chr13 ,22012092,22012113,+ ,tRNA-Gln-CAG ,tRNA ,tRNA ,+
mm_br_e15_71120 ,2,chr9 ,110183794,110183815,+ ,LSU-rRNA_Hsa ,rRNA ,rRNA ,+
mm_br_e15_71126 ,2,chr15 ,73085250,73085271,- ,L2c ,LINE ,L2 ,-
mm_br_e15_71127 ,2,chr15 ,73085250,73085271,- ,L2c ,LINE ,L2 ,-
mm_br_e15_71133 ,2,chr9 ,81949792,81949813,- ,(TTAGGG)n ,Simple_repeat ,Simple_repeat ,+
mm_br_e15_71155 ,2,chr14 ,64346074,64346095,+ ,(CAT)n ,Simple_repeat ,Simple_repeat ,+
mm_br_e15_71272 ,2,chr6 ,3151431,3151452,+ ,SSU-rRNA_Hsa ,rRNA ,rRNA ,+
mm_br_e15_71289 ,2,chr7 ,106646242,106646263,+ ,5S ,rRNA ,rRNA ,+
mm_br_e15_71304 ,2,chr2 ,13800588,13800609,+ ,LSU-rRNA_Hsa ,rRNA ,rRNA ,+
mm_br_e15_71306 ,2,chr4 ,131837287,131837308,+ ,4.5SRNA ,scRNA ,scRNA ,+
mm_br_e15_71307 ,2,chr6 ,3151032,3151053,+ ,SSU-rRNA_Hsa ,rRNA ,rRNA ,+
mm_br_e15_71308 ,2,chr15 ,86025322,86025343,+ ,LSU-rRNA_Hsa ,rRNA ,rRNA ,+
mm_br_e15_71310 ,2,chr17 ,39984687,39984708,+ ,SSU-rRNA_Hsa ,rRNA ,rRNA ,+
mm_br_e15_71311 ,2,chr17 ,39984687,39984708,+ ,SSU-rRNA_Hsa ,rRNA ,rRNA ,+
mm_br_e15_71322 ,2,chr17 ,39984683,39984704,+ ,SSU-rRNA_Hsa ,rRNA ,rRNA ,+
mm_br_e15_71335 ,2,chr17 ,39984564,39984585,+ ,SSU-rRNA_Hsa ,rRNA ,rRNA ,+
mm_br_e15_71466 ,2,chr17 ,39984153,39984174,+ ,SSU-rRNA_Hsa ,rRNA ,rRNA ,+
mm_br_e15_71494 ,2,chr17 ,39984569,39984590,+ ,SSU-rRNA_Hsa ,rRNA ,rRNA ,+
mm_br_e15_71499 ,2,chr17 ,39984773,39984794,+ ,SSU-rRNA_Hsa ,rRNA ,rRNA ,+
mm_br_e15_71505 ,2,chr17 ,39983643,39983664,+ ,SSU-rRNA_Hsa ,rRNA ,rRNA ,+
mm_br_e15_71509 ,2,chr9 ,113838210,113838231,+ ,LSU-rRNA_Hsa ,rRNA ,rRNA ,+
mm_br_e15_71562 ,2,chr6 ,3151525,3151546,+ ,SSU-rRNA_Hsa ,rRNA ,rRNA ,+
mm_br_e15_71566 ,2,chr17 ,39984521,39984542,+ ,SSU-rRNA_Hsa ,rRNA ,rRNA ,+
mm_br_e15_71575 ,2,chr11 ,87275862,87275883,+ ,U3 ,snRNA ,snRNA ,+
mm_br_e15_71576 ,2,chr11 ,87275862,87275883,+ ,U3 ,snRNA ,snRNA ,+
mm_br_e15_71577 ,2,chr11 ,87275862,87275883,+ ,U3 ,snRNA ,snRNA ,+
mm_br_e15_71595 ,2,chrX ,155887221,155887242,+ ,5S ,rRNA ,rRNA ,+
mm_br_e15_71720 ,2,chr14 ,76552585,76552606,+ ,tRNA-Glu-GAG_ ,tRNA ,tRNA ,+
mm_br_e15_71721 ,2,chr3 ,5860629,5860650,+ ,LSU-rRNA_Hsa ,rRNA ,rRNA ,+
mm_br_e15_71971 ,2,chr12 ,79452083,79452104,+ ,LSU-rRNA_Hsa ,rRNA ,rRNA ,+
mm_br_e15_72082 ,2,chr4 ,16603098,16603119,+ ,U6 ,snRNA ,snRNA ,+
mm_br_e15_72096 ,2,chr6 ,3151647,3151668,+ ,SSU-rRNA_Hsa ,rRNA ,rRNA ,+
mm_br_e15_72107 ,2,chr17 ,24802989,24803010,+ ,LSU-rRNA_Hsa ,rRNA ,rRNA ,+
mm_br_e15_72115 ,2,chr1 ,173032036,173032057,- ,tRNA-Leu-CTG ,tRNA ,tRNA ,-
mm_br_e15_72142 ,2,chr4 ,45359426,45359447,- ,LSU-rRNA_Hsa ,rRNA ,rRNA ,-
mm_br_e15_72148 ,2,chrX ,23585822,23585843,+ ,SSU-rRNA_Hsa ,rRNA ,rRNA ,+
mm_br_e15_72149 ,2,chrX ,23585822,23585843,+ ,SSU-rRNA_Hsa ,rRNA ,rRNA ,+
mm_br_e15_72151 ,2,chr12 ,55797871,55797892,+ ,U1 ,snRNA ,snRNA ,+
mm_br_e15_72204 ,2,chrX_random ,1580175,1580196,+ ,LSU-rRNA_Hsa ,rRNA ,rRNA ,+
mm_br_e15_72251 ,2,chr7 ,17057261,17057282,+ ,5S ,rRNA ,rRNA ,+
mm_br_e15_72255 ,2,chrX ,23585819,23585840,+ ,SSU-rRNA_Hsa ,rRNA ,rRNA ,+
mm_br_e15_72272 ,2,chr17 ,39983826,39983847,+ ,SSU-rRNA_Hsa ,rRNA ,rRNA ,+
mm_br_e15_72276 ,2,chr11 ,87262173,87262194,+ ,U3 ,snRNA ,snRNA ,+
mm_br_e15_72299 ,2,chr6 ,3151483,3151504,+ ,SSU-rRNA_Hsa ,rRNA ,rRNA ,+
mm_br_e15_72300 ,2,chr6 ,3151483,3151504,+ ,SSU-rRNA_Hsa ,rRNA ,rRNA ,+
mm_br_e15_72304 ,2,chr5 ,123972645,123972666,- ,B1_Mur4 ,SINE ,Alu ,-
mm_br_e15_72332 ,2,chr4 ,94331858,94331879,+ ,L2c ,LINE ,L2 ,+
mm_br_e15_72333 ,2,chr4 ,94331858,94331879,+ ,L2c ,LINE ,L2 ,+
mm_br_e15_72334 ,2,chr11 ,17121307,17121328,+ ,LSU-rRNA_Hsa ,rRNA ,rRNA ,+
mm_br_e15_72476 ,2,chr15 ,85008182,85008203,+ ,LSU-rRNA_Hsa ,rRNA ,rRNA ,+
mm_br_e15_72480 ,2,chr3 ,5860553,5860574,+ ,LSU-rRNA_Hsa ,rRNA ,rRNA ,+
mm_br_e15_72485 ,2,chr1 ,83232278,83232299,- ,B4 ,SINE ,B4 ,-
mm_br_e15_72486 ,2,chr5 ,144638811,144638832,+ ,B4 ,SINE ,B4 ,+
mm_br_e15_72487 ,2,chr5 ,144638811,144638832,+ ,B4 ,SINE ,B4 ,+
mm_br_e15_72500 ,2,chr9 ,17792244,17792265,+ ,LSU-rRNA_Hsa ,rRNA ,rRNA ,+
mm_br_e15_72501 ,2,chr9 ,17792244,17792265,+ ,LSU-rRNA_Hsa ,rRNA ,rRNA ,+
mm_br_e15_72502 ,2,chr9 ,17792244,17792265,+ ,LSU-rRNA_Hsa ,rRNA ,rRNA ,+
mm_br_e15_72504 ,2,chr4 ,136881491,136881512,+ ,U6 ,snRNA ,snRNA ,+
mm_br_e15_72513 ,2,chr7 ,103397960,103397981,+ ,L2a ,LINE ,L2 ,-
mm_br_e15_72514 ,2,chr7 ,103397960,103397981,+ ,L2a ,LINE ,L2 ,-
mm_br_e15_72515 ,2,chr7 ,103397960,103397981,+ ,L2a ,LINE ,L2 ,-
mm_br_e15_72516 ,2,chr7 ,103397960,103397981,+ ,L2a ,LINE ,L2 ,-
mm_br_e15_72517 ,2,chr7 ,103397960,103397981,+ ,L2a ,LINE ,L2 ,-
mm_br_e15_72518 ,2,chr7 ,103397960,103397981,+ ,L2a ,LINE ,L2 ,-
mm_br_e15_72519 ,2,chr7 ,103397960,103397981,+ ,L2a ,LINE ,L2 ,-
mm_br_e15_72522 ,2,chr16 ,24827954,24827975,+ ,L2c ,LINE ,L2 ,-
mm_br_e15_72559 ,2,chr6 ,3151119,3151140,+ ,SSU-rRNA_Hsa ,rRNA ,rRNA ,+
mm_br_e15_72570 ,2,chr1 ,37062332,37062353,+ ,5S ,rRNA ,rRNA ,+
mm_br_e15_72571 ,2,chr18 ,6085417,6085438,+ ,5S ,rRNA ,rRNA ,+
mm_br_e15_72575 ,2,chr17 ,39984098,39984119,+ ,SSU-rRNA_Hsa ,rRNA ,rRNA ,+
mm_br_e15_72611 ,2,chr15 ,82173136,82173157,+ ,5S ,rRNA ,rRNA ,+
mm_br_e15_72615 ,2,chr5 ,115302397,115302418,+ ,LSU-rRNA_Hsa ,rRNA ,rRNA ,+
mm_br_e15_72616 ,2,chr5 ,115302397,115302418,+ ,LSU-rRNA_Hsa ,rRNA ,rRNA ,+
mm_br_e15_72645 ,2,chr11 ,68938733,68938754,- ,tRNA-Lys-AAA ,tRNA ,tRNA ,-
mm_br_e15_72646 ,2,chr3 ,5860624,5860645,+ ,LSU-rRNA_Hsa ,rRNA ,rRNA ,+
mm_br_e15_72647 ,2,chr3 ,5860624,5860645,+ ,LSU-rRNA_Hsa ,rRNA ,rRNA ,+
mm_br_e15_72650 ,2,chr2 ,20821574,20821595,+ ,LSU-rRNA_Hsa ,rRNA ,rRNA ,+
mm_br_e15_72653 ,2,chr17 ,39985067,39985088,+ ,SSU-rRNA_Hsa ,rRNA ,rRNA ,+
mm_br_e15_72654 ,2,chr17 ,39985067,39985088,+ ,SSU-rRNA_Hsa ,rRNA ,rRNA ,+
mm_br_e15_72660 ,2,chr6 ,3151428,3151449,+ ,SSU-rRNA_Hsa ,rRNA ,rRNA ,+
mm_br_e15_72670 ,2,chr3 ,61963096,61963117,+ ,LSU-rRNA_Hsa ,rRNA ,rRNA ,+
mm_br_e15_72673 ,2,chr6 ,3151475,3151496,+ ,SSU-rRNA_Hsa ,rRNA ,rRNA ,+
mm_br_e15_72687 ,2,chr17 ,39983381,39983402,+ ,SSU-rRNA_Hsa ,rRNA ,rRNA ,+
mm_br_e15_72697 ,2,chr7 ,103398007,103398028,+ ,L2c ,LINE ,L2 ,+
mm_br_e15_72699 ,2,chr19 ,40194356,40194377,+ ,Lx2 ,LINE ,L1 ,+
mm_br_e15_72726 ,2,chr6 ,3151031,3151052,+ ,SSU-rRNA_Hsa ,rRNA ,rRNA ,+
mm_br_e15_72727 ,2,chr6 ,3151031,3151052,+ ,SSU-rRNA_Hsa ,rRNA ,rRNA ,+
mm_br_e15_72735 ,2,chr6 ,3151478,3151499,+ ,SSU-rRNA_Hsa ,rRNA ,rRNA ,+
mm_br_e15_72742 ,2,chr17 ,39984563,39984584,+ ,SSU-rRNA_Hsa ,rRNA ,rRNA ,+
mm_br_e15_74158 ,2,chr6 ,3151642,3151663,+ ,SSU-rRNA_Hsa ,rRNA ,rRNA ,+
mm_br_e15_74186 ,2,chr17 ,39984485,39984506,+ ,SSU-rRNA_Hsa ,rRNA ,rRNA ,+
mm_br_e15_74187 ,2,chr17 ,39984485,39984506,+ ,SSU-rRNA_Hsa ,rRNA ,rRNA ,+
mm_br_e15_74188 ,2,chr17 ,39984485,39984506,+ ,SSU-rRNA_Hsa ,rRNA ,rRNA ,+
mm_br_e15_74190 ,2,chr6 ,3151118,3151139,+ ,SSU-rRNA_Hsa ,rRNA ,rRNA ,+
mm_br_e15_74198 ,2,chr15 ,16689708,16689729,+ ,L1_Mur1 ,LINE ,L1 ,-
mm_br_e15_74199 ,2,chr1 ,72239471,72239492,+ ,(TAGA)n ,Simple_repeat ,Simple_repeat ,+
mm_br_e15_74208 ,2,chr1 ,192945014,192945035,+ ,LSU-rRNA_Hsa ,rRNA ,rRNA ,+
mm_br_e15_74209 ,2,chr1 ,192945014,192945035,+ ,LSU-rRNA_Hsa ,rRNA ,rRNA ,+
mm_br_e15_74215 ,2,chr6 ,3151636,3151657,+ ,SSU-rRNA_Hsa ,rRNA ,rRNA ,+
mm_br_e15_74216 ,2,chr6 ,3151636,3151657,+ ,SSU-rRNA_Hsa ,rRNA ,rRNA ,+
mm_br_e15_74220 ,2,chr10 ,9820861,9820882,+ ,U1 ,snRNA ,snRNA ,+
mm_br_e15_74228 ,2,chr17 ,39984562,39984583,+ ,SSU-rRNA_Hsa ,rRNA ,rRNA ,+
mm_br_e15_74247 ,2,chr4 ,138894339,138894360,+ ,LSU-rRNA_Hsa ,rRNA ,rRNA ,+
mm_br_e15_74248 ,2,chr4 ,138894339,138894360,+ ,LSU-rRNA_Hsa ,rRNA ,rRNA ,+
mm_br_e15_74332 ,2,chr9 ,110183821,110183842,+ ,LSU-rRNA_Hsa ,rRNA ,rRNA ,+
mm_br_e15_74334 ,2,chr6 ,128789112,128789133,+ ,B4A ,SINE ,B4 ,+
mm_br_e15_74453 ,2,chr3 ,61963094,61963115,+ ,LSU-rRNA_Hsa ,rRNA ,rRNA ,+
mm_br_e15_74454 ,2,chr3 ,61963094,61963115,+ ,LSU-rRNA_Hsa ,rRNA ,rRNA ,+
mm_br_e15_74462 ,2,chr17 ,39983823,39983844,+ ,SSU-rRNA_Hsa ,rRNA ,rRNA ,+
mm_br_e15_74464 ,2,chr6 ,3151116,3151137,+ ,SSU-rRNA_Hsa ,rRNA ,rRNA ,+
mm_br_e15_74465 ,2,chr6 ,3151116,3151137,+ ,SSU-rRNA_Hsa ,rRNA ,rRNA ,+
mm_br_e15_74504 ,2,chr12 ,15100706,15100727,- ,AT_rich ,Low_complexity ,Low_complexity ,+
mm_br_e15_74505 ,2,chr12 ,15100706,15100727,- ,AT_rich ,Low_complexity ,Low_complexity ,+
mm_br_e15_74514 ,2,chr7 ,3170712,3170733,+ ,(A)n ,Simple_repeat ,Simple_repeat ,+
mm_br_e15_74515 ,2,chr3 ,126810669,126810690,+ ,AT_rich ,Low_complexity ,Low_complexity ,+
mm_br_e15_74516 ,2,chr13 ,51212891,51212912,+ ,ID_B1 ,SINE ,B4 ,+
mm_br_e15_74517 ,2,chr1 ,80368897,80368918,- ,(T)n ,Simple_repeat ,Simple_repeat ,+
mm_br_e15_74518 ,2,chr1 ,80368897,80368918,- ,(T)n ,Simple_repeat ,Simple_repeat ,+
mm_br_e15_74519 ,2,chr1 ,80368897,80368918,- ,(T)n ,Simple_repeat ,Simple_repeat ,+
mm_br_e15_74521 ,2,chr13 ,51212890,51212911,+ ,ID_B1 ,SINE ,B4 ,+
mm_br_e15_74522 ,2,chr1 ,80368898,80368919,- ,(T)n ,Simple_repeat ,Simple_repeat ,+
mm_br_e15_74523 ,2,chr1 ,80368898,80368919,- ,(T)n ,Simple_repeat ,Simple_repeat ,+
mm_br_e15_74524 ,2,chr1 ,80368898,80368919,- ,(T)n ,Simple_repeat ,Simple_repeat ,+
mm_br_e15_74525 ,2,chr1 ,80368898,80368919,- ,(T)n ,Simple_repeat ,Simple_repeat ,+
mm_br_e15_74526 ,2,chr1 ,80368898,80368919,- ,(T)n ,Simple_repeat ,Simple_repeat ,+
mm_br_e15_74527 ,2,chr1 ,80368898,80368919,- ,(T)n ,Simple_repeat ,Simple_repeat ,+
mm_br_e15_74528 ,2,chr2 ,15056768,15056789,- ,L1_Mur3 ,LINE ,L1 ,+
mm_br_e15_74531 ,2,chr2 ,133605370,133605391,+ ,(A)n ,Simple_repeat ,Simple_repeat ,+
mm_br_e15_74532 ,2,chr1 ,29087673,29087694,+ ,(A)n ,Simple_repeat ,Simple_repeat ,+
mm_br_e15_74533 ,2,chr1 ,29087673,29087694,+ ,(A)n ,Simple_repeat ,Simple_repeat ,+
mm_br_e15_74534 ,2,chr1 ,29087673,29087694,+ ,(A)n ,Simple_repeat ,Simple_repeat ,+
mm_br_e15_74535 ,2,chr7 ,124294218,124294239,+ ,(A)n ,Simple_repeat ,Simple_repeat ,+
mm_br_e15_74536 ,2,chr7 ,124294218,124294239,+ ,(A)n ,Simple_repeat ,Simple_repeat ,+
mm_br_e15_74537 ,2,chrX ,45754133,45754154,- ,AT_rich ,Low_complexity ,Low_complexity ,+
mm_br_e15_74538 ,2,chr4 ,107886902,107886923,+ ,GA-rich ,Low_complexity ,Low_complexity ,+
mm_br_e15_74539 ,2,chr4 ,107886902,107886923,+ ,GA-rich ,Low_complexity ,Low_complexity ,+
mm_br_e15_74540 ,2,chr6 ,31140685,31140706,+ ,(A)n ,Simple_repeat ,Simple_repeat ,+
mm_br_e15_74541 ,2,chr17 ,60502006,60502027,+ ,ORR1D1-int ,LTR ,MaLR ,-
mm_br_e15_74542 ,2,chr2 ,157386622,157386643,+ ,(A)n ,Simple_repeat ,Simple_repeat ,+
mm_br_e15_74543 ,2,chr12 ,88238176,88238197,+ ,(A)n ,Simple_repeat ,Simple_repeat ,+
mm_br_e15_74544 ,2,chr11 ,104176076,104176097,+ ,(A)n ,Simple_repeat ,Simple_repeat ,+
mm_br_e15_74545 ,2,chr11 ,104176076,104176097,+ ,(A)n ,Simple_repeat ,Simple_repeat ,+
mm_br_e15_74546 ,2,chr11 ,104176076,104176097,+ ,(A)n ,Simple_repeat ,Simple_repeat ,+
mm_br_e15_74547 ,2,chr11 ,104176076,104176097,+ ,(A)n ,Simple_repeat ,Simple_repeat ,+
mm_br_e15_74548 ,2,chr11 ,104176076,104176097,+ ,(A)n ,Simple_repeat ,Simple_repeat ,+
mm_br_e15_74549 ,2,chrX ,81616503,81616524,+ ,(A)n ,Simple_repeat ,Simple_repeat ,+
mm_br_e15_74550 ,2,chrX ,81616503,81616524,+ ,(A)n ,Simple_repeat ,Simple_repeat ,+
mm_br_e15_74551 ,2,chrX ,81616503,81616524,+ ,(A)n ,Simple_repeat ,Simple_repeat ,+
mm_br_e15_74552 ,2,chrX ,81616503,81616524,+ ,(A)n ,Simple_repeat ,Simple_repeat ,+
mm_br_e15_74553 ,2,chr11 ,32024873,32024894,+ ,(A)n ,Simple_repeat ,Simple_repeat ,+
mm_br_e15_74554 ,2,chr1 ,29087672,29087693,+ ,(A)n ,Simple_repeat ,Simple_repeat ,+
mm_br_e15_74555 ,2,chr14 ,103791499,103791520,+ ,(A)n ,Simple_repeat ,Simple_repeat ,+
mm_br_e15_74556 ,2,chrY_random ,43049341,43049362,+ ,(A)n ,Simple_repeat ,Simple_repeat ,+
mm_br_e15_74557 ,2,chr7 ,74029678,74029699,+ ,AT_rich ,Low_complexity ,Low_complexity ,+
mm_br_e15_74559 ,2,chr1 ,53789223,53789244,+ ,(A)n ,Simple_repeat ,Simple_repeat ,+
mm_br_e15_74560 ,2,chr19 ,4845223,4845244,+ ,(A)n ,Simple_repeat ,Simple_repeat ,+
mm_br_e15_74561 ,2,chr14 ,96837450,96837471,+ ,L1M2 ,LINE ,L1 ,+
mm_br_e15_74562 ,2,chr14 ,96837450,96837471,+ ,L1M2 ,LINE ,L1 ,+
mm_br_e15_74563 ,2,chr11 ,53173621,53173642,+ ,AT_rich ,Low_complexity ,Low_complexity ,+
mm_br_e15_74564 ,2,chr4 ,124384111,124384132,+ ,B1_Mus2 ,SINE ,Alu ,+
mm_br_e15_74565 ,2,chr6 ,69252475,69252496,+ ,A-rich ,Low_complexity ,Low_complexity ,+
mm_br_e15_74566 ,2,chrX ,22938408,22938429,+ ,(A)n ,Simple_repeat ,Simple_repeat ,+
mm_br_e15_74567 ,2,chrX ,22938408,22938429,+ ,(A)n ,Simple_repeat ,Simple_repeat ,+
mm_br_e15_74568 ,2,chrX ,22938408,22938429,+ ,(A)n ,Simple_repeat ,Simple_repeat ,+
mm_br_e15_74569 ,2,chr4 ,7382597,7382618,+ ,(A)n ,Simple_repeat ,Simple_repeat ,+
mm_br_e15_74570 ,2,chr4 ,7382597,7382618,+ ,(A)n ,Simple_repeat ,Simple_repeat ,+
mm_br_e15_74571 ,2,chr4 ,7382597,7382618,+ ,(A)n ,Simple_repeat ,Simple_repeat ,+
mm_br_e15_74572 ,2,chr2 ,86445867,86445888,+ ,(A)n ,Simple_repeat ,Simple_repeat ,+
mm_br_e15_74573 ,2,chr13 ,113169116,113169137,+ ,(CAAAA)n ,Simple_repeat ,Simple_repeat ,+
mm_br_e15_74574 ,2,chr13 ,113169116,113169137,+ ,(CAAAA)n ,Simple_repeat ,Simple_repeat ,+
mm_br_e15_74575 ,2,chr10 ,121055969,121055990,+ ,(A)n ,Simple_repeat ,Simple_repeat ,+
mm_br_e15_74576 ,2,chr10 ,121055969,121055990,+ ,(A)n ,Simple_repeat ,Simple_repeat ,+
mm_br_e15_74577 ,2,chr10 ,121055969,121055990,+ ,(A)n ,Simple_repeat ,Simple_repeat ,+
mm_br_e15_74578 ,2,chr10 ,121055969,121055990,+ ,(A)n ,Simple_repeat ,Simple_repeat ,+
mm_br_e15_74579 ,2,chr10 ,121055969,121055990,+ ,(A)n ,Simple_repeat ,Simple_repeat ,+
mm_br_e15_74580 ,2,chr10 ,98082186,98082207,+ ,(A)n ,Simple_repeat ,Simple_repeat ,+
mm_br_e15_74582 ,2,chr2 ,38802507,38802528,+ ,(A)n ,Simple_repeat ,Simple_repeat ,+
mm_br_e15_74583 ,2,chr2 ,38802507,38802528,+ ,(A)n ,Simple_repeat ,Simple_repeat ,+
mm_br_e15_74584 ,2,chr2 ,38802507,38802528,+ ,(A)n ,Simple_repeat ,Simple_repeat ,+
mm_br_e15_74585 ,2,chr9 ,7556278,7556299,+ ,(A)n ,Simple_repeat ,Simple_repeat ,+
mm_br_e15_74586 ,2,chr9 ,7556278,7556299,+ ,(A)n ,Simple_repeat ,Simple_repeat ,+
mm_br_e15_74588 ,2,chr7 ,59339588,59339609,+ ,(A)n ,Simple_repeat ,Simple_repeat ,+
mm_br_e15_74595 ,2,chr16 ,44344892,44344913,+ ,(A)n ,Simple_repeat ,Simple_repeat ,+
mm_br_e15_74599 ,2,chr8 ,93298268,93298289,+ ,IAPEz-int ,LTR ,ERVK ,-
mm_br_e15_74600 ,2,chr8 ,93298268,93298289,+ ,IAPEz-int ,LTR ,ERVK ,-
mm_br_e15_74601 ,2,chr8 ,93298268,93298289,+ ,IAPEz-int ,LTR ,ERVK ,-
mm_br_e15_74602 ,2,chr8 ,93298268,93298289,+ ,IAPEz-int ,LTR ,ERVK ,-
mm_br_e15_74603 ,2,chr8 ,93298268,93298289,+ ,IAPEz-int ,LTR ,ERVK ,-
mm_br_e15_74867 ,1,chr9 ,17503735,17503756,+ ,(TTTTC)n ,Simple_repeat ,Simple_repeat ,+
mm_br_e15_74868 ,1,chr12 ,64840840,64840861,+ ,L1_Mur1 ,LINE ,L1 ,+
mm_br_e15_74869 ,1,chr12 ,62799935,62799956,+ ,L1Md_T ,LINE ,L1 ,-
mm_br_e15_74871 ,1,chr10 ,5492817,5492838,- ,(A)n ,Simple_repeat ,Simple_repeat ,+
mm_br_e15_74877 ,1,chr10 ,12492823,12492844,- ,A-rich ,Low_complexity ,Low_complexity ,+
mm_br_e15_74880 ,1,chrX ,42574448,42574469,- ,RLTR13D6 ,LTR ,ERVK ,-
mm_br_e15_74882 ,1,chr15 ,20319570,20319591,+ ,ORR1D2-int ,LTR ,MaLR ,+
mm_br_e15_74899 ,1,chr6 ,45768944,45768965,- ,Lx2 ,LINE ,L1 ,+
mm_br_e15_74900 ,1,chr6 ,45768944,45768965,- ,Lx2 ,LINE ,L1 ,+
mm_br_e15_74901 ,1,chr6 ,45768944,45768965,- ,Lx2 ,LINE ,L1 ,+
mm_br_e15_74911 ,1,chr1 ,64817414,64817435,+ ,(T)n ,Simple_repeat ,Simple_repeat ,+
mm_br_e15_74960 ,1,chr11 ,101466263,101466284,+ ,U2 ,snRNA ,snRNA ,+
mm_br_e15_74962 ,1,chr1 ,72283619,72283640,+ ,U2 ,snRNA ,snRNA ,+
mm_br_e15_74964 ,1,chr11 ,95942462,95942483,+ ,LSU-rRNA_Hsa ,rRNA ,rRNA ,+
mm_br_e15_74965 ,1,chr11 ,95942462,95942483,+ ,LSU-rRNA_Hsa ,rRNA ,rRNA ,+
mm_br_e15_74966 ,1,chr11 ,95942462,95942483,+ ,LSU-rRNA_Hsa ,rRNA ,rRNA ,+
mm_br_e15_74967 ,1,chr11 ,95942462,95942483,+ ,LSU-rRNA_Hsa ,rRNA ,rRNA ,+
mm_br_e15_74968 ,1,chr11 ,95942462,95942483,+ ,LSU-rRNA_Hsa ,rRNA ,rRNA ,+
mm_br_e15_74978 ,1,chr4 ,143912314,143912335,+ ,B2_Mm1a ,SINE ,B2 ,-
mm_br_e15_75025 ,1,chr4 ,66095858,66095879,+ ,L1Md_F2 ,LINE ,L1 ,-
mm_br_e15_75039 ,1,chr17 ,39984191,39984212,+ ,SSU-rRNA_Hsa ,rRNA ,rRNA ,+
mm_br_e15_75050 ,1,chrX ,100806642,100806663,+ ,(TTTTTG)n ,Simple_repeat ,Simple_repeat ,+
mm_br_e15_75061 ,1,chr12 ,60269896,60269917,+ ,L1_Mur1 ,LINE ,L1 ,-
mm_br_e15_75075 ,1,chr8 ,15520086,15520107,+ ,LSU-rRNA_Hsa ,rRNA ,rRNA ,+
mm_br_e15_75076 ,1,chr8 ,15520086,15520107,+ ,LSU-rRNA_Hsa ,rRNA ,rRNA ,+
mm_br_e15_75092 ,1,chr12 ,60141422,60141443,+ ,U2 ,snRNA ,snRNA ,+
mm_br_e15_75094 ,1,chr8 ,99650446,99650467,- ,U2 ,snRNA ,snRNA ,-
mm_br_e15_75100 ,1,chr11 ,101466264,101466285,+ ,U2 ,snRNA ,snRNA ,+
mm_br_e15_75104 ,1,chr1 ,72290887,72290908,+ ,U2 ,snRNA ,snRNA ,+
mm_br_e15_75105 ,1,chr1 ,72290887,72290908,+ ,U2 ,snRNA ,snRNA ,+
mm_br_e15_75123 ,1,chr14 ,41332930,41332951,+ ,B3A ,SINE ,B2 ,+
mm_br_e15_75131 ,1,chr11 ,95942463,95942484,+ ,LSU-rRNA_Hsa ,rRNA ,rRNA ,+
mm_br_e15_75132 ,1,chr11 ,95942463,95942484,+ ,LSU-rRNA_Hsa ,rRNA ,rRNA ,+
mm_br_e15_75138 ,1,chr13 ,54061553,54061574,+ ,CT-rich ,Low_complexity ,Low_complexity ,+
mm_br_e15_75164 ,1,chr17 ,39984200,39984221,+ ,SSU-rRNA_Hsa ,rRNA ,rRNA ,+
mm_br_e15_75178 ,1,chr11 ,87240259,87240280,+ ,U1 ,snRNA ,snRNA ,+
mm_br_e15_75179 ,1,chr11 ,87240259,87240280,+ ,U1 ,snRNA ,snRNA ,+
mm_br_e15_75180 ,1,chr12 ,55815246,55815267,+ ,U1 ,snRNA ,snRNA ,+
mm_br_e15_75232 ,1,chr12 ,79452053,79452074,+ ,LSU-rRNA_Hsa ,rRNA ,rRNA ,+
mm_br_e15_75237 ,1,chr7 ,117101897,117101918,+ ,PB1D7 ,SINE ,Alu ,-
mm_br_e15_75245 ,1,chrX ,101506922,101506943,- ,ORR1C2-int ,LTR ,MaLR ,+
mm_br_e15_75254 ,1,chr17 ,39984192,39984213,+ ,SSU-rRNA_Hsa ,rRNA ,rRNA ,+
mm_br_e15_75255 ,1,chr17 ,39984192,39984213,+ ,SSU-rRNA_Hsa ,rRNA ,rRNA ,+
mm_br_e15_75316 ,1,chr10 ,82226380,82226401,- ,GC_rich ,Low_complexity ,Low_complexity ,+
mm_br_e15_75574 ,1,chr17 ,39983590,39983611,+ ,SSU-rRNA_Hsa ,rRNA ,rRNA ,+
mm_br_e15_75577 ,1,chr17 ,39983416,39983437,+ ,SSU-rRNA_Hsa ,rRNA ,rRNA ,+
mm_br_e15_75594 ,1,chr8 ,15520087,15520108,+ ,LSU-rRNA_Hsa ,rRNA ,rRNA ,+
mm_br_e15_75595 ,1,chr8 ,15520087,15520108,+ ,LSU-rRNA_Hsa ,rRNA ,rRNA ,+
mm_br_e15_75596 ,1,chr8 ,15520087,15520108,+ ,LSU-rRNA_Hsa ,rRNA ,rRNA ,+
mm_br_e15_75597 ,1,chr8 ,15520087,15520108,+ ,LSU-rRNA_Hsa ,rRNA ,rRNA ,+
mm_br_e15_75601 ,1,chr12 ,79452047,79452068,+ ,LSU-rRNA_Hsa ,rRNA ,rRNA ,+
mm_br_e15_75606 ,1,chr11 ,48669812,48669833,+ ,tRNA-Pro-CCA ,tRNA ,tRNA ,+
mm_br_e15_75626 ,1,chr10 ,117194738,117194759,- ,B1_Mur1 ,SINE ,Alu ,-
mm_br_e15_75679 ,1,chr11 ,101488781,101488802,+ ,U2 ,snRNA ,snRNA ,+
mm_br_e15_75680 ,1,chr11 ,101503163,101503184,+ ,U2 ,snRNA ,snRNA ,+
mm_br_e15_75719 ,1,chr15 ,76121363,76121384,- ,RMER13A ,LTR ,ERVK ,-
mm_br_e15_75781 ,1,chr13 ,97960550,97960571,- ,LSU-rRNA_Hsa ,rRNA ,rRNA ,-
mm_br_e15_75786 ,1,chr5 ,138585343,138585364,- ,B1_Mur2 ,SINE ,Alu ,+
mm_br_e15_75918 ,1,chr14 ,30123195,30123216,+ ,U5 ,snRNA ,snRNA ,+
mm_br_e15_76046 ,1,chr16 ,11144371,11144392,+ ,LSU-rRNA_Hsa ,rRNA ,rRNA ,+
mm_br_e15_76047 ,1,chr16 ,11144371,11144392,+ ,LSU-rRNA_Hsa ,rRNA ,rRNA ,+
mm_br_e15_76048 ,1,chr16 ,11144371,11144392,+ ,LSU-rRNA_Hsa ,rRNA ,rRNA ,+
mm_br_e15_76082 ,1,chr17 ,39984201,39984222,+ ,SSU-rRNA_Hsa ,rRNA ,rRNA ,+
mm_br_e15_76083 ,1,chr17 ,39984201,39984222,+ ,SSU-rRNA_Hsa ,rRNA ,rRNA ,+
mm_br_e15_76107 ,1,chr17 ,39983844,39983865,+ ,SSU-rRNA_Hsa ,rRNA ,rRNA ,+
mm_br_e15_76108 ,1,chr17 ,39983844,39983865,+ ,SSU-rRNA_Hsa ,rRNA ,rRNA ,+
mm_br_e15_76109 ,1,chr17 ,39983844,39983865,+ ,SSU-rRNA_Hsa ,rRNA ,rRNA ,+
mm_br_e15_76122 ,1,chrX ,20232212,20232233,+ ,L2a ,LINE ,L2 ,+
mm_br_e15_76133 ,1,chr3 ,30500193,30500214,+ ,tRNA-Val-GTY ,tRNA ,tRNA ,+
mm_br_e15_76134 ,1,chr3 ,30500193,30500214,+ ,tRNA-Val-GTY ,tRNA ,tRNA ,+
mm_br_e15_76135 ,1,chr3 ,30500193,30500214,+ ,tRNA-Val-GTY ,tRNA ,tRNA ,+
mm_br_e15_76169 ,1,chr10 ,5862243,5862264,- ,U1 ,snRNA ,snRNA ,-
mm_br_e15_76170 ,1,chr12 ,55830631,55830652,+ ,U1 ,snRNA ,snRNA ,+
mm_br_e15_76331 ,1,chr12 ,79451995,79452016,+ ,LSU-rRNA_Hsa ,rRNA ,rRNA ,+
mm_br_e15_76379 ,1,chr10 ,104675381,104675402,+ ,LSU-rRNA_Hsa ,rRNA ,rRNA ,+
mm_br_e15_76475 ,1,chr2 ,69193661,69193682,- ,L1Md_F2 ,LINE ,L1 ,-
mm_br_e15_76479 ,1,chr1 ,72272866,72272887,+ ,U2 ,snRNA ,snRNA ,+
mm_br_e15_76491 ,1,chr12 ,79452054,79452075,+ ,LSU-rRNA_Hsa ,rRNA ,rRNA ,+
mm_br_e15_76499 ,1,chr6 ,3151028,3151049,+ ,SSU-rRNA_Hsa ,rRNA ,rRNA ,+
mm_br_e15_76556 ,1,chr3 ,11904652,11904673,- ,SSU-rRNA_Hsa ,rRNA ,rRNA ,-
mm_br_e15_76557 ,1,chr17 ,39984193,39984214,+ ,SSU-rRNA_Hsa ,rRNA ,rRNA ,+
mm_br_e15_76592 ,1,chr3 ,128719997,128720018,- ,tRNA-Gln-CAA ,tRNA ,tRNA ,-
mm_br_e15_76593 ,1,chr3 ,128719997,128720018,- ,tRNA-Gln-CAA ,tRNA ,tRNA ,-
mm_br_e15_76598 ,1,chr12 ,55811422,55811443,+ ,U1 ,snRNA ,snRNA ,+
mm_br_e15_76649 ,1,chr17 ,39983328,39983349,+ ,SSU-rRNA_Hsa ,rRNA ,rRNA ,+
mm_br_e15_76759 ,1,chr3 ,94465708,94465729,+ ,(A)n ,Simple_repeat ,Simple_repeat ,+
mm_br_e15_76795 ,1,chr17 ,39984196,39984217,+ ,SSU-rRNA_Hsa ,rRNA ,rRNA ,+
mm_br_e15_76800 ,1,chr3 ,130296908,130296929,+ ,B1_Mur4 ,SINE ,Alu ,-
mm_br_e15_76851 ,1,chr13 ,21802452,21802473,+ ,tRNA-Gly-GGY ,tRNA ,tRNA ,+
mm_br_e15_76859 ,1,chrX ,38579060,38579081,+ ,tRNA-Gly-GGA ,tRNA ,tRNA ,+
mm_br_e15_76860 ,1,chrX ,38579060,38579081,+ ,tRNA-Gly-GGA ,tRNA ,tRNA ,+
mm_br_e15_76868 ,1,chrX ,3846776,3846797,+ ,LSU-rRNA_Hsa ,rRNA ,rRNA ,+
mm_br_e15_76869 ,1,chrX ,3846776,3846797,+ ,LSU-rRNA_Hsa ,rRNA ,rRNA ,+
mm_br_e15_76879 ,1,chr17 ,39984650,39984671,+ ,SSU-rRNA_Hsa ,rRNA ,rRNA ,+
mm_br_e15_76893 ,1,chr17 ,39983591,39983612,+ ,SSU-rRNA_Hsa ,rRNA ,rRNA ,+
mm_br_e15_76894 ,1,chr17 ,39983591,39983612,+ ,SSU-rRNA_Hsa ,rRNA ,rRNA ,+
mm_br_e15_76903 ,1,chr6 ,47731625,47731646,+ ,HY3 ,scRNA ,scRNA ,+
mm_br_e15_76904 ,1,chr6 ,47731625,47731646,+ ,HY3 ,scRNA ,scRNA ,+
mm_br_e15_76923 ,1,chr6 ,109455172,109455193,- ,LSU-rRNA_Hsa ,rRNA ,rRNA ,-
mm_br_e15_76925 ,1,chr8 ,15520088,15520109,+ ,LSU-rRNA_Hsa ,rRNA ,rRNA ,+
mm_br_e15_76926 ,1,chr8 ,15520088,15520109,+ ,LSU-rRNA_Hsa ,rRNA ,rRNA ,+
mm_br_e15_76943 ,1,chr14 ,51710353,51710374,+ ,tRNA-Pro-CCA ,tRNA ,tRNA ,+
mm_br_e15_76944 ,1,chr14 ,51710353,51710374,+ ,tRNA-Pro-CCA ,tRNA ,tRNA ,+
mm_br_e15_76945 ,1,chr14 ,51710353,51710374,+ ,tRNA-Pro-CCA ,tRNA ,tRNA ,+
mm_br_e15_76946 ,1,chr14 ,51710353,51710374,+ ,tRNA-Pro-CCA ,tRNA ,tRNA ,+
mm_br_e15_76947 ,1,chr14 ,51710353,51710374,+ ,tRNA-Pro-CCA ,tRNA ,tRNA ,+
mm_br_e15_76952 ,1,chr7 ,105963956,105963977,+ ,tRNA-Pro-CCA ,tRNA ,tRNA ,+
mm_br_e15_77007 ,1,chr7 ,19425819,19425840,- ,RMER10B ,LTR ,ERVL ,-
mm_br_e15_77022 ,1,chr17 ,39983992,39984013,+ ,SSU-rRNA_Hsa ,rRNA ,rRNA ,+
mm_br_e15_77023 ,1,chr17 ,39983992,39984013,+ ,SSU-rRNA_Hsa ,rRNA ,rRNA ,+
mm_br_e15_77117 ,1,chr13 ,113368437,113368458,- ,LSU-rRNA_Hsa ,rRNA ,rRNA ,-
mm_br_e15_77160 ,1,chr4 ,53873602,53873623,+ ,5S ,rRNA ,rRNA ,+
mm_br_e15_77338 ,1,chr13 ,62415914,62415935,+ ,MTA_Mm-int ,LTR ,MaLR ,+
mm_br_e15_77364 ,1,chr11 ,101503164,101503185,+ ,U2 ,snRNA ,snRNA ,+
mm_br_e15_77382 ,1,chrX ,59192096,59192117,+ ,U6 ,snRNA ,snRNA ,+
mm_br_e15_77385 ,1,chr17 ,45757633,45757654,+ ,U6 ,snRNA ,snRNA ,+
mm_br_e15_77386 ,1,chr17 ,45757633,45757654,+ ,U6 ,snRNA ,snRNA ,+
mm_br_e15_77390 ,1,chr3 ,22150500,22150521,+ ,MMVL30-int ,LTR ,ERV1 ,-
mm_br_e15_77402 ,1,chr8 ,79759261,79759282,- ,L1MA5A ,LINE ,L1 ,-
mm_br_e15_77445 ,1,chr1 ,72301710,72301731,+ ,U2 ,snRNA ,snRNA ,+
mm_br_e15_77698 ,1,chr5 ,84968577,84968598,+ ,ORR1A4 ,LTR ,MaLR ,+
mm_br_e15_77707 ,1,chr11 ,95942465,95942486,+ ,LSU-rRNA_Hsa ,rRNA ,rRNA ,+
mm_br_e15_77708 ,1,chr11 ,95942465,95942486,+ ,LSU-rRNA_Hsa ,rRNA ,rRNA ,+
mm_br_e15_77709 ,1,chr11 ,95942465,95942486,+ ,LSU-rRNA_Hsa ,rRNA ,rRNA ,+
mm_br_e15_77710 ,1,chr11 ,95942465,95942486,+ ,LSU-rRNA_Hsa ,rRNA ,rRNA ,+
mm_br_e15_77937 ,1,chr4 ,78419783,78419804,+ ,SSU-rRNA_Hsa ,rRNA ,rRNA ,+
mm_br_e15_77947 ,1,chr1 ,60958298,60958319,+ ,(A)n ,Simple_repeat ,Simple_repeat ,+
mm_br_e15_77968 ,1,chr3 ,5860602,5860623,+ ,LSU-rRNA_Hsa ,rRNA ,rRNA ,+
mm_br_e15_77969 ,1,chr3 ,5860602,5860623,+ ,LSU-rRNA_Hsa ,rRNA ,rRNA ,+
mm_br_e15_77976 ,1,chr4 ,78420091,78420112,+ ,SSU-rRNA_Hsa ,rRNA ,rRNA ,+
mm_br_e15_77988 ,1,chr17 ,39984505,39984526,+ ,SSU-rRNA_Hsa ,rRNA ,rRNA ,+
mm_br_e15_77989 ,1,chr17 ,39984505,39984526,+ ,SSU-rRNA_Hsa ,rRNA ,rRNA ,+
mm_br_e15_77990 ,1,chr17 ,39984505,39984526,+ ,SSU-rRNA_Hsa ,rRNA ,rRNA ,+
mm_br_e15_78011 ,1,chr17 ,39984592,39984613,+ ,SSU-rRNA_Hsa ,rRNA ,rRNA ,+
mm_br_e15_78012 ,1,chr17 ,39984592,39984613,+ ,SSU-rRNA_Hsa ,rRNA ,rRNA ,+
mm_br_e15_78064 ,1,chr13 ,97960509,97960530,- ,LSU-rRNA_Hsa ,rRNA ,rRNA ,-
mm_br_e15_78065 ,1,chr13 ,97960509,97960530,- ,LSU-rRNA_Hsa ,rRNA ,rRNA ,-
mm_br_e15_78084 ,1,chr5 ,115940358,115940379,+ ,U4 ,snRNA ,snRNA ,+
mm_br_e15_78196 ,1,chr3 ,61963091,61963112,+ ,LSU-rRNA_Hsa ,rRNA ,rRNA ,+
mm_br_e15_78210 ,1,chr15 ,62564847,62564868,+ ,(TTTC)n ,Simple_repeat ,Simple_repeat ,+
mm_br_e15_78212 ,1,chr13 ,44238128,44238149,- ,(CAAAAA)n ,Simple_repeat ,Simple_repeat ,+
mm_br_e15_78213 ,1,chr11 ,101013792,101013813,+ ,(TTTC)n ,Simple_repeat ,Simple_repeat ,+
mm_br_e15_78215 ,1,chr13 ,79008630,79008651,- ,GA-rich ,Low_complexity ,Low_complexity ,+
mm_br_e15_78232 ,1,chr19 ,38930443,38930464,+ ,AT_rich ,Low_complexity ,Low_complexity ,+
mm_br_e15_78292 ,1,chr17 ,39984643,39984664,+ ,SSU-rRNA_Hsa ,rRNA ,rRNA ,+
mm_br_e15_78293 ,1,chr17 ,39984643,39984664,+ ,SSU-rRNA_Hsa ,rRNA ,rRNA ,+
mm_br_e15_78300 ,1,chr2 ,26976803,26976824,+ ,SSU-rRNA_Hsa ,rRNA ,rRNA ,+
mm_br_e15_78315 ,1,chrM ,3784,3805,- ,tRNA-Gln-CAA_ ,tRNA ,tRNA ,-
mm_br_e15_78330 ,1,chr1 ,24014710,24014731,- ,Lx3A ,LINE ,L1 ,+
mm_br_e15_78332 ,1,chr12 ,101936252,101936273,- ,MYSERV6-int ,LTR ,ERVK ,+
mm_br_e15_78405 ,1,chr19 ,56406681,56406702,+ ,B3A ,SINE ,B2 ,+
mm_br_e15_78420 ,1,chrX ,136845530,136845551,+ ,MER91A ,DNA ,Tip100 ,-
mm_br_e15_78421 ,1,chrX ,136845530,136845551,+ ,MER91A ,DNA ,Tip100 ,-
mm_br_e15_78422 ,1,chrX ,136845530,136845551,+ ,MER91A ,DNA ,Tip100 ,-
mm_br_e15_78423 ,1,chrX ,136845530,136845551,+ ,MER91A ,DNA ,Tip100 ,-
mm_br_e15_78424 ,1,chrX ,136845530,136845551,+ ,MER91A ,DNA ,Tip100 ,-
mm_br_e15_78425 ,1,chrX ,136845530,136845551,+ ,MER91A ,DNA ,Tip100 ,-
mm_br_e15_78452 ,1,chr1 ,192944807,192944828,+ ,LSU-rRNA_Hsa ,rRNA ,rRNA ,+
mm_br_e15_78471 ,1,chr2 ,6752389,6752410,- ,MER5A ,DNA ,MER1_type ,+
mm_br_e15_78481 ,1,chr8 ,97227606,97227627,+ ,tRNA-Leu-CTG ,tRNA ,tRNA ,+
mm_br_e15_78503 ,1,chr4 ,96443684,96443705,+ ,(TCC)n ,Simple_repeat ,Simple_repeat ,+
mm_br_e15_78523 ,1,chr2 ,166897313,166897334,- ,MLT1K ,LTR ,MaLR ,-
mm_br_e15_78561 ,1,chr18 ,21460782,21460803,+ ,HY1 ,scRNA ,scRNA ,+
mm_br_e15_78562 ,1,chr18 ,21460782,21460803,+ ,HY1 ,scRNA ,scRNA ,+
mm_br_e15_78563 ,1,chr18 ,21460782,21460803,+ ,HY1 ,scRNA ,scRNA ,+
mm_br_e15_78564 ,1,chr18 ,21460782,21460803,+ ,HY1 ,scRNA ,scRNA ,+
mm_br_e15_78577 ,1,chr17 ,39984186,39984207,+ ,SSU-rRNA_Hsa ,rRNA ,rRNA ,+
mm_br_e15_78578 ,1,chr17 ,39984186,39984207,+ ,SSU-rRNA_Hsa ,rRNA ,rRNA ,+
mm_br_e15_80199 ,1,chr2 ,26976939,26976960,+ ,SSU-rRNA_Hsa ,rRNA ,rRNA ,+
mm_br_e15_80200 ,1,chr2 ,26976939,26976960,+ ,SSU-rRNA_Hsa ,rRNA ,rRNA ,+
mm_br_e15_80201 ,1,chr2 ,26976939,26976960,+ ,SSU-rRNA_Hsa ,rRNA ,rRNA ,+
mm_br_e15_80205 ,1,chr7 ,60182525,60182546,+ ,U6 ,snRNA ,snRNA ,+
mm_br_e15_80206 ,1,chr7 ,60182525,60182546,+ ,U6 ,snRNA ,snRNA ,+
mm_br_e15_80207 ,1,chr7 ,60182525,60182546,+ ,U6 ,snRNA ,snRNA ,+
mm_br_e15_80208 ,1,chr7 ,60182525,60182546,+ ,U6 ,snRNA ,snRNA ,+
mm_br_e15_80209 ,1,chr7 ,60182525,60182546,+ ,U6 ,snRNA ,snRNA ,+
mm_br_e15_80210 ,1,chr7 ,60182525,60182546,+ ,U6 ,snRNA ,snRNA ,+
mm_br_e15_80253 ,1,chr16 ,11144342,11144363,+ ,LSU-rRNA_Hsa ,rRNA ,rRNA ,+
mm_br_e15_80266 ,1,chr16 ,11144372,11144393,+ ,LSU-rRNA_Hsa ,rRNA ,rRNA ,+
mm_br_e15_80267 ,1,chr16 ,11144372,11144393,+ ,LSU-rRNA_Hsa ,rRNA ,rRNA ,+
mm_br_e15_80268 ,1,chr16 ,11144372,11144393,+ ,LSU-rRNA_Hsa ,rRNA ,rRNA ,+
mm_br_e15_80444 ,1,chr11 ,68853917,68853938,+ ,tRNA-Pro-CCG ,tRNA ,tRNA ,+
mm_br_e15_80535 ,1,chr7 ,86611337,86611358,+ ,tRNA-Arg-CGA_ ,tRNA ,tRNA ,+
mm_br_e15_80536 ,1,chr13 ,21371597,21371618,+ ,tRNA-Arg-CGA ,tRNA ,tRNA ,+
mm_br_e15_80537 ,1,chr13 ,21371597,21371618,+ ,tRNA-Arg-CGA ,tRNA ,tRNA ,+
mm_br_e15_80574 ,1,chr17 ,39984202,39984223,+ ,SSU-rRNA_Hsa ,rRNA ,rRNA ,+
mm_br_e15_80583 ,1,chr11 ,68825919,68825940,- ,RLTR16 ,LTR ,ERVK ,-
mm_br_e15_80584 ,1,chr11 ,68825919,68825940,- ,RLTR16 ,LTR ,ERVK ,-
mm_br_e15_80587 ,1,chr9 ,40611665,40611686,+ ,U14 ,snRNA ,snRNA ,+
mm_br_e15_80622 ,1,chr17 ,39983726,39983747,+ ,SSU-rRNA_Hsa ,rRNA ,rRNA ,+
mm_br_e15_80636 ,1,chr12 ,79452140,79452161,+ ,LSU-rRNA_Hsa ,rRNA ,rRNA ,+
mm_br_e15_80637 ,1,chr12 ,79452140,79452161,+ ,LSU-rRNA_Hsa ,rRNA ,rRNA ,+
mm_br_e15_80638 ,1,chr19 ,40194284,40194305,+ ,Lx2 ,LINE ,L1 ,+
mm_br_e15_80639 ,1,chr19 ,40194284,40194305,+ ,Lx2 ,LINE ,L1 ,+
mm_br_e15_80640 ,1,chr19 ,40194284,40194305,+ ,Lx2 ,LINE ,L1 ,+
mm_br_e15_80655 ,1,chr5 ,125884618,125884639,- ,tRNA-Ala-GCG ,tRNA ,tRNA ,-
mm_br_e15_80656 ,1,chr5 ,125884618,125884639,- ,tRNA-Ala-GCG ,tRNA ,tRNA ,-
mm_br_e15_80666 ,1,chr17 ,39983845,39983866,+ ,SSU-rRNA_Hsa ,rRNA ,rRNA ,+
mm_br_e15_80668 ,1,chr14 ,8638701,8638722,+ ,ID_B1 ,SINE ,B4 ,+
mm_br_e15_80737 ,1,chr17 ,39983648,39983669,+ ,SSU-rRNA_Hsa ,rRNA ,rRNA ,+
mm_br_e15_80745 ,1,chr2 ,134782894,134782915,+ ,CT-rich ,Low_complexity ,Low_complexity ,+
mm_br_e15_80785 ,1,chr11 ,95942486,95942507,+ ,LSU-rRNA_Hsa ,rRNA ,rRNA ,+
mm_br_e15_80812 ,1,chr3 ,30500194,30500215,+ ,tRNA-Val-GTY ,tRNA ,tRNA ,+
mm_br_e15_80827 ,1,chr17 ,39984464,39984485,+ ,SSU-rRNA_Hsa ,rRNA ,rRNA ,+
mm_br_e15_80828 ,1,chr17 ,39984464,39984485,+ ,SSU-rRNA_Hsa ,rRNA ,rRNA ,+
mm_br_e15_80829 ,1,chr17 ,39984464,39984485,+ ,SSU-rRNA_Hsa ,rRNA ,rRNA ,+
mm_br_e15_80837 ,1,chr6 ,3151584,3151605,+ ,SSU-rRNA_Hsa ,rRNA ,rRNA ,+
mm_br_e15_80918 ,1,chr17 ,23687250,23687271,- ,tRNA-Arg-CGG ,tRNA ,tRNA ,-
mm_br_e15_80919 ,1,chr13 ,21307347,21307368,- ,tRNA-Arg-CGG ,tRNA ,tRNA ,-
mm_br_e15_80920 ,1,chr13 ,21307347,21307368,- ,tRNA-Arg-CGG ,tRNA ,tRNA ,-
mm_br_e15_80950 ,1,chr6 ,3151520,3151541,+ ,SSU-rRNA_Hsa ,rRNA ,rRNA ,+
mm_br_e15_80951 ,1,chr6 ,3151520,3151541,+ ,SSU-rRNA_Hsa ,rRNA ,rRNA ,+
mm_br_e15_80952 ,1,chr6 ,3151520,3151541,+ ,SSU-rRNA_Hsa ,rRNA ,rRNA ,+
mm_br_e15_80988 ,1,chr18 ,68851758,68851779,+ ,LSU-rRNA_Hsa ,rRNA ,rRNA ,+
mm_br_e15_81022 ,1,chr8 ,113586517,113586538,+ ,tRNA-Gly-GGY ,tRNA ,tRNA ,+
mm_br_e15_81051 ,1,chr13 ,23610064,23610085,+ ,tRNA-Ser-TCA_ ,tRNA ,tRNA ,+
mm_br_e15_81063 ,1,chr12 ,55830632,55830653,+ ,U1 ,snRNA ,snRNA ,+
mm_br_e15_81064 ,1,chr12 ,55830632,55830653,+ ,U1 ,snRNA ,snRNA ,+
mm_br_e15_81065 ,1,chr12 ,55797812,55797833,+ ,U1 ,snRNA ,snRNA ,+
mm_br_e15_81066 ,1,chr17_random ,22266,22287,+ ,LSU-rRNA_Hsa ,rRNA ,rRNA ,+
mm_br_e15_81071 ,1,chr13 ,97960526,97960547,- ,LSU-rRNA_Hsa ,rRNA ,rRNA ,-
mm_br_e15_81113 ,1,chr1 ,173032919,173032940,+ ,tRNA-Gly-GGA ,tRNA ,tRNA ,+
mm_br_e15_81114 ,1,chr9 ,78023146,78023167,- ,7SK ,RNA ,RNA ,-
mm_br_e15_81138 ,1,chr19 ,23724444,23724465,- ,(TGAA)n ,Simple_repeat ,Simple_repeat ,+
mm_br_e15_81419 ,1,chr6 ,7032386,7032407,- ,Lx9 ,LINE ,L1 ,+
mm_br_e15_81435 ,1,chr13 ,100193268,100193289,- ,L3 ,LINE ,CR1 ,-
mm_br_e15_81473 ,1,chr6 ,148357116,148357137,+ ,tRNA-Gly-GGY ,tRNA ,tRNA ,+
mm_br_e15_82244 ,1,chr9 ,123371169,123371190,+ ,LSU-rRNA_Hsa ,rRNA ,rRNA ,+
mm_br_e15_82380 ,1,chr8 ,18779950,18779971,+ ,MTEa ,LTR ,MaLR ,+
mm_br_e15_82856 ,1,chr5 ,147072814,147072835,+ ,LSU-rRNA_Hsa ,rRNA ,rRNA ,+
mm_br_e15_82946 ,1,chr3 ,95509123,95509144,- ,B2_Mm1a ,SINE ,B2 ,+
mm_br_e15_82951 ,1,chr9 ,21422265,21422286,+ ,AT_rich ,Low_complexity ,Low_complexity ,+
mm_br_e15_83179 ,1,chr1 ,138261529,138261550,+ ,LSU-rRNA_Hsa ,rRNA ,rRNA ,+
mm_br_e15_83180 ,1,chr4 ,138894074,138894095,+ ,LSU-rRNA_Hsa ,rRNA ,rRNA ,+
mm_br_e15_83210 ,1,chr6 ,44743125,44743146,+ ,LSU-rRNA_Hsa ,rRNA ,rRNA ,+
mm_br_e15_83214 ,1,chr17 ,39983524,39983545,+ ,SSU-rRNA_Hsa ,rRNA ,rRNA ,+
mm_br_e15_83225 ,1,chrX ,110188476,110188497,- ,MER5B ,DNA ,MER1_type ,-
mm_br_e15_83226 ,1,chrX ,110188476,110188497,- ,MER5B ,DNA ,MER1_type ,-
mm_br_e15_83288 ,1,chr3 ,4777168,4777189,+ ,AT_rich ,Low_complexity ,Low_complexity ,+
mm_br_e15_83398 ,1,chr11 ,49883222,49883243,+ ,MARNA ,DNA ,Mariner ,-
mm_br_e15_83399 ,1,chr11 ,49883222,49883243,+ ,MARNA ,DNA ,Mariner ,-
mm_br_e15_83400 ,1,chr11 ,49883222,49883243,+ ,MARNA ,DNA ,Mariner ,-
mm_br_e15_83401 ,1,chr11 ,49883222,49883243,+ ,MARNA ,DNA ,Mariner ,-
mm_br_e15_83402 ,1,chr11 ,49883222,49883243,+ ,MARNA ,DNA ,Mariner ,-
mm_br_e15_83403 ,1,chr11 ,49883222,49883243,+ ,MARNA ,DNA ,Mariner ,-
mm_br_e15_83404 ,1,chr11 ,49883222,49883243,+ ,MARNA ,DNA ,Mariner ,-
mm_br_e15_83405 ,1,chr11 ,49883222,49883243,+ ,MARNA ,DNA ,Mariner ,-
mm_br_e15_83406 ,1,chr11 ,49883222,49883243,+ ,MARNA ,DNA ,Mariner ,-
mm_br_e15_83407 ,1,chr11 ,49883222,49883243,+ ,MARNA ,DNA ,Mariner ,-
mm_br_e15_83408 ,1,chr11 ,49883222,49883243,+ ,MARNA ,DNA ,Mariner ,-
mm_br_e15_83409 ,1,chr11 ,49883222,49883243,+ ,MARNA ,DNA ,Mariner ,-
mm_br_e15_83410 ,1,chr11 ,49883222,49883243,+ ,MARNA ,DNA ,Mariner ,-
mm_br_e15_83411 ,1,chr11 ,49883222,49883243,+ ,MARNA ,DNA ,Mariner ,-
mm_br_e15_83412 ,1,chr11 ,49883222,49883243,+ ,MARNA ,DNA ,Mariner ,-
mm_br_e15_83413 ,1,chr11 ,49883222,49883243,+ ,MARNA ,DNA ,Mariner ,-
mm_br_e15_83414 ,1,chr11 ,49883222,49883243,+ ,MARNA ,DNA ,Mariner ,-
mm_br_e15_83415 ,1,chr11 ,49883222,49883243,+ ,MARNA ,DNA ,Mariner ,-
mm_br_e15_83416 ,1,chr11 ,49883222,49883243,+ ,MARNA ,DNA ,Mariner ,-
mm_br_e15_83417 ,1,chr11 ,49883222,49883243,+ ,MARNA ,DNA ,Mariner ,-
mm_br_e15_83418 ,1,chr11 ,49883222,49883243,+ ,MARNA ,DNA ,Mariner ,-
mm_br_e15_83419 ,1,chr11 ,49883222,49883243,+ ,MARNA ,DNA ,Mariner ,-
mm_br_e15_83420 ,1,chr11 ,49883222,49883243,+ ,MARNA ,DNA ,Mariner ,-
mm_br_e15_83421 ,1,chr11 ,49883222,49883243,+ ,MARNA ,DNA ,Mariner ,-
mm_br_e15_83422 ,1,chr11 ,49883222,49883243,+ ,MARNA ,DNA ,Mariner ,-
mm_br_e15_83423 ,1,chr11 ,49883222,49883243,+ ,MARNA ,DNA ,Mariner ,-
mm_br_e15_83424 ,1,chr11 ,49883222,49883243,+ ,MARNA ,DNA ,Mariner ,-
mm_br_e15_83425 ,1,chr11 ,49883222,49883243,+ ,MARNA ,DNA ,Mariner ,-
mm_br_e15_83426 ,1,chr11 ,49883222,49883243,+ ,MARNA ,DNA ,Mariner ,-
mm_br_e15_83427 ,1,chr11 ,49883222,49883243,+ ,MARNA ,DNA ,Mariner ,-
mm_br_e15_83428 ,1,chr11 ,49883222,49883243,+ ,MARNA ,DNA ,Mariner ,-
mm_br_e15_83429 ,1,chr11 ,49883222,49883243,+ ,MARNA ,DNA ,Mariner ,-
mm_br_e15_83430 ,1,chr11 ,49883222,49883243,+ ,MARNA ,DNA ,Mariner ,-
mm_br_e15_83431 ,1,chr11 ,49883222,49883243,+ ,MARNA ,DNA ,Mariner ,-
mm_br_e15_83432 ,1,chr11 ,49883222,49883243,+ ,MARNA ,DNA ,Mariner ,-
mm_br_e15_83433 ,1,chr11 ,49883222,49883243,+ ,MARNA ,DNA ,Mariner ,-
mm_br_e15_83434 ,1,chr11 ,49883222,49883243,+ ,MARNA ,DNA ,Mariner ,-
mm_br_e15_83435 ,1,chr11 ,49883222,49883243,+ ,MARNA ,DNA ,Mariner ,-
mm_br_e15_83436 ,1,chr11 ,49883222,49883243,+ ,MARNA ,DNA ,Mariner ,-
mm_br_e15_83437 ,1,chr11 ,49883222,49883243,+ ,MARNA ,DNA ,Mariner ,-
mm_br_e15_83438 ,1,chr11 ,49883222,49883243,+ ,MARNA ,DNA ,Mariner ,-
mm_br_e15_83439 ,1,chr11 ,49883222,49883243,+ ,MARNA ,DNA ,Mariner ,-
mm_br_e15_83440 ,1,chr11 ,49883222,49883243,+ ,MARNA ,DNA ,Mariner ,-
mm_br_e15_83441 ,1,chr11 ,49883222,49883243,+ ,MARNA ,DNA ,Mariner ,-
mm_br_e15_83442 ,1,chr11 ,49883222,49883243,+ ,MARNA ,DNA ,Mariner ,-
mm_br_e15_83443 ,1,chr11 ,49883222,49883243,+ ,MARNA ,DNA ,Mariner ,-
mm_br_e15_83444 ,1,chr11 ,49883222,49883243,+ ,MARNA ,DNA ,Mariner ,-
mm_br_e15_83445 ,1,chr11 ,49883222,49883243,+ ,MARNA ,DNA ,Mariner ,-
mm_br_e15_83446 ,1,chr11 ,49883222,49883243,+ ,MARNA ,DNA ,Mariner ,-
mm_br_e15_83447 ,1,chr11 ,49883222,49883243,+ ,MARNA ,DNA ,Mariner ,-
mm_br_e15_83448 ,1,chr11 ,49883222,49883243,+ ,MARNA ,DNA ,Mariner ,-
mm_br_e15_83449 ,1,chr11 ,49883222,49883243,+ ,MARNA ,DNA ,Mariner ,-
mm_br_e15_83450 ,1,chr11 ,49883222,49883243,+ ,MARNA ,DNA ,Mariner ,-
mm_br_e15_83451 ,1,chr11 ,49883222,49883243,+ ,MARNA ,DNA ,Mariner ,-
mm_br_e15_83452 ,1,chr11 ,49883222,49883243,+ ,MARNA ,DNA ,Mariner ,-
mm_br_e15_83453 ,1,chr11 ,49883222,49883243,+ ,MARNA ,DNA ,Mariner ,-
mm_br_e15_83454 ,1,chr11 ,49883222,49883243,+ ,MARNA ,DNA ,Mariner ,-
mm_br_e15_83455 ,1,chr11 ,49883222,49883243,+ ,MARNA ,DNA ,Mariner ,-
mm_br_e15_83456 ,1,chr11 ,49883222,49883243,+ ,MARNA ,DNA ,Mariner ,-
mm_br_e15_83457 ,1,chr11 ,49883222,49883243,+ ,MARNA ,DNA ,Mariner ,-
mm_br_e15_83458 ,1,chr11 ,49883222,49883243,+ ,MARNA ,DNA ,Mariner ,-
mm_br_e15_83459 ,1,chr11 ,49883222,49883243,+ ,MARNA ,DNA ,Mariner ,-
mm_br_e15_83460 ,1,chr11 ,49883222,49883243,+ ,MARNA ,DNA ,Mariner ,-
mm_br_e15_83461 ,1,chr11 ,49883222,49883243,+ ,MARNA ,DNA ,Mariner ,-
mm_br_e15_83462 ,1,chr11 ,49883222,49883243,+ ,MARNA ,DNA ,Mariner ,-
mm_br_e15_83463 ,1,chr11 ,49883222,49883243,+ ,MARNA ,DNA ,Mariner ,-
mm_br_e15_83464 ,1,chr11 ,49883222,49883243,+ ,MARNA ,DNA ,Mariner ,-
mm_br_e15_83465 ,1,chr11 ,49883222,49883243,+ ,MARNA ,DNA ,Mariner ,-
mm_br_e15_83466 ,1,chr11 ,49883222,49883243,+ ,MARNA ,DNA ,Mariner ,-
mm_br_e15_83467 ,1,chr11 ,49883222,49883243,+ ,MARNA ,DNA ,Mariner ,-
mm_br_e15_83468 ,1,chr11 ,49883222,49883243,+ ,MARNA ,DNA ,Mariner ,-
mm_br_e15_83469 ,1,chr11 ,49883222,49883243,+ ,MARNA ,DNA ,Mariner ,-
mm_br_e15_83470 ,1,chr11 ,49883222,49883243,+ ,MARNA ,DNA ,Mariner ,-
mm_br_e15_83471 ,1,chr11 ,49883222,49883243,+ ,MARNA ,DNA ,Mariner ,-
mm_br_e15_83472 ,1,chr11 ,49883222,49883243,+ ,MARNA ,DNA ,Mariner ,-
mm_br_e15_83473 ,1,chr11 ,49883222,49883243,+ ,MARNA ,DNA ,Mariner ,-
mm_br_e15_83474 ,1,chr11 ,49883222,49883243,+ ,MARNA ,DNA ,Mariner ,-
mm_br_e15_83475 ,1,chr11 ,49883222,49883243,+ ,MARNA ,DNA ,Mariner ,-
mm_br_e15_83476 ,1,chr11 ,49883222,49883243,+ ,MARNA ,DNA ,Mariner ,-
mm_br_e15_83477 ,1,chr11 ,49883222,49883243,+ ,MARNA ,DNA ,Mariner ,-
mm_br_e15_83478 ,1,chr11 ,49883222,49883243,+ ,MARNA ,DNA ,Mariner ,-
mm_br_e15_83479 ,1,chr11 ,49883222,49883243,+ ,MARNA ,DNA ,Mariner ,-
mm_br_e15_83480 ,1,chr11 ,49883222,49883243,+ ,MARNA ,DNA ,Mariner ,-
mm_br_e15_83481 ,1,chr11 ,49883222,49883243,+ ,MARNA ,DNA ,Mariner ,-
mm_br_e15_83482 ,1,chr11 ,49883222,49883243,+ ,MARNA ,DNA ,Mariner ,-
mm_br_e15_83483 ,1,chr11 ,49883222,49883243,+ ,MARNA ,DNA ,Mariner ,-
mm_br_e15_83484 ,1,chr11 ,49883222,49883243,+ ,MARNA ,DNA ,Mariner ,-
mm_br_e15_83485 ,1,chr11 ,49883222,49883243,+ ,MARNA ,DNA ,Mariner ,-
mm_br_e15_83486 ,1,chr11 ,49883222,49883243,+ ,MARNA ,DNA ,Mariner ,-
mm_br_e15_83487 ,1,chr11 ,49883222,49883243,+ ,MARNA ,DNA ,Mariner ,-
mm_br_e15_83488 ,1,chr11 ,49883222,49883243,+ ,MARNA ,DNA ,Mariner ,-
mm_br_e15_83489 ,1,chr11 ,49883222,49883243,+ ,MARNA ,DNA ,Mariner ,-
mm_br_e15_83490 ,1,chr11 ,49883222,49883243,+ ,MARNA ,DNA ,Mariner ,-
mm_br_e15_83491 ,1,chr11 ,49883222,49883243,+ ,MARNA ,DNA ,Mariner ,-
mm_br_e15_83536 ,1,chr17 ,39984646,39984667,+ ,SSU-rRNA_Hsa ,rRNA ,rRNA ,+
mm_br_e15_83619 ,1,chr3 ,5860483,5860504,+ ,LSU-rRNA_Hsa ,rRNA ,rRNA ,+
mm_br_e15_83620 ,1,chr19 ,22926532,22926553,+ ,LSU-rRNA_Hsa ,rRNA ,rRNA ,+
mm_br_e15_83663 ,1,chr17 ,47985854,47985875,+ ,5S ,rRNA ,rRNA ,+
mm_br_e15_83665 ,1,chr10 ,77981439,77981460,+ ,5S ,rRNA ,rRNA ,+
mm_br_e15_83666 ,1,chr10 ,77981439,77981460,+ ,5S ,rRNA ,rRNA ,+
mm_br_e15_83667 ,1,chr10 ,77776981,77777002,+ ,5S ,rRNA ,rRNA ,+
mm_br_e15_83668 ,1,chr10 ,77776981,77777002,+ ,5S ,rRNA ,rRNA ,+
mm_br_e15_83669 ,1,chr10 ,77776981,77777002,+ ,5S ,rRNA ,rRNA ,+
mm_br_e15_83671 ,1,chr6 ,12692971,12692992,+ ,5S ,rRNA ,rRNA ,+
mm_br_e15_83989 ,1,chr7 ,67126940,67126961,- ,ID_B1 ,SINE ,B4 ,+
mm_br_e15_84031 ,1,chr10 ,30530964,30530985,+ ,tRNA-Glu-GAG_ ,tRNA ,tRNA ,+
mm_br_e15_84032 ,1,chr10 ,30530964,30530985,+ ,tRNA-Glu-GAG_ ,tRNA ,tRNA ,+
mm_br_e15_84033 ,1,chr10 ,30530964,30530985,+ ,tRNA-Glu-GAG_ ,tRNA ,tRNA ,+
mm_br_e15_84053 ,1,chr15 ,86025335,86025356,+ ,LSU-rRNA_Hsa ,rRNA ,rRNA ,+
mm_br_e15_84054 ,1,chr15 ,86025335,86025356,+ ,LSU-rRNA_Hsa ,rRNA ,rRNA ,+
mm_br_e15_84095 ,1,chr13 ,23610937,23610958,+ ,tRNA-Gln-CAA ,tRNA ,tRNA ,+
mm_br_e15_84096 ,1,chr13 ,23610937,23610958,+ ,tRNA-Gln-CAA ,tRNA ,tRNA ,+
mm_br_e15_84097 ,1,chr13 ,22012087,22012108,+ ,tRNA-Gln-CAG ,tRNA ,tRNA ,+
mm_br_e15_84098 ,1,chr13 ,22012087,22012108,+ ,tRNA-Gln-CAG ,tRNA ,tRNA ,+
mm_br_e15_84099 ,1,chr9 ,10566511,10566532,- ,tRNA-Gln-CAG ,tRNA ,tRNA ,-
mm_br_e15_84115 ,1,chr17 ,39984808,39984829,+ ,SSU-rRNA_Hsa ,rRNA ,rRNA ,+
mm_br_e15_84116 ,1,chr17 ,39984808,39984829,+ ,SSU-rRNA_Hsa ,rRNA ,rRNA ,+
mm_br_e15_84117 ,1,chr17 ,39984808,39984829,+ ,SSU-rRNA_Hsa ,rRNA ,rRNA ,+
mm_br_e15_84118 ,1,chr17 ,39984808,39984829,+ ,SSU-rRNA_Hsa ,rRNA ,rRNA ,+
mm_br_e15_84160 ,1,chr17 ,39984748,39984769,+ ,SSU-rRNA_Hsa ,rRNA ,rRNA ,+
mm_br_e15_84161 ,1,chr17 ,39984748,39984769,+ ,SSU-rRNA_Hsa ,rRNA ,rRNA ,+
mm_br_e15_84162 ,1,chr17 ,39984748,39984769,+ ,SSU-rRNA_Hsa ,rRNA ,rRNA ,+
mm_br_e15_84221 ,1,chr2 ,89969234,89969255,+ ,L1Md_F2 ,LINE ,L1 ,-
mm_br_e15_84227 ,1,chr6 ,136563317,136563338,+ ,L1MA4A ,LINE ,L1 ,+
mm_br_e15_84429 ,1,chr6 ,3151469,3151490,+ ,SSU-rRNA_Hsa ,rRNA ,rRNA ,+
mm_br_e15_84430 ,1,chr6 ,3151469,3151490,+ ,SSU-rRNA_Hsa ,rRNA ,rRNA ,+
mm_br_e15_84444 ,1,chr17 ,39984980,39985001,+ ,SSU-rRNA_Hsa ,rRNA ,rRNA ,+
mm_br_e15_84582 ,1,chr12 ,79452055,79452076,+ ,LSU-rRNA_Hsa ,rRNA ,rRNA ,+
mm_br_e15_84595 ,1,chr17 ,39984221,39984242,+ ,SSU-rRNA_Hsa ,rRNA ,rRNA ,+
mm_br_e15_84596 ,1,chr17 ,39984221,39984242,+ ,SSU-rRNA_Hsa ,rRNA ,rRNA ,+
mm_br_e15_84624 ,1,chr6 ,3151029,3151050,+ ,SSU-rRNA_Hsa ,rRNA ,rRNA ,+
mm_br_e15_84625 ,1,chr6 ,3151029,3151050,+ ,SSU-rRNA_Hsa ,rRNA ,rRNA ,+
mm_br_e15_84640 ,1,chr11 ,101488770,101488791,+ ,U2 ,snRNA ,snRNA ,+
mm_br_e15_84641 ,1,chr11 ,101488770,101488791,+ ,U2 ,snRNA ,snRNA ,+
mm_br_e15_84644 ,1,chr1 ,72301672,72301693,+ ,U2 ,snRNA ,snRNA ,+
mm_br_e15_84650 ,1,chr17 ,39983955,39983976,+ ,SSU-rRNA_Hsa ,rRNA ,rRNA ,+
mm_br_e15_84651 ,1,chr17 ,39983955,39983976,+ ,SSU-rRNA_Hsa ,rRNA ,rRNA ,+
mm_br_e15_84668 ,1,chr6 ,3151640,3151661,+ ,SSU-rRNA_Hsa ,rRNA ,rRNA ,+
mm_br_e15_84669 ,1,chr6 ,3151640,3151661,+ ,SSU-rRNA_Hsa ,rRNA ,rRNA ,+
mm_br_e15_84691 ,1,chr6 ,3151114,3151135,+ ,SSU-rRNA_Hsa ,rRNA ,rRNA ,+
mm_br_e15_84718 ,1,chr18 ,10500751,10500772,+ ,L1ME4a ,LINE ,L1 ,+
mm_br_e15_84759 ,1,chr5 ,59985692,59985713,+ ,L1Md_A ,LINE ,L1 ,-
mm_br_e15_84775 ,1,chrM ,3811,3832,- ,tRNA-Gln-CAA_ ,tRNA ,tRNA ,-
mm_br_e15_84776 ,1,chr7 ,19886641,19886662,+ ,tRNA-SeC(e)-TGA ,tRNA ,tRNA ,+
mm_br_e15_84778 ,1,chr5 ,69702916,69702937,+ ,(T)n ,Simple_repeat ,Simple_repeat ,+
mm_br_e15_84779 ,1,chr8 ,71823054,71823075,+ ,(TTTTTG)n ,Simple_repeat ,Simple_repeat ,+
mm_br_e15_84801 ,1,chr17 ,39984194,39984215,+ ,SSU-rRNA_Hsa ,rRNA ,rRNA ,+
mm_br_e15_84839 ,1,chr3 ,5860594,5860615,+ ,LSU-rRNA_Hsa ,rRNA ,rRNA ,+
mm_br_e15_84848 ,1,chr3 ,5860359,5860380,+ ,LSU-rRNA_Hsa ,rRNA ,rRNA ,+
mm_br_e15_84916 ,1,chr11 ,68753432,68753453,+ ,RLTR20B3 ,LTR ,ERVK ,+
mm_br_e15_84928 ,1,chr16 ,32055414,32055435,- ,L1M2 ,LINE ,L1 ,+
mm_br_e15_84938 ,1,chr10 ,79711937,79711958,+ ,tRNA-Asn-AAC ,tRNA ,tRNA ,+
mm_br_e15_84939 ,1,chr10 ,79711937,79711958,+ ,tRNA-Asn-AAC ,tRNA ,tRNA ,+
mm_br_e15_84976 ,1,chr3 ,63801906,63801927,+ ,B2_Mm1t ,SINE ,B2 ,+
mm_br_e15_84986 ,1,chr3 ,128719996,128720017,- ,tRNA-Gln-CAA ,tRNA ,tRNA ,-
mm_br_e15_84987 ,1,chr3 ,128719996,128720017,- ,tRNA-Gln-CAA ,tRNA ,tRNA ,-
mm_br_e15_85084 ,1,chr17 ,39983449,39983470,+ ,SSU-rRNA_Hsa ,rRNA ,rRNA ,+
mm_br_e15_85085 ,1,chr17 ,39983449,39983470,+ ,SSU-rRNA_Hsa ,rRNA ,rRNA ,+
mm_br_e15_85086 ,1,chr17 ,39983449,39983470,+ ,SSU-rRNA_Hsa ,rRNA ,rRNA ,+
mm_br_e15_85133 ,1,chr17 ,71313142,71313163,+ ,LSU-rRNA_Hsa ,rRNA ,rRNA ,+
mm_br_e15_85198 ,1,chr18 ,7030148,7030169,+ ,LSU-rRNA_Hsa ,rRNA ,rRNA ,+
mm_br_e15_85202 ,1,chr19 ,5038321,5038342,- ,tRNA-Ser-AGY ,tRNA ,tRNA ,-
mm_br_e15_85213 ,1,chr12 ,55830666,55830687,+ ,U1 ,snRNA ,snRNA ,+
mm_br_e15_85522 ,1,chr2 ,69193642,69193663,- ,L1Md_F2 ,LINE ,L1 ,-
mm_br_e15_85540 ,1,chr13 ,97960521,97960542,- ,LSU-rRNA_Hsa ,rRNA ,rRNA ,-
mm_br_e15_85595 ,1,chr6 ,128789146,128789167,+ ,B3 ,SINE ,B2 ,+
mm_br_e15_85596 ,1,chr6 ,128789146,128789167,+ ,B3 ,SINE ,B2 ,+
mm_br_e15_85631 ,1,chr12 ,60292364,60292385,+ ,B1_Mus2 ,SINE ,Alu ,-
mm_br_e15_85639 ,1,chr17 ,39984813,39984834,+ ,SSU-rRNA_Hsa ,rRNA ,rRNA ,+
mm_br_e15_85836 ,1,chr11 ,48632040,48632061,+ ,tRNA-Val-GTG ,tRNA ,tRNA ,+
mm_br_e15_85861 ,1,chr13_random ,62396,62417,+ ,B1_Mur1 ,SINE ,Alu ,-
mm_br_e15_85864 ,1,chr1 ,173032034,173032055,- ,tRNA-Leu-CTG ,tRNA ,tRNA ,-
mm_br_e15_86051 ,1,chr9 ,78023172,78023193,- ,7SK ,RNA ,RNA ,-
mm_br_e15_86054 ,1,chr5 ,111317977,111317998,+ ,MERVL_2A-int ,LTR ,ERVL ,+
mm_br_e15_86085 ,1,chr8 ,76781517,76781538,- ,RMER13B ,LTR ,ERVK ,-
mm_br_e15_86120 ,1,chr12 ,110818454,110818475,+ ,L2b ,LINE ,L2 ,-
mm_br_e15_86165 ,1,chr2 ,41743841,41743862,+ ,tRNA-Gln-CAA ,tRNA ,tRNA ,+
mm_br_e15_86169 ,1,chr2 ,61546530,61546551,+ ,tRNA-Gln-CAG ,tRNA ,tRNA ,+
mm_br_e15_88202 ,1,chr17 ,39984197,39984218,+ ,SSU-rRNA_Hsa ,rRNA ,rRNA ,+
mm_br_e15_88203 ,1,chr17 ,39984197,39984218,+ ,SSU-rRNA_Hsa ,rRNA ,rRNA ,+
mm_br_e15_88204 ,1,chrX ,23585851,23585872,+ ,SSU-rRNA_Hsa ,rRNA ,rRNA ,+
mm_br_e15_88205 ,1,chr7 ,65654713,65654734,+ ,tRNA-Glu-GAG_ ,tRNA ,tRNA ,+
mm_br_e15_88218 ,1,chr4 ,116883455,116883476,+ ,U5 ,snRNA ,snRNA ,+
mm_br_e15_88222 ,1,chr8 ,3754461,3754482,- ,SSU-rRNA_Hsa ,rRNA ,rRNA ,-
mm_br_e15_88266 ,1,chr13 ,23518439,23518460,+ ,tRNA-Tyr-TAC ,tRNA ,tRNA ,+
mm_br_e15_88267 ,1,chr13 ,23518439,23518460,+ ,tRNA-Tyr-TAC ,tRNA ,tRNA ,+
mm_br_e15_88275 ,1,chr13 ,21802456,21802477,+ ,tRNA-Gly-GGY ,tRNA ,tRNA ,+
mm_br_e15_88276 ,1,chr13 ,21802456,21802477,+ ,tRNA-Gly-GGY ,tRNA ,tRNA ,+
mm_br_e15_88277 ,1,chr13 ,21802456,21802477,+ ,tRNA-Gly-GGY ,tRNA ,tRNA ,+
mm_br_e15_88297 ,1,chr3 ,96136678,96136699,+ ,tRNA-Val-GTG ,tRNA ,tRNA ,+
mm_br_e15_88308 ,1,chr6 ,73034935,73034956,- ,5S ,rRNA ,rRNA ,-
mm_br_e15_88309 ,1,chr6 ,73034935,73034956,- ,5S ,rRNA ,rRNA ,-
mm_br_e15_88319 ,1,chr6 ,60200854,60200875,+ ,5S ,rRNA ,rRNA ,+
mm_br_e15_88324 ,1,chr10 ,96028482,96028503,- ,5S ,rRNA ,rRNA ,-
mm_br_e15_88325 ,1,chr10 ,96028482,96028503,- ,5S ,rRNA ,rRNA ,-
mm_br_e15_88326 ,1,chr10 ,96028482,96028503,- ,5S ,rRNA ,rRNA ,-
mm_br_e15_88328 ,1,chr7 ,139250392,139250413,+ ,5S ,rRNA ,rRNA ,+
mm_br_e15_88329 ,1,chr7 ,139250392,139250413,+ ,5S ,rRNA ,rRNA ,+
mm_br_e15_88330 ,1,chr7 ,139250392,139250413,+ ,5S ,rRNA ,rRNA ,+
mm_br_e15_88331 ,1,chr7 ,139250392,139250413,+ ,5S ,rRNA ,rRNA ,+
mm_br_e15_88332 ,1,chr3 ,51632902,51632923,+ ,5S ,rRNA ,rRNA ,+
mm_br_e15_88333 ,1,chr3 ,51632902,51632923,+ ,5S ,rRNA ,rRNA ,+
mm_br_e15_88334 ,1,chr16 ,41217926,41217947,+ ,5S ,rRNA ,rRNA ,+
mm_br_e15_88344 ,1,chr2 ,122203719,122203740,+ ,tRNA-His-CAY_ ,tRNA ,tRNA ,+
mm_br_e15_88345 ,1,chr2 ,122203719,122203740,+ ,tRNA-His-CAY_ ,tRNA ,tRNA ,+
mm_br_e15_88484 ,1,chr13 ,18307097,18307118,- ,tRNA-Glu-GAG_ ,tRNA ,tRNA ,-
mm_br_e15_88502 ,1,chr3 ,96962023,96962044,+ ,tRNA-Glu-GAG_ ,tRNA ,tRNA ,+
mm_br_e15_88503 ,1,chr3 ,96962023,96962044,+ ,tRNA-Glu-GAG_ ,tRNA ,tRNA ,+
mm_br_e15_88504 ,1,chr3 ,96962023,96962044,+ ,tRNA-Glu-GAG_ ,tRNA ,tRNA ,+
mm_br_e15_88505 ,1,chr3 ,96962023,96962044,+ ,tRNA-Glu-GAG_ ,tRNA ,tRNA ,+
mm_br_e15_88506 ,1,chr3 ,96962023,96962044,+ ,tRNA-Glu-GAG_ ,tRNA ,tRNA ,+
mm_br_e15_88507 ,1,chr3 ,96962023,96962044,+ ,tRNA-Glu-GAG_ ,tRNA ,tRNA ,+
mm_br_e15_88508 ,1,chr3 ,96962023,96962044,+ ,tRNA-Glu-GAG_ ,tRNA ,tRNA ,+
mm_br_e15_88555 ,1,chr13 ,23610934,23610955,+ ,tRNA-Gln-CAA ,tRNA ,tRNA ,+
mm_br_e15_88558 ,1,chr13 ,22012084,22012105,+ ,tRNA-Gln-CAG ,tRNA ,tRNA ,+
mm_br_e15_88559 ,1,chr13 ,22012084,22012105,+ ,tRNA-Gln-CAG ,tRNA ,tRNA ,+
mm_br_e15_88560 ,1,chr13 ,22012084,22012105,+ ,tRNA-Gln-CAG ,tRNA ,tRNA ,+
mm_br_e15_88592 ,1,chr12 ,110850051,110850072,+ ,MIR ,SINE ,MIR ,-
mm_br_e15_88593 ,1,chr12 ,110850051,110850072,+ ,MIR ,SINE ,MIR ,-
mm_br_e15_88594 ,1,chr12 ,110850051,110850072,+ ,MIR ,SINE ,MIR ,-
mm_br_e15_88609 ,1,chr17 ,71313096,71313117,+ ,LSU-rRNA_Hsa ,rRNA ,rRNA ,+
mm_br_e15_88610 ,1,chr17 ,71313096,71313117,+ ,LSU-rRNA_Hsa ,rRNA ,rRNA ,+
mm_br_e15_88630 ,1,chr2 ,112049778,112049799,+ ,tRNA-Gln-CAG ,tRNA ,tRNA ,+
mm_br_e15_88631 ,1,chr2 ,112049778,112049799,+ ,tRNA-Gln-CAG ,tRNA ,tRNA ,+
mm_br_e15_88639 ,1,chr8 ,113586465,113586486,+ ,tRNA-Gly-GGY ,tRNA ,tRNA ,+
mm_br_e15_88655 ,1,chr10 ,30530950,30530971,+ ,tRNA-Glu-GAG_ ,tRNA ,tRNA ,+
mm_br_e15_88659 ,1,chrX ,38579061,38579082,+ ,tRNA-Gly-GGA ,tRNA ,tRNA ,+
mm_br_e15_88720 ,1,chr6 ,128793313,128793334,+ ,4.5SRNA ,scRNA ,scRNA ,+
mm_br_e15_88721 ,1,chr1 ,118643420,118643441,+ ,4.5SRNA ,scRNA ,scRNA ,+
mm_br_e15_88778 ,1,chr17 ,39983592,39983613,+ ,SSU-rRNA_Hsa ,rRNA ,rRNA ,+
mm_br_e15_88779 ,1,chr17 ,39983592,39983613,+ ,SSU-rRNA_Hsa ,rRNA ,rRNA ,+
mm_br_e15_88789 ,1,chr17 ,39983697,39983718,+ ,SSU-rRNA_Hsa ,rRNA ,rRNA ,+
mm_br_e15_88790 ,1,chr17 ,39983697,39983718,+ ,SSU-rRNA_Hsa ,rRNA ,rRNA ,+
mm_br_e15_88819 ,1,chr1 ,173033181,173033202,+ ,tRNA-Glu-GAG_ ,tRNA ,tRNA ,+
mm_br_e15_88822 ,1,chr6 ,29338831,29338852,+ ,tRNA-Pro-CCY ,tRNA ,tRNA ,+
mm_br_e15_88823 ,1,chr6 ,29338831,29338852,+ ,tRNA-Pro-CCY ,tRNA ,tRNA ,+
mm_br_e15_88830 ,1,chr7 ,65654692,65654713,+ ,tRNA-Glu-GAG_ ,tRNA ,tRNA ,+
mm_br_e15_88831 ,1,chr7 ,65654692,65654713,+ ,tRNA-Glu-GAG_ ,tRNA ,tRNA ,+
mm_br_e15_88832 ,1,chr7 ,65654692,65654713,+ ,tRNA-Glu-GAG_ ,tRNA ,tRNA ,+
mm_br_e15_88833 ,1,chr7 ,65654692,65654713,+ ,tRNA-Glu-GAG_ ,tRNA ,tRNA ,+
mm_br_e15_88834 ,1,chr7 ,65654692,65654713,+ ,tRNA-Glu-GAG_ ,tRNA ,tRNA ,+
mm_br_e15_88835 ,1,chr7 ,65654692,65654713,+ ,tRNA-Glu-GAG_ ,tRNA ,tRNA ,+
mm_br_e15_88836 ,1,chr7 ,65654692,65654713,+ ,tRNA-Glu-GAG_ ,tRNA ,tRNA ,+
mm_br_e15_88939 ,1,chr3 ,128633691,128633712,+ ,tRNA-Gly-GGA ,tRNA ,tRNA ,+
mm_br_e15_88940 ,1,chrX ,38579064,38579085,+ ,tRNA-Gly-GGA ,tRNA ,tRNA ,+
mm_br_e15_88948 ,1,chr6 ,81588430,81588451,+ ,U1 ,snRNA ,snRNA ,+
mm_br_e15_89018 ,1,chr9 ,104306401,104306422,+ ,tRNA-Cys-TGY ,tRNA ,tRNA ,+
mm_br_e15_89255 ,1,chr1 ,173004448,173004469,+ ,tRNA-Gly-GGY ,tRNA ,tRNA ,+
mm_br_e15_89256 ,1,chr1 ,173004448,173004469,+ ,tRNA-Gly-GGY ,tRNA ,tRNA ,+
mm_br_e15_89257 ,1,chr1 ,173004448,173004469,+ ,tRNA-Gly-GGY ,tRNA ,tRNA ,+
mm_br_e15_89258 ,1,chr1 ,173012022,173012043,+ ,tRNA-Gly-GGY ,tRNA ,tRNA ,+
mm_br_e15_89259 ,1,chr6 ,148357121,148357142,+ ,tRNA-Gly-GGY ,tRNA ,tRNA ,+
mm_br_e15_89282 ,1,chr17 ,39983451,39983472,+ ,SSU-rRNA_Hsa ,rRNA ,rRNA ,+
mm_br_e15_89338 ,1,chr3 ,96232207,96232228,+ ,tRNA-Lys-AAG ,tRNA ,tRNA ,+
mm_br_e15_89339 ,1,chr1 ,183986197,183986218,+ ,tRNA-Ser-AGY ,tRNA ,tRNA ,+
mm_br_e15_89357 ,1,chr1 ,173004436,173004457,+ ,tRNA-Gly-GGY ,tRNA ,tRNA ,+
mm_br_e15_89358 ,1,chr1 ,173004436,173004457,+ ,tRNA-Gly-GGY ,tRNA ,tRNA ,+
mm_br_e15_89367 ,1,chr17 ,66299747,66299768,- ,B3A ,SINE ,B2 ,+
mm_br_e15_89393 ,1,chr13 ,97960502,97960523,- ,LSU-rRNA_Hsa ,rRNA ,rRNA ,-
mm_br_e15_89398 ,1,chr15 ,47371644,47371665,+ ,LSU-rRNA_Hsa ,rRNA ,rRNA ,+
mm_br_e15_89687 ,1,chr5 ,20428027,20428048,+ ,PB1D9 ,SINE ,Alu ,+
mm_br_e15_89688 ,1,chr5 ,20428027,20428048,+ ,PB1D9 ,SINE ,Alu ,+
mm_br_e15_89702 ,1,chr14 ,35154593,35154614,+ ,(A)n ,Simple_repeat ,Simple_repeat ,+
mm_br_e15_89725 ,1,chr3 ,96178081,96178102,+ ,U1 ,snRNA ,snRNA ,+
mm_br_e15_89739 ,1,chr9 ,45610494,45610515,+ ,L1MB4 ,LINE ,L1 ,+
mm_br_e15_89763 ,1,chr7 ,137978031,137978052,+ ,LSU-rRNA_Hsa ,rRNA ,rRNA ,+
mm_br_e15_89779 ,1,chr15 ,86025572,86025593,+ ,LSU-rRNA_Hsa ,rRNA ,rRNA ,+
mm_br_e15_89828 ,1,chr9 ,110845934,110845955,+ ,ID2 ,SINE ,ID ,+
mm_br_e15_89836 ,1,chr2 ,26976946,26976967,+ ,SSU-rRNA_Hsa ,rRNA ,rRNA ,+
mm_br_e15_89845 ,1,chr12 ,79451876,79451897,+ ,LSU-rRNA_Hsa ,rRNA ,rRNA ,+
mm_br_e15_89854 ,1,chr17 ,36390700,36390721,- ,RMER16 ,LTR ,ERVK ,+
mm_br_e15_89877 ,1,chr9 ,48544311,48544332,+ ,(GA)n ,Simple_repeat ,Simple_repeat ,+
mm_br_e15_89935 ,1,chr2 ,154234489,154234510,+ ,(A)n ,Simple_repeat ,Simple_repeat ,+
mm_br_e15_89955 ,1,chr6 ,47698492,47698513,- ,4.5SRNA ,scRNA ,scRNA ,-
mm_br_e15_90073 ,1,chr8 ,32260336,32260357,- ,U13 ,snRNA ,snRNA ,-
mm_br_e15_90119 ,1,chr12 ,70260517,70260538,+ ,7SLRNA ,srpRNA ,srpRNA ,+
mm_br_e15_90260 ,1,chr11 ,74133389,74133410,+ ,5S ,rRNA ,rRNA ,+
mm_br_e15_90261 ,1,chr11 ,74133389,74133410,+ ,5S ,rRNA ,rRNA ,+
mm_br_e15_90262 ,1,chr11 ,74133389,74133410,+ ,5S ,rRNA ,rRNA ,+
mm_br_e15_90263 ,1,chr11 ,74133389,74133410,+ ,5S ,rRNA ,rRNA ,+
mm_br_e15_90264 ,1,chr11 ,74133389,74133410,+ ,5S ,rRNA ,rRNA ,+
mm_br_e15_90265 ,1,chr11 ,74133389,74133410,+ ,5S ,rRNA ,rRNA ,+
mm_br_e15_90266 ,1,chr11 ,74133389,74133410,+ ,5S ,rRNA ,rRNA ,+
mm_br_e15_90338 ,1,chr10 ,121071420,121071441,+ ,ORR1B1 ,LTR ,MaLR ,+
mm_br_e15_90353 ,1,chr5 ,140320951,140320972,+ ,7SK ,RNA ,RNA ,+
mm_br_e15_90370 ,1,chr3 ,96267911,96267932,- ,tRNA-His-CAY_ ,tRNA ,tRNA ,-
mm_br_e15_90374 ,1,chr6 ,145135991,145136012,+ ,MTEa ,LTR ,MaLR ,+
mm_br_e15_90401 ,1,chr17 ,27629967,27629988,+ ,B2_Mm2 ,SINE ,B2 ,+
mm_br_e15_90503 ,1,chr2 ,180627059,180627080,+ ,(T)n ,Simple_repeat ,Simple_repeat ,+
mm_br_e15_90505 ,1,chr2 ,20821754,20821775,+ ,LSU-rRNA_Hsa ,rRNA ,rRNA ,+
mm_br_e15_90562 ,1,chr17 ,39983632,39983653,+ ,SSU-rRNA_Hsa ,rRNA ,rRNA ,+
mm_br_e15_90580 ,1,chr14 ,6359047,6359068,+ ,G-rich ,Low_complexity ,Low_complexity ,+
mm_br_e15_90619 ,1,chr16 ,35981673,35981694,+ ,LSU-rRNA_Hsa ,rRNA ,rRNA ,+
mm_br_e15_90634 ,1,chr13 ,23598395,23598416,+ ,tRNA-Trp-TGG ,tRNA ,tRNA ,+
mm_br_e15_90670 ,1,chr8 ,120909117,120909138,+ ,B1_Mus1 ,SINE ,Alu ,-
mm_br_e15_90671 ,1,chr11 ,108873285,108873306,- ,LSU-rRNA_Hsa ,rRNA ,rRNA ,-
mm_br_e15_90673 ,1,chr11 ,53139735,53139756,- ,PB1D9 ,SINE ,Alu ,+
mm_br_e15_90703 ,1,chr9 ,3258859,3258880,- ,LSU-rRNA_Hsa ,rRNA ,rRNA ,-
mm_br_e15_90704 ,1,chr9 ,3258859,3258880,- ,LSU-rRNA_Hsa ,rRNA ,rRNA ,-
mm_br_e15_90705 ,1,chr9 ,3258859,3258880,- ,LSU-rRNA_Hsa ,rRNA ,rRNA ,-
mm_br_e15_90706 ,1,chr9 ,3258859,3258880,- ,LSU-rRNA_Hsa ,rRNA ,rRNA ,-
mm_br_e15_90723 ,1,chr11 ,108872963,108872984,- ,LSU-rRNA_Hsa ,rRNA ,rRNA ,-
mm_br_e15_90874 ,1,chr10 ,12083217,12083238,+ ,U1 ,snRNA ,snRNA ,+
mm_br_e15_90923 ,1,chr2 ,5300083,5300104,- ,LSU-rRNA_Hsa ,rRNA ,rRNA ,-
mm_br_e15_90926 ,1,chr3 ,5860614,5860635,+ ,LSU-rRNA_Hsa ,rRNA ,rRNA ,+
mm_br_e15_90927 ,1,chr3 ,5860614,5860635,+ ,LSU-rRNA_Hsa ,rRNA ,rRNA ,+
mm_br_e15_90928 ,1,chr3 ,5860614,5860635,+ ,LSU-rRNA_Hsa ,rRNA ,rRNA ,+
mm_br_e15_90958 ,1,chr11 ,46714701,46714722,+ ,(T)n ,Simple_repeat ,Simple_repeat ,+
mm_br_e15_90961 ,1,chr11 ,101488775,101488796,+ ,U2 ,snRNA ,snRNA ,+
mm_br_e15_90963 ,1,chr1 ,72283615,72283636,+ ,U2 ,snRNA ,snRNA ,+
mm_br_e15_90970 ,1,chr19 ,12085594,12085615,- ,tRNA-Leu-TTA ,tRNA ,tRNA ,-
mm_br_e15_90971 ,1,chr19 ,12085594,12085615,- ,tRNA-Leu-TTA ,tRNA ,tRNA ,-
mm_br_e15_90972 ,1,chr11 ,68937771,68937792,+ ,tRNA-Leu-CTY ,tRNA ,tRNA ,+
mm_br_e15_90977 ,1,chr11 ,17121467,17121488,+ ,LSU-rRNA_Hsa ,rRNA ,rRNA ,+
mm_br_e15_91023 ,1,chr7 ,106646299,106646320,+ ,5S ,rRNA ,rRNA ,+
mm_br_e15_91054 ,1,chr3 ,5860500,5860521,+ ,LSU-rRNA_Hsa ,rRNA ,rRNA ,+
mm_br_e15_91127 ,1,chr17 ,39984148,39984169,+ ,SSU-rRNA_Hsa ,rRNA ,rRNA ,+
mm_br_e15_91128 ,1,chr17 ,39984148,39984169,+ ,SSU-rRNA_Hsa ,rRNA ,rRNA ,+
mm_br_e15_91171 ,1,chr11 ,115275108,115275129,+ ,tRNA-Arg-CGG ,tRNA ,tRNA ,+
mm_br_e15_91233 ,1,chr17 ,39983441,39983462,+ ,SSU-rRNA_Hsa ,rRNA ,rRNA ,+
mm_br_e15_91249 ,1,chr6 ,128788528,128788549,+ ,4.5SRNA ,scRNA ,scRNA ,+
mm_br_e15_91313 ,1,chr12 ,92827829,92827850,+ ,GC_rich ,Low_complexity ,Low_complexity ,+
mm_br_e15_91321 ,1,chr6 ,3151044,3151065,+ ,SSU-rRNA_Hsa ,rRNA ,rRNA ,+
mm_br_e15_91520 ,1,chr17 ,39984529,39984550,+ ,SSU-rRNA_Hsa ,rRNA ,rRNA ,+
mm_br_e15_91521 ,1,chr17 ,39984529,39984550,+ ,SSU-rRNA_Hsa ,rRNA ,rRNA ,+
mm_br_e15_91664 ,1,chrX ,70271984,70272005,+ ,LSU-rRNA_Hsa ,rRNA ,rRNA ,+
mm_br_e15_91685 ,1,chr4 ,116875190,116875211,+ ,U5 ,snRNA ,snRNA ,+
mm_br_e15_92089 ,1,chr11 ,108873372,108873393,- ,LSU-rRNA_Hsa ,rRNA ,rRNA ,-
mm_br_e15_92090 ,1,chr11 ,108873372,108873393,- ,LSU-rRNA_Hsa ,rRNA ,rRNA ,-
mm_br_e15_92131 ,1,chr3 ,97485409,97485430,+ ,tRNA-Gln-CAG ,tRNA ,tRNA ,+
mm_br_e15_92132 ,1,chr3 ,97485409,97485430,+ ,tRNA-Gln-CAG ,tRNA ,tRNA ,+
mm_br_e15_92133 ,1,chr3 ,97485409,97485430,+ ,tRNA-Gln-CAG ,tRNA ,tRNA ,+
mm_br_e15_92134 ,1,chr3 ,97485409,97485430,+ ,tRNA-Gln-CAG ,tRNA ,tRNA ,+
mm_br_e15_92135 ,1,chr3 ,97485409,97485430,+ ,tRNA-Gln-CAG ,tRNA ,tRNA ,+
mm_br_e15_92136 ,1,chr3 ,97485409,97485430,+ ,tRNA-Gln-CAG ,tRNA ,tRNA ,+
mm_br_e15_92217 ,1,chr13 ,17793635,17793656,+ ,Lx8 ,LINE ,L1 ,+
mm_br_e15_92238 ,1,chr10 ,12642387,12642408,- ,tRNA-Leu-TTA ,tRNA ,tRNA ,-
mm_br_e15_92239 ,1,chr10 ,12642387,12642408,- ,tRNA-Leu-TTA ,tRNA ,tRNA ,-
mm_br_e15_92240 ,1,chr10 ,12642387,12642408,- ,tRNA-Leu-TTA ,tRNA ,tRNA ,-
mm_br_e15_92241 ,1,chr10 ,12642387,12642408,- ,tRNA-Leu-TTA ,tRNA ,tRNA ,-
mm_br_e15_92427 ,1,chr9 ,3258853,3258874,- ,LSU-rRNA_Hsa ,rRNA ,rRNA ,-
mm_br_e15_92575 ,1,chr17 ,21984765,21984786,+ ,L1_Mur2 ,LINE ,L1 ,-
mm_br_e15_92652 ,1,chr19 ,20056649,20056670,- ,Lx3C ,LINE ,L1 ,+
mm_br_e15_92653 ,1,chr19 ,20056649,20056670,- ,Lx3C ,LINE ,L1 ,+
mm_br_e15_92654 ,1,chr19 ,20056649,20056670,- ,Lx3C ,LINE ,L1 ,+
mm_br_e15_92655 ,1,chr19 ,20056649,20056670,- ,Lx3C ,LINE ,L1 ,+
mm_br_e15_92656 ,1,chr19 ,20056649,20056670,- ,Lx3C ,LINE ,L1 ,+
mm_br_e15_92657 ,1,chr19 ,20056649,20056670,- ,Lx3C ,LINE ,L1 ,+
mm_br_e15_92658 ,1,chr19 ,20056649,20056670,- ,Lx3C ,LINE ,L1 ,+
mm_br_e15_92659 ,1,chr19 ,20056649,20056670,- ,Lx3C ,LINE ,L1 ,+
mm_br_e15_92660 ,1,chr19 ,20056649,20056670,- ,Lx3C ,LINE ,L1 ,+
mm_br_e15_92661 ,1,chr19 ,20056649,20056670,- ,Lx3C ,LINE ,L1 ,+
mm_br_e15_92662 ,1,chr19 ,20056649,20056670,- ,Lx3C ,LINE ,L1 ,+
mm_br_e15_92663 ,1,chr19 ,20056649,20056670,- ,Lx3C ,LINE ,L1 ,+
mm_br_e15_92664 ,1,chr19 ,20056649,20056670,- ,Lx3C ,LINE ,L1 ,+
mm_br_e15_92911 ,1,chr1 ,153318059,153318080,- ,B1F2 ,SINE ,Alu ,+
mm_br_e15_92930 ,1,chr2 ,124930776,124930797,+ ,U6 ,snRNA ,snRNA ,+
mm_br_e15_92935 ,1,chr12 ,100762747,100762768,- ,ID_B1 ,SINE ,B4 ,+
mm_br_e15_92946 ,1,chr9 ,31190219,31190240,+ ,RLTR28 ,LTR ,ERVL ,+
mm_br_e15_93124 ,1,chr2 ,55522689,55522710,+ ,(T)n ,Simple_repeat ,Simple_repeat ,+
mm_br_e15_93155 ,1,chr16 ,11144355,11144376,+ ,LSU-rRNA_Hsa ,rRNA ,rRNA ,+
mm_br_e15_93259 ,1,chr13 ,30459449,30459470,- ,Lx3C ,LINE ,L1 ,+
mm_br_e15_93471 ,1,chr17_random ,22139,22160,+ ,LSU-rRNA_Hsa ,rRNA ,rRNA ,+
mm_br_e15_93472 ,1,chr17_random ,22139,22160,+ ,LSU-rRNA_Hsa ,rRNA ,rRNA ,+
mm_br_e15_93483 ,1,chr9 ,20302492,20302513,- ,MLT-int ,LTR ,MaLR ,+
mm_br_e15_93505 ,1,chr12 ,109896853,109896874,+ ,MamSINE1 ,SINE ,tRNA ,-
mm_br_e15_93509 ,1,chr3 ,90279765,90279786,- ,tRNA-Met-i ,tRNA ,tRNA ,-
mm_br_e15_93521 ,1,chr2 ,23678729,23678750,+ ,7SK ,RNA ,RNA ,+
mm_br_e15_93522 ,1,chr2 ,23678729,23678750,+ ,7SK ,RNA ,RNA ,+
mm_br_e15_94706 ,1,chr11 ,108873195,108873216,- ,LSU-rRNA_Hsa ,rRNA ,rRNA ,-
mm_br_e15_95031 ,1,chr3 ,96292757,96292778,+ ,U1 ,snRNA ,snRNA ,+
mm_br_e15_95032 ,1,chr3 ,96292757,96292778,+ ,U1 ,snRNA ,snRNA ,+
mm_br_e15_95033 ,1,chr3 ,96292757,96292778,+ ,U1 ,snRNA ,snRNA ,+
mm_br_e15_95034 ,1,chr3 ,96292757,96292778,+ ,U1 ,snRNA ,snRNA ,+
mm_br_e15_95055 ,1,chr17 ,39984405,39984426,+ ,SSU-rRNA_Hsa ,rRNA ,rRNA ,+
mm_br_e15_95187 ,1,chr17 ,39985131,39985152,+ ,SSU-rRNA_Hsa ,rRNA ,rRNA ,+
mm_br_e15_95258 ,1,chr3 ,126726060,126726081,- ,MTEa ,LTR ,MaLR ,+
mm_br_e15_381307 ,1,chr17 ,39983830,39983851,+ ,SSU-rRNA_Hsa ,rRNA ,rRNA ,+
mm_br_e15_381367 ,1,chr2 ,172583768,172583789,+ ,B4A ,SINE ,B4 ,-
mm_br_e15_381373 ,1,chr4 ,62361711,62361732,+ ,MIRb ,SINE ,MIR ,-
mm_br_e15_381479 ,1,chr9 ,65049561,65049582,- ,U5 ,snRNA ,snRNA ,-
mm_br_e15_381480 ,1,chr9 ,65049561,65049582,- ,U5 ,snRNA ,snRNA ,-
mm_br_e15_381592 ,1,chr2 ,126728025,126728046,- ,B3A ,SINE ,B2 ,-
mm_br_e15_381628 ,1,chr7 ,98815677,98815698,- ,U1 ,snRNA ,snRNA ,-
mm_br_e15_381631 ,1,chr3 ,86734789,86734810,+ ,U1 ,snRNA ,snRNA ,+
mm_br_e15_381632 ,1,chr12 ,55797893,55797914,+ ,U1 ,snRNA ,snRNA ,+
mm_br_e15_381649 ,1,chr17 ,39984544,39984565,+ ,SSU-rRNA_Hsa ,rRNA ,rRNA ,+
mm_br_e15_381893 ,1,chr12 ,112960277,112960298,+ ,B2_Mm1t ,SINE ,B2 ,+
mm_br_e15_381894 ,1,chr16 ,87393642,87393663,+ ,B2_Mm1a ,SINE ,B2 ,+
mm_br_e15_381895 ,1,chr16 ,87393642,87393663,+ ,B2_Mm1a ,SINE ,B2 ,+
mm_br_e15_381989 ,1,chr6 ,3151647,3151668,+ ,SSU-rRNA_Hsa ,rRNA ,rRNA ,+
mm_br_e15_382002 ,1,chr17 ,39984267,39984288,+ ,SSU-rRNA_Hsa ,rRNA ,rRNA ,+
mm_br_e15_382003 ,1,chr17 ,39984267,39984288,+ ,SSU-rRNA_Hsa ,rRNA ,rRNA ,+
mm_br_e15_382004 ,1,chr17 ,39984267,39984288,+ ,SSU-rRNA_Hsa ,rRNA ,rRNA ,+
mm_br_e15_382056 ,1,chr1 ,169279238,169279259,+ ,U6 ,snRNA ,snRNA ,+
mm_br_e15_382063 ,1,chr17 ,39984673,39984694,+ ,SSU-rRNA_Hsa ,rRNA ,rRNA ,+
mm_br_e15_382064 ,1,chr17 ,39984673,39984694,+ ,SSU-rRNA_Hsa ,rRNA ,rRNA ,+
mm_br_e15_382065 ,1,chr10 ,94941718,94941739,+ ,B3 ,SINE ,B2 ,+
mm_br_e15_382101 ,1,chr3 ,5860481,5860502,+ ,LSU-rRNA_Hsa ,rRNA ,rRNA ,+
mm_br_e15_382244 ,1,chr19 ,22926442,22926463,+ ,L1Md_F2 ,LINE ,L1 ,+
mm_br_e15_382401 ,1,chr13 ,23610932,23610953,+ ,tRNA-Gln-CAA ,tRNA ,tRNA ,+
mm_br_e15_382402 ,1,chr9 ,64585866,64585887,+ ,tRNA-Gln-CAG ,tRNA ,tRNA ,+
mm_br_e15_382432 ,1,chr5 ,20442190,20442211,- ,MTD ,LTR ,MaLR ,+
mm_br_e15_382503 ,1,chr11 ,101488773,101488794,+ ,U2 ,snRNA ,snRNA ,+
mm_br_e15_382540 ,1,chr9 ,105860765,105860786,+ ,tRNA-Arg-AGA ,tRNA ,tRNA ,+
mm_br_e15_382582 ,1,chr6 ,89268307,89268328,- ,(TA)n ,Simple_repeat ,Simple_repeat ,+
mm_br_e15_382590 ,1,chrX ,23585822,23585843,+ ,SSU-rRNA_Hsa ,rRNA ,rRNA ,+
mm_br_e15_382639 ,1,chr3 ,96292755,96292776,+ ,U1 ,snRNA ,snRNA ,+
mm_br_e15_382640 ,1,chr3 ,96292755,96292776,+ ,U1 ,snRNA ,snRNA ,+
mm_br_e15_382641 ,1,chr3 ,96292755,96292776,+ ,U1 ,snRNA ,snRNA ,+
mm_br_e15_382642 ,1,chr12 ,55797871,55797892,+ ,U1 ,snRNA ,snRNA ,+
mm_br_e15_382652 ,1,chr1 ,192944897,192944918,+ ,LSU-rRNA_Hsa ,rRNA ,rRNA ,+
mm_br_e15_382757 ,1,chr12 ,100883681,100883702,+ ,LSU-rRNA_Hsa ,rRNA ,rRNA ,+
mm_br_e15_382758 ,1,chr2 ,20821679,20821700,+ ,LSU-rRNA_Hsa ,rRNA ,rRNA ,+
mm_br_e15_382767 ,1,chr11 ,68886979,68887000,+ ,U8 ,snRNA ,snRNA ,+
mm_br_e15_382777 ,1,chr10 ,69221253,69221274,+ ,5S ,rRNA ,rRNA ,+
mm_br_e15_382916 ,1,chr13 ,21999845,21999866,+ ,tRNA-Lys-AAA ,tRNA ,tRNA ,+
mm_br_e15_382927 ,1,chr4 ,101544026,101544047,+ ,RLTR4_MM-int ,LTR ,ERV1 ,-
mm_br_e15_383171 ,1,chr15 ,86025422,86025443,+ ,LSU-rRNA_Hsa ,rRNA ,rRNA ,+
mm_br_e15_383274 ,1,chrX_random ,1580175,1580196,+ ,LSU-rRNA_Hsa ,rRNA ,rRNA ,+
mm_br_e15_383275 ,1,chrX_random ,1580175,1580196,+ ,LSU-rRNA_Hsa ,rRNA ,rRNA ,+
mm_br_e15_383706 ,1,chr17 ,39984327,39984348,+ ,SSU-rRNA_Hsa ,rRNA ,rRNA ,+
mm_br_e15_383707 ,1,chr17 ,39984327,39984348,+ ,SSU-rRNA_Hsa ,rRNA ,rRNA ,+
mm_br_e15_383708 ,1,chr6 ,3151471,3151492,+ ,SSU-rRNA_Hsa ,rRNA ,rRNA ,+
mm_br_e15_383709 ,1,chr6 ,3151471,3151492,+ ,SSU-rRNA_Hsa ,rRNA ,rRNA ,+
mm_br_e15_383710 ,1,chr6 ,3151471,3151492,+ ,SSU-rRNA_Hsa ,rRNA ,rRNA ,+
mm_br_e15_383711 ,1,chr6 ,3151471,3151492,+ ,SSU-rRNA_Hsa ,rRNA ,rRNA ,+
mm_br_e15_383722 ,1,chr3 ,89031050,89031071,- ,GC_rich ,Low_complexity ,Low_complexity ,+
mm_br_e15_383723 ,1,chr3 ,89031050,89031071,- ,GC_rich ,Low_complexity ,Low_complexity ,+
mm_br_e15_383749 ,1,chr11 ,83085055,83085076,+ ,U2 ,snRNA ,snRNA ,+
mm_br_e15_383750 ,1,chr11 ,83085055,83085076,+ ,U2 ,snRNA ,snRNA ,+
mm_br_e15_383751 ,1,chr11 ,83085055,83085076,+ ,U2 ,snRNA ,snRNA ,+
mm_br_e15_383752 ,1,chr11 ,83085055,83085076,+ ,U2 ,snRNA ,snRNA ,+
mm_br_e15_383753 ,1,chr11 ,83085055,83085076,+ ,U2 ,snRNA ,snRNA ,+
mm_br_e15_383762 ,1,chr12 ,98336633,98336654,+ ,L1Md_F3 ,LINE ,L1 ,-
mm_br_e15_383764 ,1,chr11 ,101488764,101488785,+ ,U2 ,snRNA ,snRNA ,+
mm_br_e15_383769 ,1,chr5 ,115939567,115939588,+ ,U4 ,snRNA ,snRNA ,+
mm_br_e15_383770 ,1,chr5 ,115939567,115939588,+ ,U4 ,snRNA ,snRNA ,+
mm_br_e15_383847 ,1,chr9 ,123371198,123371219,+ ,LSU-rRNA_Hsa ,rRNA ,rRNA ,+
mm_br_e15_383872 ,1,chr13 ,53814796,53814817,- ,L1MB4 ,LINE ,L1 ,-
mm_br_e15_383928 ,1,chr16 ,33002088,33002109,+ ,5S ,rRNA ,rRNA ,+
mm_br_e15_383929 ,1,chr16 ,33002088,33002109,+ ,5S ,rRNA ,rRNA ,+
mm_br_e15_383930 ,1,chr16 ,33002088,33002109,+ ,5S ,rRNA ,rRNA ,+
mm_br_e15_383931 ,1,chr16 ,33002088,33002109,+ ,5S ,rRNA ,rRNA ,+
mm_br_e15_383932 ,1,chr16 ,33002088,33002109,+ ,5S ,rRNA ,rRNA ,+
mm_br_e15_383933 ,1,chr16 ,33002088,33002109,+ ,5S ,rRNA ,rRNA ,+
mm_br_e15_383934 ,1,chr16 ,33002088,33002109,+ ,5S ,rRNA ,rRNA ,+
mm_br_e15_383935 ,1,chr16 ,33002088,33002109,+ ,5S ,rRNA ,rRNA ,+
mm_br_e15_383936 ,1,chr16 ,33002088,33002109,+ ,5S ,rRNA ,rRNA ,+
mm_br_e15_383937 ,1,chr16 ,33002088,33002109,+ ,5S ,rRNA ,rRNA ,+
mm_br_e15_383938 ,1,chr16 ,33002088,33002109,+ ,5S ,rRNA ,rRNA ,+
mm_br_e15_383958 ,1,chr5 ,115939544,115939565,+ ,U4 ,snRNA ,snRNA ,+
mm_br_e15_384015 ,1,chr3 ,58184464,58184485,+ ,(A)n ,Simple_repeat ,Simple_repeat ,+
mm_br_e15_384027 ,1,chrX ,23585819,23585840,+ ,SSU-rRNA_Hsa ,rRNA ,rRNA ,+
mm_br_e15_384028 ,1,chrX ,23585819,23585840,+ ,SSU-rRNA_Hsa ,rRNA ,rRNA ,+
mm_br_e15_384029 ,1,chrX ,23585819,23585840,+ ,SSU-rRNA_Hsa ,rRNA ,rRNA ,+
mm_br_e15_384030 ,1,chrX ,23585819,23585840,+ ,SSU-rRNA_Hsa ,rRNA ,rRNA ,+
mm_br_e15_384139 ,1,chrM ,2145,2166,+ ,LSU-rRNA_Hsa ,rRNA ,rRNA ,+
mm_br_e15_384177 ,1,chrM ,2148,2169,+ ,LSU-rRNA_Hsa ,rRNA ,rRNA ,+
mm_br_e15_384209 ,1,chr17 ,39983826,39983847,+ ,SSU-rRNA_Hsa ,rRNA ,rRNA ,+
mm_br_e15_384210 ,1,chr17 ,39983826,39983847,+ ,SSU-rRNA_Hsa ,rRNA ,rRNA ,+
mm_br_e15_384211 ,1,chr17 ,39983826,39983847,+ ,SSU-rRNA_Hsa ,rRNA ,rRNA ,+
mm_br_e15_384226 ,1,chr5 ,77264618,77264639,+ ,L1MEg ,LINE ,L1 ,+
mm_br_e15_384229 ,1,chr19 ,34202420,34202441,+ ,AT_rich ,Low_complexity ,Low_complexity ,+
mm_br_e15_384249 ,1,chr11 ,87262173,87262194,+ ,U3 ,snRNA ,snRNA ,+
mm_br_e15_384250 ,1,chr11 ,87262173,87262194,+ ,U3 ,snRNA ,snRNA ,+
mm_br_e15_384251 ,1,chr11 ,87262173,87262194,+ ,U3 ,snRNA ,snRNA ,+
mm_br_e15_384252 ,1,chr11 ,87262173,87262194,+ ,U3 ,snRNA ,snRNA ,+
mm_br_e15_384253 ,1,chr11 ,87262173,87262194,+ ,U3 ,snRNA ,snRNA ,+
mm_br_e15_384254 ,1,chr11 ,87262173,87262194,+ ,U3 ,snRNA ,snRNA ,+
mm_br_e15_384255 ,1,chr11 ,87262173,87262194,+ ,U3 ,snRNA ,snRNA ,+
mm_br_e15_384257 ,1,chr3 ,30500190,30500211,+ ,tRNA-Val-GTY ,tRNA ,tRNA ,+
mm_br_e15_384258 ,1,chr3 ,30500190,30500211,+ ,tRNA-Val-GTY ,tRNA ,tRNA ,+
mm_br_e15_384376 ,1,chr3 ,61963088,61963109,+ ,LSU-rRNA_Hsa ,rRNA ,rRNA ,+
mm_br_e15_384388 ,1,chr6 ,37757077,37757098,+ ,(A)n ,Simple_repeat ,Simple_repeat ,+
mm_br_e15_384474 ,1,chr12 ,54656571,54656592,+ ,LTR16A1 ,LTR ,ERVL ,-
mm_br_e15_384476 ,1,chr1 ,72272842,72272863,+ ,U2 ,snRNA ,snRNA ,+
mm_br_e15_384477 ,1,chr1 ,72272842,72272863,+ ,U2 ,snRNA ,snRNA ,+
mm_br_e15_384502 ,1,chr11 ,108873375,108873396,- ,LSU-rRNA_Hsa ,rRNA ,rRNA ,-
mm_br_e15_384512 ,1,chr11 ,6301633,6301654,+ ,PB1D10 ,SINE ,Alu ,+
mm_br_e15_384513 ,1,chr11 ,6301633,6301654,+ ,PB1D10 ,SINE ,Alu ,+
mm_br_e15_384601 ,1,chr6 ,3151483,3151504,+ ,SSU-rRNA_Hsa ,rRNA ,rRNA ,+
mm_br_e15_384602 ,1,chr6 ,3151483,3151504,+ ,SSU-rRNA_Hsa ,rRNA ,rRNA ,+
mm_br_e15_384603 ,1,chr6 ,3151483,3151504,+ ,SSU-rRNA_Hsa ,rRNA ,rRNA ,+
mm_br_e15_384647 ,1,chr8 ,42336466,42336487,+ ,RLTR12B ,LTR ,ERVK ,-
mm_br_e15_384653 ,1,chr16 ,11144075,11144096,+ ,LSU-rRNA_Hsa ,rRNA ,rRNA ,+
mm_br_e15_384690 ,1,chr11 ,101503168,101503189,+ ,U2 ,snRNA ,snRNA ,+
mm_br_e15_384691 ,1,chr11 ,101503168,101503189,+ ,U2 ,snRNA ,snRNA ,+
mm_br_e15_384692 ,1,chr11 ,101503168,101503189,+ ,U2 ,snRNA ,snRNA ,+
mm_br_e15_384718 ,1,chr17 ,39983357,39983378,+ ,SSU-rRNA_Hsa ,rRNA ,rRNA ,+
mm_br_e15_384746 ,1,chr17 ,39985095,39985116,+ ,SSU-rRNA_Hsa ,rRNA ,rRNA ,+
mm_br_e15_384802 ,1,chr14 ,20895967,20895988,+ ,B3 ,SINE ,B2 ,+
mm_br_e15_384884 ,1,chr4 ,94331858,94331879,+ ,L2c ,LINE ,L2 ,+
mm_br_e15_384885 ,1,chr4 ,94331858,94331879,+ ,L2c ,LINE ,L2 ,+
mm_br_e15_384886 ,1,chr4 ,94331858,94331879,+ ,L2c ,LINE ,L2 ,+
mm_br_e15_384887 ,1,chr4 ,94331858,94331879,+ ,L2c ,LINE ,L2 ,+
mm_br_e15_384888 ,1,chr4 ,94331858,94331879,+ ,L2c ,LINE ,L2 ,+
mm_br_e15_384889 ,1,chr4 ,94331858,94331879,+ ,L2c ,LINE ,L2 ,+
mm_br_e15_384890 ,1,chr4 ,94331858,94331879,+ ,L2c ,LINE ,L2 ,+
mm_br_e15_384891 ,1,chr4 ,94331858,94331879,+ ,L2c ,LINE ,L2 ,+
mm_br_e15_384892 ,1,chr4 ,94331858,94331879,+ ,L2c ,LINE ,L2 ,+
mm_br_e15_384893 ,1,chr4 ,94331858,94331879,+ ,L2c ,LINE ,L2 ,+
mm_br_e15_384894 ,1,chr4 ,94331858,94331879,+ ,L2c ,LINE ,L2 ,+
mm_br_e15_384895 ,1,chr4 ,94331858,94331879,+ ,L2c ,LINE ,L2 ,+
mm_br_e15_384896 ,1,chr4 ,94331858,94331879,+ ,L2c ,LINE ,L2 ,+
mm_br_e15_384897 ,1,chr4 ,94331858,94331879,+ ,L2c ,LINE ,L2 ,+
mm_br_e15_384898 ,1,chr4 ,94331858,94331879,+ ,L2c ,LINE ,L2 ,+
mm_br_e15_384899 ,1,chr4 ,94331858,94331879,+ ,L2c ,LINE ,L2 ,+
mm_br_e15_384949 ,1,chr11 ,17121307,17121328,+ ,LSU-rRNA_Hsa ,rRNA ,rRNA ,+
mm_br_e15_385402 ,1,chr4 ,148095272,148095293,+ ,ID_B1 ,SINE ,B4 ,+
mm_br_e15_385443 ,1,chrX ,5693314,5693335,- ,ID4_ ,SINE ,ID ,-
mm_br_e15_385639 ,1,chr14 ,115455732,115455753,+ ,Lx7 ,LINE ,L1 ,+
mm_br_e15_385651 ,1,chrX ,70271992,70272013,+ ,LSU-rRNA_Hsa ,rRNA ,rRNA ,+
mm_br_e15_386255 ,1,chr13 ,54604917,54604938,- ,CT-rich ,Low_complexity ,Low_complexity ,+
mm_br_e15_386439 ,1,chr15 ,85008182,85008203,+ ,LSU-rRNA_Hsa ,rRNA ,rRNA ,+
mm_br_e15_386455 ,1,chr3 ,5860553,5860574,+ ,LSU-rRNA_Hsa ,rRNA ,rRNA ,+
mm_br_e15_386456 ,1,chr3 ,5860553,5860574,+ ,LSU-rRNA_Hsa ,rRNA ,rRNA ,+
mm_br_e15_386457 ,1,chr3 ,5860553,5860574,+ ,LSU-rRNA_Hsa ,rRNA ,rRNA ,+
mm_br_e15_386458 ,1,chr3 ,5860553,5860574,+ ,LSU-rRNA_Hsa ,rRNA ,rRNA ,+
mm_br_e15_386523 ,1,chr5 ,132308130,132308151,- ,MTD ,LTR ,MaLR ,+
mm_br_e15_386539 ,1,chr1 ,83232278,83232299,- ,B4 ,SINE ,B4 ,-
mm_br_e15_386608 ,1,chr9 ,123370921,123370942,+ ,LSU-rRNA_Hsa ,rRNA ,rRNA ,+
mm_br_e15_386609 ,1,chr9 ,123370921,123370942,+ ,LSU-rRNA_Hsa ,rRNA ,rRNA ,+
mm_br_e15_386629 ,1,chr13 ,97960546,97960567,- ,LSU-rRNA_Hsa ,rRNA ,rRNA ,-
mm_br_e15_386860 ,1,chrY_random ,46774643,46774664,+ ,L1Md_F3 ,LINE ,L1 ,-
mm_br_e15_386889 ,1,chr4 ,136881491,136881512,+ ,U6 ,snRNA ,snRNA ,+
mm_br_e15_386893 ,1,chr6 ,128749486,128749507,- ,4.5SRNA ,scRNA ,scRNA ,-
mm_br_e15_386928 ,1,chr9 ,110183779,110183800,+ ,LSU-rRNA_Hsa ,rRNA ,rRNA ,+
mm_br_e15_386932 ,1,chr16 ,57391761,57391782,- ,LSU-rRNA_Hsa ,rRNA ,rRNA ,-
mm_br_e15_386933 ,1,chr16 ,57391761,57391782,- ,LSU-rRNA_Hsa ,rRNA ,rRNA ,-
mm_br_e15_386942 ,1,chr18 ,65587318,65587339,+ ,7SLRNA ,srpRNA ,srpRNA ,+
mm_br_e15_386958 ,1,chr4 ,35489526,35489547,+ ,L1Md_T ,LINE ,L1 ,-
mm_br_e15_386960 ,1,chr12 ,85510194,85510215,+ ,B1_Mur3 ,SINE ,Alu ,+
mm_br_e15_386969 ,1,chr5 ,102178896,102178917,+ ,L1_Mur2 ,LINE ,L1 ,+
mm_br_e15_387026 ,1,chr7 ,103397960,103397981,+ ,L2a ,LINE ,L2 ,-
mm_br_e15_387027 ,1,chr7 ,103397960,103397981,+ ,L2a ,LINE ,L2 ,-
mm_br_e15_387028 ,1,chr7 ,103397960,103397981,+ ,L2a ,LINE ,L2 ,-
mm_br_e15_387029 ,1,chr7 ,103397960,103397981,+ ,L2a ,LINE ,L2 ,-
mm_br_e15_387030 ,1,chr7 ,103397960,103397981,+ ,L2a ,LINE ,L2 ,-
mm_br_e15_387031 ,1,chr7 ,103397960,103397981,+ ,L2a ,LINE ,L2 ,-
mm_br_e15_387032 ,1,chr7 ,103397960,103397981,+ ,L2a ,LINE ,L2 ,-
mm_br_e15_387033 ,1,chr7 ,103397960,103397981,+ ,L2a ,LINE ,L2 ,-
mm_br_e15_387034 ,1,chr7 ,103397960,103397981,+ ,L2a ,LINE ,L2 ,-
mm_br_e15_387035 ,1,chr7 ,103397960,103397981,+ ,L2a ,LINE ,L2 ,-
mm_br_e15_387036 ,1,chr7 ,103397960,103397981,+ ,L2a ,LINE ,L2 ,-
mm_br_e15_387037 ,1,chr7 ,103397960,103397981,+ ,L2a ,LINE ,L2 ,-
mm_br_e15_387038 ,1,chr7 ,103397960,103397981,+ ,L2a ,LINE ,L2 ,-
mm_br_e15_387039 ,1,chr7 ,103397960,103397981,+ ,L2a ,LINE ,L2 ,-
mm_br_e15_387040 ,1,chr7 ,103397960,103397981,+ ,L2a ,LINE ,L2 ,-
mm_br_e15_387041 ,1,chr7 ,103397960,103397981,+ ,L2a ,LINE ,L2 ,-
mm_br_e15_387042 ,1,chr7 ,103397960,103397981,+ ,L2a ,LINE ,L2 ,-
mm_br_e15_387043 ,1,chr7 ,103397960,103397981,+ ,L2a ,LINE ,L2 ,-
mm_br_e15_387044 ,1,chr7 ,103397960,103397981,+ ,L2a ,LINE ,L2 ,-
mm_br_e15_387045 ,1,chr7 ,103397960,103397981,+ ,L2a ,LINE ,L2 ,-
mm_br_e15_387046 ,1,chr7 ,103397960,103397981,+ ,L2a ,LINE ,L2 ,-
mm_br_e15_387047 ,1,chr7 ,103397960,103397981,+ ,L2a ,LINE ,L2 ,-
mm_br_e15_387048 ,1,chr7 ,103397960,103397981,+ ,L2a ,LINE ,L2 ,-
mm_br_e15_387049 ,1,chr7 ,103397960,103397981,+ ,L2a ,LINE ,L2 ,-
mm_br_e15_387050 ,1,chr7 ,103397960,103397981,+ ,L2a ,LINE ,L2 ,-
mm_br_e15_387051 ,1,chr7 ,103397960,103397981,+ ,L2a ,LINE ,L2 ,-
mm_br_e15_387052 ,1,chr7 ,103397960,103397981,+ ,L2a ,LINE ,L2 ,-
mm_br_e15_387053 ,1,chr7 ,103397960,103397981,+ ,L2a ,LINE ,L2 ,-
mm_br_e15_387063 ,1,chr3 ,68871167,68871188,+ ,L2c ,LINE ,L2 ,-
mm_br_e15_387064 ,1,chr3 ,68871167,68871188,+ ,L2c ,LINE ,L2 ,-
mm_br_e15_387099 ,1,chr16 ,24827954,24827975,+ ,L2c ,LINE ,L2 ,-
mm_br_e15_387100 ,1,chr16 ,24827954,24827975,+ ,L2c ,LINE ,L2 ,-
mm_br_e15_387101 ,1,chr16 ,24827954,24827975,+ ,L2c ,LINE ,L2 ,-
mm_br_e15_387113 ,1,chr8 ,7399483,7399504,- ,L1_Mus2 ,LINE ,L1 ,-
mm_br_e15_387146 ,1,chr8 ,32913317,32913338,- ,Lx9 ,LINE ,L1 ,+
mm_br_e15_387158 ,1,chr4 ,109043720,109043741,+ ,B2_Mm2 ,SINE ,B2 ,-
mm_br_e15_387231 ,1,chr6 ,3151643,3151664,+ ,SSU-rRNA_Hsa ,rRNA ,rRNA ,+
mm_br_e15_387232 ,1,chr6 ,3151643,3151664,+ ,SSU-rRNA_Hsa ,rRNA ,rRNA ,+
mm_br_e15_387233 ,1,chr6 ,3151643,3151664,+ ,SSU-rRNA_Hsa ,rRNA ,rRNA ,+
mm_br_e15_387262 ,1,chr1 ,162775798,162775819,+ ,(GGAA)n ,Simple_repeat ,Simple_repeat ,+
mm_br_e15_387358 ,1,chr13 ,52082108,52082129,+ ,IAPEz-int ,LTR ,ERVK ,+
mm_br_e15_387651 ,1,chr6 ,3151119,3151140,+ ,SSU-rRNA_Hsa ,rRNA ,rRNA ,+
mm_br_e15_387730 ,1,chrX ,7384306,7384327,+ ,B1F ,SINE ,Alu ,-
mm_br_e15_387735 ,1,chr16 ,11144039,11144060,+ ,LSU-rRNA_Hsa ,rRNA ,rRNA ,+
mm_br_e15_387740 ,1,chr18 ,6085417,6085438,+ ,5S ,rRNA ,rRNA ,+
mm_br_e15_387753 ,1,chr17 ,39984098,39984119,+ ,SSU-rRNA_Hsa ,rRNA ,rRNA ,+
mm_br_e15_387754 ,1,chr17 ,39984098,39984119,+ ,SSU-rRNA_Hsa ,rRNA ,rRNA ,+
mm_br_e15_387774 ,1,chr9 ,123371175,123371196,+ ,LSU-rRNA_Hsa ,rRNA ,rRNA ,+
mm_br_e15_387942 ,1,chr8 ,15519963,15519984,+ ,LSU-rRNA_Hsa ,rRNA ,rRNA ,+
mm_br_e15_387996 ,1,chr7 ,87297781,87297802,- ,B1_Mus1 ,SINE ,Alu ,-
mm_br_e15_387997 ,1,chr7 ,87297781,87297802,- ,B1_Mus1 ,SINE ,Alu ,-
mm_br_e15_387998 ,1,chr7 ,87297781,87297802,- ,B1_Mus1 ,SINE ,Alu ,-
mm_br_e15_388016 ,1,chr15 ,85008195,85008216,+ ,LSU-rRNA_Hsa ,rRNA ,rRNA ,+
mm_br_e15_388098 ,1,chr4 ,132670462,132670483,- ,tRNA-Gly-GGY ,tRNA ,tRNA ,-
mm_br_e15_388131 ,1,chr1 ,173032923,173032944,+ ,tRNA-Gly-GGA ,tRNA ,tRNA ,+
mm_br_e15_388149 ,1,chr1 ,37062337,37062358,+ ,5S ,rRNA ,rRNA ,+
mm_br_e15_388156 ,1,chr7 ,17057215,17057236,+ ,5S ,rRNA ,rRNA ,+
mm_br_e15_388157 ,1,chr7 ,17057215,17057236,+ ,5S ,rRNA ,rRNA ,+
mm_br_e15_388183 ,1,chr5 ,115302397,115302418,+ ,LSU-rRNA_Hsa ,rRNA ,rRNA ,+
mm_br_e15_388184 ,1,chr5 ,115302397,115302418,+ ,LSU-rRNA_Hsa ,rRNA ,rRNA ,+
mm_br_e15_388217 ,1,chr4 ,119078828,119078849,- ,B1_Mus1 ,SINE ,Alu ,-
mm_br_e15_388218 ,1,chr4 ,119078828,119078849,- ,B1_Mus1 ,SINE ,Alu ,-
mm_br_e15_388231 ,1,chr9 ,123371161,123371182,+ ,LSU-rRNA_Hsa ,rRNA ,rRNA ,+
mm_br_e15_388232 ,1,chr9 ,123371161,123371182,+ ,LSU-rRNA_Hsa ,rRNA ,rRNA ,+
mm_br_e15_388233 ,1,chr9 ,123371161,123371182,+ ,LSU-rRNA_Hsa ,rRNA ,rRNA ,+
mm_br_e15_388239 ,1,chr6 ,65067619,65067640,- ,RSINE1 ,SINE ,B4 ,-
mm_br_e15_388336 ,1,chr14 ,51350774,51350795,+ ,U6 ,snRNA ,snRNA ,+
mm_br_e15_388354 ,1,chr19 ,23833440,23833461,+ ,G-rich ,Low_complexity ,Low_complexity ,+
mm_br_e15_388360 ,1,chr15 ,47371552,47371573,+ ,LSU-rRNA_Hsa ,rRNA ,rRNA ,+
mm_br_e15_388383 ,1,chr11 ,100334024,100334045,- ,(CCG)n ,Simple_repeat ,Simple_repeat ,+
mm_br_e15_388584 ,1,chr5 ,147072817,147072838,+ ,LSU-rRNA_Hsa ,rRNA ,rRNA ,+
mm_br_e15_388600 ,1,chr17 ,39984223,39984244,+ ,SSU-rRNA_Hsa ,rRNA ,rRNA ,+
mm_br_e15_388601 ,1,chr17 ,39984223,39984244,+ ,SSU-rRNA_Hsa ,rRNA ,rRNA ,+
mm_br_e15_388602 ,1,chr17 ,39984223,39984244,+ ,SSU-rRNA_Hsa ,rRNA ,rRNA ,+
mm_br_e15_388672 ,1,chr12 ,84418302,84418323,+ ,GA-rich ,Low_complexity ,Low_complexity ,+
mm_br_e15_388682 ,1,chr17 ,35042177,35042198,+ ,(GGA)n ,Simple_repeat ,Simple_repeat ,+
mm_br_e15_388716 ,1,chr11 ,68938733,68938754,- ,tRNA-Lys-AAA ,tRNA ,tRNA ,-
mm_br_e15_388717 ,1,chr11 ,68938733,68938754,- ,tRNA-Lys-AAA ,tRNA ,tRNA ,-
mm_br_e15_388758 ,1,chr4 ,140542586,140542607,- ,(TCTG)n ,Simple_repeat ,Simple_repeat ,+
mm_br_e15_388769 ,1,chr13 ,114684012,114684033,+ ,GA-rich ,Low_complexity ,Low_complexity ,+
mm_br_e15_388775 ,1,chr14 ,78887697,78887718,- ,L1M5 ,LINE ,L1 ,-
mm_br_e15_388830 ,1,chr9 ,78023142,78023163,- ,7SK ,RNA ,RNA ,-
mm_br_e15_388831 ,1,chr9 ,78023142,78023163,- ,7SK ,RNA ,RNA ,-
mm_br_e15_388835 ,1,chr10 ,39978273,39978294,+ ,U3 ,snRNA ,snRNA ,+
mm_br_e15_388838 ,1,chr2 ,20821574,20821595,+ ,LSU-rRNA_Hsa ,rRNA ,rRNA ,+
mm_br_e15_388839 ,1,chr2 ,20821574,20821595,+ ,LSU-rRNA_Hsa ,rRNA ,rRNA ,+
mm_br_e15_388840 ,1,chr2 ,20821574,20821595,+ ,LSU-rRNA_Hsa ,rRNA ,rRNA ,+
mm_br_e15_388841 ,1,chr2 ,20821574,20821595,+ ,LSU-rRNA_Hsa ,rRNA ,rRNA ,+
mm_br_e15_388922 ,1,chr6 ,3151428,3151449,+ ,SSU-rRNA_Hsa ,rRNA ,rRNA ,+
mm_br_e15_388923 ,1,chr6 ,3151428,3151449,+ ,SSU-rRNA_Hsa ,rRNA ,rRNA ,+
mm_br_e15_388924 ,1,chr6 ,3151428,3151449,+ ,SSU-rRNA_Hsa ,rRNA ,rRNA ,+
mm_br_e15_388955 ,1,chr17_random ,22340,22361,+ ,LSU-rRNA_Hsa ,rRNA ,rRNA ,+
mm_br_e15_388956 ,1,chr17_random ,22340,22361,+ ,LSU-rRNA_Hsa ,rRNA ,rRNA ,+
mm_br_e15_388957 ,1,chr17_random ,22340,22361,+ ,LSU-rRNA_Hsa ,rRNA ,rRNA ,+
mm_br_e15_389053 ,1,chr18 ,22059518,22059539,+ ,(GAA)n ,Simple_repeat ,Simple_repeat ,+
mm_br_e15_389066 ,1,chr2 ,164337421,164337442,+ ,GA-rich ,Low_complexity ,Low_complexity ,+
mm_br_e15_389074 ,1,chr1 ,192945015,192945036,+ ,LSU-rRNA_Hsa ,rRNA ,rRNA ,+
mm_br_e15_389075 ,1,chr1 ,192945015,192945036,+ ,LSU-rRNA_Hsa ,rRNA ,rRNA ,+
mm_br_e15_389086 ,1,chr3 ,61963096,61963117,+ ,LSU-rRNA_Hsa ,rRNA ,rRNA ,+
mm_br_e15_389112 ,1,chr6 ,3151475,3151496,+ ,SSU-rRNA_Hsa ,rRNA ,rRNA ,+
mm_br_e15_389113 ,1,chr6 ,3151475,3151496,+ ,SSU-rRNA_Hsa ,rRNA ,rRNA ,+
mm_br_e15_389114 ,1,chr6 ,3151475,3151496,+ ,SSU-rRNA_Hsa ,rRNA ,rRNA ,+
mm_br_e15_389115 ,1,chr6 ,3151475,3151496,+ ,SSU-rRNA_Hsa ,rRNA ,rRNA ,+
mm_br_e15_389116 ,1,chr6 ,3151475,3151496,+ ,SSU-rRNA_Hsa ,rRNA ,rRNA ,+
mm_br_e15_389117 ,1,chr6 ,3151475,3151496,+ ,SSU-rRNA_Hsa ,rRNA ,rRNA ,+
mm_br_e15_389118 ,1,chr6 ,3151475,3151496,+ ,SSU-rRNA_Hsa ,rRNA ,rRNA ,+
mm_br_e15_389119 ,1,chr6 ,3151475,3151496,+ ,SSU-rRNA_Hsa ,rRNA ,rRNA ,+
mm_br_e15_389132 ,1,chr11 ,110634070,110634091,- ,Charlie7 ,DNA ,MER1_type ,-
mm_br_e15_389165 ,1,chr2 ,69193603,69193624,- ,L1Md_F2 ,LINE ,L1 ,-
mm_br_e15_389166 ,1,chr2 ,69193603,69193624,- ,L1Md_F2 ,LINE ,L1 ,-
mm_br_e15_389167 ,1,chr2 ,69193603,69193624,- ,L1Md_F2 ,LINE ,L1 ,-
mm_br_e15_389168 ,1,chr2 ,69193603,69193624,- ,L1Md_F2 ,LINE ,L1 ,-
mm_br_e15_389169 ,1,chr2 ,69193603,69193624,- ,L1Md_F2 ,LINE ,L1 ,-
mm_br_e15_389170 ,1,chr2 ,69193603,69193624,- ,L1Md_F2 ,LINE ,L1 ,-
mm_br_e15_389171 ,1,chr2 ,69193603,69193624,- ,L1Md_F2 ,LINE ,L1 ,-
mm_br_e15_389172 ,1,chr2 ,69193603,69193624,- ,L1Md_F2 ,LINE ,L1 ,-
mm_br_e15_389173 ,1,chr2 ,69193603,69193624,- ,L1Md_F2 ,LINE ,L1 ,-
mm_br_e15_389174 ,1,chr2 ,69193603,69193624,- ,L1Md_F2 ,LINE ,L1 ,-
mm_br_e15_389175 ,1,chr2 ,69193603,69193624,- ,L1Md_F2 ,LINE ,L1 ,-
mm_br_e15_389176 ,1,chr2 ,69193603,69193624,- ,L1Md_F2 ,LINE ,L1 ,-
mm_br_e15_389177 ,1,chr2 ,69193603,69193624,- ,L1Md_F2 ,LINE ,L1 ,-
mm_br_e15_389198 ,1,chr5 ,111738897,111738918,+ ,(GAAA)n ,Simple_repeat ,Simple_repeat ,+
mm_br_e15_389217 ,1,chrX ,155529961,155529982,+ ,Lx ,LINE ,L1 ,+
mm_br_e15_389231 ,1,chr17 ,39983667,39983688,+ ,SSU-rRNA_Hsa ,rRNA ,rRNA ,+
mm_br_e15_389244 ,1,chr8 ,42405202,42405223,+ ,CT-rich ,Low_complexity ,Low_complexity ,+
mm_br_e15_389284 ,1,chr10 ,82417839,82417860,+ ,SSU-rRNA_Hsa ,rRNA ,rRNA ,+
mm_br_e15_389334 ,1,chr17 ,50559463,50559484,- ,LSU-rRNA_Hsa ,rRNA ,rRNA ,-
mm_br_e15_389356 ,1,chr18 ,68851948,68851969,+ ,LSU-rRNA_Hsa ,rRNA ,rRNA ,+
mm_br_e15_389357 ,1,chr16 ,35981670,35981691,+ ,LSU-rRNA_Hsa ,rRNA ,rRNA ,+
mm_br_e15_389366 ,1,chr7 ,152100509,152100530,+ ,BC1_Mm ,scRNA ,scRNA ,+
mm_br_e15_389396 ,1,chr17 ,39983381,39983402,+ ,SSU-rRNA_Hsa ,rRNA ,rRNA ,+
mm_br_e15_389397 ,1,chr17 ,39983381,39983402,+ ,SSU-rRNA_Hsa ,rRNA ,rRNA ,+
mm_br_e15_389398 ,1,chr17 ,39983381,39983402,+ ,SSU-rRNA_Hsa ,rRNA ,rRNA ,+
mm_br_e15_389399 ,1,chr17 ,39983381,39983402,+ ,SSU-rRNA_Hsa ,rRNA ,rRNA ,+
mm_br_e15_389400 ,1,chr17 ,39983381,39983402,+ ,SSU-rRNA_Hsa ,rRNA ,rRNA ,+
mm_br_e15_389401 ,1,chr17 ,39983381,39983402,+ ,SSU-rRNA_Hsa ,rRNA ,rRNA ,+
mm_br_e15_389402 ,1,chr17 ,39983381,39983402,+ ,SSU-rRNA_Hsa ,rRNA ,rRNA ,+
mm_br_e15_389447 ,1,chr6 ,44742968,44742989,+ ,LSU-rRNA_Hsa ,rRNA ,rRNA ,+
mm_br_e15_389448 ,1,chr6 ,44742968,44742989,+ ,LSU-rRNA_Hsa ,rRNA ,rRNA ,+
mm_br_e15_389455 ,1,chr9 ,65049559,65049580,- ,U5 ,snRNA ,snRNA ,-
mm_br_e15_389456 ,1,chr9 ,65049559,65049580,- ,U5 ,snRNA ,snRNA ,-
mm_br_e15_389494 ,1,chr11 ,87236480,87236501,+ ,U1 ,snRNA ,snRNA ,+
mm_br_e15_389495 ,1,chr11 ,87236480,87236501,+ ,U1 ,snRNA ,snRNA ,+
mm_br_e15_389508 ,1,chr4 ,75765380,75765401,- ,B2_Mm2 ,SINE ,B2 ,+
mm_br_e15_389527 ,1,chr17 ,7146274,7146295,+ ,LSU-rRNA_Hsa ,rRNA ,rRNA ,+
mm_br_e15_389558 ,1,chr7 ,103398007,103398028,+ ,L2c ,LINE ,L2 ,+
mm_br_e15_389559 ,1,chr7 ,103398007,103398028,+ ,L2c ,LINE ,L2 ,+
mm_br_e15_389560 ,1,chr7 ,103398007,103398028,+ ,L2c ,LINE ,L2 ,+
mm_br_e15_389561 ,1,chr7 ,103398007,103398028,+ ,L2c ,LINE ,L2 ,+
mm_br_e15_389562 ,1,chr7 ,103398007,103398028,+ ,L2c ,LINE ,L2 ,+
mm_br_e15_389563 ,1,chr7 ,103398007,103398028,+ ,L2c ,LINE ,L2 ,+
mm_br_e15_389564 ,1,chr7 ,103398007,103398028,+ ,L2c ,LINE ,L2 ,+
mm_br_e15_389565 ,1,chr7 ,103398007,103398028,+ ,L2c ,LINE ,L2 ,+
mm_br_e15_389566 ,1,chr7 ,103398007,103398028,+ ,L2c ,LINE ,L2 ,+
mm_br_e15_389567 ,1,chr7 ,103398007,103398028,+ ,L2c ,LINE ,L2 ,+
mm_br_e15_389568 ,1,chr7 ,103398007,103398028,+ ,L2c ,LINE ,L2 ,+
mm_br_e15_389569 ,1,chr7 ,103398007,103398028,+ ,L2c ,LINE ,L2 ,+
mm_br_e15_389570 ,1,chr7 ,103398007,103398028,+ ,L2c ,LINE ,L2 ,+
mm_br_e15_389571 ,1,chr7 ,103398007,103398028,+ ,L2c ,LINE ,L2 ,+
mm_br_e15_389572 ,1,chr7 ,103398007,103398028,+ ,L2c ,LINE ,L2 ,+
mm_br_e15_389573 ,1,chr7 ,103398007,103398028,+ ,L2c ,LINE ,L2 ,+
mm_br_e15_389744 ,1,chr13 ,113368444,113368465,- ,LSU-rRNA_Hsa ,rRNA ,rRNA ,-
mm_br_e15_389745 ,1,chr13 ,113368444,113368465,- ,LSU-rRNA_Hsa ,rRNA ,rRNA ,-
mm_br_e15_389751 ,1,chr16 ,20540291,20540312,+ ,B1_Mus1 ,SINE ,Alu ,-
mm_br_e15_389752 ,1,chr16 ,20540291,20540312,+ ,B1_Mus1 ,SINE ,Alu ,-
mm_br_e15_389875 ,1,chr12 ,70260481,70260502,+ ,7SLRNA ,srpRNA ,srpRNA ,+
mm_br_e15_390009 ,1,chr1 ,47487773,47487794,+ ,5S ,rRNA ,rRNA ,+
mm_br_e15_390010 ,1,chr1 ,47487773,47487794,+ ,5S ,rRNA ,rRNA ,+
mm_br_e15_390011 ,1,chr1 ,47487773,47487794,+ ,5S ,rRNA ,rRNA ,+
mm_br_e15_390012 ,1,chr7 ,106646241,106646262,+ ,5S ,rRNA ,rRNA ,+
mm_br_e15_390013 ,1,chr7 ,106646241,106646262,+ ,5S ,rRNA ,rRNA ,+
mm_br_e15_390014 ,1,chr7 ,106646241,106646262,+ ,5S ,rRNA ,rRNA ,+
mm_br_e15_390015 ,1,chr7 ,106646241,106646262,+ ,5S ,rRNA ,rRNA ,+
mm_br_e15_390016 ,1,chr7 ,106646241,106646262,+ ,5S ,rRNA ,rRNA ,+
mm_br_e15_390116 ,1,chr6 ,3151031,3151052,+ ,SSU-rRNA_Hsa ,rRNA ,rRNA ,+
mm_br_e15_390135 ,1,chr17 ,39984686,39984707,+ ,SSU-rRNA_Hsa ,rRNA ,rRNA ,+
mm_br_e15_390136 ,1,chr17 ,39984686,39984707,+ ,SSU-rRNA_Hsa ,rRNA ,rRNA ,+
mm_br_e15_390137 ,1,chr17 ,39984686,39984707,+ ,SSU-rRNA_Hsa ,rRNA ,rRNA ,+
mm_br_e15_390138 ,1,chr17 ,39984686,39984707,+ ,SSU-rRNA_Hsa ,rRNA ,rRNA ,+
mm_br_e15_390139 ,1,chr17 ,39984686,39984707,+ ,SSU-rRNA_Hsa ,rRNA ,rRNA ,+
mm_br_e15_390201 ,1,chr17 ,39984682,39984703,+ ,SSU-rRNA_Hsa ,rRNA ,rRNA ,+
mm_br_e15_390202 ,1,chr17 ,39984682,39984703,+ ,SSU-rRNA_Hsa ,rRNA ,rRNA ,+
mm_br_e15_390203 ,1,chr17 ,39984682,39984703,+ ,SSU-rRNA_Hsa ,rRNA ,rRNA ,+
mm_br_e15_390224 ,1,chr6 ,3151478,3151499,+ ,SSU-rRNA_Hsa ,rRNA ,rRNA ,+
mm_br_e15_390225 ,1,chr6 ,3151478,3151499,+ ,SSU-rRNA_Hsa ,rRNA ,rRNA ,+
mm_br_e15_390226 ,1,chr6 ,3151478,3151499,+ ,SSU-rRNA_Hsa ,rRNA ,rRNA ,+
mm_br_e15_390227 ,1,chr6 ,3151478,3151499,+ ,SSU-rRNA_Hsa ,rRNA ,rRNA ,+
mm_br_e15_390309 ,1,chr6 ,120311742,120311763,- ,RSINE1 ,SINE ,B4 ,+
mm_br_e15_390346 ,1,chr17 ,39984563,39984584,+ ,SSU-rRNA_Hsa ,rRNA ,rRNA ,+
mm_br_e15_390347 ,1,chr17 ,39984563,39984584,+ ,SSU-rRNA_Hsa ,rRNA ,rRNA ,+
mm_br_e15_390851 ,1,chr2 ,102669528,102669549,- ,LSU-rRNA_Hsa ,rRNA ,rRNA ,-
mm_br_e15_394389 ,1,chr16 ,11144337,11144358,+ ,LSU-rRNA_Hsa ,rRNA ,rRNA ,+
mm_br_e15_394390 ,1,chr16 ,11144337,11144358,+ ,LSU-rRNA_Hsa ,rRNA ,rRNA ,+
mm_br_e15_394391 ,1,chr16 ,11144337,11144358,+ ,LSU-rRNA_Hsa ,rRNA ,rRNA ,+
mm_br_e15_394392 ,1,chr16 ,11144337,11144358,+ ,LSU-rRNA_Hsa ,rRNA ,rRNA ,+
mm_br_e15_394571 ,1,chr11 ,87262202,87262223,+ ,U3 ,snRNA ,snRNA ,+
mm_br_e15_394572 ,1,chr11 ,87262202,87262223,+ ,U3 ,snRNA ,snRNA ,+
mm_br_e15_394573 ,1,chr11 ,87262202,87262223,+ ,U3 ,snRNA ,snRNA ,+
mm_br_e15_394574 ,1,chr11 ,87262202,87262223,+ ,U3 ,snRNA ,snRNA ,+
mm_br_e15_394995 ,1,chr2 ,134927019,134927040,- ,(A)n ,Simple_repeat ,Simple_repeat ,+
mm_br_e15_402633 ,1,chr13 ,97960506,97960527,- ,LSU-rRNA_Hsa ,rRNA ,rRNA ,-
mm_br_e15_402634 ,1,chr13 ,97960506,97960527,- ,LSU-rRNA_Hsa ,rRNA ,rRNA ,-
mm_br_e15_402746 ,1,chr12 ,70260559,70260580,+ ,7SLRNA ,srpRNA ,srpRNA ,+
mm_br_e15_403062 ,1,chr5 ,125886483,125886504,- ,tRNA-Phe-TTY ,tRNA ,tRNA ,-
mm_br_e15_403079 ,1,chr13 ,97960517,97960538,- ,LSU-rRNA_Hsa ,rRNA ,rRNA ,-
mm_br_e15_403116 ,1,chr10 ,80119596,80119617,+ ,G-rich ,Low_complexity ,Low_complexity ,+
mm_br_e15_403246 ,1,chr2 ,132536505,132536526,+ ,MTD ,LTR ,MaLR ,-
mm_br_e15_403367 ,1,chr7 ,103398002,103398023,+ ,L2c ,LINE ,L2 ,+
mm_br_e15_403372 ,1,chr7 ,98188312,98188333,- ,RMER12 ,LTR ,ERVK ,-
mm_br_e15_403439 ,1,chr17 ,39983829,39983850,+ ,SSU-rRNA_Hsa ,rRNA ,rRNA ,+
mm_br_e15_403440 ,1,chr17 ,39983829,39983850,+ ,SSU-rRNA_Hsa ,rRNA ,rRNA ,+
mm_br_e15_403441 ,1,chr17 ,39983829,39983850,+ ,SSU-rRNA_Hsa ,rRNA ,rRNA ,+
mm_br_e15_403455 ,1,chr6 ,61301061,61301082,+ ,LTR40a ,LTR ,ERVL ,+
mm_br_e15_403457 ,1,chr9 ,89822218,89822239,+ ,RLTR13C1 ,LTR ,ERVK ,-
mm_br_e15_403461 ,1,chr4 ,151709762,151709783,+ ,RSINE1 ,SINE ,B4 ,+
mm_br_e15_403471 ,1,chr7 ,19340019,19340040,+ ,RLTR10 ,LTR ,ERVK ,+
mm_br_e15_403473 ,1,chr9 ,65049562,65049583,- ,U5 ,snRNA ,snRNA ,-
mm_br_e15_403547 ,1,chr17 ,37471200,37471221,+ ,(CAAA)n ,Simple_repeat ,Simple_repeat ,+
mm_br_e15_403548 ,1,chrY_random ,11057084,11057105,+ ,(A)n ,Simple_repeat ,Simple_repeat ,+
mm_br_e15_403549 ,1,chr15 ,5091415,5091436,+ ,A-rich ,Low_complexity ,Low_complexity ,+
mm_br_e15_403557 ,1,chr12 ,82459692,82459713,+ ,(CAAAA)n ,Simple_repeat ,Simple_repeat ,+
mm_br_e15_403558 ,1,chr8 ,62897065,62897086,+ ,L1Md_F2 ,LINE ,L1 ,+
mm_br_e15_403561 ,1,chr10 ,16321117,16321138,+ ,(A)n ,Simple_repeat ,Simple_repeat ,+
mm_br_e15_403562 ,1,chr14 ,47327208,47327229,+ ,(A)n ,Simple_repeat ,Simple_repeat ,+
mm_br_e15_403564 ,1,chr11 ,8087511,8087532,+ ,(A)n ,Simple_repeat ,Simple_repeat ,+
mm_br_e15_403565 ,1,chr2 ,121041210,121041231,+ ,B4 ,SINE ,B4 ,+
mm_br_e15_403566 ,1,chr3 ,150404782,150404803,+ ,L1Md_T ,LINE ,L1 ,+
mm_br_e15_403653 ,1,chrX ,59192093,59192114,+ ,U6 ,snRNA ,snRNA ,+
mm_br_e15_403654 ,1,chr1 ,172681906,172681927,- ,U6 ,snRNA ,snRNA ,-
mm_br_e15_403655 ,1,chr12 ,82012491,82012512,+ ,U6 ,snRNA ,snRNA ,+
mm_br_e15_403674 ,1,chr17 ,39984266,39984287,+ ,SSU-rRNA_Hsa ,rRNA ,rRNA ,+
mm_br_e15_403675 ,1,chr17 ,39984266,39984287,+ ,SSU-rRNA_Hsa ,rRNA ,rRNA ,+
mm_br_e15_403676 ,1,chr17 ,39984266,39984287,+ ,SSU-rRNA_Hsa ,rRNA ,rRNA ,+
mm_br_e15_403677 ,1,chr17 ,39984266,39984287,+ ,SSU-rRNA_Hsa ,rRNA ,rRNA ,+
mm_br_e15_403848 ,1,chr11 ,101488772,101488793,+ ,U2 ,snRNA ,snRNA ,+
mm_br_e15_403849 ,1,chr11 ,101488772,101488793,+ ,U2 ,snRNA ,snRNA ,+
mm_br_e15_403852 ,1,chr1 ,72290879,72290900,+ ,U2 ,snRNA ,snRNA ,+
mm_br_e15_403888 ,1,chr5 ,4318879,4318900,+ ,RLTR1B ,LTR ,ERV1 ,+
mm_br_e15_403964 ,1,chr14 ,3730059,3730080,+ ,B1_Mm ,SINE ,Alu ,-
mm_br_e15_403965 ,1,chr14 ,3730059,3730080,+ ,B1_Mm ,SINE ,Alu ,-
mm_br_e15_403976 ,1,chr12 ,100883545,100883566,+ ,LSU-rRNA_Hsa ,rRNA ,rRNA ,+
mm_br_e15_404013 ,1,chr5 ,115940361,115940382,+ ,U4 ,snRNA ,snRNA ,+
mm_br_e15_404014 ,1,chr5 ,115940361,115940382,+ ,U4 ,snRNA ,snRNA ,+
mm_br_e15_404022 ,1,chr6 ,128789113,128789134,+ ,B4A ,SINE ,B4 ,+
mm_br_e15_404055 ,1,chr8 ,33485594,33485615,- ,Lx9 ,LINE ,L1 ,-
mm_br_e15_404096 ,1,chr17 ,39983825,39983846,+ ,SSU-rRNA_Hsa ,rRNA ,rRNA ,+
mm_br_e15_404097 ,1,chr17 ,39983825,39983846,+ ,SSU-rRNA_Hsa ,rRNA ,rRNA ,+
mm_br_e15_404099 ,1,chr5 ,137000689,137000710,+ ,(CAAAAA)n ,Simple_repeat ,Simple_repeat ,+
mm_br_e15_404106 ,1,chrX ,5066193,5066214,+ ,(A)n ,Simple_repeat ,Simple_repeat ,+
mm_br_e15_404120 ,1,chr3 ,61963087,61963108,+ ,LSU-rRNA_Hsa ,rRNA ,rRNA ,+
mm_br_e15_404121 ,1,chr3 ,61963087,61963108,+ ,LSU-rRNA_Hsa ,rRNA ,rRNA ,+
mm_br_e15_404247 ,1,chr6 ,3151482,3151503,+ ,SSU-rRNA_Hsa ,rRNA ,rRNA ,+
mm_br_e15_404248 ,1,chr6 ,3151482,3151503,+ ,SSU-rRNA_Hsa ,rRNA ,rRNA ,+
mm_br_e15_404249 ,1,chr6 ,3151482,3151503,+ ,SSU-rRNA_Hsa ,rRNA ,rRNA ,+
mm_br_e15_404345 ,1,chr13 ,44964940,44964961,- ,LSU-rRNA_Hsa ,rRNA ,rRNA ,-
mm_br_e15_404391 ,1,chr7 ,112454033,112454054,- ,Lx6 ,LINE ,L1 ,-
mm_br_e15_404575 ,1,chr1 ,16815039,16815060,- ,RLTR13D6 ,LTR ,ERVK ,+
mm_br_e15_404688 ,1,chr6 ,3151642,3151663,+ ,SSU-rRNA_Hsa ,rRNA ,rRNA ,+
mm_br_e15_404689 ,1,chr6 ,3151642,3151663,+ ,SSU-rRNA_Hsa ,rRNA ,rRNA ,+
mm_br_e15_404956 ,1,chr17 ,39984485,39984506,+ ,SSU-rRNA_Hsa ,rRNA ,rRNA ,+
mm_br_e15_404970 ,1,chr6 ,3151118,3151139,+ ,SSU-rRNA_Hsa ,rRNA ,rRNA ,+
mm_br_e15_404971 ,1,chr6 ,3151118,3151139,+ ,SSU-rRNA_Hsa ,rRNA ,rRNA ,+
mm_br_e15_404978 ,1,chr7 ,137978117,137978138,+ ,LSU-rRNA_Hsa ,rRNA ,rRNA ,+
mm_br_e15_405017 ,1,chr8 ,15519962,15519983,+ ,LSU-rRNA_Hsa ,rRNA ,rRNA ,+
mm_br_e15_405048 ,1,chr4 ,119078829,119078850,- ,B1_Mus1 ,SINE ,Alu ,-
mm_br_e15_405060 ,1,chr4 ,116862593,116862614,+ ,U5 ,snRNA ,snRNA ,+
mm_br_e15_405072 ,1,chr2 ,69193600,69193621,- ,L1Md_F2 ,LINE ,L1 ,-
mm_br_e15_405073 ,1,chr2 ,69193600,69193621,- ,L1Md_F2 ,LINE ,L1 ,-
mm_br_e15_405089 ,1,chr15 ,47371551,47371572,+ ,LSU-rRNA_Hsa ,rRNA ,rRNA ,+
mm_br_e15_405090 ,1,chr15 ,47371551,47371572,+ ,LSU-rRNA_Hsa ,rRNA ,rRNA ,+
mm_br_e15_405097 ,1,chr1 ,184548749,184548770,- ,(TC)n ,Simple_repeat ,Simple_repeat ,+
mm_br_e15_405183 ,1,chr13 ,81484688,81484709,+ ,(CAGA)n ,Simple_repeat ,Simple_repeat ,+
mm_br_e15_405206 ,1,chr15 ,86025452,86025473,+ ,LSU-rRNA_Hsa ,rRNA ,rRNA ,+
mm_br_e15_405220 ,1,chr1 ,24622482,24622503,+ ,tRNA-Ser-TCA(m) ,tRNA ,tRNA ,+
mm_br_e15_405228 ,1,chr7 ,122678268,122678289,- ,Charlie1b ,DNA ,MER1_type ,+
mm_br_e15_405248 ,1,chr5 ,127732985,127733006,+ ,MLT2D ,LTR ,ERVL ,+
mm_br_e15_405261 ,1,chr1 ,192945014,192945035,+ ,LSU-rRNA_Hsa ,rRNA ,rRNA ,+
mm_br_e15_405262 ,1,chr1 ,192945014,192945035,+ ,LSU-rRNA_Hsa ,rRNA ,rRNA ,+
mm_br_e15_405267 ,1,chr14 ,112765433,112765454,+ ,RLTRETN_Mm ,LTR ,ERVK ,-
mm_br_e15_405272 ,1,chr3 ,61963095,61963116,+ ,LSU-rRNA_Hsa ,rRNA ,rRNA ,+
mm_br_e15_405273 ,1,chr3 ,61963095,61963116,+ ,LSU-rRNA_Hsa ,rRNA ,rRNA ,+
mm_br_e15_405283 ,1,chr6 ,47730490,47730511,- ,B2_Mm2 ,SINE ,B2 ,-
mm_br_e15_405300 ,1,chr10 ,93287381,93287402,+ ,(A)n ,Simple_repeat ,Simple_repeat ,+
mm_br_e15_405301 ,1,chr19 ,13494734,13494755,+ ,L1Md_F2 ,LINE ,L1 ,+
mm_br_e15_405302 ,1,chrY_random ,13801127,13801148,+ ,(A)n ,Simple_repeat ,Simple_repeat ,+
mm_br_e15_405335 ,1,chr17 ,39983380,39983401,+ ,SSU-rRNA_Hsa ,rRNA ,rRNA ,+
mm_br_e15_405336 ,1,chr17 ,39983380,39983401,+ ,SSU-rRNA_Hsa ,rRNA ,rRNA ,+
mm_br_e15_405337 ,1,chr17 ,39983380,39983401,+ ,SSU-rRNA_Hsa ,rRNA ,rRNA ,+
mm_br_e15_405341 ,1,chr14 ,123673773,123673794,+ ,(A)n ,Simple_repeat ,Simple_repeat ,+
mm_br_e15_405342 ,1,chr14 ,123673773,123673794,+ ,(A)n ,Simple_repeat ,Simple_repeat ,+
mm_br_e15_405352 ,1,chr14 ,40133424,40133445,- ,ORR1B1 ,LTR ,MaLR ,-
mm_br_e15_405362 ,1,chr10 ,9820861,9820882,+ ,U1 ,snRNA ,snRNA ,+
mm_br_e15_405363 ,1,chr12 ,55811405,55811426,+ ,U1 ,snRNA ,snRNA ,+
mm_br_e15_405364 ,1,chr12 ,55811405,55811426,+ ,U1 ,snRNA ,snRNA ,+
mm_br_e15_405365 ,1,chr12 ,55811405,55811426,+ ,U1 ,snRNA ,snRNA ,+
mm_br_e15_405421 ,1,chr17 ,39983751,39983772,+ ,SSU-rRNA_Hsa ,rRNA ,rRNA ,+
mm_br_e15_405470 ,1,chr8 ,15519991,15520012,+ ,LSU-rRNA_Hsa ,rRNA ,rRNA ,+
mm_br_e15_405507 ,1,chr17 ,39984562,39984583,+ ,SSU-rRNA_Hsa ,rRNA ,rRNA ,+
mm_br_e15_405722 ,1,chr11 ,95894064,95894085,+ ,U3 ,snRNA ,snRNA ,+
mm_br_e15_406361 ,1,chr3 ,64564752,64564773,+ ,(A)n ,Simple_repeat ,Simple_repeat ,+
mm_br_e15_406542 ,1,chrX ,139491233,139491254,+ ,(CAAAAA)n ,Simple_repeat ,Simple_repeat ,+
mm_br_e15_406554 ,1,chr11 ,4518379,4518400,- ,RSINE1 ,SINE ,B4 ,-
mm_br_e15_406558 ,1,chr2 ,124930771,124930792,+ ,U6 ,snRNA ,snRNA ,+
mm_br_e15_406559 ,1,chr2 ,124930771,124930792,+ ,U6 ,snRNA ,snRNA ,+
mm_br_e15_406640 ,1,chr18 ,37476089,37476110,+ ,L1M4 ,LINE ,L1 ,+
mm_br_e15_406660 ,1,chr9 ,110183821,110183842,+ ,LSU-rRNA_Hsa ,rRNA ,rRNA ,+
mm_br_e15_406661 ,1,chr9 ,110183821,110183842,+ ,LSU-rRNA_Hsa ,rRNA ,rRNA ,+
mm_br_e15_406709 ,1,chr16 ,33047722,33047743,+ ,B4A ,SINE ,B4 ,+
mm_br_e15_406725 ,1,chr17 ,39983824,39983845,+ ,SSU-rRNA_Hsa ,rRNA ,rRNA ,+
mm_br_e15_406726 ,1,chr17 ,39983824,39983845,+ ,SSU-rRNA_Hsa ,rRNA ,rRNA ,+
mm_br_e15_406727 ,1,chr17 ,39983824,39983845,+ ,SSU-rRNA_Hsa ,rRNA ,rRNA ,+
mm_br_e15_406728 ,1,chr17 ,39983824,39983845,+ ,SSU-rRNA_Hsa ,rRNA ,rRNA ,+
mm_br_e15_406729 ,1,chr9 ,113665951,113665972,+ ,SSU-rRNA_Hsa ,rRNA ,rRNA ,+
mm_br_e15_406732 ,1,chr3 ,25779094,25779115,+ ,(A)n ,Simple_repeat ,Simple_repeat ,+
mm_br_e15_406774 ,1,chr14 ,20110678,20110699,+ ,LSU-rRNA_Hsa ,rRNA ,rRNA ,+
mm_br_e15_406775 ,1,chr14 ,20110678,20110699,+ ,LSU-rRNA_Hsa ,rRNA ,rRNA ,+
mm_br_e15_406795 ,1,chr14 ,21509862,21509883,+ ,GA-rich ,Low_complexity ,Low_complexity ,+
mm_br_e15_407852 ,1,chr7 ,129956733,129956754,- ,LSU-rRNA_Hsa ,rRNA ,rRNA ,-
mm_br_e15_407946 ,1,chr1 ,118119571,118119592,+ ,(A)n ,Simple_repeat ,Simple_repeat ,+
mm_br_e15_407951 ,1,chr3 ,61963094,61963115,+ ,LSU-rRNA_Hsa ,rRNA ,rRNA ,+
mm_br_e15_407952 ,1,chr3 ,61963094,61963115,+ ,LSU-rRNA_Hsa ,rRNA ,rRNA ,+
mm_br_e15_407953 ,1,chr3 ,61963094,61963115,+ ,LSU-rRNA_Hsa ,rRNA ,rRNA ,+
mm_br_e15_407954 ,1,chr3 ,61963094,61963115,+ ,LSU-rRNA_Hsa ,rRNA ,rRNA ,+
mm_br_e15_407955 ,1,chr3 ,61963094,61963115,+ ,LSU-rRNA_Hsa ,rRNA ,rRNA ,+
mm_br_e15_407969 ,1,chrX ,41849020,41849041,+ ,L1MC ,LINE ,L1 ,+
mm_br_e15_407997 ,1,chrM ,2712,2733,+ ,tRNA-Leu-TTA(m) ,tRNA ,tRNA ,+
mm_br_e15_408078 ,1,chrY_random ,34552697,34552718,+ ,A-rich ,Low_complexity ,Low_complexity ,+
mm_br_e15_408087 ,1,chr1 ,106996494,106996515,+ ,BC1_Mm ,scRNA ,scRNA ,+
mm_br_e15_408089 ,1,chr15 ,14936875,14936896,+ ,(CAAA)n ,Simple_repeat ,Simple_repeat ,+
mm_br_e15_408094 ,1,chr12 ,62711640,62711661,+ ,A-rich ,Low_complexity ,Low_complexity ,+
mm_br_e15_408095 ,1,chr1 ,8080943,8080964,+ ,B1_Mm ,SINE ,Alu ,+
mm_br_e15_408096 ,1,chr15 ,21565156,21565177,+ ,(A)n ,Simple_repeat ,Simple_repeat ,+
mm_br_e15_408121 ,1,chr6 ,128789111,128789132,+ ,B4A ,SINE ,B4 ,+
mm_br_e15_408126 ,1,chr6 ,3150967,3150988,+ ,SSU-rRNA_Hsa ,rRNA ,rRNA ,+
mm_br_e15_408127 ,1,chr6 ,3150967,3150988,+ ,SSU-rRNA_Hsa ,rRNA ,rRNA ,+
mm_br_e15_408128 ,1,chr6 ,3150967,3150988,+ ,SSU-rRNA_Hsa ,rRNA ,rRNA ,+
mm_br_e15_408132 ,1,chr12 ,4471296,4471317,- ,Charlie7 ,DNA ,MER1_type ,-
mm_br_e15_408181 ,1,chr17 ,26697292,26697313,+ ,(A)n ,Simple_repeat ,Simple_repeat ,+
mm_br_e15_408186 ,1,chr2 ,69193655,69193676,- ,L1Md_F2 ,LINE ,L1 ,-
mm_br_e15_408196 ,1,chr6 ,3151256,3151277,+ ,SSU-rRNA_Hsa ,rRNA ,rRNA ,+
mm_br_e15_408202 ,1,chr13 ,90007956,90007977,+ ,L1Md_T ,LINE ,L1 ,+
mm_br_e15_408203 ,1,chr1 ,30829680,30829701,+ ,(A)n ,Simple_repeat ,Simple_repeat ,+
mm_br_e15_408220 ,1,chr6 ,43548861,43548882,- ,(T)n ,Simple_repeat ,Simple_repeat ,+
mm_br_e15_408233 ,1,chr5 ,50109122,50109143,+ ,(A)n ,Simple_repeat ,Simple_repeat ,+
mm_br_e15_408234 ,1,chrX ,100420216,100420237,+ ,Lx9 ,LINE ,L1 ,+
mm_br_e15_408236 ,1,chrY_random ,2491282,2491303,+ ,Lx5 ,LINE ,L1 ,+
mm_br_e15_408237 ,1,chr3 ,135930255,135930276,+ ,(CAAA)n ,Simple_repeat ,Simple_repeat ,+
mm_br_e15_408239 ,1,chr10 ,48594850,48594871,+ ,(A)n ,Simple_repeat ,Simple_repeat ,+
mm_br_e15_408240 ,1,chr2 ,17939399,17939420,+ ,(A)n ,Simple_repeat ,Simple_repeat ,+
mm_br_e15_408241 ,1,chr15 ,18480878,18480899,+ ,(A)n ,Simple_repeat ,Simple_repeat ,+
mm_br_e15_408289 ,1,chrY_random ,9679622,9679643,+ ,L1_Mus3 ,LINE ,L1 ,+
mm_br_e15_408338 ,1,chr6 ,53938294,53938315,+ ,A-rich ,Low_complexity ,Low_complexity ,+
mm_br_e15_408339 ,1,chr6 ,67234054,67234075,+ ,(A)n ,Simple_repeat ,Simple_repeat ,+
mm_br_e15_408346 ,1,chr15 ,18060585,18060606,+ ,L1_Mus3 ,LINE ,L1 ,+
mm_br_e15_408348 ,1,chr10 ,89438145,89438166,+ ,(TAAAA)n ,Simple_repeat ,Simple_repeat ,+
mm_br_e15_408350 ,1,chr4 ,151903508,151903529,+ ,(A)n ,Simple_repeat ,Simple_repeat ,+
mm_br_e15_408352 ,1,chr6 ,48597014,48597035,- ,MTD ,LTR ,MaLR ,-
mm_br_e15_408353 ,1,chr13 ,116344807,116344828,+ ,L1MD ,LINE ,L1 ,+
mm_br_e15_408403 ,1,chr9 ,111820243,111820264,+ ,A-rich ,Low_complexity ,Low_complexity ,+
mm_br_e15_408409 ,1,chr18 ,40897553,40897574,- ,AT_rich ,Low_complexity ,Low_complexity ,+
mm_br_e15_408410 ,1,chr13 ,87479533,87479554,+ ,Lx2 ,LINE ,L1 ,+
mm_br_e15_408464 ,1,chr7 ,60951566,60951587,- ,L1Md_A ,LINE ,L1 ,-
mm_br_e15_408466 ,1,chr18 ,68776613,68776634,+ ,A-rich ,Low_complexity ,Low_complexity ,+
mm_br_e15_408533 ,1,chr14 ,44683371,44683392,+ ,LTRIS4 ,LTR ,ERV1 ,+
mm_br_e15_408538 ,1,chr2 ,79668923,79668944,+ ,AT_rich ,Low_complexity ,Low_complexity ,+
mm_br_e15_408541 ,1,chr7 ,84139688,84139709,- ,AT_rich ,Low_complexity ,Low_complexity ,+
mm_br_e15_408542 ,1,chr15 ,23735173,23735194,+ ,L1Md_F ,LINE ,L1 ,+
mm_br_e15_408543 ,1,chr15 ,23735173,23735194,+ ,L1Md_F ,LINE ,L1 ,+
mm_br_e15_408544 ,1,chrX ,94806646,94806667,+ ,L1Md_T ,LINE ,L1 ,+
mm_br_e15_408565 ,1,chr2 ,92345315,92345336,+ ,Lx7 ,LINE ,L1 ,-
mm_br_e15_408566 ,1,chr14 ,54959053,54959074,+ ,L1_Mur1 ,LINE ,L1 ,+
mm_br_e15_408567 ,1,chr16 ,67272747,67272768,+ ,(A)n ,Simple_repeat ,Simple_repeat ,+
mm_br_e15_408568 ,1,chr19 ,44423809,44423830,+ ,RLTR18 ,LTR ,ERVK ,+
mm_br_e15_408569 ,1,chrY_random ,51665784,51665805,+ ,(CAAAAA)n ,Simple_repeat ,Simple_repeat ,+
mm_br_e15_408570 ,1,chr11 ,81324690,81324711,+ ,AT_rich ,Low_complexity ,Low_complexity ,+
mm_br_e15_408571 ,1,chr10 ,56376896,56376917,+ ,(A)n ,Simple_repeat ,Simple_repeat ,+
mm_br_e15_408572 ,1,chr17 ,48049587,48049608,+ ,(CAAA)n ,Simple_repeat ,Simple_repeat ,+
mm_br_e15_408573 ,1,chr17 ,45713981,45714002,+ ,AT_rich ,Low_complexity ,Low_complexity ,+
mm_br_e15_408574 ,1,chr3 ,83491963,83491984,+ ,(A)n ,Simple_repeat ,Simple_repeat ,+
mm_br_e15_408582 ,1,chr6 ,115293958,115293979,- ,AT_rich ,Low_complexity ,Low_complexity ,+
mm_br_e15_408587 ,1,chr17 ,84481018,84481039,+ ,B2_Mm1a ,SINE ,B2 ,+
mm_br_e15_408602 ,1,chr4 ,73415517,73415538,+ ,(A)n ,Simple_repeat ,Simple_repeat ,+
mm_br_e15_408603 ,1,chr4 ,73415517,73415538,+ ,(A)n ,Simple_repeat ,Simple_repeat ,+
mm_br_e15_408605 ,1,chr1 ,138635945,138635966,+ ,(A)n ,Simple_repeat ,Simple_repeat ,+
mm_br_e15_408679 ,1,chr16 ,90126358,90126379,+ ,MLT1C ,LTR ,MaLR ,-
mm_br_e15_408682 ,1,chr9 ,3328783,3328804,+ ,RLTR18B ,LTR ,ERVK ,+
mm_br_e15_408688 ,1,chr8 ,36055586,36055607,+ ,(TAAA)n ,Simple_repeat ,Simple_repeat ,+
mm_br_e15_408689 ,1,chr7 ,92920831,92920852,- ,L1_Mur1 ,LINE ,L1 ,-
mm_br_e15_408690 ,1,chr4 ,69708373,69708394,+ ,(A)n ,Simple_repeat ,Simple_repeat ,+
mm_br_e15_408691 ,1,chr1 ,77435788,77435809,+ ,GA-rich ,Low_complexity ,Low_complexity ,+
mm_br_e15_408693 ,1,chr3 ,45158333,45158354,+ ,L1Md_T ,LINE ,L1 ,+
mm_br_e15_408694 ,1,chr17 ,46058261,46058282,+ ,URR1A ,DNA ,MER1_type ,-
mm_br_e15_408695 ,1,chr17 ,46058261,46058282,+ ,URR1A ,DNA ,MER1_type ,-
mm_br_e15_408696 ,1,chr15 ,23735172,23735193,+ ,L1Md_F ,LINE ,L1 ,+
mm_br_e15_408697 ,1,chr15 ,23735172,23735193,+ ,L1Md_F ,LINE ,L1 ,+
mm_br_e15_408698 ,1,chr4 ,103941915,103941936,+ ,(A)n ,Simple_repeat ,Simple_repeat ,+
mm_br_e15_408699 ,1,chr4 ,103941915,103941936,+ ,(A)n ,Simple_repeat ,Simple_repeat ,+
mm_br_e15_408700 ,1,chr4 ,103941915,103941936,+ ,(A)n ,Simple_repeat ,Simple_repeat ,+
mm_br_e15_408701 ,1,chr4 ,103941915,103941936,+ ,(A)n ,Simple_repeat ,Simple_repeat ,+
mm_br_e15_408702 ,1,chr19 ,45864596,45864617,+ ,B2_Mm2 ,SINE ,B2 ,+
mm_br_e15_408703 ,1,chr19 ,45864596,45864617,+ ,B2_Mm2 ,SINE ,B2 ,+
mm_br_e15_408708 ,1,chr10 ,28144935,28144956,+ ,(A)n ,Simple_repeat ,Simple_repeat ,+
mm_br_e15_408710 ,1,chr8 ,26479891,26479912,+ ,(A)n ,Simple_repeat ,Simple_repeat ,+
mm_br_e15_408716 ,1,chr4 ,124389154,124389175,- ,RMER17C ,LTR ,ERVK ,-
mm_br_e15_408749 ,1,chr8 ,99861462,99861483,+ ,(A)n ,Simple_repeat ,Simple_repeat ,+
mm_br_e15_408750 ,1,chr16 ,61111225,61111246,+ ,L1Md_F3 ,LINE ,L1 ,+
mm_br_e15_408751 ,1,chr12 ,39769675,39769696,- ,ORR1E-int ,LTR ,MaLR ,-
mm_br_e15_408756 ,1,chr18 ,31840751,31840772,+ ,B1_Mur2 ,SINE ,Alu ,+
mm_br_e15_408758 ,1,chr3 ,5784112,5784133,+ ,A-rich ,Low_complexity ,Low_complexity ,+
mm_br_e15_408765 ,1,chr12 ,70083485,70083506,+ ,(A)n ,Simple_repeat ,Simple_repeat ,+
mm_br_e15_408768 ,1,chrX ,116735306,116735327,+ ,RLTR13D6 ,LTR ,ERVK ,-
mm_br_e15_408769 ,1,chr11 ,85199655,85199676,- ,(T)n ,Simple_repeat ,Simple_repeat ,+
mm_br_e15_408770 ,1,chr18 ,72631290,72631311,+ ,L1_Mur3 ,LINE ,L1 ,-
mm_br_e15_408771 ,1,chr15 ,36208757,36208778,- ,B1_Mus1 ,SINE ,Alu ,-
mm_br_e15_408772 ,1,chr12 ,15100706,15100727,- ,AT_rich ,Low_complexity ,Low_complexity ,+
mm_br_e15_408773 ,1,chr12 ,15100706,15100727,- ,AT_rich ,Low_complexity ,Low_complexity ,+
mm_br_e15_408774 ,1,chr12 ,15100706,15100727,- ,AT_rich ,Low_complexity ,Low_complexity ,+
mm_br_e15_408775 ,1,chr12 ,15100706,15100727,- ,AT_rich ,Low_complexity ,Low_complexity ,+
mm_br_e15_408776 ,1,chr12 ,15100706,15100727,- ,AT_rich ,Low_complexity ,Low_complexity ,+
mm_br_e15_408779 ,1,chr5 ,138538834,138538855,- ,(T)n ,Simple_repeat ,Simple_repeat ,+
mm_br_e15_408780 ,1,chr11 ,107149661,107149682,+ ,(A)n ,Simple_repeat ,Simple_repeat ,+
mm_br_e15_408833 ,1,chr13 ,112258812,112258833,+ ,(A)n ,Simple_repeat ,Simple_repeat ,+
mm_br_e15_408845 ,1,chr14 ,122313135,122313156,- ,(T)n ,Simple_repeat ,Simple_repeat ,+
mm_br_e15_408847 ,1,chr5 ,53880139,53880160,+ ,L1MEc ,LINE ,L1 ,+
mm_br_e15_408848 ,1,chr5 ,53880139,53880160,+ ,L1MEc ,LINE ,L1 ,+
mm_br_e15_408849 ,1,chr5 ,53880139,53880160,+ ,L1MEc ,LINE ,L1 ,+
mm_br_e15_408850 ,1,chr5 ,53880139,53880160,+ ,L1MEc ,LINE ,L1 ,+
mm_br_e15_408851 ,1,chr5 ,53880139,53880160,+ ,L1MEc ,LINE ,L1 ,+
mm_br_e15_408854 ,1,chr1 ,106445032,106445053,- ,(T)n ,Simple_repeat ,Simple_repeat ,+
mm_br_e15_408855 ,1,chr4 ,50371355,50371376,+ ,Lx6 ,LINE ,L1 ,-
mm_br_e15_408857 ,1,chr16 ,51467733,51467754,+ ,Lx8 ,LINE ,L1 ,+
mm_br_e15_408858 ,1,chr8 ,119150238,119150259,+ ,(A)n ,Simple_repeat ,Simple_repeat ,+
mm_br_e15_408859 ,1,chr2 ,113297738,113297759,- ,Charlie2b ,DNA ,MER1_type ,+
mm_br_e15_408861 ,1,chr10 ,57167327,57167348,+ ,(A)n ,Simple_repeat ,Simple_repeat ,+
mm_br_e15_408862 ,1,chr1 ,122875438,122875459,+ ,ID_B1 ,SINE ,B4 ,+
mm_br_e15_408863 ,1,chr2 ,6493988,6494009,- ,(T)n ,Simple_repeat ,Simple_repeat ,+
mm_br_e15_408866 ,1,chr9 ,15083824,15083845,+ ,(A)n ,Simple_repeat ,Simple_repeat ,+
mm_br_e15_408867 ,1,chr15 ,83074224,83074245,+ ,B1_Mus2 ,SINE ,Alu ,-
mm_br_e15_408868 ,1,chr1 ,77071807,77071828,+ ,(A)n ,Simple_repeat ,Simple_repeat ,+
mm_br_e15_408870 ,1,chrY_random ,21416747,21416768,+ ,AT_rich ,Low_complexity ,Low_complexity ,+
mm_br_e15_408871 ,1,chr5 ,62661219,62661240,+ ,(A)n ,Simple_repeat ,Simple_repeat ,+
mm_br_e15_408877 ,1,chrX ,18198128,18198149,- ,RLTR42-int ,LTR ,ERVK ,-
mm_br_e15_408894 ,1,chr13 ,59418960,59418981,+ ,(A)n ,Simple_repeat ,Simple_repeat ,+
mm_br_e15_408908 ,1,chrX ,112679447,112679468,+ ,Lx4B ,LINE ,L1 ,+
mm_br_e15_408909 ,1,chrX ,112679447,112679468,+ ,Lx4B ,LINE ,L1 ,+
mm_br_e15_408910 ,1,chrX ,112679447,112679468,+ ,Lx4B ,LINE ,L1 ,+
mm_br_e15_408911 ,1,chr17 ,5057939,5057960,- ,(T)n ,Simple_repeat ,Simple_repeat ,+
mm_br_e15_408913 ,1,chr19 ,28794526,28794547,+ ,RMER15 ,LTR ,ERVL ,-
mm_br_e15_408914 ,1,chr19 ,28794526,28794547,+ ,RMER15 ,LTR ,ERVL ,-
mm_br_e15_408915 ,1,chr19 ,28794526,28794547,+ ,RMER15 ,LTR ,ERVL ,-
mm_br_e15_408916 ,1,chr17 ,89702671,89702692,- ,(T)n ,Simple_repeat ,Simple_repeat ,+
mm_br_e15_408917 ,1,chr17 ,89702671,89702692,- ,(T)n ,Simple_repeat ,Simple_repeat ,+
mm_br_e15_408918 ,1,chr9 ,5257630,5257651,+ ,L1_Mur1 ,LINE ,L1 ,+
mm_br_e15_408921 ,1,chr14 ,25835149,25835170,+ ,(A)n ,Simple_repeat ,Simple_repeat ,+
mm_br_e15_408922 ,1,chrX ,118085840,118085861,+ ,L1_Mur2 ,LINE ,L1 ,+
mm_br_e15_408925 ,1,chr8 ,24330260,24330281,+ ,(A)n ,Simple_repeat ,Simple_repeat ,+
mm_br_e15_408926 ,1,chr5 ,80239209,80239230,+ ,RLTR5_Mm ,LTR ,ERV1 ,-
mm_br_e15_408927 ,1,chr10 ,11648303,11648324,+ ,(A)n ,Simple_repeat ,Simple_repeat ,+
mm_br_e15_408928 ,1,chr15 ,41264609,41264630,+ ,(A)n ,Simple_repeat ,Simple_repeat ,+
mm_br_e15_408929 ,1,chr3 ,92451325,92451346,+ ,(A)n ,Simple_repeat ,Simple_repeat ,+
mm_br_e15_408930 ,1,chr12 ,48581934,48581955,+ ,(A)n ,Simple_repeat ,Simple_repeat ,+
mm_br_e15_408931 ,1,chr12 ,48581934,48581955,+ ,(A)n ,Simple_repeat ,Simple_repeat ,+
mm_br_e15_408932 ,1,chr12 ,9742741,9742762,+ ,(CAAAA)n ,Simple_repeat ,Simple_repeat ,+
mm_br_e15_408933 ,1,chrX ,62938921,62938942,+ ,(A)n ,Simple_repeat ,Simple_repeat ,+
mm_br_e15_408934 ,1,chr19 ,46048359,46048380,+ ,B1_Mur1 ,SINE ,Alu ,-
mm_br_e15_408942 ,1,chr4 ,34537234,34537255,+ ,AT_rich ,Low_complexity ,Low_complexity ,+
mm_br_e15_408943 ,1,chr13 ,54130769,54130790,+ ,(A)n ,Simple_repeat ,Simple_repeat ,+
mm_br_e15_408944 ,1,chrX ,101715124,101715145,+ ,AT_rich ,Low_complexity ,Low_complexity ,+
mm_br_e15_408949 ,1,chr14 ,114181287,114181308,+ ,Lx3A ,LINE ,L1 ,+
mm_br_e15_408951 ,1,chr4 ,13375059,13375080,+ ,B1_Mur4 ,SINE ,Alu ,+
mm_br_e15_408952 ,1,chr5 ,150888166,150888187,+ ,MTD ,LTR ,MaLR ,+
mm_br_e15_408953 ,1,chr12 ,17903991,17904012,+ ,ORR1D-int ,LTR ,MaLR ,+
mm_br_e15_408954 ,1,chr12 ,19303308,19303329,+ ,ORR1D-int ,LTR ,MaLR ,+
mm_br_e15_408955 ,1,chrX ,16439678,16439699,+ ,BC1_Mm ,scRNA ,scRNA ,+
mm_br_e15_408956 ,1,chr3 ,126810669,126810690,+ ,AT_rich ,Low_complexity ,Low_complexity ,+
mm_br_e15_408957 ,1,chr3 ,126810669,126810690,+ ,AT_rich ,Low_complexity ,Low_complexity ,+
mm_br_e15_408958 ,1,chr3 ,126810669,126810690,+ ,AT_rich ,Low_complexity ,Low_complexity ,+
mm_br_e15_408959 ,1,chr3 ,126810669,126810690,+ ,AT_rich ,Low_complexity ,Low_complexity ,+
mm_br_e15_408960 ,1,chr3 ,126810669,126810690,+ ,AT_rich ,Low_complexity ,Low_complexity ,+
mm_br_e15_408961 ,1,chr3 ,126810669,126810690,+ ,AT_rich ,Low_complexity ,Low_complexity ,+
mm_br_e15_408962 ,1,chr13 ,51212891,51212912,+ ,ID_B1 ,SINE ,B4 ,+
mm_br_e15_408963 ,1,chr13 ,51212891,51212912,+ ,ID_B1 ,SINE ,B4 ,+
mm_br_e15_408964 ,1,chr13 ,51212891,51212912,+ ,ID_B1 ,SINE ,B4 ,+
mm_br_e15_408965 ,1,chr13 ,51212891,51212912,+ ,ID_B1 ,SINE ,B4 ,+
mm_br_e15_408966 ,1,chr13 ,51212891,51212912,+ ,ID_B1 ,SINE ,B4 ,+
mm_br_e15_408967 ,1,chr13 ,51212891,51212912,+ ,ID_B1 ,SINE ,B4 ,+
mm_br_e15_408968 ,1,chr13 ,51212891,51212912,+ ,ID_B1 ,SINE ,B4 ,+
mm_br_e15_408969 ,1,chr13 ,51212891,51212912,+ ,ID_B1 ,SINE ,B4 ,+
mm_br_e15_408970 ,1,chr13 ,51212891,51212912,+ ,ID_B1 ,SINE ,B4 ,+
mm_br_e15_408971 ,1,chr18 ,50103508,50103529,+ ,L1_Mur3 ,LINE ,L1 ,-
mm_br_e15_408972 ,1,chr4 ,147405548,147405569,+ ,AT_rich ,Low_complexity ,Low_complexity ,+
mm_br_e15_408973 ,1,chrX ,15549766,15549787,+ ,Lx2 ,LINE ,L1 ,-
mm_br_e15_408974 ,1,chr16 ,66395140,66395161,+ ,(A)n ,Simple_repeat ,Simple_repeat ,+
mm_br_e15_408975 ,1,chr4 ,145594590,145594611,+ ,RMER3D-int ,LTR ,ERVK ,+
mm_br_e15_408976 ,1,chr7 ,73236208,73236229,+ ,RMER1B ,Other ,Other ,-
mm_br_e15_408977 ,1,chr1 ,63159270,63159291,+ ,(A)n ,Simple_repeat ,Simple_repeat ,+
mm_br_e15_408978 ,1,chr14 ,110367191,110367212,+ ,(A)n ,Simple_repeat ,Simple_repeat ,+
mm_br_e15_408979 ,1,chr14 ,110367191,110367212,+ ,(A)n ,Simple_repeat ,Simple_repeat ,+
mm_br_e15_408981 ,1,chr5 ,136185030,136185051,+ ,(A)n ,Simple_repeat ,Simple_repeat ,+
mm_br_e15_408982 ,1,chr17 ,56088984,56089005,+ ,RMER19C ,LTR ,ERVK ,-
mm_br_e15_408991 ,1,chr1 ,80368897,80368918,- ,(T)n ,Simple_repeat ,Simple_repeat ,+
mm_br_e15_408992 ,1,chr1 ,80368897,80368918,- ,(T)n ,Simple_repeat ,Simple_repeat ,+
mm_br_e15_408993 ,1,chr1 ,80368897,80368918,- ,(T)n ,Simple_repeat ,Simple_repeat ,+
mm_br_e15_408994 ,1,chr1 ,80368897,80368918,- ,(T)n ,Simple_repeat ,Simple_repeat ,+
mm_br_e15_408995 ,1,chr1 ,80368897,80368918,- ,(T)n ,Simple_repeat ,Simple_repeat ,+
mm_br_e15_408996 ,1,chr1 ,80368897,80368918,- ,(T)n ,Simple_repeat ,Simple_repeat ,+
mm_br_e15_408997 ,1,chr1 ,80368897,80368918,- ,(T)n ,Simple_repeat ,Simple_repeat ,+
mm_br_e15_408998 ,1,chr1 ,80368897,80368918,- ,(T)n ,Simple_repeat ,Simple_repeat ,+
mm_br_e15_408999 ,1,chr1 ,80368897,80368918,- ,(T)n ,Simple_repeat ,Simple_repeat ,+
mm_br_e15_409000 ,1,chr1 ,80368897,80368918,- ,(T)n ,Simple_repeat ,Simple_repeat ,+
mm_br_e15_409001 ,1,chr1 ,80368897,80368918,- ,(T)n ,Simple_repeat ,Simple_repeat ,+
mm_br_e15_409002 ,1,chr1 ,80368897,80368918,- ,(T)n ,Simple_repeat ,Simple_repeat ,+
mm_br_e15_409003 ,1,chr1 ,80368897,80368918,- ,(T)n ,Simple_repeat ,Simple_repeat ,+
mm_br_e15_409004 ,1,chr1 ,80368897,80368918,- ,(T)n ,Simple_repeat ,Simple_repeat ,+
mm_br_e15_409005 ,1,chr1 ,80368897,80368918,- ,(T)n ,Simple_repeat ,Simple_repeat ,+
mm_br_e15_409006 ,1,chr1 ,80368897,80368918,- ,(T)n ,Simple_repeat ,Simple_repeat ,+
mm_br_e15_409007 ,1,chr1 ,80368897,80368918,- ,(T)n ,Simple_repeat ,Simple_repeat ,+
mm_br_e15_409008 ,1,chr1 ,80368897,80368918,- ,(T)n ,Simple_repeat ,Simple_repeat ,+
mm_br_e15_409009 ,1,chr1 ,80368897,80368918,- ,(T)n ,Simple_repeat ,Simple_repeat ,+
mm_br_e15_409010 ,1,chr1 ,80368897,80368918,- ,(T)n ,Simple_repeat ,Simple_repeat ,+
mm_br_e15_409011 ,1,chr1 ,80368897,80368918,- ,(T)n ,Simple_repeat ,Simple_repeat ,+
mm_br_e15_409012 ,1,chr1 ,80368897,80368918,- ,(T)n ,Simple_repeat ,Simple_repeat ,+
mm_br_e15_409013 ,1,chr1 ,80368897,80368918,- ,(T)n ,Simple_repeat ,Simple_repeat ,+
mm_br_e15_409014 ,1,chr1 ,80368897,80368918,- ,(T)n ,Simple_repeat ,Simple_repeat ,+
mm_br_e15_409015 ,1,chr1 ,80368897,80368918,- ,(T)n ,Simple_repeat ,Simple_repeat ,+
mm_br_e15_409016 ,1,chr1 ,80368897,80368918,- ,(T)n ,Simple_repeat ,Simple_repeat ,+
mm_br_e15_409017 ,1,chr1 ,80368897,80368918,- ,(T)n ,Simple_repeat ,Simple_repeat ,+
mm_br_e15_409018 ,1,chr1 ,80368897,80368918,- ,(T)n ,Simple_repeat ,Simple_repeat ,+
mm_br_e15_409019 ,1,chr1 ,80368897,80368918,- ,(T)n ,Simple_repeat ,Simple_repeat ,+
mm_br_e15_409020 ,1,chr1 ,80368897,80368918,- ,(T)n ,Simple_repeat ,Simple_repeat ,+
mm_br_e15_409021 ,1,chr1 ,80368897,80368918,- ,(T)n ,Simple_repeat ,Simple_repeat ,+
mm_br_e15_409022 ,1,chr1 ,80368897,80368918,- ,(T)n ,Simple_repeat ,Simple_repeat ,+
mm_br_e15_409023 ,1,chr1 ,80368897,80368918,- ,(T)n ,Simple_repeat ,Simple_repeat ,+
mm_br_e15_409024 ,1,chr1 ,80368897,80368918,- ,(T)n ,Simple_repeat ,Simple_repeat ,+
mm_br_e15_409032 ,1,chr14 ,47844870,47844891,+ ,B3 ,SINE ,B2 ,+
mm_br_e15_409033 ,1,chr2 ,15056767,15056788,- ,L1_Mur3 ,LINE ,L1 ,+
mm_br_e15_409034 ,1,chr2 ,15056767,15056788,- ,L1_Mur3 ,LINE ,L1 ,+
mm_br_e15_409035 ,1,chr2 ,15056767,15056788,- ,L1_Mur3 ,LINE ,L1 ,+
mm_br_e15_409036 ,1,chr2 ,15056767,15056788,- ,L1_Mur3 ,LINE ,L1 ,+
mm_br_e15_409037 ,1,chr1 ,162774265,162774286,+ ,U2 ,snRNA ,snRNA ,+
mm_br_e15_409038 ,1,chr13 ,112258811,112258832,+ ,(A)n ,Simple_repeat ,Simple_repeat ,+
mm_br_e15_409040 ,1,chr17 ,88015313,88015334,- ,(T)n ,Simple_repeat ,Simple_repeat ,+
mm_br_e15_409050 ,1,chr11 ,78583245,78583266,- ,AT_rich ,Low_complexity ,Low_complexity ,+
mm_br_e15_409051 ,1,chr18 ,31189684,31189705,+ ,L1_Mus1 ,LINE ,L1 ,+
mm_br_e15_409052 ,1,chr2 ,170227546,170227567,+ ,AT_rich ,Low_complexity ,Low_complexity ,+
mm_br_e15_409053 ,1,chr5 ,53880138,53880159,+ ,L1MEc ,LINE ,L1 ,+
mm_br_e15_409054 ,1,chr8 ,8200321,8200342,+ ,B1F ,SINE ,Alu ,+
mm_br_e15_409055 ,1,chr16 ,34436709,34436730,+ ,MamRep1161 ,DNA ,TcMar ,-
mm_br_e15_409056 ,1,chr2 ,29931727,29931748,+ ,(A)n ,Simple_repeat ,Simple_repeat ,+
mm_br_e15_409057 ,1,chr7 ,49943700,49943721,+ ,(A)n ,Simple_repeat ,Simple_repeat ,+
mm_br_e15_409058 ,1,chr7 ,49943700,49943721,+ ,(A)n ,Simple_repeat ,Simple_repeat ,+
mm_br_e15_409059 ,1,chr3 ,137021208,137021229,+ ,(A)n ,Simple_repeat ,Simple_repeat ,+
mm_br_e15_409062 ,1,chr9 ,58074998,58075019,+ ,B1_Mm ,SINE ,Alu ,+
mm_br_e15_409063 ,1,chr15 ,79609835,79609856,+ ,A-rich ,Low_complexity ,Low_complexity ,+
mm_br_e15_409064 ,1,chr1 ,7369586,7369607,+ ,RLTR12B ,LTR ,ERVK ,+
mm_br_e15_409065 ,1,chr7 ,63775006,63775027,- ,(T)n ,Simple_repeat ,Simple_repeat ,+
mm_br_e15_409066 ,1,chr2 ,41610834,41610855,+ ,MYSERV16_I-int ,LTR ,ERVK ,+
mm_br_e15_409067 ,1,chr3 ,55167508,55167529,+ ,(A)n ,Simple_repeat ,Simple_repeat ,+
mm_br_e15_409069 ,1,chrX ,8532833,8532854,+ ,L1_Mur2 ,LINE ,L1 ,+
mm_br_e15_409070 ,1,chr15 ,62895409,62895430,+ ,L1_Mm ,LINE ,L1 ,+
mm_br_e15_409071 ,1,chr15 ,62895409,62895430,+ ,L1_Mm ,LINE ,L1 ,+
mm_br_e15_409073 ,1,chr5 ,115757094,115757115,+ ,B2_Mm1a ,SINE ,B2 ,+
mm_br_e15_409074 ,1,chr5 ,115757094,115757115,+ ,B2_Mm1a ,SINE ,B2 ,+
mm_br_e15_409075 ,1,chr2 ,70646186,70646207,+ ,B2_Mm1t ,SINE ,B2 ,+
mm_br_e15_409076 ,1,chr2 ,70646186,70646207,+ ,B2_Mm1t ,SINE ,B2 ,+
mm_br_e15_409077 ,1,chr2 ,70646186,70646207,+ ,B2_Mm1t ,SINE ,B2 ,+
mm_br_e15_409078 ,1,chr2 ,65367344,65367365,+ ,(A)n ,Simple_repeat ,Simple_repeat ,+
mm_br_e15_409079 ,1,chr15 ,99209282,99209303,+ ,ORR1D1 ,LTR ,MaLR ,-
mm_br_e15_409080 ,1,chr6 ,21984602,21984623,+ ,(A)n ,Simple_repeat ,Simple_repeat ,+
mm_br_e15_409081 ,1,chr8 ,66575308,66575329,+ ,Lx8 ,LINE ,L1 ,-
mm_br_e15_409082 ,1,chr2 ,134338421,134338442,+ ,L1Md_T ,LINE ,L1 ,+
mm_br_e15_409083 ,1,chr14 ,27273836,27273857,+ ,B2_Mm2 ,SINE ,B2 ,+
mm_br_e15_409084 ,1,chrX ,149040230,149040251,+ ,B2_Mm1a ,SINE ,B2 ,+
mm_br_e15_409085 ,1,chr3 ,142820863,142820884,+ ,(A)n ,Simple_repeat ,Simple_repeat ,+
mm_br_e15_409086 ,1,chr5 ,87139889,87139910,+ ,L1Md_F2 ,LINE ,L1 ,+
mm_br_e15_409087 ,1,chr14 ,78716000,78716021,+ ,A-rich ,Low_complexity ,Low_complexity ,+
mm_br_e15_409088 ,1,chr14 ,78716000,78716021,+ ,A-rich ,Low_complexity ,Low_complexity ,+
mm_br_e15_409089 ,1,chr13 ,39948661,39948682,+ ,AT_rich ,Low_complexity ,Low_complexity ,+
mm_br_e15_409090 ,1,chr15 ,23257272,23257293,+ ,(A)n ,Simple_repeat ,Simple_repeat ,+
mm_br_e15_409091 ,1,chr12 ,82635422,82635443,+ ,B2_Mm1a ,SINE ,B2 ,+
mm_br_e15_409092 ,1,chr1 ,61857553,61857574,+ ,RLTR10E ,LTR ,ERVK ,-
mm_br_e15_409093 ,1,chrX ,76828521,76828542,- ,(T)n ,Simple_repeat ,Simple_repeat ,+
mm_br_e15_409094 ,1,chr16 ,73116724,73116745,- ,L1MEc ,LINE ,L1 ,-
mm_br_e15_409095 ,1,chr1 ,111730057,111730078,+ ,(A)n ,Simple_repeat ,Simple_repeat ,+
mm_br_e15_409096 ,1,chr8 ,59669695,59669716,+ ,(A)n ,Simple_repeat ,Simple_repeat ,+
mm_br_e15_409097 ,1,chr4 ,42958416,42958437,+ ,(A)n ,Simple_repeat ,Simple_repeat ,+
mm_br_e15_409098 ,1,chr15 ,48359341,48359362,+ ,Lx6 ,LINE ,L1 ,+
mm_br_e15_409099 ,1,chr16 ,60603407,60603428,- ,(T)n ,Simple_repeat ,Simple_repeat ,+
mm_br_e15_409100 ,1,chr1 ,29087674,29087695,+ ,(A)n ,Simple_repeat ,Simple_repeat ,+
mm_br_e15_409101 ,1,chr1 ,29087674,29087695,+ ,(A)n ,Simple_repeat ,Simple_repeat ,+
mm_br_e15_409102 ,1,chr1 ,29087674,29087695,+ ,(A)n ,Simple_repeat ,Simple_repeat ,+
mm_br_e15_409103 ,1,chr1 ,29087674,29087695,+ ,(A)n ,Simple_repeat ,Simple_repeat ,+
mm_br_e15_409104 ,1,chr1 ,29087674,29087695,+ ,(A)n ,Simple_repeat ,Simple_repeat ,+
mm_br_e15_409105 ,1,chr1 ,29087674,29087695,+ ,(A)n ,Simple_repeat ,Simple_repeat ,+
mm_br_e15_409106 ,1,chr1 ,29087674,29087695,+ ,(A)n ,Simple_repeat ,Simple_repeat ,+
mm_br_e15_409107 ,1,chr1 ,29087674,29087695,+ ,(A)n ,Simple_repeat ,Simple_repeat ,+
mm_br_e15_409108 ,1,chr17 ,79075679,79075700,+ ,B1_Mus1 ,SINE ,Alu ,+
mm_br_e15_409109 ,1,chr12 ,93091693,93091714,- ,T-rich ,Low_complexity ,Low_complexity ,+
mm_br_e15_409110 ,1,chr12 ,93091693,93091714,- ,T-rich ,Low_complexity ,Low_complexity ,+
mm_br_e15_409111 ,1,chr12 ,93091693,93091714,- ,T-rich ,Low_complexity ,Low_complexity ,+
mm_br_e15_409113 ,1,chr14 ,66367442,66367463,+ ,(A)n ,Simple_repeat ,Simple_repeat ,+
mm_br_e15_409115 ,1,chr4 ,106734410,106734431,+ ,(A)n ,Simple_repeat ,Simple_repeat ,+
mm_br_e15_409116 ,1,chr11 ,21327468,21327489,- ,L1MB5 ,LINE ,L1 ,-
mm_br_e15_409117 ,1,chr11 ,21327468,21327489,- ,L1MB5 ,LINE ,L1 ,-
mm_br_e15_409118 ,1,chr11 ,21327468,21327489,- ,L1MB5 ,LINE ,L1 ,-
mm_br_e15_409119 ,1,chr11 ,21327468,21327489,- ,L1MB5 ,LINE ,L1 ,-
mm_br_e15_409123 ,1,chr12 ,50983659,50983680,- ,(T)n ,Simple_repeat ,Simple_repeat ,+
mm_br_e15_409124 ,1,chr12 ,50983659,50983680,- ,(T)n ,Simple_repeat ,Simple_repeat ,+
mm_br_e15_409125 ,1,chr12 ,50983659,50983680,- ,(T)n ,Simple_repeat ,Simple_repeat ,+
mm_br_e15_409126 ,1,chr12 ,50983659,50983680,- ,(T)n ,Simple_repeat ,Simple_repeat ,+
mm_br_e15_409127 ,1,chr12 ,50983659,50983680,- ,(T)n ,Simple_repeat ,Simple_repeat ,+
mm_br_e15_409128 ,1,chr12 ,50983659,50983680,- ,(T)n ,Simple_repeat ,Simple_repeat ,+
mm_br_e15_409129 ,1,chr12 ,50983659,50983680,- ,(T)n ,Simple_repeat ,Simple_repeat ,+
mm_br_e15_409130 ,1,chr13 ,48576125,48576146,- ,L1M2 ,LINE ,L1 ,-
mm_br_e15_409132 ,1,chr14 ,79738525,79738546,+ ,AT_rich ,Low_complexity ,Low_complexity ,+
mm_br_e15_409133 ,1,chr14 ,79738525,79738546,+ ,AT_rich ,Low_complexity ,Low_complexity ,+
mm_br_e15_409134 ,1,chr14 ,79738525,79738546,+ ,AT_rich ,Low_complexity ,Low_complexity ,+
mm_br_e15_409135 ,1,chr14 ,79738525,79738546,+ ,AT_rich ,Low_complexity ,Low_complexity ,+
mm_br_e15_409136 ,1,chr14 ,79738525,79738546,+ ,AT_rich ,Low_complexity ,Low_complexity ,+
mm_br_e15_409137 ,1,chr10 ,19064363,19064384,+ ,MurERV4_19-int ,LTR ,ERVK ,-
mm_br_e15_409138 ,1,chr4 ,110417981,110418002,+ ,(A)n ,Simple_repeat ,Simple_repeat ,+
mm_br_e15_409139 ,1,chr5 ,92762087,92762108,+ ,(A)n ,Simple_repeat ,Simple_repeat ,+
mm_br_e15_409140 ,1,chr18 ,56399718,56399739,+ ,RMER5 ,LTR ,ERV1 ,+
mm_br_e15_409141 ,1,chr5 ,38731661,38731682,+ ,RMER21B ,LTR ,ERV1 ,+
mm_br_e15_409142 ,1,chr5 ,38731661,38731682,+ ,RMER21B ,LTR ,ERV1 ,+
mm_br_e15_409143 ,1,chr10 ,107984436,107984457,+ ,(A)n ,Simple_repeat ,Simple_repeat ,+
mm_br_e15_409144 ,1,chr5 ,46214680,46214701,+ ,Lx8 ,LINE ,L1 ,-
mm_br_e15_409145 ,1,chr6 ,128104162,128104183,+ ,A-rich ,Low_complexity ,Low_complexity ,+
mm_br_e15_409146 ,1,chr6 ,128104162,128104183,+ ,A-rich ,Low_complexity ,Low_complexity ,+
mm_br_e15_409147 ,1,chr17 ,90511605,90511626,+ ,Tigger15a ,DNA ,TcMar ,-
mm_br_e15_409148 ,1,chr17 ,90511605,90511626,+ ,Tigger15a ,DNA ,TcMar ,-
mm_br_e15_409149 ,1,chr4 ,131953453,131953474,+ ,(A)n ,Simple_repeat ,Simple_repeat ,+
mm_br_e15_409150 ,1,chr4 ,131953453,131953474,+ ,(A)n ,Simple_repeat ,Simple_repeat ,+
mm_br_e15_409151 ,1,chr6 ,42060597,42060618,+ ,AT_rich ,Low_complexity ,Low_complexity ,+
mm_br_e15_409152 ,1,chr11 ,114617887,114617908,+ ,B2_Mm1t ,SINE ,B2 ,+
mm_br_e15_409153 ,1,chr11 ,114617887,114617908,+ ,B2_Mm1t ,SINE ,B2 ,+
mm_br_e15_409160 ,1,chr14 ,25835148,25835169,+ ,(A)n ,Simple_repeat ,Simple_repeat ,+
mm_br_e15_409161 ,1,chr2 ,157386623,157386644,+ ,(A)n ,Simple_repeat ,Simple_repeat ,+
mm_br_e15_409162 ,1,chr3 ,68117363,68117384,- ,(T)n ,Simple_repeat ,Simple_repeat ,+
mm_br_e15_409163 ,1,chr11 ,89023088,89023109,- ,B4A ,SINE ,B4 ,-
mm_br_e15_409164 ,1,chr11 ,89023088,89023109,- ,B4A ,SINE ,B4 ,-
mm_br_e15_409165 ,1,chr11 ,89023088,89023109,- ,B4A ,SINE ,B4 ,-
mm_br_e15_409166 ,1,chr10 ,88783614,88783635,+ ,L1MA9 ,LINE ,L1 ,+
mm_br_e15_409167 ,1,chr3 ,121668761,121668782,+ ,(CAAAAA)n ,Simple_repeat ,Simple_repeat ,+
mm_br_e15_409168 ,1,chr11 ,99694440,99694461,+ ,(A)n ,Simple_repeat ,Simple_repeat ,+
mm_br_e15_409169 ,1,chr2 ,150026908,150026929,+ ,L1_Mus3 ,LINE ,L1 ,+
mm_br_e15_409170 ,1,chr16 ,21945304,21945325,+ ,B2_Mm2 ,SINE ,B2 ,+
mm_br_e15_409171 ,1,chr14 ,21716766,21716787,+ ,(A)n ,Simple_repeat ,Simple_repeat ,+
mm_br_e15_409172 ,1,chr1 ,102993195,102993216,+ ,Lx ,LINE ,L1 ,+
mm_br_e15_409173 ,1,chrY_random ,21924161,21924182,+ ,(CAAAAA)n ,Simple_repeat ,Simple_repeat ,+
mm_br_e15_409174 ,1,chrX ,109787853,109787874,+ ,RLTR12B ,LTR ,ERVK ,+
mm_br_e15_409175 ,1,chr3 ,88321512,88321533,+ ,(A)n ,Simple_repeat ,Simple_repeat ,+
mm_br_e15_409180 ,1,chr18 ,6714605,6714626,+ ,(A)n ,Simple_repeat ,Simple_repeat ,+
mm_br_e15_409181 ,1,chrY_random ,9132287,9132308,+ ,AT_rich ,Low_complexity ,Low_complexity ,+
mm_br_e15_409182 ,1,chr11 ,95035486,95035507,+ ,(A)n ,Simple_repeat ,Simple_repeat ,+
mm_br_e15_409183 ,1,chr11 ,95035486,95035507,+ ,(A)n ,Simple_repeat ,Simple_repeat ,+
mm_br_e15_409184 ,1,chr3 ,18573752,18573773,+ ,(A)n ,Simple_repeat ,Simple_repeat ,+
mm_br_e15_409185 ,1,chr17 ,48082651,48082672,+ ,(A)n ,Simple_repeat ,Simple_repeat ,+
mm_br_e15_409186 ,1,chr1 ,88117404,88117425,+ ,A-rich ,Low_complexity ,Low_complexity ,+
mm_br_e15_409188 ,1,chr15 ,12965011,12965032,+ ,AT_rich ,Low_complexity ,Low_complexity ,+
mm_br_e15_409189 ,1,chr9 ,99268267,99268288,+ ,(A)n ,Simple_repeat ,Simple_repeat ,+
mm_br_e15_409190 ,1,chr15 ,19535309,19535330,+ ,L1_Mm ,LINE ,L1 ,+
mm_br_e15_409191 ,1,chr6 ,32531006,32531027,+ ,B4A ,SINE ,B4 ,+
mm_br_e15_409192 ,1,chr4 ,101480456,101480477,+ ,B2_Mm2 ,SINE ,B2 ,+
mm_br_e15_409193 ,1,chr4 ,101480456,101480477,+ ,B2_Mm2 ,SINE ,B2 ,+
mm_br_e15_409195 ,1,chr19 ,3208406,3208427,+ ,AT_rich ,Low_complexity ,Low_complexity ,+
mm_br_e15_409196 ,1,chr18 ,72631288,72631309,+ ,L1_Mur3 ,LINE ,L1 ,-
mm_br_e15_409197 ,1,chr18 ,72631288,72631309,+ ,L1_Mur3 ,LINE ,L1 ,-
mm_br_e15_409198 ,1,chr18 ,72631288,72631309,+ ,L1_Mur3 ,LINE ,L1 ,-
mm_br_e15_409199 ,1,chr18 ,72631288,72631309,+ ,L1_Mur3 ,LINE ,L1 ,-
mm_br_e15_409200 ,1,chr11 ,97099201,97099222,+ ,(A)n ,Simple_repeat ,Simple_repeat ,+
mm_br_e15_409201 ,1,chr3 ,66214634,66214655,+ ,AT_rich ,Low_complexity ,Low_complexity ,+
mm_br_e15_409202 ,1,chr3 ,66214634,66214655,+ ,AT_rich ,Low_complexity ,Low_complexity ,+
mm_br_e15_409203 ,1,chr13 ,51212890,51212911,+ ,ID_B1 ,SINE ,B4 ,+
mm_br_e15_409204 ,1,chr13 ,51212890,51212911,+ ,ID_B1 ,SINE ,B4 ,+
mm_br_e15_409205 ,1,chr13 ,51212890,51212911,+ ,ID_B1 ,SINE ,B4 ,+
mm_br_e15_409206 ,1,chr13 ,51212890,51212911,+ ,ID_B1 ,SINE ,B4 ,+
mm_br_e15_409207 ,1,chr13 ,51212890,51212911,+ ,ID_B1 ,SINE ,B4 ,+
mm_br_e15_409208 ,1,chr13 ,51212890,51212911,+ ,ID_B1 ,SINE ,B4 ,+
mm_br_e15_409209 ,1,chr13 ,51212890,51212911,+ ,ID_B1 ,SINE ,B4 ,+
mm_br_e15_409210 ,1,chr13 ,51212890,51212911,+ ,ID_B1 ,SINE ,B4 ,+
mm_br_e15_409211 ,1,chr13 ,51212890,51212911,+ ,ID_B1 ,SINE ,B4 ,+
mm_br_e15_409212 ,1,chr13 ,51212890,51212911,+ ,ID_B1 ,SINE ,B4 ,+
mm_br_e15_409213 ,1,chr13 ,51212890,51212911,+ ,ID_B1 ,SINE ,B4 ,+
mm_br_e15_409214 ,1,chr13 ,51212890,51212911,+ ,ID_B1 ,SINE ,B4 ,+
mm_br_e15_409215 ,1,chr13 ,51212890,51212911,+ ,ID_B1 ,SINE ,B4 ,+
mm_br_e15_409216 ,1,chr13 ,51212890,51212911,+ ,ID_B1 ,SINE ,B4 ,+
mm_br_e15_409217 ,1,chr13 ,51212890,51212911,+ ,ID_B1 ,SINE ,B4 ,+
mm_br_e15_409218 ,1,chr13 ,51212890,51212911,+ ,ID_B1 ,SINE ,B4 ,+
mm_br_e15_409219 ,1,chr13 ,51212890,51212911,+ ,ID_B1 ,SINE ,B4 ,+
mm_br_e15_409220 ,1,chr13 ,51212890,51212911,+ ,ID_B1 ,SINE ,B4 ,+
mm_br_e15_409221 ,1,chr18 ,50103507,50103528,+ ,L1_Mur3 ,LINE ,L1 ,-
mm_br_e15_409222 ,1,chr13 ,9392427,9392448,+ ,(A)n ,Simple_repeat ,Simple_repeat ,+
mm_br_e15_409223 ,1,chrY_random ,46274059,46274080,+ ,(A)n ,Simple_repeat ,Simple_repeat ,+
mm_br_e15_409224 ,1,chr12 ,76681464,76681485,+ ,(A)n ,Simple_repeat ,Simple_repeat ,+
mm_br_e15_409225 ,1,chr9 ,43993495,43993516,+ ,(A)n ,Simple_repeat ,Simple_repeat ,+
mm_br_e15_409226 ,1,chr4 ,38902912,38902933,+ ,Lx ,LINE ,L1 ,+
mm_br_e15_409227 ,1,chr4 ,38902912,38902933,+ ,Lx ,LINE ,L1 ,+
mm_br_e15_409228 ,1,chr9 ,43993495,43993516,+ ,(A)n ,Simple_repeat ,Simple_repeat ,+
mm_br_e15_409229 ,1,chr5 ,136158312,136158333,+ ,(A)n ,Simple_repeat ,Simple_repeat ,+
mm_br_e15_409230 ,1,chr11 ,54348119,54348140,+ ,(A)n ,Simple_repeat ,Simple_repeat ,+
mm_br_e15_409231 ,1,chr1 ,80368898,80368919,- ,(T)n ,Simple_repeat ,Simple_repeat ,+
mm_br_e15_409232 ,1,chr1 ,80368898,80368919,- ,(T)n ,Simple_repeat ,Simple_repeat ,+
mm_br_e15_409233 ,1,chr1 ,80368898,80368919,- ,(T)n ,Simple_repeat ,Simple_repeat ,+
mm_br_e15_409234 ,1,chr1 ,80368898,80368919,- ,(T)n ,Simple_repeat ,Simple_repeat ,+
mm_br_e15_409235 ,1,chr1 ,80368898,80368919,- ,(T)n ,Simple_repeat ,Simple_repeat ,+
mm_br_e15_409236 ,1,chr1 ,80368898,80368919,- ,(T)n ,Simple_repeat ,Simple_repeat ,+
mm_br_e15_409237 ,1,chr1 ,80368898,80368919,- ,(T)n ,Simple_repeat ,Simple_repeat ,+
mm_br_e15_409238 ,1,chr1 ,80368898,80368919,- ,(T)n ,Simple_repeat ,Simple_repeat ,+
mm_br_e15_409239 ,1,chr1 ,80368898,80368919,- ,(T)n ,Simple_repeat ,Simple_repeat ,+
mm_br_e15_409240 ,1,chr1 ,80368898,80368919,- ,(T)n ,Simple_repeat ,Simple_repeat ,+
mm_br_e15_409241 ,1,chr1 ,80368898,80368919,- ,(T)n ,Simple_repeat ,Simple_repeat ,+
mm_br_e15_409242 ,1,chr1 ,80368898,80368919,- ,(T)n ,Simple_repeat ,Simple_repeat ,+
mm_br_e15_409243 ,1,chr1 ,80368898,80368919,- ,(T)n ,Simple_repeat ,Simple_repeat ,+
mm_br_e15_409244 ,1,chr1 ,80368898,80368919,- ,(T)n ,Simple_repeat ,Simple_repeat ,+
mm_br_e15_409245 ,1,chr1 ,80368898,80368919,- ,(T)n ,Simple_repeat ,Simple_repeat ,+
mm_br_e15_409246 ,1,chr1 ,80368898,80368919,- ,(T)n ,Simple_repeat ,Simple_repeat ,+
mm_br_e15_409247 ,1,chr1 ,80368898,80368919,- ,(T)n ,Simple_repeat ,Simple_repeat ,+
mm_br_e15_409248 ,1,chr1 ,80368898,80368919,- ,(T)n ,Simple_repeat ,Simple_repeat ,+
mm_br_e15_409249 ,1,chr1 ,80368898,80368919,- ,(T)n ,Simple_repeat ,Simple_repeat ,+
mm_br_e15_409250 ,1,chr1 ,80368898,80368919,- ,(T)n ,Simple_repeat ,Simple_repeat ,+
mm_br_e15_409251 ,1,chr1 ,80368898,80368919,- ,(T)n ,Simple_repeat ,Simple_repeat ,+
mm_br_e15_409252 ,1,chr1 ,80368898,80368919,- ,(T)n ,Simple_repeat ,Simple_repeat ,+
mm_br_e15_409253 ,1,chr1 ,80368898,80368919,- ,(T)n ,Simple_repeat ,Simple_repeat ,+
mm_br_e15_409258 ,1,chr11 ,104176077,104176098,+ ,(A)n ,Simple_repeat ,Simple_repeat ,+
mm_br_e15_409259 ,1,chr11 ,104176077,104176098,+ ,(A)n ,Simple_repeat ,Simple_repeat ,+
mm_br_e15_409260 ,1,chr11 ,104176077,104176098,+ ,(A)n ,Simple_repeat ,Simple_repeat ,+
mm_br_e15_409261 ,1,chr11 ,104176077,104176098,+ ,(A)n ,Simple_repeat ,Simple_repeat ,+
mm_br_e15_409262 ,1,chr2 ,15056768,15056789,- ,L1_Mur3 ,LINE ,L1 ,+
mm_br_e15_409263 ,1,chr2 ,15056768,15056789,- ,L1_Mur3 ,LINE ,L1 ,+
mm_br_e15_409264 ,1,chr18 ,15462481,15462502,- ,(T)n ,Simple_repeat ,Simple_repeat ,+
mm_br_e15_409283 ,1,chr14 ,96837452,96837473,+ ,L1M2 ,LINE ,L1 ,+
mm_br_e15_409284 ,1,chr14 ,96837452,96837473,+ ,L1M2 ,LINE ,L1 ,+
mm_br_e15_409285 ,1,chr14 ,96837452,96837473,+ ,L1M2 ,LINE ,L1 ,+
mm_br_e15_409286 ,1,chr14 ,96837452,96837473,+ ,L1M2 ,LINE ,L1 ,+
mm_br_e15_409287 ,1,chr14 ,96837452,96837473,+ ,L1M2 ,LINE ,L1 ,+
mm_br_e15_409288 ,1,chr14 ,96837452,96837473,+ ,L1M2 ,LINE ,L1 ,+
mm_br_e15_409289 ,1,chr14 ,96837452,96837473,+ ,L1M2 ,LINE ,L1 ,+
mm_br_e15_409290 ,1,chr3 ,144065621,144065642,+ ,(A)n ,Simple_repeat ,Simple_repeat ,+
mm_br_e15_409291 ,1,chr3 ,144065621,144065642,+ ,(A)n ,Simple_repeat ,Simple_repeat ,+
mm_br_e15_409292 ,1,chr3 ,144065621,144065642,+ ,(A)n ,Simple_repeat ,Simple_repeat ,+
mm_br_e15_409293 ,1,chr3 ,144065621,144065642,+ ,(A)n ,Simple_repeat ,Simple_repeat ,+
mm_br_e15_409294 ,1,chr11 ,93906368,93906389,+ ,AT_rich ,Low_complexity ,Low_complexity ,+
mm_br_e15_409295 ,1,chr11 ,93906368,93906389,+ ,AT_rich ,Low_complexity ,Low_complexity ,+
mm_br_e15_409296 ,1,chr9 ,35027944,35027965,+ ,(A)n ,Simple_repeat ,Simple_repeat ,+
mm_br_e15_409297 ,1,chr15 ,10519940,10519961,+ ,(A)n ,Simple_repeat ,Simple_repeat ,+
mm_br_e15_409298 ,1,chr5 ,53880137,53880158,+ ,L1MEc ,LINE ,L1 ,+
mm_br_e15_409299 ,1,chr5 ,53880137,53880158,+ ,L1MEc ,LINE ,L1 ,+
mm_br_e15_409300 ,1,chr5 ,53880137,53880158,+ ,L1MEc ,LINE ,L1 ,+
mm_br_e15_409301 ,1,chr5 ,53880137,53880158,+ ,L1MEc ,LINE ,L1 ,+
mm_br_e15_409302 ,1,chr4 ,116087627,116087648,+ ,(A)n ,Simple_repeat ,Simple_repeat ,+
mm_br_e15_409303 ,1,chr14 ,81720284,81720305,+ ,B1_Mus2 ,SINE ,Alu ,+
mm_br_e15_409304 ,1,chr18 ,78268314,78268335,+ ,L1MEb ,LINE ,L1 ,-
mm_br_e15_409305 ,1,chr18 ,78268314,78268335,+ ,L1MEb ,LINE ,L1 ,-
mm_br_e15_409306 ,1,chr8 ,77466971,77466992,+ ,L1_Mus3 ,LINE ,L1 ,+
mm_br_e15_409307 ,1,chr8 ,77466971,77466992,+ ,L1_Mus3 ,LINE ,L1 ,+
mm_br_e15_409308 ,1,chr13 ,22023919,22023940,+ ,B1_Mm ,SINE ,Alu ,+
mm_br_e15_409309 ,1,chr6 ,56362280,56362301,+ ,Lx4B ,LINE ,L1 ,+
mm_br_e15_409310 ,1,chr6 ,56362280,56362301,+ ,Lx4B ,LINE ,L1 ,+
mm_br_e15_409311 ,1,chr12 ,104056568,104056589,+ ,(A)n ,Simple_repeat ,Simple_repeat ,+
mm_br_e15_409312 ,1,chr4 ,45979365,45979386,+ ,(A)n ,Simple_repeat ,Simple_repeat ,+
mm_br_e15_409313 ,1,chr3 ,63641209,63641230,+ ,AT_rich ,Low_complexity ,Low_complexity ,+
mm_br_e15_409314 ,1,chr14 ,76134359,76134380,+ ,AT_rich ,Low_complexity ,Low_complexity ,+
mm_br_e15_409315 ,1,chr6 ,7448319,7448340,+ ,(A)n ,Simple_repeat ,Simple_repeat ,+
mm_br_e15_409317 ,1,chr6 ,15505818,15505839,+ ,(A)n ,Simple_repeat ,Simple_repeat ,+
mm_br_e15_409318 ,1,chr9 ,58074997,58075018,+ ,B1_Mm ,SINE ,Alu ,+
mm_br_e15_409319 ,1,chr17 ,60544838,60544859,+ ,MLT1A ,LTR ,MaLR ,-
mm_br_e15_409320 ,1,chr17 ,60544838,60544859,+ ,MLT1A ,LTR ,MaLR ,-
mm_br_e15_409321 ,1,chr7 ,90855295,90855316,+ ,(A)n ,Simple_repeat ,Simple_repeat ,+
mm_br_e15_409322 ,1,chr2 ,65947755,65947776,+ ,L1_Mm ,LINE ,L1 ,+
mm_br_e15_409323 ,1,chr2 ,65947755,65947776,+ ,L1_Mm ,LINE ,L1 ,+
mm_br_e15_409325 ,1,chr14 ,31697060,31697081,+ ,A-rich ,Low_complexity ,Low_complexity ,+
mm_br_e15_409326 ,1,chr4 ,12401250,12401271,+ ,L1Md_T ,LINE ,L1 ,+
mm_br_e15_409327 ,1,chr8 ,4229684,4229705,+ ,A-rich ,Low_complexity ,Low_complexity ,+
mm_br_e15_409328 ,1,chr9 ,108305748,108305769,+ ,(A)n ,Simple_repeat ,Simple_repeat ,+
mm_br_e15_409329 ,1,chr9 ,108305748,108305769,+ ,(A)n ,Simple_repeat ,Simple_repeat ,+
mm_br_e15_409330 ,1,chr9 ,108305748,108305769,+ ,(A)n ,Simple_repeat ,Simple_repeat ,+
mm_br_e15_409331 ,1,chr5 ,115757093,115757114,+ ,B2_Mm1a ,SINE ,B2 ,+
mm_br_e15_409332 ,1,chr5 ,115757093,115757114,+ ,B2_Mm1a ,SINE ,B2 ,+
mm_br_e15_409333 ,1,chr15 ,66478590,66478611,+ ,(A)n ,Simple_repeat ,Simple_repeat ,+
mm_br_e15_409334 ,1,chr17 ,33386381,33386402,+ ,(A)n ,Simple_repeat ,Simple_repeat ,+
mm_br_e15_409335 ,1,chr8 ,104164949,104164970,+ ,(A)n ,Simple_repeat ,Simple_repeat ,+
mm_br_e15_409336 ,1,chr15 ,99209281,99209302,+ ,B1_Mus2 ,SINE ,Alu ,+
mm_br_e15_409337 ,1,chr5 ,68958325,68958346,- ,(T)n ,Simple_repeat ,Simple_repeat ,+
mm_br_e15_409338 ,1,chr5 ,60692082,60692103,- ,Lx6 ,LINE ,L1 ,-
mm_br_e15_409339 ,1,chr10 ,127649399,127649420,+ ,B1_Mur2 ,SINE ,Alu ,+
mm_br_e15_409340 ,1,chr10 ,127649399,127649420,+ ,B1_Mur2 ,SINE ,Alu ,+
mm_br_e15_409341 ,1,chr11 ,102163308,102163329,+ ,(A)n ,Simple_repeat ,Simple_repeat ,+
mm_br_e15_409342 ,1,chr16 ,26466784,26466805,+ ,(A)n ,Simple_repeat ,Simple_repeat ,+
mm_br_e15_409343 ,1,chr8 ,62736926,62736947,+ ,L1_Mur3 ,LINE ,L1 ,+
mm_br_e15_409344 ,1,chr16 ,48906736,48906757,+ ,L1VL4 ,LINE ,L1 ,+
mm_br_e15_409345 ,1,chr4 ,79525389,79525410,+ ,AT_rich ,Low_complexity ,Low_complexity ,+
mm_br_e15_409346 ,1,chr4 ,136919617,136919638,+ ,A-rich ,Low_complexity ,Low_complexity ,+
mm_br_e15_409347 ,1,chr4 ,106542870,106542891,+ ,A-rich ,Low_complexity ,Low_complexity ,+
mm_br_e15_409348 ,1,chr6 ,57303757,57303778,+ ,L1VL2 ,LINE ,L1 ,+
mm_br_e15_409349 ,1,chr6 ,57303757,57303778,+ ,L1VL2 ,LINE ,L1 ,+
mm_br_e15_409350 ,1,chr13 ,107208529,107208550,+ ,(A)n ,Simple_repeat ,Simple_repeat ,+
mm_br_e15_409351 ,1,chr18 ,6024407,6024428,+ ,A-rich ,Low_complexity ,Low_complexity ,+
mm_br_e15_409352 ,1,chr9 ,53687983,53688004,+ ,L1_Mur3 ,LINE ,L1 ,+
mm_br_e15_409353 ,1,chr9 ,53687983,53688004,+ ,L1_Mur3 ,LINE ,L1 ,+
mm_br_e15_409354 ,1,chr9 ,53687983,53688004,+ ,L1_Mur3 ,LINE ,L1 ,+
mm_br_e15_409355 ,1,chrX ,148417223,148417244,+ ,AT_rich ,Low_complexity ,Low_complexity ,+
mm_br_e15_409356 ,1,chr18 ,61643997,61644018,+ ,MIR ,SINE ,MIR ,-
mm_br_e15_409357 ,1,chr6 ,7518662,7518683,+ ,(A)n ,Simple_repeat ,Simple_repeat ,+
mm_br_e15_409358 ,1,chr14 ,55046622,55046643,+ ,(A)n ,Simple_repeat ,Simple_repeat ,+
mm_br_e15_409359 ,1,chr14 ,55046622,55046643,+ ,(A)n ,Simple_repeat ,Simple_repeat ,+
mm_br_e15_409360 ,1,chr2 ,51991809,51991830,+ ,(A)n ,Simple_repeat ,Simple_repeat ,+
mm_br_e15_409361 ,1,chr11 ,43022899,43022920,+ ,(A)n ,Simple_repeat ,Simple_repeat ,+
mm_br_e15_409362 ,1,chr9 ,82709358,82709379,+ ,(A)n ,Simple_repeat ,Simple_repeat ,+
mm_br_e15_409363 ,1,chr14 ,73169306,73169327,+ ,RCHARR1 ,DNA ,MER1_type ,+
mm_br_e15_409364 ,1,chr6 ,24152847,24152868,- ,RMER1B ,Other ,Other ,+
mm_br_e15_409365 ,1,chrX ,76828522,76828543,- ,(T)n ,Simple_repeat ,Simple_repeat ,+
mm_br_e15_409366 ,1,chrX ,76828522,76828543,- ,(T)n ,Simple_repeat ,Simple_repeat ,+
mm_br_e15_409367 ,1,chr11 ,113099700,113099721,+ ,(A)n ,Simple_repeat ,Simple_repeat ,+
mm_br_e15_409368 ,1,chrX ,100452911,100452932,+ ,B2_Mm2 ,SINE ,B2 ,+
mm_br_e15_409369 ,1,chr10 ,66281922,66281943,+ ,(A)n ,Simple_repeat ,Simple_repeat ,+
mm_br_e15_409370 ,1,chrX ,67281512,67281533,+ ,(A)n ,Simple_repeat ,Simple_repeat ,+
mm_br_e15_409371 ,1,chr12 ,84700313,84700334,+ ,(A)n ,Simple_repeat ,Simple_repeat ,+
mm_br_e15_409372 ,1,chr13 ,106347117,106347138,+ ,(A)n ,Simple_repeat ,Simple_repeat ,+
mm_br_e15_409373 ,1,chr13 ,106347117,106347138,+ ,(A)n ,Simple_repeat ,Simple_repeat ,+
mm_br_e15_409374 ,1,chr5 ,96404128,96404149,+ ,(A)n ,Simple_repeat ,Simple_repeat ,+
mm_br_e15_409375 ,1,chr14 ,113989818,113989839,+ ,(A)n ,Simple_repeat ,Simple_repeat ,+
mm_br_e15_409376 ,1,chr1 ,29087673,29087694,+ ,(A)n ,Simple_repeat ,Simple_repeat ,+
mm_br_e15_409377 ,1,chr1 ,29087673,29087694,+ ,(A)n ,Simple_repeat ,Simple_repeat ,+
mm_br_e15_409378 ,1,chr1 ,29087673,29087694,+ ,(A)n ,Simple_repeat ,Simple_repeat ,+
mm_br_e15_409379 ,1,chr1 ,29087673,29087694,+ ,(A)n ,Simple_repeat ,Simple_repeat ,+
mm_br_e15_409380 ,1,chr1 ,29087673,29087694,+ ,(A)n ,Simple_repeat ,Simple_repeat ,+
mm_br_e15_409381 ,1,chr1 ,29087673,29087694,+ ,(A)n ,Simple_repeat ,Simple_repeat ,+
mm_br_e15_409382 ,1,chr1 ,29087673,29087694,+ ,(A)n ,Simple_repeat ,Simple_repeat ,+
mm_br_e15_409383 ,1,chr1 ,29087673,29087694,+ ,(A)n ,Simple_repeat ,Simple_repeat ,+
mm_br_e15_409384 ,1,chr1 ,29087673,29087694,+ ,(A)n ,Simple_repeat ,Simple_repeat ,+
mm_br_e15_409385 ,1,chr1 ,29087673,29087694,+ ,(A)n ,Simple_repeat ,Simple_repeat ,+
mm_br_e15_409386 ,1,chr1 ,29087673,29087694,+ ,(A)n ,Simple_repeat ,Simple_repeat ,+
mm_br_e15_409387 ,1,chr1 ,29087673,29087694,+ ,(A)n ,Simple_repeat ,Simple_repeat ,+
mm_br_e15_409388 ,1,chr19 ,38864750,38864771,+ ,(A)n ,Simple_repeat ,Simple_repeat ,+
mm_br_e15_409389 ,1,chr11 ,112075804,112075825,+ ,(A)n ,Simple_repeat ,Simple_repeat ,+
mm_br_e15_409390 ,1,chr11 ,112075804,112075825,+ ,(A)n ,Simple_repeat ,Simple_repeat ,+
mm_br_e15_409391 ,1,chr3 ,42774069,42774090,+ ,(A)n ,Simple_repeat ,Simple_repeat ,+
mm_br_e15_409392 ,1,chr15 ,27247355,27247376,- ,AT_rich ,Low_complexity ,Low_complexity ,+
mm_br_e15_409393 ,1,chr15 ,27247355,27247376,- ,AT_rich ,Low_complexity ,Low_complexity ,+
mm_br_e15_409394 ,1,chr11 ,102787539,102787560,+ ,AT_rich ,Low_complexity ,Low_complexity ,+
mm_br_e15_409395 ,1,chr17 ,15045517,15045538,+ ,(A)n ,Simple_repeat ,Simple_repeat ,+
mm_br_e15_409396 ,1,chr17 ,15045517,15045538,+ ,(A)n ,Simple_repeat ,Simple_repeat ,+
mm_br_e15_409397 ,1,chr17 ,15045517,15045538,+ ,(A)n ,Simple_repeat ,Simple_repeat ,+
mm_br_e15_409398 ,1,chr17 ,15045517,15045538,+ ,(A)n ,Simple_repeat ,Simple_repeat ,+
mm_br_e15_409399 ,1,chr17 ,15045517,15045538,+ ,(A)n ,Simple_repeat ,Simple_repeat ,+
mm_br_e15_409400 ,1,chr17 ,15045517,15045538,+ ,(A)n ,Simple_repeat ,Simple_repeat ,+
mm_br_e15_409401 ,1,chr14 ,66367441,66367462,+ ,(A)n ,Simple_repeat ,Simple_repeat ,+
mm_br_e15_409402 ,1,chr14 ,66367441,66367462,+ ,(A)n ,Simple_repeat ,Simple_repeat ,+
mm_br_e15_409403 ,1,chr14 ,66367441,66367462,+ ,(A)n ,Simple_repeat ,Simple_repeat ,+
mm_br_e15_409404 ,1,chr8 ,112016010,112016031,- ,B4 ,SINE ,B4 ,-
mm_br_e15_409405 ,1,chr8 ,112016010,112016031,- ,B4 ,SINE ,B4 ,-
mm_br_e15_409406 ,1,chr4 ,106734409,106734430,+ ,(A)n ,Simple_repeat ,Simple_repeat ,+
mm_br_e15_409407 ,1,chr4 ,106734409,106734430,+ ,(A)n ,Simple_repeat ,Simple_repeat ,+
mm_br_e15_409408 ,1,chr4 ,106734409,106734430,+ ,(A)n ,Simple_repeat ,Simple_repeat ,+
mm_br_e15_409409 ,1,chr4 ,106734409,106734430,+ ,(A)n ,Simple_repeat ,Simple_repeat ,+
mm_br_e15_409410 ,1,chr4 ,106734409,106734430,+ ,(A)n ,Simple_repeat ,Simple_repeat ,+
mm_br_e15_409411 ,1,chr4 ,106734409,106734430,+ ,(A)n ,Simple_repeat ,Simple_repeat ,+
mm_br_e15_409412 ,1,chr4 ,106734409,106734430,+ ,(A)n ,Simple_repeat ,Simple_repeat ,+
mm_br_e15_409413 ,1,chr15 ,90587600,90587621,+ ,(A)n ,Simple_repeat ,Simple_repeat ,+
mm_br_e15_409414 ,1,chr6 ,40956086,40956107,+ ,L1_Mur2 ,LINE ,L1 ,+
mm_br_e15_409415 ,1,chrX ,45754133,45754154,- ,AT_rich ,Low_complexity ,Low_complexity ,+
mm_br_e15_409416 ,1,chrX ,45754133,45754154,- ,AT_rich ,Low_complexity ,Low_complexity ,+
mm_br_e15_409417 ,1,chrX ,45754133,45754154,- ,AT_rich ,Low_complexity ,Low_complexity ,+
mm_br_e15_409418 ,1,chrX ,45754133,45754154,- ,AT_rich ,Low_complexity ,Low_complexity ,+
mm_br_e15_409419 ,1,chrX ,45754133,45754154,- ,AT_rich ,Low_complexity ,Low_complexity ,+
mm_br_e15_409420 ,1,chrX ,45754133,45754154,- ,AT_rich ,Low_complexity ,Low_complexity ,+
mm_br_e15_409421 ,1,chrX ,45754133,45754154,- ,AT_rich ,Low_complexity ,Low_complexity ,+
mm_br_e15_409422 ,1,chrX ,45754133,45754154,- ,AT_rich ,Low_complexity ,Low_complexity ,+
mm_br_e15_409423 ,1,chrX ,45754133,45754154,- ,AT_rich ,Low_complexity ,Low_complexity ,+
mm_br_e15_409424 ,1,chr1 ,132448288,132448309,+ ,(A)n ,Simple_repeat ,Simple_repeat ,+
mm_br_e15_409425 ,1,chr1 ,132448288,132448309,+ ,(A)n ,Simple_repeat ,Simple_repeat ,+
mm_br_e15_409426 ,1,chr1 ,132448288,132448309,+ ,(A)n ,Simple_repeat ,Simple_repeat ,+
mm_br_e15_409427 ,1,chr1 ,132448288,132448309,+ ,(A)n ,Simple_repeat ,Simple_repeat ,+
mm_br_e15_409428 ,1,chr1 ,132448288,132448309,+ ,(A)n ,Simple_repeat ,Simple_repeat ,+
mm_br_e15_409429 ,1,chrX ,114839471,114839492,+ ,L1_Mur2 ,LINE ,L1 ,+
mm_br_e15_409430 ,1,chr5 ,92648412,92648433,+ ,B2_Mm2 ,SINE ,B2 ,+
mm_br_e15_409431 ,1,chr5 ,92648412,92648433,+ ,B2_Mm2 ,SINE ,B2 ,+
mm_br_e15_409432 ,1,chr4 ,127143954,127143975,+ ,(A)n ,Simple_repeat ,Simple_repeat ,+
mm_br_e15_409433 ,1,chr4 ,127143954,127143975,+ ,(A)n ,Simple_repeat ,Simple_repeat ,+
mm_br_e15_409434 ,1,chr5 ,92648412,92648433,+ ,B2_Mm2 ,SINE ,B2 ,+
mm_br_e15_409435 ,1,chr5 ,92648412,92648433,+ ,B2_Mm2 ,SINE ,B2 ,+
mm_br_e15_409436 ,1,chr1 ,36622472,36622493,+ ,A-rich ,Low_complexity ,Low_complexity ,+
mm_br_e15_409437 ,1,chr1 ,36622472,36622493,+ ,A-rich ,Low_complexity ,Low_complexity ,+
mm_br_e15_409438 ,1,chr5 ,92648412,92648433,+ ,B2_Mm2 ,SINE ,B2 ,+
mm_br_e15_409439 ,1,chr5 ,92648412,92648433,+ ,B2_Mm2 ,SINE ,B2 ,+
mm_br_e15_409440 ,1,chr4 ,127143954,127143975,+ ,(A)n ,Simple_repeat ,Simple_repeat ,+
mm_br_e15_409441 ,1,chr4 ,127143954,127143975,+ ,(A)n ,Simple_repeat ,Simple_repeat ,+
mm_br_e15_409442 ,1,chr14 ,40870782,40870803,+ ,(A)n ,Simple_repeat ,Simple_repeat ,+
mm_br_e15_409443 ,1,chr16 ,81674397,81674418,+ ,ORR1A2-int ,LTR ,MaLR ,-
mm_br_e15_409444 ,1,chr16 ,81674397,81674418,+ ,ORR1A2-int ,LTR ,MaLR ,-
mm_br_e15_409445 ,1,chr16 ,81674397,81674418,+ ,ORR1A2-int ,LTR ,MaLR ,-
mm_br_e15_409446 ,1,chr9 ,106774595,106774616,+ ,(A)n ,Simple_repeat ,Simple_repeat ,+
mm_br_e15_409447 ,1,chr9 ,93652313,93652334,+ ,L1_Rod ,LINE ,L1 ,+
mm_br_e15_409448 ,1,chr9 ,93652313,93652334,+ ,L1_Rod ,LINE ,L1 ,+
mm_br_e15_409449 ,1,chr9 ,93652313,93652334,+ ,L1_Rod ,LINE ,L1 ,+
mm_br_e15_409450 ,1,chr2 ,113374637,113374658,+ ,PB1D10 ,SINE ,Alu ,+
mm_br_e15_409451 ,1,chr14 ,11110541,11110562,+ ,(A)n ,Simple_repeat ,Simple_repeat ,+
mm_br_e15_409452 ,1,chr14 ,11110541,11110562,+ ,(A)n ,Simple_repeat ,Simple_repeat ,+
mm_br_e15_409453 ,1,chr6 ,128104161,128104182,+ ,A-rich ,Low_complexity ,Low_complexity ,+
mm_br_e15_409454 ,1,chr18 ,46268110,46268131,+ ,(A)n ,Simple_repeat ,Simple_repeat ,+
mm_br_e15_409455 ,1,chr18 ,46268110,46268131,+ ,(A)n ,Simple_repeat ,Simple_repeat ,+
mm_br_e15_409456 ,1,chr18 ,46268110,46268131,+ ,(A)n ,Simple_repeat ,Simple_repeat ,+
mm_br_e15_409457 ,1,chrX ,43553577,43553598,+ ,Lx7 ,LINE ,L1 ,+
mm_br_e15_409458 ,1,chr2 ,50095288,50095309,+ ,L1_Mus2 ,LINE ,L1 ,+
mm_br_e15_409459 ,1,chr10 ,84849456,84849477,+ ,AT_rich ,Low_complexity ,Low_complexity ,+
mm_br_e15_409460 ,1,chrX ,122180037,122180058,+ ,(A)n ,Simple_repeat ,Simple_repeat ,+
mm_br_e15_409461 ,1,chr17 ,60502006,60502027,+ ,ORR1D1-int ,LTR ,MaLR ,-
mm_br_e15_409462 ,1,chr17 ,60502006,60502027,+ ,ORR1D1-int ,LTR ,MaLR ,-
mm_br_e15_409463 ,1,chr17 ,60502006,60502027,+ ,ORR1D1-int ,LTR ,MaLR ,-
mm_br_e15_409464 ,1,chr17 ,60502006,60502027,+ ,ORR1D1-int ,LTR ,MaLR ,-
mm_br_e15_409465 ,1,chr6 ,21806354,21806375,+ ,(A)n ,Simple_repeat ,Simple_repeat ,+
mm_br_e15_409466 ,1,chr4 ,142456595,142456616,+ ,(A)n ,Simple_repeat ,Simple_repeat ,+
mm_br_e15_409467 ,1,chr2 ,157386622,157386643,+ ,(A)n ,Simple_repeat ,Simple_repeat ,+
mm_br_e15_409468 ,1,chr2 ,157386622,157386643,+ ,(A)n ,Simple_repeat ,Simple_repeat ,+
mm_br_e15_409469 ,1,chr2 ,157386622,157386643,+ ,(A)n ,Simple_repeat ,Simple_repeat ,+
mm_br_e15_409470 ,1,chr2 ,157386622,157386643,+ ,(A)n ,Simple_repeat ,Simple_repeat ,+
mm_br_e15_409471 ,1,chr11 ,89023089,89023110,- ,B4A ,SINE ,B4 ,-
mm_br_e15_409472 ,1,chr11 ,89023089,89023110,- ,B4A ,SINE ,B4 ,-
mm_br_e15_409473 ,1,chr11 ,89023089,89023110,- ,B4A ,SINE ,B4 ,-
mm_br_e15_409474 ,1,chr11 ,89023089,89023110,- ,B4A ,SINE ,B4 ,-
mm_br_e15_409475 ,1,chr11 ,89023089,89023110,- ,B4A ,SINE ,B4 ,-
mm_br_e15_409476 ,1,chr11 ,89023089,89023110,- ,B4A ,SINE ,B4 ,-
mm_br_e15_409477 ,1,chr12 ,5349563,5349584,+ ,A-rich ,Low_complexity ,Low_complexity ,+
mm_br_e15_409478 ,1,chr11 ,76155153,76155174,+ ,(A)n ,Simple_repeat ,Simple_repeat ,+
mm_br_e15_409479 ,1,chr11 ,76155153,76155174,+ ,(A)n ,Simple_repeat ,Simple_repeat ,+
mm_br_e15_409480 ,1,chr5 ,18054741,18054762,+ ,L1_Mur2 ,LINE ,L1 ,+
mm_br_e15_409481 ,1,chr2 ,34677150,34677171,+ ,RMER1A ,Other ,Other ,+
mm_br_e15_409482 ,1,chr17 ,21867291,21867312,+ ,B1_Mus2 ,SINE ,Alu ,+
mm_br_e15_409483 ,1,chr16 ,44973282,44973303,+ ,B1_Mm ,SINE ,Alu ,+
mm_br_e15_409484 ,1,chr2 ,37104203,37104224,+ ,L1Md_F3 ,LINE ,L1 ,+
mm_br_e15_409485 ,1,chr9 ,47889571,47889592,+ ,AT_rich ,Low_complexity ,Low_complexity ,+
mm_br_e15_409486 ,1,chr8 ,24330258,24330279,+ ,(A)n ,Simple_repeat ,Simple_repeat ,+
mm_br_e15_409487 ,1,chr8 ,24330258,24330279,+ ,(A)n ,Simple_repeat ,Simple_repeat ,+
mm_br_e15_409488 ,1,chr3 ,127553260,127553281,- ,B2_Mm1a ,SINE ,B2 ,-
mm_br_e15_409489 ,1,chr18 ,31879203,31879224,+ ,L1Md_T ,LINE ,L1 ,+
mm_br_e15_409490 ,1,chr18 ,31879203,31879224,+ ,L1Md_T ,LINE ,L1 ,+
mm_br_e15_409491 ,1,chr1 ,152133713,152133734,+ ,L1Md_F2 ,LINE ,L1 ,+
mm_br_e15_409492 ,1,chr13 ,17450166,17450187,+ ,B3 ,SINE ,B2 ,+
mm_br_e15_409493 ,1,chr12 ,8639880,8639901,+ ,L1M4b ,LINE ,L1 ,+
mm_br_e15_409494 ,1,chr12 ,95778175,95778196,+ ,RMER19B ,LTR ,ERVK ,+
mm_br_e15_409495 ,1,chr12 ,99852058,99852079,+ ,(CAAAA)n ,Simple_repeat ,Simple_repeat ,+
mm_br_e15_409496 ,1,chr17 ,33068288,33068309,+ ,(A)n ,Simple_repeat ,Simple_repeat ,+
mm_br_e15_409497 ,1,chr17 ,33068288,33068309,+ ,(A)n ,Simple_repeat ,Simple_repeat ,+
mm_br_e15_409498 ,1,chr2 ,15953105,15953126,+ ,ETnERV2-int ,LTR ,ERVK ,-
mm_br_e15_409499 ,1,chr1 ,47922045,47922066,+ ,(A)n ,Simple_repeat ,Simple_repeat ,+
mm_br_e15_409500 ,1,chr5 ,92457376,92457397,+ ,B3 ,SINE ,B2 ,+
mm_br_e15_409501 ,1,chr5 ,145371105,145371126,+ ,(A)n ,Simple_repeat ,Simple_repeat ,+
mm_br_e15_409502 ,1,chr7 ,17447490,17447511,+ ,B1_Mur1 ,SINE ,Alu ,+
mm_br_e15_409503 ,1,chr4 ,135434872,135434893,+ ,(A)n ,Simple_repeat ,Simple_repeat ,+
mm_br_e15_409504 ,1,chr4 ,69736158,69736179,+ ,L1Md_T ,LINE ,L1 ,+
mm_br_e15_409505 ,1,chr10 ,89438138,89438159,+ ,(TAAAA)n ,Simple_repeat ,Simple_repeat ,+
mm_br_e15_409506 ,1,chr16 ,35952893,35952914,+ ,B1_Mur1 ,SINE ,Alu ,+
mm_br_e15_409507 ,1,chr13 ,89797735,89797756,+ ,(A)n ,Simple_repeat ,Simple_repeat ,+
mm_br_e15_409508 ,1,chr10 ,12165094,12165115,+ ,(A)n ,Simple_repeat ,Simple_repeat ,+
mm_br_e15_409509 ,1,chr13 ,80732223,80732244,+ ,L1_Mur2 ,LINE ,L1 ,+
mm_br_e15_409510 ,1,chr13 ,80732223,80732244,+ ,L1_Mur2 ,LINE ,L1 ,+
mm_br_e15_409511 ,1,chr1 ,127119534,127119555,+ ,RMER1B ,Other ,Other ,-
mm_br_e15_409512 ,1,chrY_random ,31726016,31726037,+ ,(CAAAA)n ,Simple_repeat ,Simple_repeat ,+
mm_br_e15_409513 ,1,chrY_random ,31726016,31726037,+ ,(CAAAA)n ,Simple_repeat ,Simple_repeat ,+
mm_br_e15_409514 ,1,chr7 ,87850326,87850347,+ ,B2_Mm2 ,SINE ,B2 ,+
mm_br_e15_409538 ,1,chr2 ,11427823,11427844,+ ,B1_Mm ,SINE ,Alu ,+
mm_br_e15_409539 ,1,chr17 ,17092965,17092986,+ ,L1_Mus2 ,LINE ,L1 ,-
mm_br_e15_409540 ,1,chr5 ,124847094,124847115,+ ,(A)n ,Simple_repeat ,Simple_repeat ,+
mm_br_e15_409541 ,1,chr5 ,124847094,124847115,+ ,(A)n ,Simple_repeat ,Simple_repeat ,+
mm_br_e15_409542 ,1,chr5 ,124847094,124847115,+ ,(A)n ,Simple_repeat ,Simple_repeat ,+
mm_br_e15_409543 ,1,chr11 ,95035485,95035506,+ ,(A)n ,Simple_repeat ,Simple_repeat ,+
mm_br_e15_409544 ,1,chr9 ,75450556,75450577,+ ,(A)n ,Simple_repeat ,Simple_repeat ,+
mm_br_e15_409545 ,1,chr13 ,18439622,18439643,+ ,A-rich ,Low_complexity ,Low_complexity ,+
mm_br_e15_409546 ,1,chr1 ,123165846,123165867,+ ,L1Md_F ,LINE ,L1 ,+
mm_br_e15_409547 ,1,chr11 ,116921171,116921192,+ ,AT_rich ,Low_complexity ,Low_complexity ,+
mm_br_e15_409548 ,1,chr2 ,154345565,154345586,+ ,AT_rich ,Low_complexity ,Low_complexity ,+
mm_br_e15_409549 ,1,chr16 ,3997141,3997162,+ ,ORR1A2 ,LTR ,MaLR ,+
mm_br_e15_409550 ,1,chrX ,63523966,63523987,+ ,MLT2B4 ,LTR ,ERVL ,-
mm_br_e15_409551 ,1,chr6 ,74320393,74320414,+ ,RLTR41 ,LTR ,ERV1 ,+
mm_br_e15_409552 ,1,chr3 ,43074177,43074198,+ ,(A)n ,Simple_repeat ,Simple_repeat ,+
mm_br_e15_409553 ,1,chr15 ,101764421,101764442,+ ,B4A ,SINE ,B4 ,+
mm_br_e15_409554 ,1,chr7 ,28529924,28529945,+ ,L1_Mur3 ,LINE ,L1 ,-
mm_br_e15_409555 ,1,chr7 ,28529924,28529945,+ ,L1_Mur3 ,LINE ,L1 ,-
mm_br_e15_409556 ,1,chr13 ,32946260,32946281,+ ,L1_Mur3 ,LINE ,L1 ,+
mm_br_e15_409557 ,1,chr12 ,51430561,51430582,+ ,L1Md_F2 ,LINE ,L1 ,+
mm_br_e15_409558 ,1,chr17 ,82527641,82527662,+ ,L1Md_T ,LINE ,L1 ,+
mm_br_e15_409559 ,1,chr17 ,82527641,82527662,+ ,L1Md_T ,LINE ,L1 ,+
mm_br_e15_409560 ,1,chr14 ,12372444,12372465,+ ,(A)n ,Simple_repeat ,Simple_repeat ,+
mm_br_e15_409561 ,1,chr8 ,128105678,128105699,+ ,(A)n ,Simple_repeat ,Simple_repeat ,+
mm_br_e15_409562 ,1,chr10 ,10946749,10946770,+ ,(A)n ,Simple_repeat ,Simple_repeat ,+
mm_br_e15_409563 ,1,chr10 ,10946749,10946770,+ ,(A)n ,Simple_repeat ,Simple_repeat ,+
mm_br_e15_409564 ,1,chr7 ,52914392,52914413,+ ,RLTR19-int ,LTR ,ERVK ,+
mm_br_e15_409565 ,1,chr17 ,7884600,7884621,+ ,RLTR21 ,LTR ,ERVK ,-
mm_br_e15_409566 ,1,chr17 ,7884600,7884621,+ ,RLTR21 ,LTR ,ERVK ,-
mm_br_e15_409567 ,1,chr17 ,7884600,7884621,+ ,RLTR21 ,LTR ,ERVK ,-
mm_br_e15_409568 ,1,chr3 ,133222159,133222180,+ ,(A)n ,Simple_repeat ,Simple_repeat ,+
mm_br_e15_409569 ,1,chr3 ,133222159,133222180,+ ,(A)n ,Simple_repeat ,Simple_repeat ,+
mm_br_e15_409570 ,1,chr3 ,133222159,133222180,+ ,(A)n ,Simple_repeat ,Simple_repeat ,+
mm_br_e15_409571 ,1,chr3 ,133222159,133222180,+ ,(A)n ,Simple_repeat ,Simple_repeat ,+
mm_br_e15_409572 ,1,chr4 ,79014293,79014314,+ ,L1_Mur2 ,LINE ,L1 ,+
mm_br_e15_409573 ,1,chr8 ,112002617,112002638,+ ,(A)n ,Simple_repeat ,Simple_repeat ,+
mm_br_e15_409574 ,1,chr14 ,90757492,90757513,+ ,B1_Mus2 ,SINE ,Alu ,+
mm_br_e15_409575 ,1,chr3 ,27224009,27224030,+ ,(A)n ,Simple_repeat ,Simple_repeat ,+
mm_br_e15_409576 ,1,chr9 ,63512494,63512515,+ ,(A)n ,Simple_repeat ,Simple_repeat ,+
mm_br_e15_409577 ,1,chr9 ,63512494,63512515,+ ,(A)n ,Simple_repeat ,Simple_repeat ,+
mm_br_e15_409578 ,1,chr11 ,54348118,54348139,+ ,(A)n ,Simple_repeat ,Simple_repeat ,+
mm_br_e15_409579 ,1,chr11 ,54348118,54348139,+ ,(A)n ,Simple_repeat ,Simple_repeat ,+
mm_br_e15_409580 ,1,chr10 ,98082188,98082209,+ ,(A)n ,Simple_repeat ,Simple_repeat ,+
mm_br_e15_409581 ,1,chr10 ,98082188,98082209,+ ,(A)n ,Simple_repeat ,Simple_repeat ,+
mm_br_e15_409582 ,1,chr10 ,98082188,98082209,+ ,(A)n ,Simple_repeat ,Simple_repeat ,+
mm_br_e15_409583 ,1,chr10 ,98082188,98082209,+ ,(A)n ,Simple_repeat ,Simple_repeat ,+
mm_br_e15_409584 ,1,chr10 ,98082188,98082209,+ ,(A)n ,Simple_repeat ,Simple_repeat ,+
mm_br_e15_409585 ,1,chr10 ,98082188,98082209,+ ,(A)n ,Simple_repeat ,Simple_repeat ,+
mm_br_e15_409586 ,1,chr10 ,98082188,98082209,+ ,(A)n ,Simple_repeat ,Simple_repeat ,+
mm_br_e15_409587 ,1,chr11 ,104176076,104176097,+ ,(A)n ,Simple_repeat ,Simple_repeat ,+
mm_br_e15_409588 ,1,chr11 ,104176076,104176097,+ ,(A)n ,Simple_repeat ,Simple_repeat ,+
mm_br_e15_409589 ,1,chr11 ,104176076,104176097,+ ,(A)n ,Simple_repeat ,Simple_repeat ,+
mm_br_e15_409590 ,1,chr11 ,104176076,104176097,+ ,(A)n ,Simple_repeat ,Simple_repeat ,+
mm_br_e15_409591 ,1,chr11 ,104176076,104176097,+ ,(A)n ,Simple_repeat ,Simple_repeat ,+
mm_br_e15_409592 ,1,chr11 ,104176076,104176097,+ ,(A)n ,Simple_repeat ,Simple_repeat ,+
mm_br_e15_409593 ,1,chr11 ,104176076,104176097,+ ,(A)n ,Simple_repeat ,Simple_repeat ,+
mm_br_e15_409594 ,1,chr11 ,104176076,104176097,+ ,(A)n ,Simple_repeat ,Simple_repeat ,+
mm_br_e15_409595 ,1,chr11 ,104176076,104176097,+ ,(A)n ,Simple_repeat ,Simple_repeat ,+
mm_br_e15_409596 ,1,chr11 ,104176076,104176097,+ ,(A)n ,Simple_repeat ,Simple_repeat ,+
mm_br_e15_409597 ,1,chr11 ,104176076,104176097,+ ,(A)n ,Simple_repeat ,Simple_repeat ,+
mm_br_e15_409598 ,1,chr11 ,104176076,104176097,+ ,(A)n ,Simple_repeat ,Simple_repeat ,+
mm_br_e15_409599 ,1,chr11 ,104176076,104176097,+ ,(A)n ,Simple_repeat ,Simple_repeat ,+
mm_br_e15_409600 ,1,chr11 ,104176076,104176097,+ ,(A)n ,Simple_repeat ,Simple_repeat ,+
mm_br_e15_409601 ,1,chr11 ,104176076,104176097,+ ,(A)n ,Simple_repeat ,Simple_repeat ,+
mm_br_e15_409602 ,1,chr11 ,104176076,104176097,+ ,(A)n ,Simple_repeat ,Simple_repeat ,+
mm_br_e15_409603 ,1,chr11 ,104176076,104176097,+ ,(A)n ,Simple_repeat ,Simple_repeat ,+
mm_br_e15_409604 ,1,chr11 ,104176076,104176097,+ ,(A)n ,Simple_repeat ,Simple_repeat ,+
mm_br_e15_409605 ,1,chr11 ,104176076,104176097,+ ,(A)n ,Simple_repeat ,Simple_repeat ,+
mm_br_e15_409606 ,1,chr11 ,104176076,104176097,+ ,(A)n ,Simple_repeat ,Simple_repeat ,+
mm_br_e15_409607 ,1,chr11 ,104176076,104176097,+ ,(A)n ,Simple_repeat ,Simple_repeat ,+
mm_br_e15_409608 ,1,chr11 ,104176076,104176097,+ ,(A)n ,Simple_repeat ,Simple_repeat ,+
mm_br_e15_409609 ,1,chr11 ,104176076,104176097,+ ,(A)n ,Simple_repeat ,Simple_repeat ,+
mm_br_e15_409610 ,1,chr11 ,104176076,104176097,+ ,(A)n ,Simple_repeat ,Simple_repeat ,+
mm_br_e15_409611 ,1,chr11 ,104176076,104176097,+ ,(A)n ,Simple_repeat ,Simple_repeat ,+
mm_br_e15_409612 ,1,chr11 ,104176076,104176097,+ ,(A)n ,Simple_repeat ,Simple_repeat ,+
mm_br_e15_409613 ,1,chr11 ,104176076,104176097,+ ,(A)n ,Simple_repeat ,Simple_repeat ,+
mm_br_e15_409614 ,1,chr11 ,104176076,104176097,+ ,(A)n ,Simple_repeat ,Simple_repeat ,+
mm_br_e15_409615 ,1,chr11 ,104176076,104176097,+ ,(A)n ,Simple_repeat ,Simple_repeat ,+
mm_br_e15_409616 ,1,chr11 ,104176076,104176097,+ ,(A)n ,Simple_repeat ,Simple_repeat ,+
mm_br_e15_409617 ,1,chr11 ,104176076,104176097,+ ,(A)n ,Simple_repeat ,Simple_repeat ,+
mm_br_e15_409618 ,1,chr11 ,104176076,104176097,+ ,(A)n ,Simple_repeat ,Simple_repeat ,+
mm_br_e15_409619 ,1,chr13 ,115176160,115176181,+ ,(A)n ,Simple_repeat ,Simple_repeat ,+
mm_br_e15_409620 ,1,chr5 ,13313946,13313967,+ ,(A)n ,Simple_repeat ,Simple_repeat ,+
mm_br_e15_409621 ,1,chr5 ,13313946,13313967,+ ,(A)n ,Simple_repeat ,Simple_repeat ,+
mm_br_e15_409622 ,1,chr7 ,97203898,97203919,+ ,L1M5 ,LINE ,L1 ,-
mm_br_e15_409623 ,1,chr7 ,97203898,97203919,+ ,L1M5 ,LINE ,L1 ,-
mm_br_e15_409624 ,1,chr13 ,35522579,35522600,+ ,(A)n ,Simple_repeat ,Simple_repeat ,+
mm_br_e15_409625 ,1,chrX ,81616503,81616524,+ ,(A)n ,Simple_repeat ,Simple_repeat ,+
mm_br_e15_409626 ,1,chrX ,81616503,81616524,+ ,(A)n ,Simple_repeat ,Simple_repeat ,+
mm_br_e15_409627 ,1,chrX ,81616503,81616524,+ ,(A)n ,Simple_repeat ,Simple_repeat ,+
mm_br_e15_409628 ,1,chrX ,81616503,81616524,+ ,(A)n ,Simple_repeat ,Simple_repeat ,+
mm_br_e15_409629 ,1,chrX ,81616503,81616524,+ ,(A)n ,Simple_repeat ,Simple_repeat ,+
mm_br_e15_409630 ,1,chrX ,81616503,81616524,+ ,(A)n ,Simple_repeat ,Simple_repeat ,+
mm_br_e15_409631 ,1,chrX ,81616503,81616524,+ ,(A)n ,Simple_repeat ,Simple_repeat ,+
mm_br_e15_409632 ,1,chrX ,81616503,81616524,+ ,(A)n ,Simple_repeat ,Simple_repeat ,+
mm_br_e15_409633 ,1,chrX ,81616503,81616524,+ ,(A)n ,Simple_repeat ,Simple_repeat ,+
mm_br_e15_409634 ,1,chrX ,81616503,81616524,+ ,(A)n ,Simple_repeat ,Simple_repeat ,+
mm_br_e15_409635 ,1,chrX ,81616503,81616524,+ ,(A)n ,Simple_repeat ,Simple_repeat ,+
mm_br_e15_409636 ,1,chrX ,81616503,81616524,+ ,(A)n ,Simple_repeat ,Simple_repeat ,+
mm_br_e15_409637 ,1,chrX ,81616503,81616524,+ ,(A)n ,Simple_repeat ,Simple_repeat ,+
mm_br_e15_409638 ,1,chrX ,81616503,81616524,+ ,(A)n ,Simple_repeat ,Simple_repeat ,+
mm_br_e15_409639 ,1,chrX ,81616503,81616524,+ ,(A)n ,Simple_repeat ,Simple_repeat ,+
mm_br_e15_409640 ,1,chr18 ,75080706,75080727,+ ,ID_B1 ,SINE ,B4 ,+
mm_br_e15_409641 ,1,chr18 ,75080706,75080727,+ ,ID_B1 ,SINE ,B4 ,+
mm_br_e15_409642 ,1,chr18 ,75080706,75080727,+ ,ID_B1 ,SINE ,B4 ,+
mm_br_e15_409643 ,1,chr3 ,7543922,7543943,+ ,L1Md_F2 ,LINE ,L1 ,+
mm_br_e15_409644 ,1,chr2 ,39041078,39041099,+ ,ID_B1 ,SINE ,B4 ,+
mm_br_e15_409645 ,1,chr10 ,115273635,115273656,+ ,B1_Mm ,SINE ,Alu ,+
mm_br_e15_409646 ,1,chr10 ,115273635,115273656,+ ,B1_Mm ,SINE ,Alu ,+
mm_br_e15_409647 ,1,chr10 ,115273635,115273656,+ ,B1_Mm ,SINE ,Alu ,+
mm_br_e15_409648 ,1,chr11 ,15138774,15138795,+ ,B1_Mm ,SINE ,Alu ,+
mm_br_e15_409649 ,1,chr9 ,117598567,117598588,+ ,L1MEc ,LINE ,L1 ,+
mm_br_e15_409650 ,1,chr11 ,70245569,70245590,+ ,(A)n ,Simple_repeat ,Simple_repeat ,+
mm_br_e15_409651 ,1,chrX ,59696779,59696800,+ ,AT_rich ,Low_complexity ,Low_complexity ,+
mm_br_e15_409652 ,1,chr3 ,143774047,143774068,+ ,(A)n ,Simple_repeat ,Simple_repeat ,+
mm_br_e15_409653 ,1,chr4 ,17504943,17504964,+ ,(A)n ,Simple_repeat ,Simple_repeat ,+
mm_br_e15_409654 ,1,chr10 ,62077011,62077032,+ ,Lx3_Mus ,LINE ,L1 ,+
mm_br_e15_409655 ,1,chr10 ,62077011,62077032,+ ,Lx3_Mus ,LINE ,L1 ,+
mm_br_e15_409656 ,1,chr10 ,62077011,62077032,+ ,Lx3_Mus ,LINE ,L1 ,+
mm_br_e15_409657 ,1,chr10 ,62077011,62077032,+ ,Lx3_Mus ,LINE ,L1 ,+
mm_br_e15_409658 ,1,chr10 ,62077011,62077032,+ ,Lx3_Mus ,LINE ,L1 ,+
mm_br_e15_409659 ,1,chr10 ,62077011,62077032,+ ,Lx3_Mus ,LINE ,L1 ,+
mm_br_e15_409660 ,1,chr4 ,122536429,122536450,+ ,(A)n ,Simple_repeat ,Simple_repeat ,+
mm_br_e15_409661 ,1,chr2 ,37563848,37563869,+ ,ID_B1 ,SINE ,B4 ,+
mm_br_e15_409662 ,1,chr2 ,37563848,37563869,+ ,ID_B1 ,SINE ,B4 ,+
mm_br_e15_409663 ,1,chr2 ,37563848,37563869,+ ,ID_B1 ,SINE ,B4 ,+
mm_br_e15_409664 ,1,chr2 ,37563848,37563869,+ ,ID_B1 ,SINE ,B4 ,+
mm_br_e15_409665 ,1,chr5 ,103765959,103765980,+ ,(A)n ,Simple_repeat ,Simple_repeat ,+
mm_br_e15_409666 ,1,chrX ,41849076,41849097,+ ,L1MC ,LINE ,L1 ,+
mm_br_e15_409667 ,1,chr9 ,64058823,64058844,+ ,MTD ,LTR ,MaLR ,+
mm_br_e15_409668 ,1,chr7 ,133774066,133774087,+ ,A-rich ,Low_complexity ,Low_complexity ,+
mm_br_e15_409669 ,1,chr1 ,113597524,113597545,+ ,AT_rich ,Low_complexity ,Low_complexity ,+
mm_br_e15_409670 ,1,chr14 ,113715943,113715964,+ ,(A)n ,Simple_repeat ,Simple_repeat ,+
mm_br_e15_409671 ,1,chr14 ,23842325,23842346,+ ,L1Md_T ,LINE ,L1 ,+
mm_br_e15_409672 ,1,chr2 ,6870689,6870710,+ ,(A)n ,Simple_repeat ,Simple_repeat ,+
mm_br_e15_409673 ,1,chr4 ,108501266,108501287,+ ,(A)n ,Simple_repeat ,Simple_repeat ,+
mm_br_e15_409674 ,1,chr7 ,80726541,80726562,+ ,AT_rich ,Low_complexity ,Low_complexity ,+
mm_br_e15_409675 ,1,chr7 ,80726541,80726562,+ ,AT_rich ,Low_complexity ,Low_complexity ,+
mm_br_e15_409676 ,1,chr3 ,94247015,94247036,+ ,(A)n ,Simple_repeat ,Simple_repeat ,+
mm_br_e15_409677 ,1,chr12 ,82024304,82024325,+ ,(A)n ,Simple_repeat ,Simple_repeat ,+
mm_br_e15_409678 ,1,chr1 ,79719439,79719460,+ ,(A)n ,Simple_repeat ,Simple_repeat ,+
mm_br_e15_409679 ,1,chr6 ,64417084,64417105,+ ,(A)n ,Simple_repeat ,Simple_repeat ,+
mm_br_e15_409680 ,1,chr6 ,118383089,118383110,+ ,(A)n ,Simple_repeat ,Simple_repeat ,+
mm_br_e15_409681 ,1,chr6 ,118383089,118383110,+ ,(A)n ,Simple_repeat ,Simple_repeat ,+
mm_br_e15_409682 ,1,chrX ,62489586,62489607,+ ,MTC ,LTR ,MaLR ,+
mm_br_e15_409683 ,1,chrX ,62489586,62489607,+ ,MTC ,LTR ,MaLR ,+
mm_br_e15_409684 ,1,chr2 ,34206154,34206175,+ ,A-rich ,Low_complexity ,Low_complexity ,+
mm_br_e15_409685 ,1,chr2 ,34206154,34206175,+ ,A-rich ,Low_complexity ,Low_complexity ,+
mm_br_e15_409687 ,1,chr10 ,127649398,127649419,+ ,B1_Mur2 ,SINE ,Alu ,+
mm_br_e15_409688 ,1,chr3 ,94439180,94439201,+ ,L1MB7 ,LINE ,L1 ,+
mm_br_e15_409689 ,1,chr6 ,101282615,101282636,+ ,(A)n ,Simple_repeat ,Simple_repeat ,+
mm_br_e15_409690 ,1,chr3 ,51497701,51497722,+ ,(A)n ,Simple_repeat ,Simple_repeat ,+
mm_br_e15_409691 ,1,chr7 ,113801207,113801228,+ ,ETnERV2-int ,LTR ,ERVK ,-
mm_br_e15_409694 ,1,chr5 ,110304215,110304236,+ ,L1Md_F2 ,LINE ,L1 ,+
mm_br_e15_409695 ,1,chr12 ,20333645,20333666,+ ,RLTR11A2 ,LTR ,ERVK ,+
mm_br_e15_409696 ,1,chr16 ,94992045,94992066,+ ,(A)n ,Simple_repeat ,Simple_repeat ,+
mm_br_e15_409697 ,1,chr16 ,94992045,94992066,+ ,(A)n ,Simple_repeat ,Simple_repeat ,+
mm_br_e15_409698 ,1,chr14 ,52750251,52750272,+ ,(A)n ,Simple_repeat ,Simple_repeat ,+
mm_br_e15_409704 ,1,chr11 ,45545828,45545849,+ ,A-rich ,Low_complexity ,Low_complexity ,+
mm_br_e15_409705 ,1,chrX ,93469949,93469970,+ ,L1Md_F2 ,LINE ,L1 ,+
mm_br_e15_409706 ,1,chr6 ,7518661,7518682,+ ,(A)n ,Simple_repeat ,Simple_repeat ,+
mm_br_e15_409707 ,1,chr6 ,7518661,7518682,+ ,(A)n ,Simple_repeat ,Simple_repeat ,+
mm_br_e15_409708 ,1,chr16 ,30633109,30633130,+ ,(A)n ,Simple_repeat ,Simple_repeat ,+
mm_br_e15_409709 ,1,chr16 ,30633109,30633130,+ ,(A)n ,Simple_repeat ,Simple_repeat ,+
mm_br_e15_409710 ,1,chrY_random ,21025670,21025691,+ ,RNLTR23 ,LTR ,ERVK ,-
mm_br_e15_409711 ,1,chrY_random ,15230698,15230719,+ ,(A)n ,Simple_repeat ,Simple_repeat ,+
mm_br_e15_409712 ,1,chr11 ,72051580,72051601,+ ,L1ME2 ,LINE ,L1 ,+
mm_br_e15_409713 ,1,chr8 ,113820038,113820059,+ ,B2_Mm1a ,SINE ,B2 ,+
mm_br_e15_409714 ,1,chr14 ,87479388,87479409,+ ,(A)n ,Simple_repeat ,Simple_repeat ,+
mm_br_e15_409715 ,1,chr6 ,117668892,117668913,+ ,(A)n ,Simple_repeat ,Simple_repeat ,+
mm_br_e15_409716 ,1,chr13 ,115846747,115846768,+ ,(A)n ,Simple_repeat ,Simple_repeat ,+
mm_br_e15_409717 ,1,chr13 ,115846747,115846768,+ ,(A)n ,Simple_repeat ,Simple_repeat ,+
mm_br_e15_409718 ,1,chr18 ,73254349,73254370,+ ,(A)n ,Simple_repeat ,Simple_repeat ,+
mm_br_e15_409719 ,1,chr19 ,38864749,38864770,+ ,(A)n ,Simple_repeat ,Simple_repeat ,+
mm_br_e15_409720 ,1,chr19 ,38864749,38864770,+ ,(A)n ,Simple_repeat ,Simple_repeat ,+
mm_br_e15_409721 ,1,chr19 ,38864749,38864770,+ ,(A)n ,Simple_repeat ,Simple_repeat ,+
mm_br_e15_409722 ,1,chr19 ,38864749,38864770,+ ,(A)n ,Simple_repeat ,Simple_repeat ,+
mm_br_e15_409723 ,1,chr19 ,38864749,38864770,+ ,(A)n ,Simple_repeat ,Simple_repeat ,+
mm_br_e15_409724 ,1,chr19 ,38864749,38864770,+ ,(A)n ,Simple_repeat ,Simple_repeat ,+
mm_br_e15_409725 ,1,chr19 ,38864749,38864770,+ ,(A)n ,Simple_repeat ,Simple_repeat ,+
mm_br_e15_409726 ,1,chr19 ,38864749,38864770,+ ,(A)n ,Simple_repeat ,Simple_repeat ,+
mm_br_e15_409727 ,1,chr19 ,38864749,38864770,+ ,(A)n ,Simple_repeat ,Simple_repeat ,+
mm_br_e15_409728 ,1,chr19 ,38864749,38864770,+ ,(A)n ,Simple_repeat ,Simple_repeat ,+
mm_br_e15_409729 ,1,chr19 ,38864749,38864770,+ ,(A)n ,Simple_repeat ,Simple_repeat ,+
mm_br_e15_409730 ,1,chr19 ,38864749,38864770,+ ,(A)n ,Simple_repeat ,Simple_repeat ,+
mm_br_e15_409731 ,1,chr19 ,38864749,38864770,+ ,(A)n ,Simple_repeat ,Simple_repeat ,+
mm_br_e15_409732 ,1,chr19 ,38864749,38864770,+ ,(A)n ,Simple_repeat ,Simple_repeat ,+
mm_br_e15_409733 ,1,chr19 ,38864749,38864770,+ ,(A)n ,Simple_repeat ,Simple_repeat ,+
mm_br_e15_409734 ,1,chr19 ,38864749,38864770,+ ,(A)n ,Simple_repeat ,Simple_repeat ,+
mm_br_e15_409735 ,1,chr19 ,38864749,38864770,+ ,(A)n ,Simple_repeat ,Simple_repeat ,+
mm_br_e15_409736 ,1,chr2 ,38802509,38802530,+ ,(A)n ,Simple_repeat ,Simple_repeat ,+
mm_br_e15_409737 ,1,chr2 ,38802509,38802530,+ ,(A)n ,Simple_repeat ,Simple_repeat ,+
mm_br_e15_409738 ,1,chr16 ,83036373,83036394,+ ,(A)n ,Simple_repeat ,Simple_repeat ,+
mm_br_e15_409739 ,1,chr16 ,83036373,83036394,+ ,(A)n ,Simple_repeat ,Simple_repeat ,+
mm_br_e15_409740 ,1,chr17 ,15045516,15045537,+ ,(A)n ,Simple_repeat ,Simple_repeat ,+
mm_br_e15_409741 ,1,chr6 ,104049391,104049412,+ ,(A)n ,Simple_repeat ,Simple_repeat ,+
mm_br_e15_409742 ,1,chr6 ,104049391,104049412,+ ,(A)n ,Simple_repeat ,Simple_repeat ,+
mm_br_e15_409743 ,1,chr6 ,104049391,104049412,+ ,(A)n ,Simple_repeat ,Simple_repeat ,+
mm_br_e15_409744 ,1,chr3 ,121898023,121898044,+ ,(A)n ,Simple_repeat ,Simple_repeat ,+
mm_br_e15_409745 ,1,chr3 ,121898023,121898044,+ ,(A)n ,Simple_repeat ,Simple_repeat ,+
mm_br_e15_409746 ,1,chr3 ,121898023,121898044,+ ,(A)n ,Simple_repeat ,Simple_repeat ,+
mm_br_e15_409747 ,1,chr3 ,121898023,121898044,+ ,(A)n ,Simple_repeat ,Simple_repeat ,+
mm_br_e15_409748 ,1,chr3 ,121898023,121898044,+ ,(A)n ,Simple_repeat ,Simple_repeat ,+
mm_br_e15_409749 ,1,chr11 ,36637070,36637091,+ ,(A)n ,Simple_repeat ,Simple_repeat ,+
mm_br_e15_409750 ,1,chr6 ,6768037,6768058,+ ,(A)n ,Simple_repeat ,Simple_repeat ,+
mm_br_e15_409751 ,1,chr6 ,6768037,6768058,+ ,(A)n ,Simple_repeat ,Simple_repeat ,+
mm_br_e15_409752 ,1,chr6 ,118383023,118383044,+ ,(A)n ,Simple_repeat ,Simple_repeat ,+
mm_br_e15_409753 ,1,chr6 ,118383023,118383044,+ ,(A)n ,Simple_repeat ,Simple_repeat ,+
mm_br_e15_409754 ,1,chr6 ,6768037,6768058,+ ,(A)n ,Simple_repeat ,Simple_repeat ,+
mm_br_e15_409755 ,1,chr6 ,6768037,6768058,+ ,(A)n ,Simple_repeat ,Simple_repeat ,+
mm_br_e15_409756 ,1,chr6 ,118383023,118383044,+ ,(A)n ,Simple_repeat ,Simple_repeat ,+
mm_br_e15_409757 ,1,chr6 ,118383023,118383044,+ ,(A)n ,Simple_repeat ,Simple_repeat ,+
mm_br_e15_409758 ,1,chr6 ,6768037,6768058,+ ,(A)n ,Simple_repeat ,Simple_repeat ,+
mm_br_e15_409759 ,1,chr6 ,6768037,6768058,+ ,(A)n ,Simple_repeat ,Simple_repeat ,+
mm_br_e15_409760 ,1,chrX ,126771643,126771664,+ ,ID_B1 ,SINE ,B4 ,+
mm_br_e15_409761 ,1,chr6 ,79513907,79513928,+ ,Lx8 ,LINE ,L1 ,+
mm_br_e15_409762 ,1,chr17 ,11457517,11457538,+ ,(A)n ,Simple_repeat ,Simple_repeat ,+
mm_br_e15_409763 ,1,chr17 ,11457517,11457538,+ ,(A)n ,Simple_repeat ,Simple_repeat ,+
mm_br_e15_409764 ,1,chr17 ,11457517,11457538,+ ,(A)n ,Simple_repeat ,Simple_repeat ,+
mm_br_e15_409765 ,1,chr17 ,11457517,11457538,+ ,(A)n ,Simple_repeat ,Simple_repeat ,+
mm_br_e15_409766 ,1,chr5 ,119170124,119170145,+ ,(A)n ,Simple_repeat ,Simple_repeat ,+
mm_br_e15_409767 ,1,chr5 ,119170124,119170145,+ ,(A)n ,Simple_repeat ,Simple_repeat ,+
mm_br_e15_409768 ,1,chr8 ,7608274,7608295,+ ,Lx2 ,LINE ,L1 ,+
mm_br_e15_409769 ,1,chr8 ,7608274,7608295,+ ,Lx2 ,LINE ,L1 ,+
mm_br_e15_409770 ,1,chr8 ,7608274,7608295,+ ,Lx2 ,LINE ,L1 ,+
mm_br_e15_409771 ,1,chr8 ,7608274,7608295,+ ,Lx2 ,LINE ,L1 ,+
mm_br_e15_409772 ,1,chr4 ,127143953,127143974,+ ,(A)n ,Simple_repeat ,Simple_repeat ,+
mm_br_e15_409773 ,1,chr4 ,127143953,127143974,+ ,(A)n ,Simple_repeat ,Simple_repeat ,+
mm_br_e15_409774 ,1,chr8 ,7608274,7608295,+ ,Lx2 ,LINE ,L1 ,+
mm_br_e15_409775 ,1,chr8 ,7608274,7608295,+ ,Lx2 ,LINE ,L1 ,+
mm_br_e15_409776 ,1,chr5 ,119170124,119170145,+ ,(A)n ,Simple_repeat ,Simple_repeat ,+
mm_br_e15_409777 ,1,chr5 ,119170124,119170145,+ ,(A)n ,Simple_repeat ,Simple_repeat ,+
mm_br_e15_409778 ,1,chr8 ,7608274,7608295,+ ,Lx2 ,LINE ,L1 ,+
mm_br_e15_409779 ,1,chr8 ,7608274,7608295,+ ,Lx2 ,LINE ,L1 ,+
mm_br_e15_409780 ,1,chr1 ,184812809,184812830,+ ,(A)n ,Simple_repeat ,Simple_repeat ,+
mm_br_e15_409781 ,1,chr4 ,76092641,76092662,+ ,AT_rich ,Low_complexity ,Low_complexity ,+
mm_br_e15_409782 ,1,chrY_random ,15785679,15785700,+ ,(A)n ,Simple_repeat ,Simple_repeat ,+
mm_br_e15_409783 ,1,chrY_random ,15785679,15785700,+ ,(A)n ,Simple_repeat ,Simple_repeat ,+
mm_br_e15_409784 ,1,chr15 ,53530846,53530867,+ ,(A)n ,Simple_repeat ,Simple_repeat ,+
mm_br_e15_409785 ,1,chr15 ,53530846,53530867,+ ,(A)n ,Simple_repeat ,Simple_repeat ,+
mm_br_e15_409786 ,1,chr3 ,15930178,15930199,+ ,L1VL1 ,LINE ,L1 ,+
mm_br_e15_409787 ,1,chr3 ,15930178,15930199,+ ,L1VL1 ,LINE ,L1 ,+
mm_br_e15_409788 ,1,chr17 ,66569480,66569501,+ ,A-rich ,Low_complexity ,Low_complexity ,+
mm_br_e15_409789 ,1,chr17 ,66569480,66569501,+ ,A-rich ,Low_complexity ,Low_complexity ,+
mm_br_e15_409790 ,1,chr17 ,66569480,66569501,+ ,A-rich ,Low_complexity ,Low_complexity ,+
mm_br_e15_409791 ,1,chr17 ,66569480,66569501,+ ,A-rich ,Low_complexity ,Low_complexity ,+
mm_br_e15_409792 ,1,chrUn_random ,3641495,3641516,+ ,AT_rich ,Low_complexity ,Low_complexity ,+
mm_br_e15_409793 ,1,chrUn_random ,3641495,3641516,+ ,AT_rich ,Low_complexity ,Low_complexity ,+
mm_br_e15_409794 ,1,chrY_random ,35631729,35631750,+ ,(A)n ,Simple_repeat ,Simple_repeat ,+
mm_br_e15_409795 ,1,chr2 ,30065688,30065709,+ ,RLTR21 ,LTR ,ERVK ,-
mm_br_e15_409796 ,1,chr2 ,30065688,30065709,+ ,RLTR21 ,LTR ,ERVK ,-
mm_br_e15_409797 ,1,chr2 ,30065688,30065709,+ ,RLTR21 ,LTR ,ERVK ,-
mm_br_e15_409798 ,1,chr16 ,77116829,77116850,+ ,(A)n ,Simple_repeat ,Simple_repeat ,+
mm_br_e15_409799 ,1,chr16 ,77116829,77116850,+ ,(A)n ,Simple_repeat ,Simple_repeat ,+
mm_br_e15_409800 ,1,chr17 ,60502005,60502026,+ ,ORR1D1-int ,LTR ,MaLR ,-
mm_br_e15_409801 ,1,chr12 ,110522257,110522278,+ ,Lx2 ,LINE ,L1 ,+
mm_br_e15_409802 ,1,chr2 ,157386621,157386642,+ ,(A)n ,Simple_repeat ,Simple_repeat ,+
mm_br_e15_409803 ,1,chr2 ,157386621,157386642,+ ,(A)n ,Simple_repeat ,Simple_repeat ,+
mm_br_e15_409804 ,1,chr10 ,106920857,106920878,+ ,(A)n ,Simple_repeat ,Simple_repeat ,+
mm_br_e15_409805 ,1,chr10 ,106920857,106920878,+ ,(A)n ,Simple_repeat ,Simple_repeat ,+
mm_br_e15_409806 ,1,chr13 ,95992298,95992319,+ ,(A)n ,Simple_repeat ,Simple_repeat ,+
mm_br_e15_409807 ,1,chr13 ,95992298,95992319,+ ,(A)n ,Simple_repeat ,Simple_repeat ,+
mm_br_e15_409808 ,1,chrY_random ,57496390,57496411,+ ,L1_Mus3 ,LINE ,L1 ,+
mm_br_e15_409809 ,1,chrY_random ,57496390,57496411,+ ,L1_Mus3 ,LINE ,L1 ,+
mm_br_e15_409810 ,1,chr4 ,29340050,29340071,+ ,RLTR28 ,LTR ,ERVL ,+
mm_br_e15_409811 ,1,chr4 ,77986392,77986413,+ ,A-rich ,Low_complexity ,Low_complexity ,+
mm_br_e15_409813 ,1,chr5 ,24103493,24103514,+ ,(A)n ,Simple_repeat ,Simple_repeat ,+
mm_br_e15_409814 ,1,chr5 ,24103493,24103514,+ ,(A)n ,Simple_repeat ,Simple_repeat ,+
mm_br_e15_409815 ,1,chr9 ,68988830,68988851,+ ,(A)n ,Simple_repeat ,Simple_repeat ,+
mm_br_e15_409816 ,1,chr3 ,111444345,111444366,+ ,B2_Mm2 ,SINE ,B2 ,+
mm_br_e15_409817 ,1,chr3 ,111444345,111444366,+ ,B2_Mm2 ,SINE ,B2 ,+
mm_br_e15_409820 ,1,chr13 ,51037854,51037875,+ ,(A)n ,Simple_repeat ,Simple_repeat ,+
mm_br_e15_409821 ,1,chr10 ,49494184,49494205,+ ,(A)n ,Simple_repeat ,Simple_repeat ,+
mm_br_e15_409822 ,1,chr3 ,29697131,29697152,+ ,(A)n ,Simple_repeat ,Simple_repeat ,+
mm_br_e15_409823 ,1,chr17 ,24927995,24928016,+ ,(A)n ,Simple_repeat ,Simple_repeat ,+
mm_br_e15_409824 ,1,chr15 ,17880657,17880678,+ ,(A)n ,Simple_repeat ,Simple_repeat ,+
mm_br_e15_409825 ,1,chrY_random ,38309100,38309121,+ ,L1Md_F2 ,LINE ,L1 ,+
mm_br_e15_409826 ,1,chr7 ,139742737,139742758,+ ,AT_rich ,Low_complexity ,Low_complexity ,+
mm_br_e15_409827 ,1,chr7 ,139742737,139742758,+ ,AT_rich ,Low_complexity ,Low_complexity ,+
mm_br_e15_409828 ,1,chr2 ,13414698,13414719,+ ,AT_rich ,Low_complexity ,Low_complexity ,+
mm_br_e15_409829 ,1,chr2 ,13414698,13414719,+ ,AT_rich ,Low_complexity ,Low_complexity ,+
mm_br_e15_409830 ,1,chr3 ,3292979,3293000,+ ,L1_Mur3 ,LINE ,L1 ,+
mm_br_e15_409831 ,1,chr3 ,3292979,3293000,+ ,L1_Mur3 ,LINE ,L1 ,+
mm_br_e15_409838 ,1,chr2 ,58897349,58897370,+ ,(A)n ,Simple_repeat ,Simple_repeat ,+
mm_br_e15_409839 ,1,chr19 ,16100353,16100374,+ ,AT_rich ,Low_complexity ,Low_complexity ,+
mm_br_e15_409840 ,1,chr17 ,63152578,63152599,+ ,(A)n ,Simple_repeat ,Simple_repeat ,+
mm_br_e15_409841 ,1,chr5 ,124847093,124847114,+ ,(A)n ,Simple_repeat ,Simple_repeat ,+
mm_br_e15_409842 ,1,chr5 ,124847093,124847114,+ ,(A)n ,Simple_repeat ,Simple_repeat ,+
mm_br_e15_409843 ,1,chr5 ,124847093,124847114,+ ,(A)n ,Simple_repeat ,Simple_repeat ,+
mm_br_e15_409844 ,1,chr5 ,95487443,95487464,+ ,RLTR6-int ,LTR ,ERV1 ,+
mm_br_e15_409845 ,1,chr5 ,95487443,95487464,+ ,RLTR6-int ,LTR ,ERV1 ,+
mm_br_e15_409846 ,1,chr16 ,64604967,64604988,+ ,AT_rich ,Low_complexity ,Low_complexity ,+
mm_br_e15_409847 ,1,chr7 ,74659251,74659272,+ ,AT_rich ,Low_complexity ,Low_complexity ,+
mm_br_e15_409848 ,1,chr1 ,29766708,29766729,+ ,L1Md_T ,LINE ,L1 ,+
mm_br_e15_409849 ,1,chr1 ,29766708,29766729,+ ,L1Md_T ,LINE ,L1 ,+
mm_br_e15_409850 ,1,chr14 ,8878834,8878855,+ ,(A)n ,Simple_repeat ,Simple_repeat ,+
mm_br_e15_409851 ,1,chr13 ,89135915,89135936,+ ,(A)n ,Simple_repeat ,Simple_repeat ,+
mm_br_e15_409852 ,1,chr6 ,12742693,12742714,+ ,(A)n ,Simple_repeat ,Simple_repeat ,+
mm_br_e15_409853 ,1,chr6 ,12742693,12742714,+ ,(A)n ,Simple_repeat ,Simple_repeat ,+
mm_br_e15_409854 ,1,chr8 ,35353413,35353434,+ ,(A)n ,Simple_repeat ,Simple_repeat ,+
mm_br_e15_409855 ,1,chr3 ,104315116,104315137,+ ,(A)n ,Simple_repeat ,Simple_repeat ,+
mm_br_e15_409856 ,1,chr19 ,55928203,55928224,+ ,B4 ,SINE ,B4 ,+
mm_br_e15_409857 ,1,chr3 ,66214632,66214653,+ ,AT_rich ,Low_complexity ,Low_complexity ,+
mm_br_e15_409858 ,1,chr3 ,66214632,66214653,+ ,AT_rich ,Low_complexity ,Low_complexity ,+
mm_br_e15_409859 ,1,chr3 ,66214632,66214653,+ ,AT_rich ,Low_complexity ,Low_complexity ,+
mm_br_e15_409860 ,1,chr3 ,66214632,66214653,+ ,AT_rich ,Low_complexity ,Low_complexity ,+
mm_br_e15_409861 ,1,chr3 ,66214632,66214653,+ ,AT_rich ,Low_complexity ,Low_complexity ,+
mm_br_e15_409862 ,1,chr3 ,66214632,66214653,+ ,AT_rich ,Low_complexity ,Low_complexity ,+
mm_br_e15_409863 ,1,chr12 ,44577129,44577150,+ ,(A)n ,Simple_repeat ,Simple_repeat ,+
mm_br_e15_409864 ,1,chr12 ,21392864,21392885,+ ,(A)n ,Simple_repeat ,Simple_repeat ,+
mm_br_e15_409865 ,1,chr12 ,21392864,21392885,+ ,(A)n ,Simple_repeat ,Simple_repeat ,+
mm_br_e15_409866 ,1,chr12 ,21392864,21392885,+ ,(A)n ,Simple_repeat ,Simple_repeat ,+
mm_br_e15_409867 ,1,chr12 ,21392864,21392885,+ ,(A)n ,Simple_repeat ,Simple_repeat ,+
mm_br_e15_409868 ,1,chr19 ,4845223,4845244,+ ,(A)n ,Simple_repeat ,Simple_repeat ,+
mm_br_e15_409869 ,1,chr19 ,4845223,4845244,+ ,(A)n ,Simple_repeat ,Simple_repeat ,+
mm_br_e15_409870 ,1,chr19 ,4845223,4845244,+ ,(A)n ,Simple_repeat ,Simple_repeat ,+
mm_br_e15_409871 ,1,chr19 ,4845223,4845244,+ ,(A)n ,Simple_repeat ,Simple_repeat ,+
mm_br_e15_409872 ,1,chr19 ,4845223,4845244,+ ,(A)n ,Simple_repeat ,Simple_repeat ,+
mm_br_e15_409873 ,1,chr19 ,4845223,4845244,+ ,(A)n ,Simple_repeat ,Simple_repeat ,+
mm_br_e15_409874 ,1,chr19 ,4845223,4845244,+ ,(A)n ,Simple_repeat ,Simple_repeat ,+
mm_br_e15_409875 ,1,chr19 ,4845223,4845244,+ ,(A)n ,Simple_repeat ,Simple_repeat ,+
mm_br_e15_409876 ,1,chr19 ,4845223,4845244,+ ,(A)n ,Simple_repeat ,Simple_repeat ,+
mm_br_e15_409877 ,1,chr19 ,4845223,4845244,+ ,(A)n ,Simple_repeat ,Simple_repeat ,+
mm_br_e15_409878 ,1,chr19 ,4845223,4845244,+ ,(A)n ,Simple_repeat ,Simple_repeat ,+
mm_br_e15_409879 ,1,chr19 ,4845223,4845244,+ ,(A)n ,Simple_repeat ,Simple_repeat ,+
mm_br_e15_409880 ,1,chr11 ,104176075,104176096,+ ,(A)n ,Simple_repeat ,Simple_repeat ,+
mm_br_e15_409881 ,1,chr11 ,104176075,104176096,+ ,(A)n ,Simple_repeat ,Simple_repeat ,+
mm_br_e15_409882 ,1,chr11 ,104176075,104176096,+ ,(A)n ,Simple_repeat ,Simple_repeat ,+
mm_br_e15_409883 ,1,chr11 ,104176075,104176096,+ ,(A)n ,Simple_repeat ,Simple_repeat ,+
mm_br_e15_409884 ,1,chr11 ,104176075,104176096,+ ,(A)n ,Simple_repeat ,Simple_repeat ,+
mm_br_e15_409885 ,1,chr11 ,104176075,104176096,+ ,(A)n ,Simple_repeat ,Simple_repeat ,+
mm_br_e15_409886 ,1,chr11 ,104176075,104176096,+ ,(A)n ,Simple_repeat ,Simple_repeat ,+
mm_br_e15_409887 ,1,chr11 ,104176075,104176096,+ ,(A)n ,Simple_repeat ,Simple_repeat ,+
mm_br_e15_409888 ,1,chr11 ,104176075,104176096,+ ,(A)n ,Simple_repeat ,Simple_repeat ,+
mm_br_e15_409889 ,1,chr11 ,104176075,104176096,+ ,(A)n ,Simple_repeat ,Simple_repeat ,+
mm_br_e15_409890 ,1,chr11 ,104176075,104176096,+ ,(A)n ,Simple_repeat ,Simple_repeat ,+
mm_br_e15_409891 ,1,chr11 ,104176075,104176096,+ ,(A)n ,Simple_repeat ,Simple_repeat ,+
mm_br_e15_409892 ,1,chr11 ,104176075,104176096,+ ,(A)n ,Simple_repeat ,Simple_repeat ,+
mm_br_e15_409893 ,1,chr11 ,104176075,104176096,+ ,(A)n ,Simple_repeat ,Simple_repeat ,+
mm_br_e15_409894 ,1,chr11 ,104176075,104176096,+ ,(A)n ,Simple_repeat ,Simple_repeat ,+
mm_br_e15_409895 ,1,chr11 ,104176075,104176096,+ ,(A)n ,Simple_repeat ,Simple_repeat ,+
mm_br_e15_409896 ,1,chr11 ,104176075,104176096,+ ,(A)n ,Simple_repeat ,Simple_repeat ,+
mm_br_e15_409897 ,1,chr11 ,104176075,104176096,+ ,(A)n ,Simple_repeat ,Simple_repeat ,+
mm_br_e15_409898 ,1,chr4 ,99298364,99298385,+ ,L1Md_F2 ,LINE ,L1 ,+
mm_br_e15_409899 ,1,chr2 ,48764727,48764748,+ ,AT_rich ,Low_complexity ,Low_complexity ,+
mm_br_e15_409900 ,1,chr2 ,48764727,48764748,+ ,AT_rich ,Low_complexity ,Low_complexity ,+
mm_br_e15_409901 ,1,chr2 ,48764727,48764748,+ ,AT_rich ,Low_complexity ,Low_complexity ,+
mm_br_e15_409902 ,1,chr2 ,48764727,48764748,+ ,AT_rich ,Low_complexity ,Low_complexity ,+
mm_br_e15_409903 ,1,chr2 ,48764727,48764748,+ ,AT_rich ,Low_complexity ,Low_complexity ,+
mm_br_e15_409904 ,1,chr16 ,56961345,56961366,+ ,L1_Mus2 ,LINE ,L1 ,+
mm_br_e15_409905 ,1,chr16 ,56961345,56961366,+ ,L1_Mus2 ,LINE ,L1 ,+
mm_br_e15_409906 ,1,chr16 ,56961345,56961366,+ ,L1_Mus2 ,LINE ,L1 ,+
mm_br_e15_409907 ,1,chr16 ,56961345,56961366,+ ,L1_Mus2 ,LINE ,L1 ,+
mm_br_e15_409908 ,1,chr16 ,56961345,56961366,+ ,L1_Mus2 ,LINE ,L1 ,+
mm_br_e15_409909 ,1,chr16 ,56961345,56961366,+ ,L1_Mus2 ,LINE ,L1 ,+
mm_br_e15_409910 ,1,chr16 ,56961345,56961366,+ ,L1_Mus2 ,LINE ,L1 ,+
mm_br_e15_409911 ,1,chr16 ,56961345,56961366,+ ,L1_Mus2 ,LINE ,L1 ,+
mm_br_e15_409912 ,1,chr16 ,56961345,56961366,+ ,L1_Mus2 ,LINE ,L1 ,+
mm_br_e15_409913 ,1,chr16 ,56961345,56961366,+ ,L1_Mus2 ,LINE ,L1 ,+
mm_br_e15_409914 ,1,chr16 ,56961345,56961366,+ ,L1_Mus2 ,LINE ,L1 ,+
mm_br_e15_409915 ,1,chr16 ,56961345,56961366,+ ,L1_Mus2 ,LINE ,L1 ,+
mm_br_e15_409916 ,1,chr16 ,56961345,56961366,+ ,L1_Mus2 ,LINE ,L1 ,+
mm_br_e15_409917 ,1,chr16 ,56961345,56961366,+ ,L1_Mus2 ,LINE ,L1 ,+
mm_br_e15_409918 ,1,chr16 ,56961345,56961366,+ ,L1_Mus2 ,LINE ,L1 ,+
mm_br_e15_409919 ,1,chr19 ,21500126,21500147,+ ,(A)n ,Simple_repeat ,Simple_repeat ,+
mm_br_e15_409920 ,1,chr10 ,69313481,69313502,+ ,Lx7 ,LINE ,L1 ,+
mm_br_e15_409921 ,1,chr10 ,69313481,69313502,+ ,Lx7 ,LINE ,L1 ,+
mm_br_e15_409922 ,1,chr7 ,28356237,28356258,+ ,B1_Mur3 ,SINE ,Alu ,+
mm_br_e15_409923 ,1,chr10 ,76625691,76625712,+ ,(A)n ,Simple_repeat ,Simple_repeat ,+
mm_br_e15_409924 ,1,chr15 ,102357598,102357619,+ ,B1_Mus1 ,SINE ,Alu ,+
mm_br_e15_409925 ,1,chr14 ,78474944,78474965,+ ,AT_rich ,Low_complexity ,Low_complexity ,+
mm_br_e15_409926 ,1,chr14 ,78474944,78474965,+ ,AT_rich ,Low_complexity ,Low_complexity ,+
mm_br_e15_409927 ,1,chr6 ,46752027,46752048,+ ,(A)n ,Simple_repeat ,Simple_repeat ,+
mm_br_e15_409928 ,1,chr5 ,31486430,31486451,+ ,(A)n ,Simple_repeat ,Simple_repeat ,+
mm_br_e15_409929 ,1,chr5 ,31486430,31486451,+ ,(A)n ,Simple_repeat ,Simple_repeat ,+
mm_br_e15_409930 ,1,chr2 ,149448636,149448657,+ ,(CAAAA)n ,Simple_repeat ,Simple_repeat ,+
mm_br_e15_409931 ,1,chr7 ,90855293,90855314,+ ,(A)n ,Simple_repeat ,Simple_repeat ,+
mm_br_e15_409932 ,1,chr7 ,90855293,90855314,+ ,(A)n ,Simple_repeat ,Simple_repeat ,+
mm_br_e15_409933 ,1,chr7 ,90855293,90855314,+ ,(A)n ,Simple_repeat ,Simple_repeat ,+
mm_br_e15_409934 ,1,chr10 ,78556146,78556167,+ ,RLTR15 ,LTR ,ERVK ,+
mm_br_e15_409935 ,1,chr10 ,78556146,78556167,+ ,RLTR15 ,LTR ,ERVK ,+
mm_br_e15_409936 ,1,chr10 ,78556146,78556167,+ ,RLTR15 ,LTR ,ERVK ,+
mm_br_e15_409937 ,1,chr10 ,78556146,78556167,+ ,RLTR15 ,LTR ,ERVK ,+
mm_br_e15_409938 ,1,chr7 ,90855293,90855314,+ ,(A)n ,Simple_repeat ,Simple_repeat ,+
mm_br_e15_409939 ,1,chr7 ,90855293,90855314,+ ,(A)n ,Simple_repeat ,Simple_repeat ,+
mm_br_e15_409940 ,1,chr9 ,23627884,23627905,+ ,(A)n ,Simple_repeat ,Simple_repeat ,+
mm_br_e15_409941 ,1,chr9 ,23627884,23627905,+ ,(A)n ,Simple_repeat ,Simple_repeat ,+
mm_br_e15_409942 ,1,chr9 ,23627884,23627905,+ ,(A)n ,Simple_repeat ,Simple_repeat ,+
mm_br_e15_409943 ,1,chr9 ,23627884,23627905,+ ,(A)n ,Simple_repeat ,Simple_repeat ,+
mm_br_e15_409944 ,1,chr18 ,58736763,58736784,+ ,(A)n ,Simple_repeat ,Simple_repeat ,+
mm_br_e15_409945 ,1,chr5 ,139664927,139664948,+ ,(A)n ,Simple_repeat ,Simple_repeat ,+
mm_br_e15_409946 ,1,chr14 ,76753998,76754019,+ ,A-rich ,Low_complexity ,Low_complexity ,+
mm_br_e15_409947 ,1,chr2 ,37149319,37149340,+ ,L1_Mm ,LINE ,L1 ,+
mm_br_e15_409948 ,1,chr3 ,158662651,158662672,+ ,L1VL4 ,LINE ,L1 ,+
mm_br_e15_409949 ,1,chr5 ,109558539,109558560,+ ,RLTR17 ,LTR ,ERVK ,+
mm_br_e15_409950 ,1,chr5 ,109558539,109558560,+ ,RLTR17 ,LTR ,ERVK ,+
mm_br_e15_409951 ,1,chr5 ,109558539,109558560,+ ,RLTR17 ,LTR ,ERVK ,+
mm_br_e15_409952 ,1,chr12 ,99065582,99065603,+ ,L1Md_T ,LINE ,L1 ,+
mm_br_e15_409953 ,1,chr12 ,99065582,99065603,+ ,L1Md_T ,LINE ,L1 ,+
mm_br_e15_409954 ,1,chr13 ,80987204,80987225,+ ,L1VL2 ,LINE ,L1 ,+
mm_br_e15_409955 ,1,chr1 ,82813371,82813392,+ ,(A)n ,Simple_repeat ,Simple_repeat ,+
mm_br_e15_409956 ,1,chr19 ,7259191,7259212,+ ,(A)n ,Simple_repeat ,Simple_repeat ,+
mm_br_e15_409957 ,1,chr19 ,7259191,7259212,+ ,(A)n ,Simple_repeat ,Simple_repeat ,+
mm_br_e15_409958 ,1,chr2 ,71979895,71979916,+ ,(A)n ,Simple_repeat ,Simple_repeat ,+
mm_br_e15_409959 ,1,chr5 ,86533939,86533960,+ ,(A)n ,Simple_repeat ,Simple_repeat ,+
mm_br_e15_409960 ,1,chrY_random ,29788462,29788483,+ ,YREP_Mm ,Unknown ,Unknown ,-
mm_br_e15_409961 ,1,chr18 ,84215206,84215227,+ ,(A)n ,Simple_repeat ,Simple_repeat ,+
mm_br_e15_409962 ,1,chr18 ,84215206,84215227,+ ,(A)n ,Simple_repeat ,Simple_repeat ,+
mm_br_e15_409966 ,1,chr6 ,147903884,147903905,+ ,(A)n ,Simple_repeat ,Simple_repeat ,+
mm_br_e15_409967 ,1,chr6 ,147903884,147903905,+ ,(A)n ,Simple_repeat ,Simple_repeat ,+
mm_br_e15_409968 ,1,chr7 ,114296396,114296417,+ ,L1_Mus2 ,LINE ,L1 ,+
mm_br_e15_409970 ,1,chr7 ,96488464,96488485,+ ,(A)n ,Simple_repeat ,Simple_repeat ,+
mm_br_e15_409995 ,1,chr13 ,56230733,56230754,+ ,(A)n ,Simple_repeat ,Simple_repeat ,+
mm_br_e15_409996 ,1,chr13 ,56230733,56230754,+ ,(A)n ,Simple_repeat ,Simple_repeat ,+
mm_br_e15_409997 ,1,chr4 ,126654570,126654591,+ ,(A)n ,Simple_repeat ,Simple_repeat ,+
mm_br_e15_409998 ,1,chrX ,113235975,113235996,+ ,L1MD ,LINE ,L1 ,+
mm_br_e15_409999 ,1,chrX ,113235975,113235996,+ ,L1MD ,LINE ,L1 ,+
mm_br_e15_410000 ,1,chrX ,113235975,113235996,+ ,L1MD ,LINE ,L1 ,+
mm_br_e15_410001 ,1,chrX ,113235975,113235996,+ ,L1MD ,LINE ,L1 ,+
mm_br_e15_410002 ,1,chrX ,113235975,113235996,+ ,L1MD ,LINE ,L1 ,+
mm_br_e15_410003 ,1,chrX ,113235975,113235996,+ ,L1MD ,LINE ,L1 ,+
mm_br_e15_410004 ,1,chr11 ,62246784,62246805,+ ,ID_B1 ,SINE ,B4 ,+
mm_br_e15_410005 ,1,chr11 ,62246784,62246805,+ ,ID_B1 ,SINE ,B4 ,+
mm_br_e15_410006 ,1,chr11 ,62246784,62246805,+ ,ID_B1 ,SINE ,B4 ,+
mm_br_e15_410007 ,1,chr11 ,62246784,62246805,+ ,ID_B1 ,SINE ,B4 ,+
mm_br_e15_410008 ,1,chr8 ,113820037,113820058,+ ,B2_Mm1a ,SINE ,B2 ,+
mm_br_e15_410009 ,1,chr8 ,113820037,113820058,+ ,B2_Mm1a ,SINE ,B2 ,+
mm_br_e15_410010 ,1,chrX ,59675634,59675655,+ ,(A)n ,Simple_repeat ,Simple_repeat ,+
mm_br_e15_410011 ,1,chr17 ,51599821,51599842,+ ,(A)n ,Simple_repeat ,Simple_repeat ,+
mm_br_e15_410012 ,1,chr11 ,84324551,84324572,+ ,(A)n ,Simple_repeat ,Simple_repeat ,+
mm_br_e15_410013 ,1,chr11 ,84324551,84324572,+ ,(A)n ,Simple_repeat ,Simple_repeat ,+
mm_br_e15_410014 ,1,chr17 ,51599821,51599842,+ ,(A)n ,Simple_repeat ,Simple_repeat ,+
mm_br_e15_410015 ,1,chr10 ,62261898,62261919,+ ,B2_Mm1t ,SINE ,B2 ,+
mm_br_e15_410016 ,1,chr5 ,34319111,34319132,+ ,(A)n ,Simple_repeat ,Simple_repeat ,+
mm_br_e15_410017 ,1,chr17 ,15045515,15045536,+ ,(A)n ,Simple_repeat ,Simple_repeat ,+
mm_br_e15_410018 ,1,chr16 ,83036372,83036393,+ ,(A)n ,Simple_repeat ,Simple_repeat ,+
mm_br_e15_410019 ,1,chr16 ,83036372,83036393,+ ,(A)n ,Simple_repeat ,Simple_repeat ,+
mm_br_e15_410020 ,1,chr7 ,124294216,124294237,+ ,(A)n ,Simple_repeat ,Simple_repeat ,+
mm_br_e15_410021 ,1,chr7 ,124294216,124294237,+ ,(A)n ,Simple_repeat ,Simple_repeat ,+
mm_br_e15_410022 ,1,chr7 ,124294216,124294237,+ ,(A)n ,Simple_repeat ,Simple_repeat ,+
mm_br_e15_410023 ,1,chr7 ,124294216,124294237,+ ,(A)n ,Simple_repeat ,Simple_repeat ,+
mm_br_e15_410024 ,1,chr3 ,151682446,151682467,+ ,Lx3_Mus ,LINE ,L1 ,+
mm_br_e15_410025 ,1,chr3 ,151682446,151682467,+ ,Lx3_Mus ,LINE ,L1 ,+
mm_br_e15_410026 ,1,chr3 ,151682446,151682467,+ ,Lx3_Mus ,LINE ,L1 ,+
mm_br_e15_410027 ,1,chr3 ,151682446,151682467,+ ,Lx3_Mus ,LINE ,L1 ,+
mm_br_e15_410028 ,1,chr7 ,124294216,124294237,+ ,(A)n ,Simple_repeat ,Simple_repeat ,+
mm_br_e15_410029 ,1,chr7 ,124294216,124294237,+ ,(A)n ,Simple_repeat ,Simple_repeat ,+
mm_br_e15_410030 ,1,chr7 ,124294216,124294237,+ ,(A)n ,Simple_repeat ,Simple_repeat ,+
mm_br_e15_410031 ,1,chr7 ,124294216,124294237,+ ,(A)n ,Simple_repeat ,Simple_repeat ,+
mm_br_e15_410032 ,1,chr7 ,124294216,124294237,+ ,(A)n ,Simple_repeat ,Simple_repeat ,+
mm_br_e15_410033 ,1,chr7 ,124294216,124294237,+ ,(A)n ,Simple_repeat ,Simple_repeat ,+
mm_br_e15_410034 ,1,chr3 ,151682446,151682467,+ ,Lx3_Mus ,LINE ,L1 ,+
mm_br_e15_410035 ,1,chr3 ,151682446,151682467,+ ,Lx3_Mus ,LINE ,L1 ,+
mm_br_e15_410036 ,1,chr3 ,151682446,151682467,+ ,Lx3_Mus ,LINE ,L1 ,+
mm_br_e15_410037 ,1,chr3 ,151682446,151682467,+ ,Lx3_Mus ,LINE ,L1 ,+
mm_br_e15_410038 ,1,chr7 ,124294216,124294237,+ ,(A)n ,Simple_repeat ,Simple_repeat ,+
mm_br_e15_410039 ,1,chr7 ,124294216,124294237,+ ,(A)n ,Simple_repeat ,Simple_repeat ,+
mm_br_e15_410040 ,1,chr16 ,83036372,83036393,+ ,(A)n ,Simple_repeat ,Simple_repeat ,+
mm_br_e15_410041 ,1,chr16 ,83036372,83036393,+ ,(A)n ,Simple_repeat ,Simple_repeat ,+
mm_br_e15_410042 ,1,chr15 ,58847793,58847814,+ ,(A)n ,Simple_repeat ,Simple_repeat ,+
mm_br_e15_410043 ,1,chr15 ,58847793,58847814,+ ,(A)n ,Simple_repeat ,Simple_repeat ,+
mm_br_e15_410044 ,1,chr9 ,27591655,27591676,+ ,HAL1 ,LINE ,L1 ,+
mm_br_e15_410045 ,1,chr9 ,27591655,27591676,+ ,HAL1 ,LINE ,L1 ,+
mm_br_e15_410046 ,1,chr9 ,27591655,27591676,+ ,HAL1 ,LINE ,L1 ,+
mm_br_e15_410047 ,1,chr9 ,27591655,27591676,+ ,HAL1 ,LINE ,L1 ,+
mm_br_e15_410048 ,1,chr15 ,58847793,58847814,+ ,(A)n ,Simple_repeat ,Simple_repeat ,+
mm_br_e15_410049 ,1,chr15 ,58847793,58847814,+ ,(A)n ,Simple_repeat ,Simple_repeat ,+
mm_br_e15_410050 ,1,chr15 ,58847793,58847814,+ ,(A)n ,Simple_repeat ,Simple_repeat ,+
mm_br_e15_410051 ,1,chr15 ,58847793,58847814,+ ,(A)n ,Simple_repeat ,Simple_repeat ,+
mm_br_e15_410052 ,1,chr15 ,58847793,58847814,+ ,(A)n ,Simple_repeat ,Simple_repeat ,+
mm_br_e15_410053 ,1,chr15 ,58847793,58847814,+ ,(A)n ,Simple_repeat ,Simple_repeat ,+
mm_br_e15_410054 ,1,chr3 ,25835675,25835696,+ ,(A)n ,Simple_repeat ,Simple_repeat ,+
mm_br_e15_410055 ,1,chr19 ,27897577,27897598,+ ,(A)n ,Simple_repeat ,Simple_repeat ,+
mm_br_e15_410056 ,1,chr4 ,73434851,73434872,+ ,Lx ,LINE ,L1 ,+
mm_br_e15_410057 ,1,chrX ,47974355,47974376,+ ,A-rich ,Low_complexity ,Low_complexity ,+
mm_br_e15_410058 ,1,chr4 ,47889723,47889744,+ ,AT_rich ,Low_complexity ,Low_complexity ,+
mm_br_e15_410059 ,1,chr4 ,47889723,47889744,+ ,AT_rich ,Low_complexity ,Low_complexity ,+
mm_br_e15_410060 ,1,chr3 ,61832558,61832579,+ ,L1Md_F3 ,LINE ,L1 ,+
mm_br_e15_410061 ,1,chr3 ,61832558,61832579,+ ,L1Md_F3 ,LINE ,L1 ,+
mm_br_e15_410062 ,1,chr19 ,12829490,12829511,+ ,(A)n ,Simple_repeat ,Simple_repeat ,+
mm_br_e15_410063 ,1,chr19 ,12829490,12829511,+ ,(A)n ,Simple_repeat ,Simple_repeat ,+
mm_br_e15_410064 ,1,chrX ,47974355,47974376,+ ,A-rich ,Low_complexity ,Low_complexity ,+
mm_br_e15_410065 ,1,chrX ,47974355,47974376,+ ,A-rich ,Low_complexity ,Low_complexity ,+
mm_br_e15_410066 ,1,chr6 ,19345897,19345918,+ ,L1_Mus1 ,LINE ,L1 ,+
mm_br_e15_410067 ,1,chr6 ,19345897,19345918,+ ,L1_Mus1 ,LINE ,L1 ,+
mm_br_e15_410068 ,1,chr3 ,61832558,61832579,+ ,L1Md_F3 ,LINE ,L1 ,+
mm_br_e15_410069 ,1,chr3 ,61832558,61832579,+ ,L1Md_F3 ,LINE ,L1 ,+
mm_br_e15_410070 ,1,chr3 ,61832558,61832579,+ ,L1Md_F3 ,LINE ,L1 ,+
mm_br_e15_410071 ,1,chr3 ,61832558,61832579,+ ,L1Md_F3 ,LINE ,L1 ,+
mm_br_e15_410072 ,1,chr19 ,12829490,12829511,+ ,(A)n ,Simple_repeat ,Simple_repeat ,+
mm_br_e15_410073 ,1,chr19 ,12829490,12829511,+ ,(A)n ,Simple_repeat ,Simple_repeat ,+
mm_br_e15_410074 ,1,chrX ,47974355,47974376,+ ,A-rich ,Low_complexity ,Low_complexity ,+
mm_br_e15_410075 ,1,chrX ,47974355,47974376,+ ,A-rich ,Low_complexity ,Low_complexity ,+
mm_br_e15_410076 ,1,chr6 ,19345897,19345918,+ ,L1_Mus1 ,LINE ,L1 ,+
mm_br_e15_410077 ,1,chr6 ,19345897,19345918,+ ,L1_Mus1 ,LINE ,L1 ,+
mm_br_e15_410078 ,1,chr3 ,61832558,61832579,+ ,L1Md_F3 ,LINE ,L1 ,+
mm_br_e15_410079 ,1,chr3 ,61832558,61832579,+ ,L1Md_F3 ,LINE ,L1 ,+
mm_br_e15_410080 ,1,chr4 ,47889723,47889744,+ ,AT_rich ,Low_complexity ,Low_complexity ,+
mm_br_e15_410081 ,1,chr4 ,47889723,47889744,+ ,AT_rich ,Low_complexity ,Low_complexity ,+
mm_br_e15_410082 ,1,chr3 ,61832558,61832579,+ ,L1Md_F3 ,LINE ,L1 ,+
mm_br_e15_410083 ,1,chr3 ,61832558,61832579,+ ,L1Md_F3 ,LINE ,L1 ,+
mm_br_e15_410084 ,1,chr4 ,127143952,127143973,+ ,(A)n ,Simple_repeat ,Simple_repeat ,+
mm_br_e15_410085 ,1,chr4 ,127143952,127143973,+ ,(A)n ,Simple_repeat ,Simple_repeat ,+
mm_br_e15_410086 ,1,chrX ,47974355,47974376,+ ,A-rich ,Low_complexity ,Low_complexity ,+
mm_br_e15_410087 ,1,chrX ,47974355,47974376,+ ,A-rich ,Low_complexity ,Low_complexity ,+
mm_br_e15_410088 ,1,chr4 ,47889723,47889744,+ ,AT_rich ,Low_complexity ,Low_complexity ,+
mm_br_e15_410089 ,1,chr4 ,47889723,47889744,+ ,AT_rich ,Low_complexity ,Low_complexity ,+
mm_br_e15_410090 ,1,chr4 ,47889723,47889744,+ ,AT_rich ,Low_complexity ,Low_complexity ,+
mm_br_e15_410091 ,1,chr4 ,47889723,47889744,+ ,AT_rich ,Low_complexity ,Low_complexity ,+
mm_br_e15_410092 ,1,chr3 ,61832558,61832579,+ ,L1Md_F3 ,LINE ,L1 ,+
mm_br_e15_410093 ,1,chr3 ,61832558,61832579,+ ,L1Md_F3 ,LINE ,L1 ,+
mm_br_e15_410094 ,1,chr4 ,127143952,127143973,+ ,(A)n ,Simple_repeat ,Simple_repeat ,+
mm_br_e15_410095 ,1,chr4 ,127143952,127143973,+ ,(A)n ,Simple_repeat ,Simple_repeat ,+
mm_br_e15_410096 ,1,chr17 ,28613500,28613521,+ ,L1MDa ,LINE ,L1 ,+
mm_br_e15_410097 ,1,chr17 ,28613500,28613521,+ ,L1MDa ,LINE ,L1 ,+
mm_br_e15_410098 ,1,chrX ,114300614,114300635,+ ,L1Md_F2 ,LINE ,L1 ,+
mm_br_e15_410099 ,1,chrX ,114300614,114300635,+ ,L1Md_F2 ,LINE ,L1 ,+
mm_br_e15_410100 ,1,chrX ,114300614,114300635,+ ,L1Md_F2 ,LINE ,L1 ,+
mm_br_e15_410101 ,1,chrX ,114300614,114300635,+ ,L1Md_F2 ,LINE ,L1 ,+
mm_br_e15_410102 ,1,chrY_random ,32436593,32436614,+ ,(A)n ,Simple_repeat ,Simple_repeat ,+
mm_br_e15_410103 ,1,chrY_random ,32436593,32436614,+ ,(A)n ,Simple_repeat ,Simple_repeat ,+
mm_br_e15_410104 ,1,chrY_random ,32436593,32436614,+ ,(A)n ,Simple_repeat ,Simple_repeat ,+
mm_br_e15_410105 ,1,chrY_random ,32436593,32436614,+ ,(A)n ,Simple_repeat ,Simple_repeat ,+
mm_br_e15_410106 ,1,chrY_random ,32436593,32436614,+ ,(A)n ,Simple_repeat ,Simple_repeat ,+
mm_br_e15_410107 ,1,chrY_random ,32436593,32436614,+ ,(A)n ,Simple_repeat ,Simple_repeat ,+
mm_br_e15_410108 ,1,chrY_random ,32436593,32436614,+ ,(A)n ,Simple_repeat ,Simple_repeat ,+
mm_br_e15_410109 ,1,chr9 ,24781057,24781078,+ ,(A)n ,Simple_repeat ,Simple_repeat ,+
mm_br_e15_410110 ,1,chr14 ,75417557,75417578,+ ,(A)n ,Simple_repeat ,Simple_repeat ,+
mm_br_e15_410111 ,1,chr14 ,75417557,75417578,+ ,(A)n ,Simple_repeat ,Simple_repeat ,+
mm_br_e15_410112 ,1,chr14 ,75417557,75417578,+ ,(A)n ,Simple_repeat ,Simple_repeat ,+
mm_br_e15_410113 ,1,chr14 ,75417557,75417578,+ ,(A)n ,Simple_repeat ,Simple_repeat ,+
mm_br_e15_410114 ,1,chr13 ,95992297,95992318,+ ,(A)n ,Simple_repeat ,Simple_repeat ,+
mm_br_e15_410115 ,1,chr13 ,95992297,95992318,+ ,(A)n ,Simple_repeat ,Simple_repeat ,+
mm_br_e15_410116 ,1,chr13 ,95992297,95992318,+ ,(A)n ,Simple_repeat ,Simple_repeat ,+
mm_br_e15_410117 ,1,chr13 ,95992297,95992318,+ ,(A)n ,Simple_repeat ,Simple_repeat ,+
mm_br_e15_410118 ,1,chr14 ,75417557,75417578,+ ,(A)n ,Simple_repeat ,Simple_repeat ,+
mm_br_e15_410119 ,1,chr14 ,75417557,75417578,+ ,(A)n ,Simple_repeat ,Simple_repeat ,+
mm_br_e15_410120 ,1,chr5 ,81753372,81753393,+ ,(A)n ,Simple_repeat ,Simple_repeat ,+
mm_br_e15_410121 ,1,chrX ,121985717,121985738,+ ,L1MD ,LINE ,L1 ,+
mm_br_e15_410122 ,1,chr2 ,108767743,108767764,+ ,(A)n ,Simple_repeat ,Simple_repeat ,+
mm_br_e15_410124 ,1,chr11 ,106049312,106049333,+ ,(A)n ,Simple_repeat ,Simple_repeat ,+
mm_br_e15_410125 ,1,chr11 ,106049312,106049333,+ ,(A)n ,Simple_repeat ,Simple_repeat ,+
mm_br_e15_410133 ,1,chr9 ,70245451,70245472,+ ,ID_B1 ,SINE ,B4 ,+
mm_br_e15_410134 ,1,chr11 ,35318260,35318281,+ ,(A)n ,Simple_repeat ,Simple_repeat ,+
mm_br_e15_410135 ,1,chr11 ,35318260,35318281,+ ,(A)n ,Simple_repeat ,Simple_repeat ,+
mm_br_e15_410136 ,1,chr11 ,35318260,35318281,+ ,(A)n ,Simple_repeat ,Simple_repeat ,+
mm_br_e15_410137 ,1,chr11 ,35318260,35318281,+ ,(A)n ,Simple_repeat ,Simple_repeat ,+
mm_br_e15_410138 ,1,chr19 ,58518087,58518108,+ ,(A)n ,Simple_repeat ,Simple_repeat ,+
mm_br_e15_410139 ,1,chr19 ,58518087,58518108,+ ,(A)n ,Simple_repeat ,Simple_repeat ,+
mm_br_e15_410140 ,1,chr18 ,79160089,79160110,+ ,(A)n ,Simple_repeat ,Simple_repeat ,+
mm_br_e15_410141 ,1,chr18 ,79160089,79160110,+ ,(A)n ,Simple_repeat ,Simple_repeat ,+
mm_br_e15_410142 ,1,chr18 ,79160089,79160110,+ ,(A)n ,Simple_repeat ,Simple_repeat ,+
mm_br_e15_410143 ,1,chr6 ,27180772,27180793,+ ,(A)n ,Simple_repeat ,Simple_repeat ,+
mm_br_e15_410144 ,1,chr1 ,29279958,29279979,+ ,(A)n ,Simple_repeat ,Simple_repeat ,+
mm_br_e15_410145 ,1,chr1 ,29279958,29279979,+ ,(A)n ,Simple_repeat ,Simple_repeat ,+
mm_br_e15_410146 ,1,chr7 ,4522306,4522327,+ ,Lx5 ,LINE ,L1 ,+
mm_br_e15_410147 ,1,chr4 ,67511072,67511093,+ ,L1_Mus1 ,LINE ,L1 ,+
mm_br_e15_410168 ,1,chr2 ,167445110,167445131,+ ,AT_rich ,Low_complexity ,Low_complexity ,+
mm_br_e15_410169 ,1,chr2 ,167445110,167445131,+ ,AT_rich ,Low_complexity ,Low_complexity ,+
mm_br_e15_410170 ,1,chr2 ,167445110,167445131,+ ,AT_rich ,Low_complexity ,Low_complexity ,+
mm_br_e15_410171 ,1,chr3 ,9857459,9857480,+ ,(A)n ,Simple_repeat ,Simple_repeat ,+
mm_br_e15_410172 ,1,chr3 ,9857459,9857480,+ ,(A)n ,Simple_repeat ,Simple_repeat ,+
mm_br_e15_410173 ,1,chr1 ,184137164,184137185,+ ,ETnERV3-int ,LTR ,ERVK ,+
mm_br_e15_410174 ,1,chr16 ,57127275,57127296,+ ,(A)n ,Simple_repeat ,Simple_repeat ,+
mm_br_e15_410175 ,1,chr16 ,57127275,57127296,+ ,(A)n ,Simple_repeat ,Simple_repeat ,+
mm_br_e15_410176 ,1,chr16 ,57127275,57127296,+ ,(A)n ,Simple_repeat ,Simple_repeat ,+
mm_br_e15_410177 ,1,chr16 ,57127275,57127296,+ ,(A)n ,Simple_repeat ,Simple_repeat ,+
mm_br_e15_410178 ,1,chrY_random ,16473403,16473424,+ ,(A)n ,Simple_repeat ,Simple_repeat ,+
mm_br_e15_410179 ,1,chrY_random ,16473403,16473424,+ ,(A)n ,Simple_repeat ,Simple_repeat ,+
mm_br_e15_410180 ,1,chr4 ,118724618,118724639,+ ,(A)n ,Simple_repeat ,Simple_repeat ,+
mm_br_e15_410181 ,1,chr9 ,34560841,34560862,+ ,(A)n ,Simple_repeat ,Simple_repeat ,+
mm_br_e15_410182 ,1,chr13 ,103973395,103973416,+ ,MTE2a ,LTR ,MaLR ,+
mm_br_e15_410183 ,1,chr13 ,103973395,103973416,+ ,MTE2a ,LTR ,MaLR ,+
mm_br_e15_410184 ,1,chr17 ,9420747,9420768,+ ,(A)n ,Simple_repeat ,Simple_repeat ,+
mm_br_e15_410185 ,1,chr17 ,9420747,9420768,+ ,(A)n ,Simple_repeat ,Simple_repeat ,+
mm_br_e15_410186 ,1,chr17 ,9420747,9420768,+ ,(A)n ,Simple_repeat ,Simple_repeat ,+
mm_br_e15_410187 ,1,chr17 ,9420747,9420768,+ ,(A)n ,Simple_repeat ,Simple_repeat ,+
mm_br_e15_410188 ,1,chrY_random ,46274056,46274077,+ ,(A)n ,Simple_repeat ,Simple_repeat ,+
mm_br_e15_410189 ,1,chrY_random ,46274056,46274077,+ ,(A)n ,Simple_repeat ,Simple_repeat ,+
mm_br_e15_410190 ,1,chrY_random ,46274056,46274077,+ ,(A)n ,Simple_repeat ,Simple_repeat ,+
mm_br_e15_410191 ,1,chrY_random ,46274056,46274077,+ ,(A)n ,Simple_repeat ,Simple_repeat ,+
mm_br_e15_410192 ,1,chr17 ,62527881,62527902,+ ,(A)n ,Simple_repeat ,Simple_repeat ,+
mm_br_e15_410193 ,1,chr17 ,62527881,62527902,+ ,(A)n ,Simple_repeat ,Simple_repeat ,+
mm_br_e15_410194 ,1,chrY_random ,46274056,46274077,+ ,(A)n ,Simple_repeat ,Simple_repeat ,+
mm_br_e15_410195 ,1,chrY_random ,46274056,46274077,+ ,(A)n ,Simple_repeat ,Simple_repeat ,+
mm_br_e15_410196 ,1,chr17 ,62527881,62527902,+ ,(A)n ,Simple_repeat ,Simple_repeat ,+
mm_br_e15_410197 ,1,chr17 ,62527881,62527902,+ ,(A)n ,Simple_repeat ,Simple_repeat ,+
mm_br_e15_410198 ,1,chrY_random ,46274056,46274077,+ ,(A)n ,Simple_repeat ,Simple_repeat ,+
mm_br_e15_410199 ,1,chrY_random ,46274056,46274077,+ ,(A)n ,Simple_repeat ,Simple_repeat ,+
mm_br_e15_410200 ,1,chr9_random ,331985,332006,+ ,MLT1E3 ,LTR ,MaLR ,+
mm_br_e15_410201 ,1,chr9_random ,331985,332006,+ ,MLT1E3 ,LTR ,MaLR ,+
mm_br_e15_410202 ,1,chr3 ,144065618,144065639,+ ,(A)n ,Simple_repeat ,Simple_repeat ,+
mm_br_e15_410203 ,1,chr3 ,144065618,144065639,+ ,(A)n ,Simple_repeat ,Simple_repeat ,+
mm_br_e15_410204 ,1,chrX ,147558164,147558185,+ ,Lx6 ,LINE ,L1 ,+
mm_br_e15_410205 ,1,chrX ,147558164,147558185,+ ,Lx6 ,LINE ,L1 ,+
mm_br_e15_410206 ,1,chr17 ,47732728,47732749,+ ,(A)n ,Simple_repeat ,Simple_repeat ,+
mm_br_e15_410207 ,1,chr17 ,47732728,47732749,+ ,(A)n ,Simple_repeat ,Simple_repeat ,+
mm_br_e15_410208 ,1,chr8 ,99852357,99852378,+ ,(A)n ,Simple_repeat ,Simple_repeat ,+
mm_br_e15_410209 ,1,chr8 ,99852357,99852378,+ ,(A)n ,Simple_repeat ,Simple_repeat ,+
mm_br_e15_410210 ,1,chr8 ,99852357,99852378,+ ,(A)n ,Simple_repeat ,Simple_repeat ,+
mm_br_e15_410211 ,1,chr8 ,99852357,99852378,+ ,(A)n ,Simple_repeat ,Simple_repeat ,+
mm_br_e15_410212 ,1,chr3 ,144065618,144065639,+ ,(A)n ,Simple_repeat ,Simple_repeat ,+
mm_br_e15_410213 ,1,chr3 ,144065618,144065639,+ ,(A)n ,Simple_repeat ,Simple_repeat ,+
mm_br_e15_410214 ,1,chrX ,147558164,147558185,+ ,Lx6 ,LINE ,L1 ,+
mm_br_e15_410215 ,1,chrX ,147558164,147558185,+ ,Lx6 ,LINE ,L1 ,+
mm_br_e15_410216 ,1,chr17 ,47732728,47732749,+ ,(A)n ,Simple_repeat ,Simple_repeat ,+
mm_br_e15_410217 ,1,chr17 ,47732728,47732749,+ ,(A)n ,Simple_repeat ,Simple_repeat ,+
mm_br_e15_410218 ,1,chr8 ,99852357,99852378,+ ,(A)n ,Simple_repeat ,Simple_repeat ,+
mm_br_e15_410219 ,1,chr8 ,99852357,99852378,+ ,(A)n ,Simple_repeat ,Simple_repeat ,+
mm_br_e15_410220 ,1,chr10 ,121055969,121055990,+ ,(A)n ,Simple_repeat ,Simple_repeat ,+
mm_br_e15_410221 ,1,chr10 ,121055969,121055990,+ ,(A)n ,Simple_repeat ,Simple_repeat ,+
mm_br_e15_410222 ,1,chr14 ,96837449,96837470,+ ,L1M2 ,LINE ,L1 ,+
mm_br_e15_410223 ,1,chr14 ,96837449,96837470,+ ,L1M2 ,LINE ,L1 ,+
mm_br_e15_410224 ,1,chr18 ,39648405,39648426,+ ,(A)n ,Simple_repeat ,Simple_repeat ,+
mm_br_e15_410225 ,1,chr18 ,39648405,39648426,+ ,(A)n ,Simple_repeat ,Simple_repeat ,+
mm_br_e15_410226 ,1,chr19 ,40946325,40946346,+ ,B1_Mus2 ,SINE ,Alu ,+
mm_br_e15_410227 ,1,chr19 ,40946325,40946346,+ ,B1_Mus2 ,SINE ,Alu ,+
mm_br_e15_410228 ,1,chr10 ,121055969,121055990,+ ,(A)n ,Simple_repeat ,Simple_repeat ,+
mm_br_e15_410229 ,1,chr10 ,121055969,121055990,+ ,(A)n ,Simple_repeat ,Simple_repeat ,+
mm_br_e15_410230 ,1,chr10 ,121055969,121055990,+ ,(A)n ,Simple_repeat ,Simple_repeat ,+
mm_br_e15_410231 ,1,chr10 ,121055969,121055990,+ ,(A)n ,Simple_repeat ,Simple_repeat ,+
mm_br_e15_410232 ,1,chr14 ,96837449,96837470,+ ,L1M2 ,LINE ,L1 ,+
mm_br_e15_410233 ,1,chr14 ,96837449,96837470,+ ,L1M2 ,LINE ,L1 ,+
mm_br_e15_410234 ,1,chr18 ,39648405,39648426,+ ,(A)n ,Simple_repeat ,Simple_repeat ,+
mm_br_e15_410235 ,1,chr18 ,39648405,39648426,+ ,(A)n ,Simple_repeat ,Simple_repeat ,+
mm_br_e15_410236 ,1,chr13 ,19961479,19961500,+ ,L1MB8 ,LINE ,L1 ,+
mm_br_e15_410237 ,1,chr13 ,19961479,19961500,+ ,L1MB8 ,LINE ,L1 ,+
mm_br_e15_410241 ,1,chr14 ,102300509,102300530,+ ,(A)n ,Simple_repeat ,Simple_repeat ,+
mm_br_e15_410242 ,1,chr1 ,4739887,4739908,+ ,B1_Mus1 ,SINE ,Alu ,+
mm_br_e15_410243 ,1,chr1 ,4739887,4739908,+ ,B1_Mus1 ,SINE ,Alu ,+
mm_br_e15_410244 ,1,chr14 ,102300509,102300530,+ ,(A)n ,Simple_repeat ,Simple_repeat ,+
mm_br_e15_410245 ,1,chr14 ,102300509,102300530,+ ,(A)n ,Simple_repeat ,Simple_repeat ,+
mm_br_e15_410246 ,1,chr1 ,4739887,4739908,+ ,B1_Mus1 ,SINE ,Alu ,+
mm_br_e15_410247 ,1,chr7 ,90855292,90855313,+ ,(A)n ,Simple_repeat ,Simple_repeat ,+
mm_br_e15_410248 ,1,chr13 ,22107949,22107970,+ ,B2_Mm1a ,SINE ,B2 ,+
mm_br_e15_410249 ,1,chr13 ,22107949,22107970,+ ,B2_Mm1a ,SINE ,B2 ,+
mm_br_e15_410250 ,1,chr13 ,22107949,22107970,+ ,B2_Mm1a ,SINE ,B2 ,+
mm_br_e15_410251 ,1,chr13 ,22107949,22107970,+ ,B2_Mm1a ,SINE ,B2 ,+
mm_br_e15_410252 ,1,chr4 ,134088386,134088407,+ ,(A)n ,Simple_repeat ,Simple_repeat ,+
mm_br_e15_410253 ,1,chr4 ,134088386,134088407,+ ,(A)n ,Simple_repeat ,Simple_repeat ,+
mm_br_e15_410254 ,1,chr5 ,131890903,131890924,+ ,B1_Mm ,SINE ,Alu ,+
mm_br_e15_410255 ,1,chr5 ,131890903,131890924,+ ,B1_Mm ,SINE ,Alu ,+
mm_br_e15_410256 ,1,chr3 ,103508281,103508302,+ ,(A)n ,Simple_repeat ,Simple_repeat ,+
mm_br_e15_410257 ,1,chr3 ,103508281,103508302,+ ,(A)n ,Simple_repeat ,Simple_repeat ,+
mm_br_e15_410258 ,1,chr17 ,32949065,32949086,+ ,RMER5 ,LTR ,ERV1 ,-
mm_br_e15_410259 ,1,chr17 ,32949065,32949086,+ ,RMER5 ,LTR ,ERV1 ,-
mm_br_e15_410260 ,1,chr4 ,93282184,93282205,+ ,Lx3_Mus ,LINE ,L1 ,+
mm_br_e15_410261 ,1,chr9 ,59899595,59899616,+ ,L1Md_T ,LINE ,L1 ,+
mm_br_e15_410262 ,1,chr14 ,23842323,23842344,+ ,L1Md_T ,LINE ,L1 ,+
mm_br_e15_410263 ,1,chr14 ,23842323,23842344,+ ,L1Md_T ,LINE ,L1 ,+
mm_br_e15_410264 ,1,chr11 ,3925144,3925165,+ ,(A)n ,Simple_repeat ,Simple_repeat ,+
mm_br_e15_410265 ,1,chr11 ,3925144,3925165,+ ,(A)n ,Simple_repeat ,Simple_repeat ,+
mm_br_e15_410266 ,1,chr5 ,151313085,151313106,+ ,(A)n ,Simple_repeat ,Simple_repeat ,+
mm_br_e15_410267 ,1,chr5 ,151313085,151313106,+ ,(A)n ,Simple_repeat ,Simple_repeat ,+
mm_br_e15_410268 ,1,chr9 ,59899595,59899616,+ ,L1Md_T ,LINE ,L1 ,+
mm_br_e15_410330 ,1,chr11 ,78503519,78503540,+ ,(A)n ,Simple_repeat ,Simple_repeat ,+
mm_br_e15_410331 ,1,chr11 ,78503519,78503540,+ ,(A)n ,Simple_repeat ,Simple_repeat ,+
mm_br_e15_410332 ,1,chr11 ,78503519,78503540,+ ,(A)n ,Simple_repeat ,Simple_repeat ,+
mm_br_e15_410333 ,1,chr11 ,78503519,78503540,+ ,(A)n ,Simple_repeat ,Simple_repeat ,+
mm_br_e15_410334 ,1,chr11 ,78503519,78503540,+ ,(A)n ,Simple_repeat ,Simple_repeat ,+
mm_br_e15_410335 ,1,chr11 ,78503519,78503540,+ ,(A)n ,Simple_repeat ,Simple_repeat ,+
mm_br_e15_410336 ,1,chr11 ,78503519,78503540,+ ,(A)n ,Simple_repeat ,Simple_repeat ,+
mm_br_e15_410337 ,1,chrX ,135453842,135453863,+ ,(A)n ,Simple_repeat ,Simple_repeat ,+
mm_br_e15_410338 ,1,chrX ,135453842,135453863,+ ,(A)n ,Simple_repeat ,Simple_repeat ,+
mm_br_e15_410341 ,1,chr7 ,108205278,108205299,+ ,L1_Mus3 ,LINE ,L1 ,+
mm_br_e15_410342 ,1,chr7 ,108205278,108205299,+ ,L1_Mus3 ,LINE ,L1 ,+
mm_br_e15_410343 ,1,chr7 ,108205278,108205299,+ ,L1_Mus3 ,LINE ,L1 ,+
mm_br_e15_410344 ,1,chr7 ,108205278,108205299,+ ,L1_Mus3 ,LINE ,L1 ,+
mm_br_e15_410345 ,1,chr7 ,108205278,108205299,+ ,L1_Mus3 ,LINE ,L1 ,+
mm_br_e15_410346 ,1,chr7 ,108205278,108205299,+ ,L1_Mus3 ,LINE ,L1 ,+
mm_br_e15_410347 ,1,chr7 ,108205278,108205299,+ ,L1_Mus3 ,LINE ,L1 ,+
mm_br_e15_410348 ,1,chr7 ,108205278,108205299,+ ,L1_Mus3 ,LINE ,L1 ,+
mm_br_e15_410349 ,1,chr7 ,108205278,108205299,+ ,L1_Mus3 ,LINE ,L1 ,+
mm_br_e15_410350 ,1,chr7 ,108205278,108205299,+ ,L1_Mus3 ,LINE ,L1 ,+
mm_br_e15_410351 ,1,chr7 ,108205278,108205299,+ ,L1_Mus3 ,LINE ,L1 ,+
mm_br_e15_410352 ,1,chr7 ,108205278,108205299,+ ,L1_Mus3 ,LINE ,L1 ,+
mm_br_e15_410353 ,1,chr7 ,108205278,108205299,+ ,L1_Mus3 ,LINE ,L1 ,+
mm_br_e15_410354 ,1,chr7 ,108205278,108205299,+ ,L1_Mus3 ,LINE ,L1 ,+
mm_br_e15_410355 ,1,chr7 ,108205278,108205299,+ ,L1_Mus3 ,LINE ,L1 ,+
mm_br_e15_410356 ,1,chr7 ,108205278,108205299,+ ,L1_Mus3 ,LINE ,L1 ,+
mm_br_e15_410357 ,1,chr7 ,108205278,108205299,+ ,L1_Mus3 ,LINE ,L1 ,+
mm_br_e15_410358 ,1,chr7 ,108205278,108205299,+ ,L1_Mus3 ,LINE ,L1 ,+
mm_br_e15_410359 ,1,chr7 ,108205278,108205299,+ ,L1_Mus3 ,LINE ,L1 ,+
mm_br_e15_410360 ,1,chr16 ,89739056,89739077,+ ,(A)n ,Simple_repeat ,Simple_repeat ,+
mm_br_e15_410361 ,1,chr16 ,89739056,89739077,+ ,(A)n ,Simple_repeat ,Simple_repeat ,+
mm_br_e15_410362 ,1,chr16 ,89739056,89739077,+ ,(A)n ,Simple_repeat ,Simple_repeat ,+
mm_br_e15_410363 ,1,chr16 ,89739056,89739077,+ ,(A)n ,Simple_repeat ,Simple_repeat ,+
mm_br_e15_410364 ,1,chr16 ,89739056,89739077,+ ,(A)n ,Simple_repeat ,Simple_repeat ,+
mm_br_e15_410365 ,1,chr16 ,89739056,89739077,+ ,(A)n ,Simple_repeat ,Simple_repeat ,+
mm_br_e15_410366 ,1,chr16 ,89739056,89739077,+ ,(A)n ,Simple_repeat ,Simple_repeat ,+
mm_br_e15_410367 ,1,chr16 ,89739056,89739077,+ ,(A)n ,Simple_repeat ,Simple_repeat ,+
mm_br_e15_410368 ,1,chr16 ,89739056,89739077,+ ,(A)n ,Simple_repeat ,Simple_repeat ,+
mm_br_e15_410369 ,1,chr16 ,89739056,89739077,+ ,(A)n ,Simple_repeat ,Simple_repeat ,+
mm_br_e15_410370 ,1,chr16 ,89739056,89739077,+ ,(A)n ,Simple_repeat ,Simple_repeat ,+
mm_br_e15_410371 ,1,chr15 ,40308676,40308697,+ ,(A)n ,Simple_repeat ,Simple_repeat ,+
mm_br_e15_410372 ,1,chr15 ,40308676,40308697,+ ,(A)n ,Simple_repeat ,Simple_repeat ,+
mm_br_e15_410373 ,1,chr15 ,40308676,40308697,+ ,(A)n ,Simple_repeat ,Simple_repeat ,+
mm_br_e15_410374 ,1,chr3 ,115126220,115126241,+ ,L1Md_T ,LINE ,L1 ,+
mm_br_e15_410375 ,1,chr3 ,115126220,115126241,+ ,L1Md_T ,LINE ,L1 ,+
mm_br_e15_410376 ,1,chr3 ,115126220,115126241,+ ,L1Md_T ,LINE ,L1 ,+
mm_br_e15_410377 ,1,chr3 ,115126220,115126241,+ ,L1Md_T ,LINE ,L1 ,+
mm_br_e15_410378 ,1,chr19 ,53642466,53642487,+ ,MurERV4-int ,LTR ,ERVK ,+
mm_br_e15_410379 ,1,chr19 ,53642466,53642487,+ ,MurERV4-int ,LTR ,ERVK ,+
mm_br_e15_410380 ,1,chr8 ,93298269,93298290,+ ,IAPEz-int ,LTR ,ERVK ,-
mm_br_e15_410381 ,1,chr5 ,120112776,120112797,+ ,(A)n ,Simple_repeat ,Simple_repeat ,+
mm_br_e15_410382 ,1,chr5 ,120112776,120112797,+ ,(A)n ,Simple_repeat ,Simple_repeat ,+
mm_br_e15_410383 ,1,chr5 ,120112776,120112797,+ ,(A)n ,Simple_repeat ,Simple_repeat ,+
mm_br_e15_410384 ,1,chr19 ,12829489,12829510,+ ,(A)n ,Simple_repeat ,Simple_repeat ,+
mm_br_e15_410385 ,1,chr19 ,12829489,12829510,+ ,(A)n ,Simple_repeat ,Simple_repeat ,+
mm_br_e15_410386 ,1,chr19 ,12829489,12829510,+ ,(A)n ,Simple_repeat ,Simple_repeat ,+
mm_br_e15_410387 ,1,chr19 ,12829489,12829510,+ ,(A)n ,Simple_repeat ,Simple_repeat ,+
mm_br_e15_410388 ,1,chr5 ,120112776,120112797,+ ,(A)n ,Simple_repeat ,Simple_repeat ,+
mm_br_e15_410389 ,1,chr5 ,120112776,120112797,+ ,(A)n ,Simple_repeat ,Simple_repeat ,+
mm_br_e15_410390 ,1,chr5 ,120112776,120112797,+ ,(A)n ,Simple_repeat ,Simple_repeat ,+
mm_br_e15_410391 ,1,chr5 ,120112776,120112797,+ ,(A)n ,Simple_repeat ,Simple_repeat ,+
mm_br_e15_410392 ,1,chr5 ,120112776,120112797,+ ,(A)n ,Simple_repeat ,Simple_repeat ,+
mm_br_e15_410393 ,1,chr5 ,120112776,120112797,+ ,(A)n ,Simple_repeat ,Simple_repeat ,+
mm_br_e15_410394 ,1,chr19 ,12829489,12829510,+ ,(A)n ,Simple_repeat ,Simple_repeat ,+
mm_br_e15_410395 ,1,chr19 ,12829489,12829510,+ ,(A)n ,Simple_repeat ,Simple_repeat ,+
mm_br_e15_410396 ,1,chr19 ,12829489,12829510,+ ,(A)n ,Simple_repeat ,Simple_repeat ,+
mm_br_e15_410397 ,1,chr19 ,12829489,12829510,+ ,(A)n ,Simple_repeat ,Simple_repeat ,+
mm_br_e15_410398 ,1,chr5 ,120112776,120112797,+ ,(A)n ,Simple_repeat ,Simple_repeat ,+
mm_br_e15_410399 ,1,chr5 ,120112776,120112797,+ ,(A)n ,Simple_repeat ,Simple_repeat ,+
mm_br_e15_410400 ,1,chr8 ,47249335,47249356,+ ,(A)n ,Simple_repeat ,Simple_repeat ,+
mm_br_e15_410401 ,1,chr8 ,47249335,47249356,+ ,(A)n ,Simple_repeat ,Simple_repeat ,+
mm_br_e15_410402 ,1,chr8 ,47249335,47249356,+ ,(A)n ,Simple_repeat ,Simple_repeat ,+
mm_br_e15_410403 ,1,chr8 ,47249335,47249356,+ ,(A)n ,Simple_repeat ,Simple_repeat ,+
mm_br_e15_410404 ,1,chrY_random ,52581012,52581033,+ ,L1_Mur1 ,LINE ,L1 ,+
mm_br_e15_410405 ,1,chrY_random ,52581012,52581033,+ ,L1_Mur1 ,LINE ,L1 ,+
mm_br_e15_410406 ,1,chrY_random ,52581012,52581033,+ ,L1_Mur1 ,LINE ,L1 ,+
mm_br_e15_410407 ,1,chrY_random ,52581012,52581033,+ ,L1_Mur1 ,LINE ,L1 ,+
mm_br_e15_410408 ,1,chr8 ,47249335,47249356,+ ,(A)n ,Simple_repeat ,Simple_repeat ,+
mm_br_e15_410409 ,1,chr8 ,47249335,47249356,+ ,(A)n ,Simple_repeat ,Simple_repeat ,+
mm_br_e15_410410 ,1,chr8 ,47249335,47249356,+ ,(A)n ,Simple_repeat ,Simple_repeat ,+
mm_br_e15_410411 ,1,chr8 ,47249335,47249356,+ ,(A)n ,Simple_repeat ,Simple_repeat ,+
mm_br_e15_410412 ,1,chr8 ,47249335,47249356,+ ,(A)n ,Simple_repeat ,Simple_repeat ,+
mm_br_e15_410413 ,1,chr8 ,47249335,47249356,+ ,(A)n ,Simple_repeat ,Simple_repeat ,+
mm_br_e15_410414 ,1,chrY_random ,52581012,52581033,+ ,L1_Mur1 ,LINE ,L1 ,+
mm_br_e15_410415 ,1,chrY_random ,52581012,52581033,+ ,L1_Mur1 ,LINE ,L1 ,+
mm_br_e15_410416 ,1,chrY_random ,52581012,52581033,+ ,L1_Mur1 ,LINE ,L1 ,+
mm_br_e15_410417 ,1,chrY_random ,52581012,52581033,+ ,L1_Mur1 ,LINE ,L1 ,+
mm_br_e15_410418 ,1,chr8 ,47249335,47249356,+ ,(A)n ,Simple_repeat ,Simple_repeat ,+
mm_br_e15_410419 ,1,chr8 ,47249335,47249356,+ ,(A)n ,Simple_repeat ,Simple_repeat ,+
mm_br_e15_410420 ,1,chrY_random ,52581012,52581033,+ ,L1_Mur1 ,LINE ,L1 ,+
mm_br_e15_410421 ,1,chrY_random ,52581012,52581033,+ ,L1_Mur1 ,LINE ,L1 ,+
mm_br_e15_410422 ,1,chrY_random ,52581012,52581033,+ ,L1_Mur1 ,LINE ,L1 ,+
mm_br_e15_410430 ,1,chrY_random ,17510984,17511005,+ ,(A)n ,Simple_repeat ,Simple_repeat ,+
mm_br_e15_410431 ,1,chrY_random ,17510984,17511005,+ ,(A)n ,Simple_repeat ,Simple_repeat ,+
mm_br_e15_410432 ,1,chr6 ,21806351,21806372,+ ,(A)n ,Simple_repeat ,Simple_repeat ,+
mm_br_e15_410433 ,1,chr6 ,21806351,21806372,+ ,(A)n ,Simple_repeat ,Simple_repeat ,+
mm_br_e15_410434 ,1,chr3 ,55978191,55978212,+ ,Lx6 ,LINE ,L1 ,+
mm_br_e15_410435 ,1,chr3 ,55978191,55978212,+ ,Lx6 ,LINE ,L1 ,+
mm_br_e15_410436 ,1,chr17 ,60502003,60502024,+ ,ORR1D1-int ,LTR ,MaLR ,-
mm_br_e15_410437 ,1,chr17 ,60502003,60502024,+ ,ORR1D1-int ,LTR ,MaLR ,-
mm_br_e15_410438 ,1,chrY_random ,17510984,17511005,+ ,(A)n ,Simple_repeat ,Simple_repeat ,+
mm_br_e15_410439 ,1,chrY_random ,17510984,17511005,+ ,(A)n ,Simple_repeat ,Simple_repeat ,+
mm_br_e15_410440 ,1,chrX ,125391759,125391780,+ ,L1Md_F ,LINE ,L1 ,+
mm_br_e15_410441 ,1,chrX ,125391759,125391780,+ ,L1Md_F ,LINE ,L1 ,+
mm_br_e15_410442 ,1,chr11 ,118861188,118861209,+ ,(A)n ,Simple_repeat ,Simple_repeat ,+
mm_br_e15_410446 ,1,chr7 ,13371057,13371078,+ ,B1_Mur4 ,SINE ,Alu ,+
mm_br_e15_410447 ,1,chr7 ,13371057,13371078,+ ,B1_Mur4 ,SINE ,Alu ,+
mm_br_e15_410448 ,1,chr9 ,117409491,117409512,+ ,(A)n ,Simple_repeat ,Simple_repeat ,+
mm_br_e15_410449 ,1,chr9 ,117409491,117409512,+ ,(A)n ,Simple_repeat ,Simple_repeat ,+
mm_br_e15_410450 ,1,chr9 ,117409491,117409512,+ ,(A)n ,Simple_repeat ,Simple_repeat ,+
mm_br_e15_410451 ,1,chr9 ,117409491,117409512,+ ,(A)n ,Simple_repeat ,Simple_repeat ,+
mm_br_e15_410452 ,1,chr7 ,13371057,13371078,+ ,B1_Mur4 ,SINE ,Alu ,+
mm_br_e15_410453 ,1,chr7 ,13371057,13371078,+ ,B1_Mur4 ,SINE ,Alu ,+
mm_br_e15_410454 ,1,chr9 ,117409491,117409512,+ ,(A)n ,Simple_repeat ,Simple_repeat ,+
mm_br_e15_410455 ,1,chr9 ,117409491,117409512,+ ,(A)n ,Simple_repeat ,Simple_repeat ,+
mm_br_e15_410456 ,1,chr7 ,13371057,13371078,+ ,B1_Mur4 ,SINE ,Alu ,+
mm_br_e15_410457 ,1,chr7 ,13371057,13371078,+ ,B1_Mur4 ,SINE ,Alu ,+
mm_br_e15_410543 ,1,chr14 ,11954142,11954163,+ ,A-rich ,Low_complexity ,Low_complexity ,+
mm_br_e15_410544 ,1,chr5 ,71612609,71612630,+ ,(A)n ,Simple_repeat ,Simple_repeat ,+
mm_br_e15_410545 ,1,chr5 ,71612609,71612630,+ ,(A)n ,Simple_repeat ,Simple_repeat ,+
mm_br_e15_410546 ,1,chr5 ,71612609,71612630,+ ,(A)n ,Simple_repeat ,Simple_repeat ,+
mm_br_e15_410547 ,1,chr5 ,71612609,71612630,+ ,(A)n ,Simple_repeat ,Simple_repeat ,+
mm_br_e15_410548 ,1,chr14 ,11954142,11954163,+ ,A-rich ,Low_complexity ,Low_complexity ,+
mm_br_e15_410549 ,1,chr14 ,11954142,11954163,+ ,A-rich ,Low_complexity ,Low_complexity ,+
mm_br_e15_410550 ,1,chr14 ,11954142,11954163,+ ,A-rich ,Low_complexity ,Low_complexity ,+
mm_br_e15_410551 ,1,chr14 ,11954142,11954163,+ ,A-rich ,Low_complexity ,Low_complexity ,+
mm_br_e15_410552 ,1,chr14 ,11954142,11954163,+ ,A-rich ,Low_complexity ,Low_complexity ,+
mm_br_e15_410553 ,1,chr14 ,11954142,11954163,+ ,A-rich ,Low_complexity ,Low_complexity ,+
mm_br_e15_410554 ,1,chr5 ,71612609,71612630,+ ,(A)n ,Simple_repeat ,Simple_repeat ,+
mm_br_e15_410555 ,1,chr5 ,71612609,71612630,+ ,(A)n ,Simple_repeat ,Simple_repeat ,+
mm_br_e15_410556 ,1,chr5 ,71612609,71612630,+ ,(A)n ,Simple_repeat ,Simple_repeat ,+
mm_br_e15_410557 ,1,chr5 ,71612609,71612630,+ ,(A)n ,Simple_repeat ,Simple_repeat ,+
mm_br_e15_410558 ,1,chr14 ,11954142,11954163,+ ,A-rich ,Low_complexity ,Low_complexity ,+
mm_br_e15_410559 ,1,chr14 ,11954142,11954163,+ ,A-rich ,Low_complexity ,Low_complexity ,+
mm_br_e15_410560 ,1,chr1 ,81323588,81323609,+ ,(A)n ,Simple_repeat ,Simple_repeat ,+
mm_br_e15_410561 ,1,chr1 ,81323588,81323609,+ ,(A)n ,Simple_repeat ,Simple_repeat ,+
mm_br_e15_410562 ,1,chr1 ,81323588,81323609,+ ,(A)n ,Simple_repeat ,Simple_repeat ,+
mm_br_e15_410563 ,1,chr1 ,81323588,81323609,+ ,(A)n ,Simple_repeat ,Simple_repeat ,+
mm_br_e15_410564 ,1,chr11 ,84125462,84125483,+ ,B2_Mm1a ,SINE ,B2 ,+
mm_br_e15_410565 ,1,chr11 ,84125462,84125483,+ ,B2_Mm1a ,SINE ,B2 ,+
mm_br_e15_410653 ,1,chr6 ,12811798,12811819,+ ,Lx6 ,LINE ,L1 ,+
mm_br_e15_410654 ,1,chr11 ,44108303,44108324,+ ,(A)n ,Simple_repeat ,Simple_repeat ,+
mm_br_e15_410655 ,1,chr11 ,44108303,44108324,+ ,(A)n ,Simple_repeat ,Simple_repeat ,+
mm_br_e15_410656 ,1,chr1 ,17072547,17072568,+ ,B1_Mur2 ,SINE ,Alu ,+
mm_br_e15_410657 ,1,chr1 ,17072547,17072568,+ ,B1_Mur2 ,SINE ,Alu ,+
mm_br_e15_410658 ,1,chr2 ,72337894,72337915,+ ,(A)n ,Simple_repeat ,Simple_repeat ,+
mm_br_e15_410659 ,1,chr2 ,72337894,72337915,+ ,(A)n ,Simple_repeat ,Simple_repeat ,+
mm_br_e15_410660 ,1,chr2 ,32930022,32930043,+ ,(A)n ,Simple_repeat ,Simple_repeat ,+
mm_br_e15_410661 ,1,chr2 ,32930022,32930043,+ ,(A)n ,Simple_repeat ,Simple_repeat ,+
mm_br_e15_410662 ,1,chr18 ,31591666,31591687,+ ,L1_Mur2 ,LINE ,L1 ,+
mm_br_e15_410663 ,1,chr18 ,31591666,31591687,+ ,L1_Mur2 ,LINE ,L1 ,+
mm_br_e15_410664 ,1,chr7 ,80017713,80017734,+ ,(A)n ,Simple_repeat ,Simple_repeat ,+
mm_br_e15_410665 ,1,chr7 ,80017713,80017734,+ ,(A)n ,Simple_repeat ,Simple_repeat ,+
mm_br_e15_410666 ,1,chr3 ,24144587,24144608,+ ,RLTR45-int ,LTR ,ERVK ,+
mm_br_e15_410667 ,1,chr3 ,24144587,24144608,+ ,RLTR45-int ,LTR ,ERVK ,+
mm_br_e15_410668 ,1,chr2 ,32930022,32930043,+ ,(A)n ,Simple_repeat ,Simple_repeat ,+
mm_br_e15_410669 ,1,chr2 ,32930022,32930043,+ ,(A)n ,Simple_repeat ,Simple_repeat ,+
mm_br_e15_410670 ,1,chr2 ,32930022,32930043,+ ,(A)n ,Simple_repeat ,Simple_repeat ,+
mm_br_e15_410671 ,1,chr2 ,32930022,32930043,+ ,(A)n ,Simple_repeat ,Simple_repeat ,+
mm_br_e15_410672 ,1,chr18 ,31591666,31591687,+ ,L1_Mur2 ,LINE ,L1 ,+
mm_br_e15_410673 ,1,chr18 ,31591666,31591687,+ ,L1_Mur2 ,LINE ,L1 ,+
mm_br_e15_410674 ,1,chr7 ,80017713,80017734,+ ,(A)n ,Simple_repeat ,Simple_repeat ,+
mm_br_e15_410675 ,1,chr7 ,80017713,80017734,+ ,(A)n ,Simple_repeat ,Simple_repeat ,+
mm_br_e15_410676 ,1,chr3 ,24144587,24144608,+ ,RLTR45-int ,LTR ,ERVK ,+
mm_br_e15_410677 ,1,chr3 ,24144587,24144608,+ ,RLTR45-int ,LTR ,ERVK ,+
mm_br_e15_410678 ,1,chr2 ,32930022,32930043,+ ,(A)n ,Simple_repeat ,Simple_repeat ,+
mm_br_e15_410679 ,1,chr2 ,32930022,32930043,+ ,(A)n ,Simple_repeat ,Simple_repeat ,+
mm_br_e15_410680 ,1,chr2 ,72337894,72337915,+ ,(A)n ,Simple_repeat ,Simple_repeat ,+
mm_br_e15_410681 ,1,chr2 ,72337894,72337915,+ ,(A)n ,Simple_repeat ,Simple_repeat ,+
mm_br_e15_410682 ,1,chr6 ,12811798,12811819,+ ,Lx6 ,LINE ,L1 ,+
mm_br_e15_410683 ,1,chr6 ,12811798,12811819,+ ,Lx6 ,LINE ,L1 ,+
mm_br_e15_410684 ,1,chr11 ,44108303,44108324,+ ,(A)n ,Simple_repeat ,Simple_repeat ,+
mm_br_e15_410685 ,1,chr11 ,44108303,44108324,+ ,(A)n ,Simple_repeat ,Simple_repeat ,+
mm_br_e15_410686 ,1,chr1 ,17072547,17072568,+ ,B1_Mur2 ,SINE ,Alu ,+
mm_br_e15_410687 ,1,chr1 ,17072547,17072568,+ ,B1_Mur2 ,SINE ,Alu ,+
mm_br_e15_410688 ,1,chr2 ,72337894,72337915,+ ,(A)n ,Simple_repeat ,Simple_repeat ,+
mm_br_e15_410689 ,1,chr2 ,72337894,72337915,+ ,(A)n ,Simple_repeat ,Simple_repeat ,+
mm_br_e15_410690 ,1,chr2 ,72337894,72337915,+ ,(A)n ,Simple_repeat ,Simple_repeat ,+
mm_br_e15_410691 ,1,chr2 ,72337894,72337915,+ ,(A)n ,Simple_repeat ,Simple_repeat ,+
mm_br_e15_410692 ,1,chr6 ,12811798,12811819,+ ,Lx6 ,LINE ,L1 ,+
mm_br_e15_410693 ,1,chr6 ,12811798,12811819,+ ,Lx6 ,LINE ,L1 ,+
mm_br_e15_410694 ,1,chr11 ,44108303,44108324,+ ,(A)n ,Simple_repeat ,Simple_repeat ,+
mm_br_e15_410695 ,1,chr11 ,44108303,44108324,+ ,(A)n ,Simple_repeat ,Simple_repeat ,+
mm_br_e15_410696 ,1,chr1 ,17072547,17072568,+ ,B1_Mur2 ,SINE ,Alu ,+
mm_br_e15_410697 ,1,chr1 ,17072547,17072568,+ ,B1_Mur2 ,SINE ,Alu ,+
mm_br_e15_410698 ,1,chr2 ,72337894,72337915,+ ,(A)n ,Simple_repeat ,Simple_repeat ,+
mm_br_e15_410699 ,1,chr2 ,72337894,72337915,+ ,(A)n ,Simple_repeat ,Simple_repeat ,+
mm_br_e15_410700 ,1,chr2 ,72337894,72337915,+ ,(A)n ,Simple_repeat ,Simple_repeat ,+
mm_br_e15_410701 ,1,chr2 ,72337894,72337915,+ ,(A)n ,Simple_repeat ,Simple_repeat ,+
mm_br_e15_410702 ,1,chr6 ,12811798,12811819,+ ,Lx6 ,LINE ,L1 ,+
mm_br_e15_410703 ,1,chr6 ,12811798,12811819,+ ,Lx6 ,LINE ,L1 ,+
mm_br_e15_410704 ,1,chr11 ,44108303,44108324,+ ,(A)n ,Simple_repeat ,Simple_repeat ,+
mm_br_e15_410705 ,1,chr11 ,44108303,44108324,+ ,(A)n ,Simple_repeat ,Simple_repeat ,+
mm_br_e15_410706 ,1,chr1 ,17072547,17072568,+ ,B1_Mur2 ,SINE ,Alu ,+
mm_br_e15_410707 ,1,chr1 ,17072547,17072568,+ ,B1_Mur2 ,SINE ,Alu ,+
mm_br_e15_410708 ,1,chr2 ,72337894,72337915,+ ,(A)n ,Simple_repeat ,Simple_repeat ,+
mm_br_e15_410709 ,1,chr2 ,72337894,72337915,+ ,(A)n ,Simple_repeat ,Simple_repeat ,+
mm_br_e15_410710 ,1,chr2 ,72337894,72337915,+ ,(A)n ,Simple_repeat ,Simple_repeat ,+
mm_br_e15_410711 ,1,chr2 ,72337894,72337915,+ ,(A)n ,Simple_repeat ,Simple_repeat ,+
mm_br_e15_410712 ,1,chr6 ,12811798,12811819,+ ,Lx6 ,LINE ,L1 ,+
mm_br_e15_410713 ,1,chr6 ,12811798,12811819,+ ,Lx6 ,LINE ,L1 ,+
mm_br_e15_410714 ,1,chr11 ,44108303,44108324,+ ,(A)n ,Simple_repeat ,Simple_repeat ,+
mm_br_e15_410715 ,1,chr11 ,44108303,44108324,+ ,(A)n ,Simple_repeat ,Simple_repeat ,+
mm_br_e15_410716 ,1,chr1 ,17072547,17072568,+ ,B1_Mur2 ,SINE ,Alu ,+
mm_br_e15_410717 ,1,chr1 ,17072547,17072568,+ ,B1_Mur2 ,SINE ,Alu ,+
mm_br_e15_410718 ,1,chr2 ,72337894,72337915,+ ,(A)n ,Simple_repeat ,Simple_repeat ,+
mm_br_e15_410719 ,1,chr2 ,72337894,72337915,+ ,(A)n ,Simple_repeat ,Simple_repeat ,+
mm_br_e15_410720 ,1,chr2 ,32930022,32930043,+ ,(A)n ,Simple_repeat ,Simple_repeat ,+
mm_br_e15_410721 ,1,chr2 ,32930022,32930043,+ ,(A)n ,Simple_repeat ,Simple_repeat ,+
mm_br_e15_410722 ,1,chr18 ,31591666,31591687,+ ,L1_Mur2 ,LINE ,L1 ,+
mm_br_e15_410723 ,1,chr18 ,31591666,31591687,+ ,L1_Mur2 ,LINE ,L1 ,+
mm_br_e15_410724 ,1,chr7 ,80017713,80017734,+ ,(A)n ,Simple_repeat ,Simple_repeat ,+
mm_br_e15_410725 ,1,chr7 ,80017713,80017734,+ ,(A)n ,Simple_repeat ,Simple_repeat ,+
mm_br_e15_410726 ,1,chr3 ,24144587,24144608,+ ,RLTR45-int ,LTR ,ERVK ,+
mm_br_e15_410727 ,1,chr3 ,24144587,24144608,+ ,RLTR45-int ,LTR ,ERVK ,+
mm_br_e15_410728 ,1,chr2 ,32930022,32930043,+ ,(A)n ,Simple_repeat ,Simple_repeat ,+
mm_br_e15_410729 ,1,chr2 ,32930022,32930043,+ ,(A)n ,Simple_repeat ,Simple_repeat ,+
mm_br_e15_286097 ,1,chr16 ,11144297,11144318,+ ,LSU-rRNA_Hsa ,rRNA ,rRNA ,+
mm_br_e15_286123 ,1,chr13 ,21292141,21292162,+ ,tRNA-Leu-TTG ,tRNA ,tRNA ,+
mm_br_e15_286206 ,1,chr3 ,30500196,30500217,+ ,tRNA-Val-GTY ,tRNA ,tRNA ,+
mm_br_e15_286233 ,1,chr8 ,15519808,15519829,+ ,LSU-rRNA_Hsa ,rRNA ,rRNA ,+
mm_br_e15_286280 ,1,chr2 ,22600403,22600424,- ,LSU-rRNA_Hsa ,rRNA ,rRNA ,-
mm_br_e15_286330 ,1,chr4 ,121870885,121870906,- ,GC_rich ,Low_complexity ,Low_complexity ,+
mm_br_e15_286336 ,1,chr14 ,50681906,50681927,+ ,LSU-rRNA_Hsa ,rRNA ,rRNA ,+
mm_br_e15_286353 ,1,chr11 ,108873061,108873082,- ,LSU-rRNA_Hsa ,rRNA ,rRNA ,-
mm_br_e15_286392 ,1,chr17 ,45700477,45700498,+ ,B1_Mus2 ,SINE ,Alu ,+
mm_br_e15_286416 ,1,chr13 ,21974745,21974766,- ,tRNA-Phe-TTY ,tRNA ,tRNA ,-
mm_br_e15_286537 ,1,chr4 ,138894227,138894248,+ ,LSU-rRNA_Hsa ,rRNA ,rRNA ,+
mm_br_e15_286552 ,1,chr17 ,39983568,39983589,+ ,SSU-rRNA_Hsa ,rRNA ,rRNA ,+
mm_br_e15_286569 ,1,chr17 ,39984466,39984487,+ ,SSU-rRNA_Hsa ,rRNA ,rRNA ,+
mm_br_e15_286582 ,1,chr4 ,108292609,108292630,+ ,GC_rich ,Low_complexity ,Low_complexity ,+
mm_br_e15_286628 ,1,chr17 ,39984816,39984837,+ ,SSU-rRNA_Hsa ,rRNA ,rRNA ,+
mm_br_e15_286643 ,1,chr7 ,4453256,4453277,- ,GC_rich ,Low_complexity ,Low_complexity ,+
mm_br_e15_286687 ,1,chr17 ,39983806,39983827,+ ,SSU-rRNA_Hsa ,rRNA ,rRNA ,+
mm_br_e15_286688 ,1,chr17 ,39983806,39983827,+ ,SSU-rRNA_Hsa ,rRNA ,rRNA ,+
mm_br_e15_286746 ,1,chr16 ,11144213,11144234,+ ,LSU-rRNA_Hsa ,rRNA ,rRNA ,+
mm_br_e15_287039 ,1,chr11 ,108873010,108873031,- ,LSU-rRNA_Hsa ,rRNA ,rRNA ,-
mm_br_e15_287040 ,1,chr11 ,108873010,108873031,- ,LSU-rRNA_Hsa ,rRNA ,rRNA ,-
mm_br_e15_287041 ,1,chr11 ,108873010,108873031,- ,LSU-rRNA_Hsa ,rRNA ,rRNA ,-
mm_br_e15_287055 ,1,chr6 ,3151575,3151596,+ ,SSU-rRNA_Hsa ,rRNA ,rRNA ,+
mm_br_e15_287298 ,1,chr13 ,23528211,23528232,+ ,tRNA-Lys-AAG ,tRNA ,tRNA ,+
mm_br_e15_287299 ,1,chr13 ,23528211,23528232,+ ,tRNA-Lys-AAG ,tRNA ,tRNA ,+
mm_br_e15_287300 ,1,chr13 ,23528211,23528232,+ ,tRNA-Lys-AAG ,tRNA ,tRNA ,+
mm_br_e15_287301 ,1,chr13 ,23528211,23528232,+ ,tRNA-Lys-AAG ,tRNA ,tRNA ,+
mm_br_e15_287302 ,1,chr13 ,23528211,23528232,+ ,tRNA-Lys-AAG ,tRNA ,tRNA ,+
mm_br_e15_287303 ,1,chr13 ,23528211,23528232,+ ,tRNA-Lys-AAG ,tRNA ,tRNA ,+
mm_br_e15_287395 ,1,chr17 ,39984277,39984298,+ ,SSU-rRNA_Hsa ,rRNA ,rRNA ,+
mm_br_e15_287396 ,1,chr17 ,39984277,39984298,+ ,SSU-rRNA_Hsa ,rRNA ,rRNA ,+
mm_br_e15_287397 ,1,chr17 ,39984277,39984298,+ ,SSU-rRNA_Hsa ,rRNA ,rRNA ,+
mm_br_e15_287398 ,1,chr17 ,39984277,39984298,+ ,SSU-rRNA_Hsa ,rRNA ,rRNA ,+
mm_br_e15_287399 ,1,chr17 ,39984277,39984298,+ ,SSU-rRNA_Hsa ,rRNA ,rRNA ,+
mm_br_e15_287466 ,1,chr17 ,39984571,39984592,+ ,SSU-rRNA_Hsa ,rRNA ,rRNA ,+
mm_br_e15_287476 ,1,chr8 ,113586520,113586541,+ ,tRNA-Gly-GGY ,tRNA ,tRNA ,+
mm_br_e15_287517 ,1,chr5 ,147072752,147072773,+ ,LSU-rRNA_Hsa ,rRNA ,rRNA ,+
mm_br_e15_287526 ,1,chr13 ,34240710,34240731,- ,L2b ,LINE ,L2 ,+
mm_br_e15_287572 ,1,chr17 ,23687248,23687269,- ,tRNA-Arg-CGG ,tRNA ,tRNA ,-
mm_br_e15_287573 ,1,chr17 ,23687248,23687269,- ,tRNA-Arg-CGG ,tRNA ,tRNA ,-
mm_br_e15_287574 ,1,chr17 ,23687248,23687269,- ,tRNA-Arg-CGG ,tRNA ,tRNA ,-
mm_br_e15_287575 ,1,chr17 ,23687248,23687269,- ,tRNA-Arg-CGG ,tRNA ,tRNA ,-
mm_br_e15_287576 ,1,chr13 ,21307345,21307366,- ,tRNA-Arg-CGG ,tRNA ,tRNA ,-
mm_br_e15_287584 ,1,chr19 ,12080531,12080552,+ ,tRNA-Lys-AAA ,tRNA ,tRNA ,+
mm_br_e15_287585 ,1,chr19 ,12080531,12080552,+ ,tRNA-Lys-AAA ,tRNA ,tRNA ,+
mm_br_e15_287586 ,1,chr19 ,12080531,12080552,+ ,tRNA-Lys-AAA ,tRNA ,tRNA ,+
mm_br_e15_287587 ,1,chr19 ,12080531,12080552,+ ,tRNA-Lys-AAA ,tRNA ,tRNA ,+
mm_br_e15_287651 ,1,chr5 ,147072869,147072890,+ ,LSU-rRNA_Hsa ,rRNA ,rRNA ,+
mm_br_e15_287673 ,1,chr11 ,106874213,106874234,+ ,tRNA-Arg-AGG ,tRNA ,tRNA ,+
mm_br_e15_287674 ,1,chr11 ,106874213,106874234,+ ,tRNA-Arg-AGG ,tRNA ,tRNA ,+
mm_br_e15_287675 ,1,chr11 ,106874213,106874234,+ ,tRNA-Arg-AGG ,tRNA ,tRNA ,+
mm_br_e15_287676 ,1,chr11 ,106874213,106874234,+ ,tRNA-Arg-AGG ,tRNA ,tRNA ,+
mm_br_e15_287677 ,1,chr11 ,106874213,106874234,+ ,tRNA-Arg-AGG ,tRNA ,tRNA ,+
mm_br_e15_287678 ,1,chr11 ,106874213,106874234,+ ,tRNA-Arg-AGG ,tRNA ,tRNA ,+
mm_br_e15_287679 ,1,chr11 ,106874213,106874234,+ ,tRNA-Arg-AGG ,tRNA ,tRNA ,+
mm_br_e15_287680 ,1,chr11 ,106874213,106874234,+ ,tRNA-Arg-AGG ,tRNA ,tRNA ,+
mm_br_e15_287681 ,1,chr11 ,106874213,106874234,+ ,tRNA-Arg-AGG ,tRNA ,tRNA ,+
mm_br_e15_287682 ,1,chr11 ,106874213,106874234,+ ,tRNA-Arg-AGG ,tRNA ,tRNA ,+
mm_br_e15_287683 ,1,chr11 ,106874213,106874234,+ ,tRNA-Arg-AGG ,tRNA ,tRNA ,+
mm_br_e15_287684 ,1,chr11 ,106874213,106874234,+ ,tRNA-Arg-AGG ,tRNA ,tRNA ,+
mm_br_e15_287685 ,1,chr11 ,106874213,106874234,+ ,tRNA-Arg-AGG ,tRNA ,tRNA ,+
mm_br_e15_287686 ,1,chr11 ,106874213,106874234,+ ,tRNA-Arg-AGG ,tRNA ,tRNA ,+
mm_br_e15_287873 ,1,chr17 ,39984576,39984597,+ ,SSU-rRNA_Hsa ,rRNA ,rRNA ,+
mm_br_e15_287874 ,1,chr17 ,39984576,39984597,+ ,SSU-rRNA_Hsa ,rRNA ,rRNA ,+
mm_br_e15_287906 ,1,chr19 ,32190571,32190592,- ,RLTR15 ,LTR ,ERVK ,-
mm_br_e15_287973 ,1,chr3 ,138189388,138189409,- ,MIR ,SINE ,MIR ,-
mm_br_e15_287988 ,1,chr11 ,82745953,82745974,+ ,(CTCG)n ,Simple_repeat ,Simple_repeat ,+
mm_br_e15_288024 ,1,chr17 ,39984180,39984201,+ ,SSU-rRNA_Hsa ,rRNA ,rRNA ,+
mm_br_e15_288025 ,1,chr17 ,39984180,39984201,+ ,SSU-rRNA_Hsa ,rRNA ,rRNA ,+
mm_br_e15_288124 ,1,chr16 ,57391615,57391636,- ,LSU-rRNA_Hsa ,rRNA ,rRNA ,-
mm_br_e15_288137 ,1,chr17 ,39984014,39984035,+ ,SSU-rRNA_Hsa ,rRNA ,rRNA ,+
mm_br_e15_288235 ,1,chr13 ,44965391,44965412,- ,LSU-rRNA_Hsa ,rRNA ,rRNA ,-
mm_br_e15_288243 ,1,chr13 ,112599095,112599116,+ ,(CCG)n ,Simple_repeat ,Simple_repeat ,+
mm_br_e15_288268 ,1,chr4 ,9651108,9651129,+ ,L1Md_T ,LINE ,L1 ,-
mm_br_e15_288305 ,1,chr17 ,39984154,39984175,+ ,SSU-rRNA_Hsa ,rRNA ,rRNA ,+
mm_br_e15_288384 ,1,chr17 ,39985020,39985041,+ ,SSU-rRNA_Hsa ,rRNA ,rRNA ,+
mm_br_e15_288385 ,1,chr17 ,39985020,39985041,+ ,SSU-rRNA_Hsa ,rRNA ,rRNA ,+
mm_br_e15_288386 ,1,chr17 ,39985020,39985041,+ ,SSU-rRNA_Hsa ,rRNA ,rRNA ,+
mm_br_e15_288427 ,1,chr6 ,23469773,23469794,+ ,5S ,rRNA ,rRNA ,+
mm_br_e15_288428 ,1,chr6 ,23469773,23469794,+ ,5S ,rRNA ,rRNA ,+
mm_br_e15_288429 ,1,chr6 ,23469773,23469794,+ ,5S ,rRNA ,rRNA ,+
mm_br_e15_288430 ,1,chr6 ,23469773,23469794,+ ,5S ,rRNA ,rRNA ,+
mm_br_e15_288569 ,1,chr1 ,72283596,72283617,+ ,U2 ,snRNA ,snRNA ,+
mm_br_e15_288570 ,1,chr1 ,72283596,72283617,+ ,U2 ,snRNA ,snRNA ,+
mm_br_e15_288605 ,1,chr17 ,39984138,39984159,+ ,SSU-rRNA_Hsa ,rRNA ,rRNA ,+
mm_br_e15_288623 ,1,chr17 ,39984775,39984796,+ ,SSU-rRNA_Hsa ,rRNA ,rRNA ,+
mm_br_e15_288624 ,1,chr17 ,39984775,39984796,+ ,SSU-rRNA_Hsa ,rRNA ,rRNA ,+
mm_br_e15_288666 ,1,chr2 ,72850798,72850819,- ,LSU-rRNA_Hsa ,rRNA ,rRNA ,-
mm_br_e15_288667 ,1,chr2 ,72850798,72850819,- ,LSU-rRNA_Hsa ,rRNA ,rRNA ,-
mm_br_e15_288668 ,1,chr2 ,72850798,72850819,- ,LSU-rRNA_Hsa ,rRNA ,rRNA ,-
mm_br_e15_288669 ,1,chr2 ,72850798,72850819,- ,LSU-rRNA_Hsa ,rRNA ,rRNA ,-
mm_br_e15_288670 ,1,chr2 ,72850798,72850819,- ,LSU-rRNA_Hsa ,rRNA ,rRNA ,-
mm_br_e15_288678 ,1,chrX ,26564421,26564442,+ ,LSU-rRNA_Hsa ,rRNA ,rRNA ,+
mm_br_e15_288679 ,1,chrX ,26564421,26564442,+ ,LSU-rRNA_Hsa ,rRNA ,rRNA ,+
mm_br_e15_289423 ,1,chr17 ,39983801,39983822,+ ,SSU-rRNA_Hsa ,rRNA ,rRNA ,+
mm_br_e15_289424 ,1,chr17 ,39983801,39983822,+ ,SSU-rRNA_Hsa ,rRNA ,rRNA ,+
mm_br_e15_289430 ,1,chr6 ,3151522,3151543,+ ,SSU-rRNA_Hsa ,rRNA ,rRNA ,+
mm_br_e15_289431 ,1,chr6 ,3151522,3151543,+ ,SSU-rRNA_Hsa ,rRNA ,rRNA ,+
mm_br_e15_289520 ,1,chr9 ,110183803,110183824,+ ,LSU-rRNA_Hsa ,rRNA ,rRNA ,+
mm_br_e15_289521 ,1,chr9 ,110183803,110183824,+ ,LSU-rRNA_Hsa ,rRNA ,rRNA ,+
mm_br_e15_289567 ,1,chr17 ,39984095,39984116,+ ,SSU-rRNA_Hsa ,rRNA ,rRNA ,+
mm_br_e15_289568 ,1,chr17 ,39984095,39984116,+ ,SSU-rRNA_Hsa ,rRNA ,rRNA ,+
mm_br_e15_289569 ,1,chr17 ,39984095,39984116,+ ,SSU-rRNA_Hsa ,rRNA ,rRNA ,+
mm_br_e15_289570 ,1,chr17 ,39984095,39984116,+ ,SSU-rRNA_Hsa ,rRNA ,rRNA ,+
mm_br_e15_289618 ,1,chr6 ,39543204,39543225,- ,PB1D9 ,SINE ,Alu ,-
mm_br_e15_289632 ,1,chr17 ,39984991,39985012,+ ,SSU-rRNA_Hsa ,rRNA ,rRNA ,+
mm_br_e15_289633 ,1,chr17 ,39984991,39985012,+ ,SSU-rRNA_Hsa ,rRNA ,rRNA ,+
mm_br_e15_289635 ,1,chr5 ,138549993,138550014,+ ,B3A ,SINE ,B2 ,+
mm_br_e15_289636 ,1,chr6 ,38999515,38999536,- ,MIRb ,SINE ,MIR ,+
mm_br_e15_289681 ,1,chr17 ,39984805,39984826,+ ,SSU-rRNA_Hsa ,rRNA ,rRNA ,+
mm_br_e15_289682 ,1,chr17 ,39984805,39984826,+ ,SSU-rRNA_Hsa ,rRNA ,rRNA ,+
mm_br_e15_289686 ,1,chr15 ,11421217,11421238,+ ,Lx9 ,LINE ,L1 ,-
mm_br_e15_289693 ,1,chr19 ,12084177,12084198,- ,tRNA-Lys-AAA ,tRNA ,tRNA ,-
mm_br_e15_289694 ,1,chr19 ,12080589,12080610,+ ,tRNA-Lys-AAA ,tRNA ,tRNA ,+
mm_br_e15_289695 ,1,chr13 ,21259935,21259956,- ,tRNA-Lys-AAA ,tRNA ,tRNA ,-
mm_br_e15_289735 ,1,chr5 ,27437183,27437204,+ ,B4A ,SINE ,B4 ,-
mm_br_e15_289752 ,1,chr2 ,66495598,66495619,+ ,B1_Mus1 ,SINE ,Alu ,-
mm_br_e15_289844 ,1,chr17 ,39984986,39985007,+ ,SSU-rRNA_Hsa ,rRNA ,rRNA ,+
mm_br_e15_290097 ,1,chrX ,155887225,155887246,+ ,5S ,rRNA ,rRNA ,+
mm_br_e15_290104 ,1,chr9 ,110183816,110183837,+ ,LSU-rRNA_Hsa ,rRNA ,rRNA ,+
mm_br_e15_290131 ,1,chr18 ,7030221,7030242,+ ,LSU-rRNA_Hsa ,rRNA ,rRNA ,+
mm_br_e15_290136 ,1,chr6 ,3151205,3151226,+ ,SSU-rRNA_Hsa ,rRNA ,rRNA ,+
mm_br_e15_290146 ,1,chr17 ,39983553,39983574,+ ,SSU-rRNA_Hsa ,rRNA ,rRNA ,+
mm_br_e15_290147 ,1,chr17 ,39983553,39983574,+ ,SSU-rRNA_Hsa ,rRNA ,rRNA ,+
mm_br_e15_290160 ,1,chr15 ,86025496,86025517,+ ,LSU-rRNA_Hsa ,rRNA ,rRNA ,+
mm_br_e15_290161 ,1,chr15 ,86025496,86025517,+ ,LSU-rRNA_Hsa ,rRNA ,rRNA ,+
mm_br_e15_290162 ,1,chr18 ,68851760,68851781,+ ,LSU-rRNA_Hsa ,rRNA ,rRNA ,+
mm_br_e15_290166 ,1,chr14 ,67093721,67093742,+ ,L1Md_F2 ,LINE ,L1 ,+
mm_br_e15_290257 ,1,chr6 ,145136053,145136074,+ ,MTEa ,LTR ,MaLR ,+
mm_br_e15_290263 ,1,chr16 ,11144296,11144317,+ ,LSU-rRNA_Hsa ,rRNA ,rRNA ,+
mm_br_e15_290279 ,1,chr11 ,68850566,68850587,+ ,tRNA-Ile-ATT ,tRNA ,tRNA ,+
mm_br_e15_290294 ,1,chr7 ,65654744,65654765,+ ,tRNA-Glu-GAG_ ,tRNA ,tRNA ,+
mm_br_e15_290307 ,1,chr4 ,121870886,121870907,- ,GC_rich ,Low_complexity ,Low_complexity ,+
mm_br_e15_290314 ,1,chr17 ,39983542,39983563,+ ,SSU-rRNA_Hsa ,rRNA ,rRNA ,+
mm_br_e15_290457 ,1,chr17 ,39983805,39983826,+ ,SSU-rRNA_Hsa ,rRNA ,rRNA ,+
mm_br_e15_290458 ,1,chr17 ,39983805,39983826,+ ,SSU-rRNA_Hsa ,rRNA ,rRNA ,+
mm_br_e15_290460 ,1,chr16 ,4594458,4594479,- ,C-rich ,Low_complexity ,Low_complexity ,+
mm_br_e15_290523 ,1,chr17 ,51318758,51318779,+ ,GC_rich ,Low_complexity ,Low_complexity ,+
mm_br_e15_290549 ,1,chr18 ,32399657,32399678,- ,B1F1 ,SINE ,Alu ,+
mm_br_e15_290588 ,1,chr17 ,39983557,39983578,+ ,SSU-rRNA_Hsa ,rRNA ,rRNA ,+
mm_br_e15_290667 ,1,chr3 ,121995857,121995878,- ,tRNA-Arg-AGA ,tRNA ,tRNA ,-
mm_br_e15_290668 ,1,chr3 ,121995857,121995878,- ,tRNA-Arg-AGA ,tRNA ,tRNA ,-
mm_br_e15_290711 ,1,chr2 ,181327391,181327412,- ,(CGGGG)n ,Simple_repeat ,Simple_repeat ,+
mm_br_e15_290724 ,1,chr17 ,39984570,39984591,+ ,SSU-rRNA_Hsa ,rRNA ,rRNA ,+
mm_br_e15_290736 ,1,chr8 ,113586519,113586540,+ ,tRNA-Gly-GGY ,tRNA ,tRNA ,+
mm_br_e15_290737 ,1,chr8 ,113586519,113586540,+ ,tRNA-Gly-GGY ,tRNA ,tRNA ,+
mm_br_e15_290752 ,1,chr5 ,125884611,125884632,- ,tRNA-Ala-GCG ,tRNA ,tRNA ,-
mm_br_e15_290777 ,1,chr13 ,21346148,21346169,+ ,tRNA-Ala-GCG ,tRNA ,tRNA ,+
mm_br_e15_290779 ,1,chr11 ,101520071,101520092,+ ,B4A ,SINE ,B4 ,-
mm_br_e15_290808 ,1,chr19 ,12080530,12080551,+ ,tRNA-Lys-AAA ,tRNA ,tRNA ,+
mm_br_e15_290809 ,1,chr19 ,12080530,12080551,+ ,tRNA-Lys-AAA ,tRNA ,tRNA ,+
mm_br_e15_290813 ,1,chr1 ,124253787,124253808,- ,LSU-rRNA_Hsa ,rRNA ,rRNA ,-
mm_br_e15_290814 ,1,chr1 ,124253787,124253808,- ,LSU-rRNA_Hsa ,rRNA ,rRNA ,-
mm_br_e15_290815 ,1,chr1 ,124253787,124253808,- ,LSU-rRNA_Hsa ,rRNA ,rRNA ,-
mm_br_e15_290906 ,1,chr17 ,39984575,39984596,+ ,SSU-rRNA_Hsa ,rRNA ,rRNA ,+
mm_br_e15_291001 ,1,chr3 ,5860348,5860369,+ ,LSU-rRNA_Hsa ,rRNA ,rRNA ,+
mm_br_e15_291027 ,1,chr5 ,115939549,115939570,+ ,U4 ,snRNA ,snRNA ,+
mm_br_e15_291050 ,1,chr16 ,11144209,11144230,+ ,LSU-rRNA_Hsa ,rRNA ,rRNA ,+
mm_br_e15_291067 ,1,chr16 ,57391619,57391640,- ,LSU-rRNA_Hsa ,rRNA ,rRNA ,-
mm_br_e15_291073 ,1,chr5 ,115940344,115940365,+ ,U4 ,snRNA ,snRNA ,+
mm_br_e15_291112 ,1,chr4 ,149191868,149191889,+ ,5S ,rRNA ,rRNA ,+
mm_br_e15_291113 ,1,chr4 ,149191868,149191889,+ ,5S ,rRNA ,rRNA ,+
mm_br_e15_291114 ,1,chr4 ,149191868,149191889,+ ,5S ,rRNA ,rRNA ,+
mm_br_e15_291115 ,1,chr4 ,149191868,149191889,+ ,5S ,rRNA ,rRNA ,+
mm_br_e15_291129 ,1,chr7 ,137977953,137977974,+ ,LSU-rRNA_Hsa ,rRNA ,rRNA ,+
mm_br_e15_291147 ,1,chr17 ,39984137,39984158,+ ,SSU-rRNA_Hsa ,rRNA ,rRNA ,+
mm_br_e15_291191 ,1,chr18 ,68851786,68851807,+ ,LSU-rRNA_Hsa ,rRNA ,rRNA ,+
mm_br_e15_291192 ,1,chr18 ,68851786,68851807,+ ,LSU-rRNA_Hsa ,rRNA ,rRNA ,+
mm_br_e15_291220 ,1,chr17 ,39983800,39983821,+ ,SSU-rRNA_Hsa ,rRNA ,rRNA ,+
mm_br_e15_291221 ,1,chr17 ,39983800,39983821,+ ,SSU-rRNA_Hsa ,rRNA ,rRNA ,+
mm_br_e15_291239 ,1,chr17 ,39984094,39984115,+ ,SSU-rRNA_Hsa ,rRNA ,rRNA ,+
mm_br_e15_291240 ,1,chr17 ,39984094,39984115,+ ,SSU-rRNA_Hsa ,rRNA ,rRNA ,+
mm_br_e15_291241 ,1,chr17 ,39984094,39984115,+ ,SSU-rRNA_Hsa ,rRNA ,rRNA ,+
mm_br_e15_291273 ,1,chr8 ,126177526,126177547,- ,GA-rich ,Low_complexity ,Low_complexity ,+
mm_br_e15_291322 ,1,chr4 ,121870887,121870908,- ,GC_rich ,Low_complexity ,Low_complexity ,+
mm_br_e15_291338 ,1,chr16 ,11323049,11323070,+ ,(CGG)n ,Simple_repeat ,Simple_repeat ,+
mm_br_e15_291385 ,1,chr2 ,32731749,32731770,- ,(CGG)n ,Simple_repeat ,Simple_repeat ,+
mm_br_e15_291419 ,1,chr16 ,11144174,11144195,+ ,LSU-rRNA_Hsa ,rRNA ,rRNA ,+
mm_br_e15_291459 ,1,chr5 ,115939548,115939569,+ ,U4 ,snRNA ,snRNA ,+
mm_br_e15_291654 ,1,chr16 ,11144208,11144229,+ ,LSU-rRNA_Hsa ,rRNA ,rRNA ,+
mm_br_e15_291743 ,1,chr17 ,39983626,39983647,+ ,SSU-rRNA_Hsa ,rRNA ,rRNA ,+
mm_br_e15_291744 ,1,chr17 ,39983626,39983647,+ ,SSU-rRNA_Hsa ,rRNA ,rRNA ,+
mm_br_e15_291815 ,1,chr16 ,11144207,11144228,+ ,LSU-rRNA_Hsa ,rRNA ,rRNA ,+
mm_br_e15_291816 ,1,chr16 ,11144207,11144228,+ ,LSU-rRNA_Hsa ,rRNA ,rRNA ,+
mm_br_e15_291817 ,1,chr16 ,11144207,11144228,+ ,LSU-rRNA_Hsa ,rRNA ,rRNA ,+
mm_br_e15_291840 ,1,chr6 ,3150769,3150790,+ ,B3A ,SINE ,B2 ,-
mm_br_e15_291853 ,1,chr16 ,11144206,11144227,+ ,LSU-rRNA_Hsa ,rRNA ,rRNA ,+
mm_br_e15_291868 ,1,chr10 ,25089364,25089385,+ ,(C)n ,Simple_repeat ,Simple_repeat ,+
mm_br_e15_291869 ,1,chr10 ,25089364,25089385,+ ,(C)n ,Simple_repeat ,Simple_repeat ,+
mm_br_e15_291870 ,1,chr5 ,72559569,72559590,- ,(G)n ,Simple_repeat ,Simple_repeat ,+
mm_br_e15_291872 ,1,chr3 ,135217265,135217286,- ,RLTR45 ,LTR ,ERVK ,-
mm_br_e15_291873 ,1,chr9 ,7959739,7959760,- ,B1_Mur1 ,SINE ,Alu ,+
mm_br_e15_291879 ,1,chrX ,110188438,110188459,- ,MER5B ,DNA ,MER1_type ,-
mm_br_e15_291880 ,1,chrX ,110188438,110188459,- ,MER5B ,DNA ,MER1_type ,-
mm_br_e15_291881 ,1,chrX ,110188438,110188459,- ,MER5B ,DNA ,MER1_type ,-
mm_br_e15_291882 ,1,chrX ,110188438,110188459,- ,MER5B ,DNA ,MER1_type ,-
mm_br_e15_291883 ,1,chrX ,110188438,110188459,- ,MER5B ,DNA ,MER1_type ,-
mm_br_e15_291884 ,1,chrX ,110188438,110188459,- ,MER5B ,DNA ,MER1_type ,-
mm_br_e15_291885 ,1,chrX ,110188438,110188459,- ,MER5B ,DNA ,MER1_type ,-
mm_br_e15_291886 ,1,chrX ,110188438,110188459,- ,MER5B ,DNA ,MER1_type ,-
mm_br_e15_291887 ,1,chrX ,110188438,110188459,- ,MER5B ,DNA ,MER1_type ,-
mm_br_e15_291901 ,1,chr2 ,26976934,26976955,+ ,SSU-rRNA_Hsa ,rRNA ,rRNA ,+
mm_br_e15_291902 ,1,chr2 ,26976934,26976955,+ ,SSU-rRNA_Hsa ,rRNA ,rRNA ,+
mm_br_e15_291931 ,1,chr3 ,96303427,96303448,- ,tRNA-Lys-AAG ,tRNA ,tRNA ,-
mm_br_e15_291951 ,1,chr11 ,48647377,48647398,- ,tRNA-Lys-AAG ,tRNA ,tRNA ,-
mm_br_e15_291980 ,1,chr17 ,39984895,39984916,+ ,SSU-rRNA_Hsa ,rRNA ,rRNA ,+
mm_br_e15_291981 ,1,chr17 ,39984895,39984916,+ ,SSU-rRNA_Hsa ,rRNA ,rRNA ,+
mm_br_e15_291982 ,1,chr17 ,39984895,39984916,+ ,SSU-rRNA_Hsa ,rRNA ,rRNA ,+
mm_br_e15_291983 ,1,chr17 ,39984895,39984916,+ ,SSU-rRNA_Hsa ,rRNA ,rRNA ,+
mm_br_e15_291984 ,1,chr17 ,39984895,39984916,+ ,SSU-rRNA_Hsa ,rRNA ,rRNA ,+
mm_br_e15_291990 ,1,chr17 ,39983644,39983665,+ ,SSU-rRNA_Hsa ,rRNA ,rRNA ,+
mm_br_e15_291991 ,1,chr17 ,39983644,39983665,+ ,SSU-rRNA_Hsa ,rRNA ,rRNA ,+
mm_br_e15_292026 ,1,chr17 ,39984420,39984441,+ ,SSU-rRNA_Hsa ,rRNA ,rRNA ,+
mm_br_e15_292027 ,1,chr17 ,39984420,39984441,+ ,SSU-rRNA_Hsa ,rRNA ,rRNA ,+
mm_br_e15_292033 ,1,chr17 ,39984931,39984952,+ ,SSU-rRNA_Hsa ,rRNA ,rRNA ,+
mm_br_e15_292037 ,1,chr6 ,38483991,38484012,+ ,tRNA-Arg-AGG ,tRNA ,tRNA ,+
mm_br_e15_292038 ,1,chr6 ,38483991,38484012,+ ,tRNA-Arg-AGG ,tRNA ,tRNA ,+
mm_br_e15_292069 ,1,chr2 ,118872477,118872498,- ,tRNA-Ser-AGY ,tRNA ,tRNA ,-
mm_br_e15_292074 ,1,chr9 ,15839090,15839111,- ,MTEb ,LTR ,MaLR ,+
mm_br_e15_292120 ,1,chr17 ,7146214,7146235,+ ,LSU-rRNA_Hsa ,rRNA ,rRNA ,+
mm_br_e15_292153 ,1,chr11 ,87236414,87236435,+ ,U1 ,snRNA ,snRNA ,+
mm_br_e15_292154 ,1,chr11 ,87236414,87236435,+ ,U1 ,snRNA ,snRNA ,+
mm_br_e15_292157 ,1,chr3 ,96132393,96132414,+ ,U1 ,snRNA ,snRNA ,+
mm_br_e15_292161 ,1,chr1 ,172964061,172964082,- ,tRNA-Asn-AAC ,tRNA ,tRNA ,-
mm_br_e15_292172 ,1,chr7 ,65654722,65654743,+ ,tRNA-Glu-GAG_ ,tRNA ,tRNA ,+
mm_br_e15_292173 ,1,chr7 ,65654722,65654743,+ ,tRNA-Glu-GAG_ ,tRNA ,tRNA ,+
mm_br_e15_292181 ,1,chr17 ,71313181,71313202,+ ,LSU-rRNA_Hsa ,rRNA ,rRNA ,+
mm_br_e15_292182 ,1,chr17 ,71313181,71313202,+ ,LSU-rRNA_Hsa ,rRNA ,rRNA ,+
mm_br_e15_292183 ,1,chr17 ,71313181,71313202,+ ,LSU-rRNA_Hsa ,rRNA ,rRNA ,+
[truncated: 466,152 more chars]
