# Supplementary material for: Deep sequencing analysis of the developing mouse brain reveals a novel microRNA
Source: BMC Genomics. 2011 Apr 5;12:176. doi: 10.1186/1471-2164-12-176 (PMC3088569; doi:10.1186/1471-2164-12-176)
Supplement: Additional file 3 — List of unique tags mapped to repetitive elements and ncRNAs based on the 5' end sequences. [file 1471-2164-12-176-S3.TXT]

Tag_ID ,Copy_Number ,Chromosome ,Chr_Start ,Chr_End ,Tag_Strand ,Repeat ,Class ,Family ,Repeat_Strand
mm_br_e15_2 ,183849,chr7 ,27492309,27492330,+ ,ETnERV-int ,LTR ,ERVK ,-
mm_br_e15_66 ,5447,chr2 ,76643803,76643824,- ,B1_Mus1 ,SINE ,Alu ,-
mm_br_e15_70 ,5002,chr9 ,12655377,12655398,+ ,A-rich ,Low_complexity ,Low_complexity ,+
mm_br_e15_101 ,3516,chr1 ,20664238,20664259,+ ,AT_rich ,Low_complexity ,Low_complexity ,+
mm_br_e15_243 ,1274,chr5 ,37374054,37374075,+ ,AT_rich ,Low_complexity ,Low_complexity ,+
mm_br_e15_305 ,988,chr16 ,30187678,30187699,+ ,AT_rich ,Low_complexity ,Low_complexity ,+
mm_br_e15_334 ,914,chr17 ,55004319,55004340,+ ,(A)n ,Simple_repeat ,Simple_repeat ,+
mm_br_e15_364 ,819,chr14 ,110419425,110419446,+ ,Lx6 ,LINE ,L1 ,+
mm_br_e15_446 ,611,chr4 ,115699304,115699325,+ ,B1_Mus2 ,SINE ,Alu ,+
mm_br_e15_463 ,581,chr10 ,128806818,128806839,- ,MMETn-int ,LTR ,ERVK ,+
mm_br_e15_470 ,569,chr6 ,57460141,57460162,+ ,AT_rich ,Low_complexity ,Low_complexity ,+
mm_br_e15_532 ,482,chr7 ,27492309,27492330,+ ,ETnERV-int ,LTR ,ERVK ,-
mm_br_e15_818 ,284,chr2 ,90225515,90225536,+ ,RMER16-int ,LTR ,ERVK ,+
mm_br_e15_881 ,269,chr18 ,52596557,52596578,+ ,AT_rich ,Low_complexity ,Low_complexity ,+
mm_br_e15_916 ,257,chr19 ,47032410,47032431,- ,Lx9 ,LINE ,L1 ,+
mm_br_e15_929 ,253,chr9 ,9396943,9396964,+ ,B1_Mus1 ,SINE ,Alu ,+
mm_br_e15_955 ,244,chr3 ,140890934,140890955,- ,MTD ,LTR ,MaLR ,-
mm_br_e15_969 ,238,chr7 ,27492309,27492330,+ ,ETnERV-int ,LTR ,ERVK ,-
mm_br_e15_1045 ,215,chr13 ,22254132,22254153,- ,MMETn-int ,LTR ,ERVK ,+
mm_br_e15_1056 ,213,chr11 ,103007357,103007378,- ,B2_Mm1t ,SINE ,B2 ,-
mm_br_e15_1129 ,197,chr18 ,40417333,40417354,+ ,(A)n ,Simple_repeat ,Simple_repeat ,+
mm_br_e15_1134 ,195,chr4 ,137129864,137129885,+ ,B2_Mm1t ,SINE ,B2 ,+
mm_br_e15_1161 ,192,chr7 ,27492309,27492330,+ ,ETnERV-int ,LTR ,ERVK ,-
mm_br_e15_1259 ,176,chr5 ,57086178,57086199,+ ,B1_Mus1 ,SINE ,Alu ,+
mm_br_e15_1293 ,169,chr7 ,27492309,27492330,+ ,ETnERV-int ,LTR ,ERVK ,-
mm_br_e15_1440 ,148,chr7 ,27492309,27492330,+ ,ETnERV-int ,LTR ,ERVK ,-
mm_br_e15_1498 ,141,chr4 ,121851985,121852006,+ ,L1_Mus1 ,LINE ,L1 ,+
mm_br_e15_1508 ,140,chr19 ,47032410,47032431,- ,Lx9 ,LINE ,L1 ,+
mm_br_e15_1526 ,137,chr8 ,8559583,8559604,+ ,(A)n ,Simple_repeat ,Simple_repeat ,+
mm_br_e15_1613 ,128,chr3 ,73986929,73986950,+ ,B1_Mus1 ,SINE ,Alu ,+
mm_br_e15_1991 ,99,chr14 ,104670825,104670846,- ,Lx6 ,LINE ,L1 ,-
mm_br_e15_2034 ,97,chr2 ,37376271,37376292,- ,AT_rich ,Low_complexity ,Low_complexity ,+
mm_br_e15_2050 ,96,chr2 ,181131533,181131554,+ ,B1_Mur3 ,SINE ,Alu ,+
mm_br_e15_2103 ,93,chr9 ,112731124,112731145,+ ,RMER15 ,LTR ,ERVL ,+
mm_br_e15_2140 ,91,chr7 ,112204453,112204474,- ,B1_Mus1 ,SINE ,Alu ,-
mm_br_e15_2229 ,87,chr1 ,181764973,181764994,- ,RMER6C ,LTR ,ERVK ,+
mm_br_e15_2296 ,84,chr17 ,77073026,77073047,- ,B1_Mus1 ,SINE ,Alu ,-
mm_br_e15_2343 ,82,chrX ,97405336,97405357,+ ,AT_rich ,Low_complexity ,Low_complexity ,+
mm_br_e15_2345 ,82,chr9 ,20998336,20998357,+ ,B1F2 ,SINE ,Alu ,+
mm_br_e15_2355 ,81,chr19 ,47032410,47032431,- ,Lx9 ,LINE ,L1 ,+
mm_br_e15_2388 ,80,chr10 ,54558807,54558828,+ ,(A)n ,Simple_repeat ,Simple_repeat ,+
mm_br_e15_2491 ,76,chr4 ,117720149,117720170,+ ,MIRm ,SINE ,MIR ,-
mm_br_e15_2557 ,74,chr13 ,91246552,91246573,- ,RMER1B ,Other ,Other ,+
mm_br_e15_2563 ,74,chr10 ,83058803,83058824,+ ,B2_Mm1a ,SINE ,B2 ,+
mm_br_e15_2564 ,74,chr3 ,116043264,116043285,- ,AT_rich ,Low_complexity ,Low_complexity ,+
mm_br_e15_2588 ,73,chr17 ,22074215,22074236,+ ,AT_rich ,Low_complexity ,Low_complexity ,+
mm_br_e15_2676 ,70,chr14 ,58335037,58335058,+ ,B1_Mus1 ,SINE ,Alu ,+
mm_br_e15_2819 ,66,chr19 ,53721531,53721552,- ,B1_Mm ,SINE ,Alu ,-
mm_br_e15_2902 ,64,chr2 ,10294363,10294384,- ,T-rich ,Low_complexity ,Low_complexity ,+
mm_br_e15_2988 ,62,chr14 ,99691384,99691405,+ ,AT_rich ,Low_complexity ,Low_complexity ,+
mm_br_e15_3019 ,61,chr17 ,6503119,6503140,+ ,B1_Mus1 ,SINE ,Alu ,+
mm_br_e15_3028 ,61,chr8 ,74083504,74083525,+ ,B1_Mur1 ,SINE ,Alu ,+
mm_br_e15_3070 ,60,chr17 ,15775173,15775194,- ,(TTTTG)n ,Simple_repeat ,Simple_repeat ,+
mm_br_e15_3110 ,59,chr4 ,110012926,110012947,- ,LTR16B1 ,LTR ,ERVL ,-
mm_br_e15_3122 ,59,chr14 ,50947227,50947248,+ ,B1_Mus1 ,SINE ,Alu ,+
mm_br_e15_3166 ,58,chr11 ,102780537,102780558,+ ,B1_Mur2 ,SINE ,Alu ,+
mm_br_e15_3220 ,57,chr6 ,91164214,91164235,+ ,MER102b ,DNA ,MER1_type ,+
mm_br_e15_3229 ,57,chr16 ,30187680,30187701,+ ,AT_rich ,Low_complexity ,Low_complexity ,+
mm_br_e15_3334 ,55,chr11 ,5583596,5583617,+ ,B2_Mm1t ,SINE ,B2 ,+
mm_br_e15_3460 ,52,chr2 ,115266727,115266748,+ ,(A)n ,Simple_repeat ,Simple_repeat ,+
mm_br_e15_3461 ,52,chr9 ,14471551,14471572,+ ,B1_Mus2 ,SINE ,Alu ,+
mm_br_e15_3579 ,50,chr7 ,27492309,27492330,+ ,ETnERV-int ,LTR ,ERVK ,-
mm_br_e15_3894 ,45,chr18 ,27708490,27708511,+ ,(CAAAAA)n ,Simple_repeat ,Simple_repeat ,+
mm_br_e15_4100 ,42,chr4 ,74538098,74538119,+ ,(GAAA)n ,Simple_repeat ,Simple_repeat ,+
mm_br_e15_4106 ,42,chr7 ,27492309,27492330,+ ,ETnERV-int ,LTR ,ERVK ,-
mm_br_e15_4268 ,40,chr16 ,54588673,54588694,+ ,Lx5 ,LINE ,L1 ,+
mm_br_e15_4347 ,39,chr12 ,25649018,25649039,- ,T-rich ,Low_complexity ,Low_complexity ,+
mm_br_e15_4351 ,39,chr8 ,13615551,13615572,+ ,L1M4 ,LINE ,L1 ,+
mm_br_e15_4354 ,39,chr4 ,149230391,149230412,+ ,(A)n ,Simple_repeat ,Simple_repeat ,+
mm_br_e15_4376 ,39,chr7 ,27492309,27492330,+ ,ETnERV-int ,LTR ,ERVK ,-
mm_br_e15_4449 ,38,chr7 ,27492309,27492330,+ ,ETnERV-int ,LTR ,ERVK ,-
mm_br_e15_4460 ,38,chr5 ,67048012,67048033,+ ,B1_Mus1 ,SINE ,Alu ,+
mm_br_e15_4503 ,38,chr1 ,20664236,20664257,+ ,AT_rich ,Low_complexity ,Low_complexity ,+
mm_br_e15_4540 ,37,chr5 ,122021154,122021175,- ,L1MC4 ,LINE ,L1 ,-
mm_br_e15_4549 ,37,chr11 ,23829679,23829700,+ ,B1_Mm ,SINE ,Alu ,+
mm_br_e15_4550 ,37,chr16 ,21619468,21619489,+ ,B1_Mus1 ,SINE ,Alu ,+
mm_br_e15_4551 ,37,chr12 ,60273947,60273968,+ ,B1_Mus1 ,SINE ,Alu ,+
mm_br_e15_4552 ,37,chr11 ,104156629,104156650,+ ,AT_rich ,Low_complexity ,Low_complexity ,+
mm_br_e15_4650 ,36,chr5 ,135109808,135109829,+ ,B1_Mus1 ,SINE ,Alu ,+
mm_br_e15_4673 ,36,chr6 ,4696389,4696410,+ ,(A)n ,Simple_repeat ,Simple_repeat ,+
mm_br_e15_5012 ,33,chr5 ,103969537,103969558,+ ,B2_Mm1t ,SINE ,B2 ,+
mm_br_e15_5013 ,33,chr8 ,23756671,23756692,+ ,B2_Mm1a ,SINE ,B2 ,+
mm_br_e15_5023 ,33,chr1 ,147594877,147594898,+ ,Lx6 ,LINE ,L1 ,+
mm_br_e15_5126 ,32,chr6 ,52219836,52219857,+ ,B3 ,SINE ,B2 ,-
mm_br_e15_5128 ,32,chr13 ,85915889,85915910,+ ,A-rich ,Low_complexity ,Low_complexity ,+
mm_br_e15_5143 ,32,chr1 ,20664240,20664261,+ ,AT_rich ,Low_complexity ,Low_complexity ,+
mm_br_e15_5250 ,31,chr18 ,40417333,40417354,+ ,(A)n ,Simple_repeat ,Simple_repeat ,+
mm_br_e15_5261 ,31,chr11 ,96646898,96646919,+ ,B2_Mm1a ,SINE ,B2 ,+
mm_br_e15_5329 ,31,chr7 ,27492309,27492330,+ ,ETnERV-int ,LTR ,ERVK ,-
mm_br_e15_5383 ,30,chr7 ,27492309,27492330,+ ,ETnERV-int ,LTR ,ERVK ,-
mm_br_e15_5541 ,29,chr10 ,16321097,16321118,+ ,(A)n ,Simple_repeat ,Simple_repeat ,+
mm_br_e15_5562 ,29,chr14 ,105491060,105491081,+ ,L1_Mus2 ,LINE ,L1 ,+
mm_br_e15_5859 ,27,chr15 ,33333048,33333069,+ ,B1_Mm ,SINE ,Alu ,+
mm_br_e15_5864 ,27,chr18 ,40417333,40417354,+ ,(A)n ,Simple_repeat ,Simple_repeat ,+
mm_br_e15_5889 ,27,chr18 ,77274253,77274274,+ ,B2_Mm1a ,SINE ,B2 ,+
mm_br_e15_6031 ,26,chr4 ,6917673,6917694,+ ,A-rich ,Low_complexity ,Low_complexity ,+
mm_br_e15_6038 ,26,chr13 ,40752241,40752262,- ,(T)n ,Simple_repeat ,Simple_repeat ,+
mm_br_e15_6039 ,26,chr7 ,27492309,27492330,+ ,ETnERV-int ,LTR ,ERVK ,-
mm_br_e15_6040 ,26,chr7 ,27492309,27492330,+ ,ETnERV-int ,LTR ,ERVK ,-
mm_br_e15_6061 ,26,chr2 ,65506777,65506798,- ,AT_rich ,Low_complexity ,Low_complexity ,+
mm_br_e15_6285 ,25,chr14 ,37100289,37100310,+ ,(A)n ,Simple_repeat ,Simple_repeat ,+
mm_br_e15_6457 ,24,chr5 ,98448771,98448792,+ ,B1_Mm ,SINE ,Alu ,+
mm_br_e15_6487 ,24,chr1 ,189905756,189905777,+ ,AT_rich ,Low_complexity ,Low_complexity ,+
mm_br_e15_6685 ,23,chr18 ,40417333,40417354,+ ,(A)n ,Simple_repeat ,Simple_repeat ,+
mm_br_e15_6703 ,23,chr17 ,66942025,66942046,+ ,B2_Mm1a ,SINE ,B2 ,+
mm_br_e15_6932 ,22,chr7 ,27492309,27492330,+ ,ETnERV-int ,LTR ,ERVK ,-
mm_br_e15_6936 ,22,chr7 ,27492309,27492330,+ ,ETnERV-int ,LTR ,ERVK ,-
mm_br_e15_6982 ,22,chr10 ,12165079,12165100,+ ,(A)n ,Simple_repeat ,Simple_repeat ,+
mm_br_e15_7118 ,21,chr8 ,38528776,38528797,- ,Lx3_Mus ,LINE ,L1 ,+
mm_br_e15_7181 ,21,chr7 ,27492309,27492330,+ ,ETnERV-int ,LTR ,ERVK ,-
mm_br_e15_7227 ,21,chr2 ,57810393,57810414,+ ,B1_Mus1 ,SINE ,Alu ,+
mm_br_e15_7228 ,21,chr13 ,51201726,51201747,- ,B2_Mm2 ,SINE ,B2 ,-
mm_br_e15_7483 ,20,chr1 ,20664235,20664256,+ ,AT_rich ,Low_complexity ,Low_complexity ,+
mm_br_e15_7549 ,20,chr4 ,126588845,126588866,+ ,B2_Mm1a ,SINE ,B2 ,+
mm_br_e15_7836 ,19,chr11 ,74501735,74501756,- ,PB1D10 ,SINE ,Alu ,-
mm_br_e15_7841 ,19,chr19 ,15807835,15807856,+ ,(CAAAA)n ,Simple_repeat ,Simple_repeat ,+
mm_br_e15_7887 ,19,chr2 ,38682657,38682678,+ ,AT_rich ,Low_complexity ,Low_complexity ,+
mm_br_e15_7889 ,19,chr8 ,58701241,58701262,+ ,MER67A ,LTR ,ERV1 ,+
mm_br_e15_7890 ,19,chr11 ,116068160,116068181,+ ,BC1_Mm ,scRNA ,scRNA ,+
mm_br_e15_8257 ,18,chr4 ,69543265,69543286,+ ,B2_Mm2 ,SINE ,B2 ,+
mm_br_e15_8258 ,18,chr7 ,17555625,17555646,+ ,B2_Mm2 ,SINE ,B2 ,+
mm_br_e15_8259 ,18,chr9 ,40600918,40600939,+ ,B1_Mur1 ,SINE ,Alu ,+
mm_br_e15_8589 ,17,chr3 ,46309605,46309626,+ ,(CAAAA)n ,Simple_repeat ,Simple_repeat ,+
mm_br_e15_8594 ,17,chr10 ,100203613,100203634,+ ,(CAAA)n ,Simple_repeat ,Simple_repeat ,+
mm_br_e15_8603 ,17,chr7 ,27492309,27492330,+ ,ETnERV-int ,LTR ,ERVK ,-
mm_br_e15_8647 ,17,chr12 ,81569712,81569733,- ,B1_Mur4 ,SINE ,Alu ,-
mm_br_e15_9000 ,16,chr10 ,94862236,94862257,+ ,A-rich ,Low_complexity ,Low_complexity ,+
mm_br_e15_9008 ,16,chr2 ,41681398,41681419,+ ,AT_rich ,Low_complexity ,Low_complexity ,+
mm_br_e15_9009 ,16,chr2 ,181350479,181350500,- ,MTE2a ,LTR ,MaLR ,+
mm_br_e15_9026 ,16,chr3 ,140663383,140663404,- ,Lx8 ,LINE ,L1 ,-
mm_br_e15_9029 ,16,chr1 ,20664238,20664259,+ ,AT_rich ,Low_complexity ,Low_complexity ,+
mm_br_e15_9078 ,16,chr6 ,116118414,116118435,+ ,B2_Mm1t ,SINE ,B2 ,+
mm_br_e15_9079 ,16,chr9 ,114594746,114594767,+ ,B1_Mus2 ,SINE ,Alu ,+
mm_br_e15_9082 ,16,chr9 ,12655377,12655398,+ ,A-rich ,Low_complexity ,Low_complexity ,+
mm_br_e15_9156 ,16,chr10 ,30300776,30300797,+ ,L1VL4 ,LINE ,L1 ,+
mm_br_e15_9455 ,15,chr13 ,64216212,64216233,+ ,L1M4 ,LINE ,L1 ,+
mm_br_e15_9460 ,15,chr3 ,87871719,87871740,+ ,Tigger13a ,DNA ,MER2_type ,-
mm_br_e15_9485 ,15,chr3 ,140663383,140663404,- ,Lx8 ,LINE ,L1 ,-
mm_br_e15_9608 ,15,chr7 ,109368996,109369017,+ ,ID_B1 ,SINE ,B4 ,+
mm_br_e15_9725 ,15,chr7 ,27492309,27492330,+ ,ETnERV-int ,LTR ,ERVK ,-
mm_br_e15_9960 ,14,chr7 ,27492309,27492330,+ ,ETnERV-int ,LTR ,ERVK ,-
mm_br_e15_9962 ,14,chr19 ,41631097,41631118,+ ,AT_rich ,Low_complexity ,Low_complexity ,+
mm_br_e15_9965 ,14,chr15 ,65986468,65986489,- ,(TTTG)n ,Simple_repeat ,Simple_repeat ,+
mm_br_e15_9966 ,14,chr12 ,65968830,65968851,- ,RMER16-int ,LTR ,ERVK ,-
mm_br_e15_9968 ,14,chr12 ,21669879,21669900,+ ,MMERVK10C-int ,LTR ,ERVK ,+
mm_br_e15_9970 ,14,chrX ,135222738,135222759,+ ,RMER1C ,Other ,Other ,+
mm_br_e15_9971 ,14,chr16 ,83211736,83211757,- ,MusHAL1 ,LINE ,L1 ,-
mm_br_e15_9990 ,14,chr8 ,24239359,24239380,+ ,B1_Mur4 ,SINE ,Alu ,+
mm_br_e15_10011 ,14,chr3 ,140663383,140663404,- ,Lx8 ,LINE ,L1 ,-
mm_br_e15_10065 ,14,chr16 ,20772046,20772067,- ,B2_Mm1a ,SINE ,B2 ,-
mm_br_e15_10066 ,14,chr1 ,164515406,164515427,+ ,ID_B1 ,SINE ,B4 ,+
mm_br_e15_10067 ,14,chr4 ,107604934,107604955,+ ,B2_Mm1t ,SINE ,B2 ,+
mm_br_e15_10068 ,14,chr8 ,126376731,126376752,+ ,B2_Mm1a ,SINE ,B2 ,+
mm_br_e15_10069 ,14,chr19 ,47077800,47077821,+ ,AT_rich ,Low_complexity ,Low_complexity ,+
mm_br_e15_10070 ,14,chr17 ,88459008,88459029,+ ,B1_Mm ,SINE ,Alu ,+
mm_br_e15_10071 ,14,chr1 ,157773803,157773824,- ,B1_Mus2 ,SINE ,Alu ,-
mm_br_e15_10072 ,14,chr2 ,113978238,113978259,+ ,B1_Mus1 ,SINE ,Alu ,+
mm_br_e15_10536 ,13,chr9 ,22916291,22916312,+ ,AT_rich ,Low_complexity ,Low_complexity ,+
mm_br_e15_10567 ,13,chr7 ,10557665,10557686,+ ,(A)n ,Simple_repeat ,Simple_repeat ,+
mm_br_e15_10653 ,13,chr2 ,104570276,104570297,+ ,AT_rich ,Low_complexity ,Low_complexity ,+
mm_br_e15_10654 ,13,chr5 ,118568226,118568247,- ,B1_Mus2 ,SINE ,Alu ,-
mm_br_e15_10655 ,13,chr19 ,46596254,46596275,+ ,B1_Mur4 ,SINE ,Alu ,+
mm_br_e15_10659 ,13,chr4 ,74538100,74538121,+ ,(GAAA)n ,Simple_repeat ,Simple_repeat ,+
mm_br_e15_10690 ,13,chr3 ,159202735,159202756,+ ,ORR1A1-int ,LTR ,MaLR ,-
mm_br_e15_11233 ,12,chr13 ,95574469,95574490,- ,B1_Mur3 ,SINE ,Alu ,-
mm_br_e15_11272 ,12,chr15 ,63444879,63444900,+ ,(A)n ,Simple_repeat ,Simple_repeat ,+
mm_br_e15_11274 ,12,chr7 ,27492309,27492330,+ ,ETnERV-int ,LTR ,ERVK ,-
mm_br_e15_11359 ,12,chr10 ,93298999,93299020,+ ,PB1D10 ,SINE ,Alu ,+
mm_br_e15_11362 ,12,chr5 ,56630488,56630509,+ ,B1_Mus1 ,SINE ,Alu ,+
mm_br_e15_11365 ,12,chr1 ,81212227,81212248,+ ,(CAAAAA)n ,Simple_repeat ,Simple_repeat ,+
mm_br_e15_11560 ,12,chr1 ,20664237,20664258,+ ,AT_rich ,Low_complexity ,Low_complexity ,+
mm_br_e15_11660 ,12,chr1 ,20664238,20664259,+ ,AT_rich ,Low_complexity ,Low_complexity ,+
mm_br_e15_11684 ,12,chr1 ,77929726,77929747,+ ,AT_rich ,Low_complexity ,Low_complexity ,+
mm_br_e15_12046 ,11,chr7 ,27492309,27492330,+ ,ETnERV-int ,LTR ,ERVK ,-
mm_br_e15_12119 ,11,chr7 ,27492309,27492330,+ ,ETnERV-int ,LTR ,ERVK ,-
mm_br_e15_12199 ,11,chr10 ,12165079,12165100,+ ,(A)n ,Simple_repeat ,Simple_repeat ,+
mm_br_e15_12200 ,11,chr13 ,115806071,115806092,+ ,Lx9 ,LINE ,L1 ,-
mm_br_e15_12202 ,11,chr5 ,124099134,124099155,+ ,B2_Mm2 ,SINE ,B2 ,+
mm_br_e15_12203 ,11,chr10 ,120273355,120273376,+ ,L1_Rod ,LINE ,L1 ,+
mm_br_e15_12204 ,11,chr1 ,138229247,138229268,+ ,B2_Mm1a ,SINE ,B2 ,+
mm_br_e15_12205 ,11,chr4 ,126078030,126078051,- ,B1_Mus1 ,SINE ,Alu ,-
mm_br_e15_12207 ,11,chr5 ,123654064,123654085,- ,B1_Mus1 ,SINE ,Alu ,-
mm_br_e15_12211 ,11,chr3 ,148937303,148937324,+ ,(A)n ,Simple_repeat ,Simple_repeat ,+
mm_br_e15_12364 ,11,chr3 ,116043265,116043286,- ,AT_rich ,Low_complexity ,Low_complexity ,+
mm_br_e15_12570 ,11,chr4 ,149230391,149230412,+ ,(A)n ,Simple_repeat ,Simple_repeat ,+
mm_br_e15_12828 ,10,chrY ,2884207,2884228,+ ,L1MD ,LINE ,L1 ,-
mm_br_e15_13047 ,10,chr1 ,78389209,78389230,+ ,PB1D10 ,SINE ,Alu ,+
mm_br_e15_13214 ,10,chr7 ,50415781,50415802,+ ,B2_Mm1t ,SINE ,B2 ,+
mm_br_e15_13215 ,10,chr13 ,94335593,94335614,+ ,B2_Mm2 ,SINE ,B2 ,+
mm_br_e15_13217 ,10,chr7 ,3379168,3379189,+ ,B1_Mus2 ,SINE ,Alu ,+
mm_br_e15_13218 ,10,chr19 ,8268893,8268914,+ ,B1_Mus1 ,SINE ,Alu ,+
mm_br_e15_13219 ,10,chr11 ,120461998,120462019,+ ,B1_Mus1 ,SINE ,Alu ,+
mm_br_e15_13220 ,10,chr3 ,78883700,78883721,+ ,B1_Mus2 ,SINE ,Alu ,+
mm_br_e15_13909 ,9,chr8 ,87139340,87139361,+ ,T-rich ,Low_complexity ,Low_complexity ,+
mm_br_e15_14150 ,9,chr7 ,27492309,27492330,+ ,ETnERV-int ,LTR ,ERVK ,-
mm_br_e15_14161 ,9,chr4 ,116113553,116113574,- ,GA-rich ,Low_complexity ,Low_complexity ,+
mm_br_e15_14198 ,9,chrX ,140277887,140277908,- ,AT_rich ,Low_complexity ,Low_complexity ,+
mm_br_e15_14252 ,9,chr18 ,7826947,7826968,+ ,MMERGLN-int ,LTR ,ERV1 ,+
mm_br_e15_14253 ,9,chr14 ,123673776,123673797,+ ,(A)n ,Simple_repeat ,Simple_repeat ,+
mm_br_e15_14255 ,9,chr7 ,27492309,27492330,+ ,ETnERV-int ,LTR ,ERVK ,-
mm_br_e15_14262 ,9,chr7 ,27492309,27492330,+ ,ETnERV-int ,LTR ,ERVK ,-
mm_br_e15_14387 ,9,chr9 ,78171594,78171615,+ ,B2_Mm1t ,SINE ,B2 ,+
mm_br_e15_14392 ,9,chr16 ,20277862,20277883,- ,B1_Mus2 ,SINE ,Alu ,-
mm_br_e15_14604 ,9,chr3 ,128557196,128557217,- ,T-rich ,Low_complexity ,Low_complexity ,+
mm_br_e15_14607 ,9,chr1 ,20664239,20664260,+ ,AT_rich ,Low_complexity ,Low_complexity ,+
mm_br_e15_14644 ,9,chr7 ,27492309,27492330,+ ,ETnERV-int ,LTR ,ERVK ,-
mm_br_e15_14990 ,9,chr14 ,48046246,48046267,+ ,T-rich ,Low_complexity ,Low_complexity ,+
mm_br_e15_15469 ,8,chr14 ,47297626,47297647,+ ,B3 ,SINE ,B2 ,-
mm_br_e15_15572 ,8,chr11 ,68754419,68754440,+ ,B2_Mm2 ,SINE ,B2 ,-
mm_br_e15_15578 ,8,chr17 ,55004318,55004339,+ ,(A)n ,Simple_repeat ,Simple_repeat ,+
mm_br_e15_15592 ,8,chr13 ,113093919,113093940,- ,RMER4A ,LTR ,ERVK ,-
mm_br_e15_15597 ,8,chr4 ,103749751,103749772,- ,L1MA5 ,LINE ,L1 ,-
mm_br_e15_15644 ,8,chr12 ,39248562,39248583,+ ,(CAAA)n ,Simple_repeat ,Simple_repeat ,+
mm_br_e15_15682 ,8,chr1 ,20664238,20664259,+ ,AT_rich ,Low_complexity ,Low_complexity ,+
mm_br_e15_15686 ,8,chr2 ,76643803,76643824,- ,B1_Mus1 ,SINE ,Alu ,-
mm_br_e15_15867 ,8,chr4 ,116224719,116224740,- ,B2_Mm1a ,SINE ,B2 ,-
mm_br_e15_15871 ,8,chr19 ,53456645,53456666,+ ,ID_B1 ,SINE ,B4 ,+
mm_br_e15_15872 ,8,chr9 ,78313350,78313371,+ ,B1_Mm ,SINE ,Alu ,+
mm_br_e15_15878 ,8,chr1 ,39538251,39538272,+ ,MLT1A1 ,LTR ,MaLR ,+
mm_br_e15_15942 ,8,chr8 ,51706901,51706922,+ ,ORR1C1 ,LTR ,MaLR ,+
mm_br_e15_16150 ,8,chr13 ,22254133,22254154,- ,MMETn-int ,LTR ,ERVK ,+
mm_br_e15_16755 ,8,chr8 ,124672262,124672283,+ ,(A)n ,Simple_repeat ,Simple_repeat ,+
mm_br_e15_17151 ,7,chr16 ,60865003,60865024,+ ,Lx ,LINE ,L1 ,-
mm_br_e15_17470 ,7,chr2 ,76643803,76643824,- ,B1_Mus1 ,SINE ,Alu ,-
mm_br_e15_17475 ,7,chr7 ,99241716,99241737,+ ,Lx8 ,LINE ,L1 ,-
mm_br_e15_17477 ,7,chr3 ,128557197,128557218,- ,T-rich ,Low_complexity ,Low_complexity ,+
mm_br_e15_17478 ,7,chr4 ,45473484,45473505,+ ,URR1B ,DNA ,MER1_type ,-
mm_br_e15_17486 ,7,chr9 ,50134388,50134409,+ ,L1MEg ,LINE ,L1 ,+
mm_br_e15_17535 ,7,chr1 ,141953806,141953827,+ ,ETnERV3-int ,LTR ,ERVK ,+
mm_br_e15_17839 ,7,chrX ,130819990,130820011,+ ,AT_rich ,Low_complexity ,Low_complexity ,+
mm_br_e15_17841 ,7,chr4 ,59099195,59099216,- ,B2_Mm1t ,SINE ,B2 ,-
mm_br_e15_17842 ,7,chr4 ,140554309,140554330,- ,B2_Mm1a ,SINE ,B2 ,-
mm_br_e15_17843 ,7,chr2 ,129464989,129465010,+ ,B2_Mm2 ,SINE ,B2 ,+
mm_br_e15_17844 ,7,chr9 ,119183983,119184004,+ ,B2_Mm2 ,SINE ,B2 ,+
mm_br_e15_17845 ,7,chr14 ,110785347,110785368,- ,B1_Mm ,SINE ,Alu ,-
mm_br_e15_17847 ,7,chr13 ,62807423,62807444,+ ,B1_Mus2 ,SINE ,Alu ,+
mm_br_e15_17850 ,7,chr1 ,79059067,79059088,- ,B1_Mur2 ,SINE ,Alu ,-
mm_br_e15_17853 ,7,chr12 ,32200364,32200385,- ,MTD ,LTR ,MaLR ,-
mm_br_e15_17854 ,7,chr11 ,102780539,102780560,+ ,B1_Mur2 ,SINE ,Alu ,+
mm_br_e15_17855 ,7,chr6 ,57460143,57460164,+ ,AT_rich ,Low_complexity ,Low_complexity ,+
mm_br_e15_17858 ,7,chrX ,86024781,86024802,- ,L1_Mur2 ,LINE ,L1 ,+
mm_br_e15_18667 ,7,chr10 ,8556516,8556537,+ ,B1_Mus1 ,SINE ,Alu ,+
mm_br_e15_19437 ,6,chr18 ,32072964,32072985,+ ,L1_Mur3 ,LINE ,L1 ,-
mm_br_e15_19687 ,6,chr17 ,37979973,37979994,- ,(GAAA)n ,Simple_repeat ,Simple_repeat ,+
mm_br_e15_19841 ,6,chr1 ,77929724,77929745,+ ,AT_rich ,Low_complexity ,Low_complexity ,+
mm_br_e15_19867 ,6,chr13 ,68292076,68292097,+ ,IAPEy-int ,LTR ,ERVK ,+
mm_br_e15_19873 ,6,chr2 ,90882526,90882547,+ ,ID_B1 ,SINE ,B4 ,+
mm_br_e15_19896 ,6,chr1 ,74281482,74281503,+ ,LTR31 ,LTR ,ERV1 ,-
mm_br_e15_19910 ,6,chr11 ,99104900,99104921,+ ,(A)n ,Simple_repeat ,Simple_repeat ,+
mm_br_e15_19926 ,6,chrX ,72229146,72229167,- ,ETnERV-int ,LTR ,ERVK ,-
mm_br_e15_19932 ,6,chr5 ,12412522,12412543,+ ,AT_rich ,Low_complexity ,Low_complexity ,+
mm_br_e15_20025 ,6,chr1 ,20664238,20664259,+ ,AT_rich ,Low_complexity ,Low_complexity ,+
mm_br_e15_20073 ,6,chr7 ,27492309,27492330,+ ,ETnERV-int ,LTR ,ERVK ,-
mm_br_e15_20342 ,6,chr9 ,34333943,34333964,+ ,(A)n ,Simple_repeat ,Simple_repeat ,+
mm_br_e15_20343 ,6,chr15 ,4440217,4440238,+ ,B2_Mm1t ,SINE ,B2 ,+
mm_br_e15_20344 ,6,chr10 ,69475573,69475594,+ ,AT_rich ,Low_complexity ,Low_complexity ,+
mm_br_e15_20345 ,6,chr4 ,40636636,40636657,+ ,B2_Mm1t ,SINE ,B2 ,+
mm_br_e15_20346 ,6,chr8 ,53786303,53786324,+ ,AT_rich ,Low_complexity ,Low_complexity ,+
mm_br_e15_20347 ,6,chr16 ,96164698,96164719,+ ,B2_Mm1t ,SINE ,B2 ,+
mm_br_e15_20348 ,6,chr7 ,125846556,125846577,+ ,B2_Mm1a ,SINE ,B2 ,+
mm_br_e15_20349 ,6,chr5 ,122703587,122703608,+ ,(A)n ,Simple_repeat ,Simple_repeat ,+
mm_br_e15_20350 ,6,chr8 ,125972000,125972021,- ,B1_Mus1 ,SINE ,Alu ,-
mm_br_e15_20655 ,6,chr11 ,116852063,116852084,+ ,RMER16 ,LTR ,ERVK ,-
mm_br_e15_20656 ,6,chr14 ,113715929,113715950,+ ,(A)n ,Simple_repeat ,Simple_repeat ,+
mm_br_e15_20796 ,6,chr1 ,81212226,81212247,+ ,(CAAAAA)n ,Simple_repeat ,Simple_repeat ,+
mm_br_e15_20797 ,6,chr17 ,91208896,91208917,- ,AT_rich ,Low_complexity ,Low_complexity ,+
mm_br_e15_20931 ,6,chr16 ,52496655,52496676,+ ,CT-rich ,Low_complexity ,Low_complexity ,+
mm_br_e15_21455 ,6,chr6 ,98012024,98012045,+ ,(A)n ,Simple_repeat ,Simple_repeat ,+
mm_br_e15_21481 ,6,chr4 ,149230391,149230412,+ ,(A)n ,Simple_repeat ,Simple_repeat ,+
mm_br_e15_21561 ,6,chr9 ,71242939,71242960,+ ,AT_rich ,Low_complexity ,Low_complexity ,+
mm_br_e15_21806 ,6,chr8 ,90483479,90483500,+ ,(A)n ,Simple_repeat ,Simple_repeat ,+
mm_br_e15_21808 ,6,chr18 ,86311260,86311281,+ ,(A)n ,Simple_repeat ,Simple_repeat ,+
mm_br_e15_22131 ,5,chr5 ,127152330,127152351,+ ,(TTTTG)n ,Simple_repeat ,Simple_repeat ,+
mm_br_e15_22223 ,5,chr7 ,76151098,76151119,+ ,T-rich ,Low_complexity ,Low_complexity ,+
mm_br_e15_22351 ,5,chr9 ,35785449,35785470,+ ,L1Md_T ,LINE ,L1 ,-
mm_br_e15_22714 ,5,chr18 ,32072964,32072985,+ ,L1_Mur3 ,LINE ,L1 ,-
mm_br_e15_22984 ,5,chr7 ,27492309,27492330,+ ,ETnERV-int ,LTR ,ERVK ,-
mm_br_e15_23069 ,5,chr2 ,90225515,90225536,+ ,RMER16-int ,LTR ,ERVK ,+
mm_br_e15_23084 ,5,chr13 ,95656755,95656776,- ,AT_rich ,Low_complexity ,Low_complexity ,+
mm_br_e15_23097 ,5,chr2 ,169813136,169813157,+ ,Charlie18a ,DNA ,MER1_type ,+
mm_br_e15_23107 ,5,chr18 ,87920691,87920712,+ ,RMER4B ,LTR ,ERVK ,+
mm_br_e15_23108 ,5,chr1 ,155669665,155669686,+ ,(CAAAA)n ,Simple_repeat ,Simple_repeat ,+
mm_br_e15_23109 ,5,chr14 ,64040793,64040814,+ ,L1M3c ,LINE ,L1 ,-
mm_br_e15_23114 ,5,chr17 ,67001261,67001282,+ ,Lx6 ,LINE ,L1 ,-
mm_br_e15_23164 ,5,chr4 ,64879522,64879543,+ ,(A)n ,Simple_repeat ,Simple_repeat ,+
mm_br_e15_23192 ,5,chr1 ,138817884,138817905,- ,(T)n ,Simple_repeat ,Simple_repeat ,+
mm_br_e15_23196 ,5,chr3 ,97626005,97626026,- ,ID_B1 ,SINE ,B4 ,-
mm_br_e15_23258 ,5,chr10 ,22267674,22267695,- ,MMETn-int ,LTR ,ERVK ,+
mm_br_e15_23261 ,5,chr15 ,59292766,59292787,- ,B1_Mus2 ,SINE ,Alu ,-
mm_br_e15_23290 ,5,chr6 ,64955824,64955845,+ ,B1F ,SINE ,Alu ,+
mm_br_e15_23318 ,5,chr11 ,121069298,121069319,- ,(T)n ,Simple_repeat ,Simple_repeat ,+
mm_br_e15_23322 ,5,chr7 ,27492309,27492330,+ ,ETnERV-int ,LTR ,ERVK ,-
mm_br_e15_23347 ,5,chr6 ,33915934,33915955,+ ,(GAAA)n ,Simple_repeat ,Simple_repeat ,+
mm_br_e15_23358 ,5,chr16 ,30187678,30187699,+ ,AT_rich ,Low_complexity ,Low_complexity ,+
mm_br_e15_23362 ,5,chr2 ,8910757,8910778,+ ,RLTR19 ,LTR ,ERVK ,+
mm_br_e15_23777 ,5,chr11 ,115347270,115347291,+ ,B2_Mm1a ,SINE ,B2 ,+
mm_br_e15_23778 ,5,chr11 ,115370601,115370622,- ,B2_Mm1a ,SINE ,B2 ,-
mm_br_e15_23779 ,5,chr9 ,121077950,121077971,+ ,B2_Mm1a ,SINE ,B2 ,+
mm_br_e15_23781 ,5,chr4 ,99188363,99188384,+ ,B2_Mm2 ,SINE ,B2 ,+
mm_br_e15_23782 ,5,chr6 ,65761042,65761063,+ ,L1_Rod ,LINE ,L1 ,-
mm_br_e15_23784 ,5,chr3 ,159537495,159537516,+ ,B2_Mm1t ,SINE ,B2 ,+
mm_br_e15_23785 ,5,chr17_random ,143959,143980,+ ,A-rich ,Low_complexity ,Low_complexity ,+
mm_br_e15_23786 ,5,chr8 ,93354733,93354754,+ ,B1_Mus2 ,SINE ,Alu ,+
mm_br_e15_23791 ,5,chr12 ,11310878,11310899,+ ,B1_Mus2 ,SINE ,Alu ,+
mm_br_e15_23794 ,5,chr19 ,40606362,40606383,- ,MTE2a ,LTR ,MaLR ,+
mm_br_e15_23795 ,5,chr8 ,13615553,13615574,+ ,L1M4 ,LINE ,L1 ,+
mm_br_e15_24209 ,5,chr1 ,6166776,6166797,+ ,(A)n ,Simple_repeat ,Simple_repeat ,+
mm_br_e15_24376 ,5,chr13 ,107774449,107774470,+ ,B2_Mm2 ,SINE ,B2 ,+
mm_br_e15_24443 ,5,chr17 ,55004319,55004340,+ ,(A)n ,Simple_repeat ,Simple_repeat ,+
mm_br_e15_25482 ,5,chr10 ,128806818,128806839,- ,MMETn-int ,LTR ,ERVK ,+
mm_br_e15_25486 ,5,chr4 ,149230391,149230412,+ ,(A)n ,Simple_repeat ,Simple_repeat ,+
mm_br_e15_25487 ,5,chr7 ,27492309,27492330,+ ,ETnERV-int ,LTR ,ERVK ,-
mm_br_e15_25488 ,5,chr7 ,27492309,27492330,+ ,ETnERV-int ,LTR ,ERVK ,-
mm_br_e15_25613 ,5,chr3 ,64555986,64556007,+ ,L1_Mur2 ,LINE ,L1 ,+
mm_br_e15_25966 ,5,chrY_random ,7529710,7529731,+ ,L1Md_F2 ,LINE ,L1 ,+
mm_br_e15_25980 ,5,chr1 ,134473278,134473299,- ,(T)n ,Simple_repeat ,Simple_repeat ,+
mm_br_e15_26070 ,4,chr1 ,20664237,20664258,+ ,AT_rich ,Low_complexity ,Low_complexity ,+
mm_br_e15_26581 ,4,chr16 ,20698515,20698536,+ ,B1_Mur3 ,SINE ,Alu ,-
mm_br_e15_26582 ,4,chr7 ,101718041,101718062,+ ,Lx7 ,LINE ,L1 ,+
mm_br_e15_26613 ,4,chr19 ,39438198,39438219,+ ,ORR1B1 ,LTR ,MaLR ,-
mm_br_e15_26703 ,4,chr18 ,45421475,45421496,- ,L1_Mus3 ,LINE ,L1 ,+
mm_br_e15_26806 ,4,chrY_random ,19264854,19264875,+ ,(TTTTG)n ,Simple_repeat ,Simple_repeat ,+
mm_br_e15_27226 ,4,chr2 ,30727150,30727171,+ ,(T)n ,Simple_repeat ,Simple_repeat ,+
mm_br_e15_27617 ,4,chr1 ,8760765,8760786,+ ,ETnERV3-int ,LTR ,ERVK ,+
mm_br_e15_27947 ,4,chr3 ,140890934,140890955,- ,MTD ,LTR ,MaLR ,-
mm_br_e15_27955 ,4,chr14 ,110419425,110419446,+ ,Lx6 ,LINE ,L1 ,+
mm_br_e15_27967 ,4,chr6 ,91767519,91767540,+ ,B1_Mus1 ,SINE ,Alu ,+
mm_br_e15_27968 ,4,chr9 ,40600916,40600937,+ ,B1_Mur1 ,SINE ,Alu ,+
mm_br_e15_28000 ,4,chr14 ,61201026,61201047,- ,Lx7 ,LINE ,L1 ,+
mm_br_e15_28003 ,4,chr14 ,41811345,41811366,+ ,A-rich ,Low_complexity ,Low_complexity ,+
mm_br_e15_28011 ,4,chr9 ,43958703,43958724,+ ,(CAAAAA)n ,Simple_repeat ,Simple_repeat ,+
mm_br_e15_28022 ,4,chr14 ,47904544,47904565,+ ,Tigger10 ,DNA ,Tigger ,-
mm_br_e15_28061 ,4,chr6 ,96141415,96141436,+ ,(CAAAA)n ,Simple_repeat ,Simple_repeat ,+
mm_br_e15_28133 ,4,chr3 ,52323493,52323514,+ ,PB1D9 ,SINE ,Alu ,+
mm_br_e15_28134 ,4,chr1 ,189476062,189476083,+ ,(A)n ,Simple_repeat ,Simple_repeat ,+
mm_br_e15_28147 ,4,chr2 ,109312216,109312237,- ,T-rich ,Low_complexity ,Low_complexity ,+
mm_br_e15_28149 ,4,chr8 ,51524742,51524763,+ ,AT_rich ,Low_complexity ,Low_complexity ,+
mm_br_e15_28253 ,4,chr16 ,58518057,58518078,- ,B1_Mur4 ,SINE ,Alu ,-
mm_br_e15_28287 ,4,chr13 ,79548139,79548160,- ,RMER6C ,LTR ,ERVK ,+
mm_br_e15_28295 ,4,chr12 ,14010293,14010314,+ ,RCHARR1 ,DNA ,MER1_type ,-
mm_br_e15_28319 ,4,chr14 ,52512710,52512731,+ ,B1_Mur1 ,SINE ,Alu ,+
mm_br_e15_28325 ,4,chr10 ,7585056,7585077,+ ,MTE2a ,LTR ,MaLR ,-
mm_br_e15_28342 ,4,chr7 ,27492309,27492330,+ ,ETnERV-int ,LTR ,ERVK ,-
mm_br_e15_28376 ,4,chr9 ,14471551,14471572,+ ,B1_Mus2 ,SINE ,Alu ,+
mm_br_e15_28388 ,4,chr17 ,55004318,55004339,+ ,(A)n ,Simple_repeat ,Simple_repeat ,+
mm_br_e15_28433 ,4,chr7 ,27492309,27492330,+ ,ETnERV-int ,LTR ,ERVK ,-
mm_br_e15_28562 ,4,chr8 ,87303257,87303278,+ ,(A)n ,Simple_repeat ,Simple_repeat ,+
mm_br_e15_28982 ,4,chr4 ,86307110,86307131,+ ,B2_Mm1a ,SINE ,B2 ,+
mm_br_e15_28983 ,4,chr4 ,41256688,41256709,+ ,B2_Mm1t ,SINE ,B2 ,+
mm_br_e15_28986 ,4,chr14 ,71616904,71616925,- ,L1MC1 ,LINE ,L1 ,-
mm_br_e15_28988 ,4,chr17 ,17496105,17496126,+ ,B2_Mm2 ,SINE ,B2 ,+
mm_br_e15_28989 ,4,chr3 ,137577195,137577216,+ ,B2_Mm1a ,SINE ,B2 ,+
mm_br_e15_28990 ,4,chr5 ,33324119,33324140,+ ,B2_Mm1t ,SINE ,B2 ,+
mm_br_e15_28991 ,4,chr16 ,22037011,22037032,+ ,B2_Mm1t ,SINE ,B2 ,+
mm_br_e15_28992 ,4,chr14 ,65642152,65642173,+ ,B1_Mus1 ,SINE ,Alu ,+
mm_br_e15_28994 ,4,chr2 ,31563005,31563026,- ,B1_Mus2 ,SINE ,Alu ,-
mm_br_e15_28995 ,4,chr2 ,34606775,34606796,+ ,B1F1 ,SINE ,Alu ,+
mm_br_e15_28997 ,4,chr15 ,99520377,99520398,- ,B1_Mus1 ,SINE ,Alu ,-
mm_br_e15_29000 ,4,chr5 ,136830516,136830537,+ ,B4 ,SINE ,B4 ,+
mm_br_e15_29015 ,4,chr17 ,15775171,15775192,- ,(TTTTG)n ,Simple_repeat ,Simple_repeat ,+
mm_br_e15_29026 ,4,chr5 ,30054762,30054783,+ ,B1_Mus1 ,SINE ,Alu ,+
mm_br_e15_29027 ,4,chr3 ,148937303,148937324,+ ,(A)n ,Simple_repeat ,Simple_repeat ,+
mm_br_e15_29028 ,4,chr3 ,148937303,148937324,+ ,(A)n ,Simple_repeat ,Simple_repeat ,+
mm_br_e15_29038 ,4,chr3 ,148937303,148937324,+ ,(A)n ,Simple_repeat ,Simple_repeat ,+
mm_br_e15_29716 ,4,chrX ,12962546,12962567,+ ,Lx9 ,LINE ,L1 ,+
mm_br_e15_29717 ,4,chr4 ,18656458,18656479,+ ,L1MC1 ,LINE ,L1 ,+
mm_br_e15_29764 ,4,chr10 ,34318083,34318104,+ ,(TTCTCC)n ,Simple_repeat ,Simple_repeat ,+
mm_br_e15_30058 ,4,chr16 ,85497513,85497534,+ ,AT_rich ,Low_complexity ,Low_complexity ,+
mm_br_e15_30060 ,4,chr9 ,40600917,40600938,+ ,B1_Mur1 ,SINE ,Alu ,+
mm_br_e15_31625 ,4,chr2 ,111674002,111674023,+ ,L1Md_F3 ,LINE ,L1 ,+
mm_br_e15_31689 ,4,chr3 ,140663383,140663404,- ,Lx8 ,LINE ,L1 ,-
mm_br_e15_31690 ,4,chr7 ,27492309,27492330,+ ,ETnERV-int ,LTR ,ERVK ,-
mm_br_e15_31707 ,4,chr7 ,27492309,27492330,+ ,ETnERV-int ,LTR ,ERVK ,-
mm_br_e15_31708 ,4,chr7 ,27492309,27492330,+ ,ETnERV-int ,LTR ,ERVK ,-
mm_br_e15_32076 ,4,chr5 ,96171773,96171794,+ ,(T)n ,Simple_repeat ,Simple_repeat ,+
mm_br_e15_32274 ,4,chr1 ,20664235,20664256,+ ,AT_rich ,Low_complexity ,Low_complexity ,+
mm_br_e15_32398 ,4,chr1 ,125127055,125127076,- ,RMER19C ,LTR ,ERVK ,+
mm_br_e15_32409 ,4,chr4 ,69736160,69736181,+ ,L1Md_T ,LINE ,L1 ,+
mm_br_e15_32411 ,4,chr13 ,31879605,31879626,+ ,ORR1A2-int ,LTR ,MaLR ,+
mm_br_e15_32412 ,4,chrX ,115943839,115943860,- ,RMER20B ,LTR ,ERVK ,-
mm_br_e15_32413 ,4,chr15 ,77766436,77766457,- ,(T)n ,Simple_repeat ,Simple_repeat ,+
mm_br_e15_32414 ,4,chr11 ,65357046,65357067,+ ,MTD ,LTR ,MaLR ,-
mm_br_e15_32415 ,4,chr1 ,52913045,52913066,+ ,RLTR21 ,LTR ,ERVK ,-
mm_br_e15_32416 ,4,chr17 ,65931667,65931688,+ ,(A)n ,Simple_repeat ,Simple_repeat ,+
mm_br_e15_32417 ,4,chr15 ,22294386,22294407,+ ,IAPEz-int ,LTR ,ERVK ,-
mm_br_e15_33334 ,3,chr13 ,27967699,27967720,+ ,L1Md_A ,LINE ,L1 ,-
mm_br_e15_33366 ,3,chr7 ,95279864,95279885,+ ,(T)n ,Simple_repeat ,Simple_repeat ,+
mm_br_e15_33367 ,3,chr17 ,40671364,40671385,+ ,(TTTTG)n ,Simple_repeat ,Simple_repeat ,+
mm_br_e15_33368 ,3,chr16 ,57787114,57787135,+ ,Lx3C ,LINE ,L1 ,-
mm_br_e15_33369 ,3,chr2 ,79588435,79588456,+ ,(TTTTG)n ,Simple_repeat ,Simple_repeat ,+
mm_br_e15_33370 ,3,chr6 ,103716519,103716540,+ ,T-rich ,Low_complexity ,Low_complexity ,+
mm_br_e15_33371 ,3,chrY_random ,20833323,20833344,+ ,(TTTTG)n ,Simple_repeat ,Simple_repeat ,+
mm_br_e15_33378 ,3,chr3 ,107808248,107808269,+ ,RMER1B ,Other ,Other ,+
mm_br_e15_33392 ,3,chr3 ,64141280,64141301,- ,A-rich ,Low_complexity ,Low_complexity ,+
mm_br_e15_33452 ,3,chr1 ,159617745,159617766,+ ,(T)n ,Simple_repeat ,Simple_repeat ,+
mm_br_e15_33553 ,3,chr11 ,24065352,24065373,+ ,T-rich ,Low_complexity ,Low_complexity ,+
mm_br_e15_33666 ,3,chr19 ,12294798,12294819,+ ,L1Md_F2 ,LINE ,L1 ,-
mm_br_e15_33692 ,3,chr11 ,66165559,66165580,- ,Lx6 ,LINE ,L1 ,+
mm_br_e15_33744 ,3,chr2 ,117477035,117477056,+ ,(TTTTG)n ,Simple_repeat ,Simple_repeat ,+
mm_br_e15_34702 ,3,chr16 ,60865003,60865024,+ ,Lx ,LINE ,L1 ,-
mm_br_e15_35364 ,3,chr14 ,47297626,47297647,+ ,B3 ,SINE ,B2 ,-
mm_br_e15_35368 ,3,chr14 ,47297626,47297647,+ ,B3 ,SINE ,B2 ,-
mm_br_e15_35426 ,3,chr4 ,10862723,10862744,+ ,ETnERV3-int ,LTR ,ERVK ,+
mm_br_e15_35484 ,3,chr7 ,80385702,80385723,- ,Lx7 ,LINE ,L1 ,-
mm_br_e15_35791 ,3,chr5 ,141218761,141218782,+ ,B2_Mm2 ,SINE ,B2 ,-
mm_br_e15_35952 ,3,chr4 ,116113553,116113574,- ,GA-rich ,Low_complexity ,Low_complexity ,+
mm_br_e15_35955 ,3,chr4 ,137129864,137129885,+ ,B2_Mm1t ,SINE ,B2 ,+
mm_br_e15_35957 ,3,chr2 ,76643803,76643824,- ,B1_Mus1 ,SINE ,Alu ,-
mm_br_e15_35960 ,3,chr7 ,91202829,91202850,+ ,(A)n ,Simple_repeat ,Simple_repeat ,+
mm_br_e15_35977 ,3,chr16 ,54588673,54588694,+ ,Lx5 ,LINE ,L1 ,+
mm_br_e15_35978 ,3,chr4 ,137129864,137129885,+ ,B2_Mm1t ,SINE ,B2 ,+
mm_br_e15_35980 ,3,chr1 ,181764973,181764994,- ,RMER6C ,LTR ,ERVK ,+
mm_br_e15_35999 ,3,chr19 ,56700738,56700759,+ ,Lx8 ,LINE ,L1 ,-
mm_br_e15_36002 ,3,chr12 ,9742734,9742755,+ ,(CAAAA)n ,Simple_repeat ,Simple_repeat ,+
mm_br_e15_36007 ,3,chr7 ,132857356,132857377,+ ,(A)n ,Simple_repeat ,Simple_repeat ,+
mm_br_e15_36008 ,3,chr13 ,17403543,17403564,+ ,RMER15-int ,LTR ,ERVL ,-
mm_br_e15_36024 ,3,chrX ,61480021,61480042,- ,Lx3A ,LINE ,L1 ,-
mm_br_e15_36044 ,3,chr15 ,54590643,54590664,+ ,AT_rich ,Low_complexity ,Low_complexity ,+
mm_br_e15_36046 ,3,chr12 ,87923456,87923477,- ,MTE2b ,LTR ,MaLR ,-
mm_br_e15_36048 ,3,chr8 ,27109270,27109291,- ,B1F ,SINE ,Alu ,-
mm_br_e15_36081 ,3,chr10 ,96190370,96190391,+ ,AT_rich ,Low_complexity ,Low_complexity ,+
mm_br_e15_36085 ,3,chr5 ,101105416,101105437,- ,L1Md_F2 ,LINE ,L1 ,-
mm_br_e15_36098 ,3,chr7 ,52525785,52525806,- ,AT_rich ,Low_complexity ,Low_complexity ,+
mm_br_e15_36101 ,3,chr7 ,66134668,66134689,+ ,L1_Rod ,LINE ,L1 ,+
mm_br_e15_36197 ,3,chr5 ,3619312,3619333,+ ,B1_Mm ,SINE ,Alu ,+
mm_br_e15_36227 ,3,chrX ,46821729,46821750,+ ,(CAAAAA)n ,Simple_repeat ,Simple_repeat ,+
mm_br_e15_36244 ,3,chr1 ,52074214,52074235,- ,HAL1b ,LINE ,L1 ,-
mm_br_e15_36248 ,3,chr1 ,36563803,36563824,- ,AT_rich ,Low_complexity ,Low_complexity ,+
mm_br_e15_36358 ,3,chr3 ,82945620,82945641,- ,B1F1 ,SINE ,Alu ,-
mm_br_e15_36548 ,3,chr17 ,41379463,41379484,+ ,ETnERV2-int ,LTR ,ERVK ,-
mm_br_e15_36715 ,3,chr4 ,73115246,73115267,+ ,(A)n ,Simple_repeat ,Simple_repeat ,+
mm_br_e15_36730 ,3,chr6 ,79831938,79831959,+ ,RMER5 ,LTR ,ERV1 ,+
mm_br_e15_36748 ,3,chr7 ,10557665,10557686,+ ,(A)n ,Simple_repeat ,Simple_repeat ,+
mm_br_e15_36755 ,3,chr10 ,30123712,30123733,+ ,(A)n ,Simple_repeat ,Simple_repeat ,+
mm_br_e15_36756 ,3,chr9 ,14471551,14471572,+ ,B1_Mus2 ,SINE ,Alu ,+
mm_br_e15_36845 ,3,chr4 ,110012926,110012947,- ,LTR16B1 ,LTR ,ERVL ,-
mm_br_e15_36854 ,3,chr4 ,149230391,149230412,+ ,(A)n ,Simple_repeat ,Simple_repeat ,+
mm_br_e15_36855 ,3,chr7 ,27492309,27492330,+ ,ETnERV-int ,LTR ,ERVK ,-
mm_br_e15_36856 ,3,chr7 ,27492309,27492330,+ ,ETnERV-int ,LTR ,ERVK ,-
mm_br_e15_36859 ,3,chr10 ,30123712,30123733,+ ,(A)n ,Simple_repeat ,Simple_repeat ,+
mm_br_e15_36860 ,3,chr14 ,123673776,123673797,+ ,(A)n ,Simple_repeat ,Simple_repeat ,+
mm_br_e15_36936 ,3,chr7 ,27492309,27492330,+ ,ETnERV-int ,LTR ,ERVK ,-
mm_br_e15_36948 ,3,chr7 ,91202829,91202850,+ ,(A)n ,Simple_repeat ,Simple_repeat ,+
mm_br_e15_36976 ,3,chr7 ,27492309,27492330,+ ,ETnERV-int ,LTR ,ERVK ,-
mm_br_e15_36982 ,3,chr7 ,27492309,27492330,+ ,ETnERV-int ,LTR ,ERVK ,-
mm_br_e15_36983 ,3,chr18 ,40417333,40417354,+ ,(A)n ,Simple_repeat ,Simple_repeat ,+
mm_br_e15_37298 ,3,chr5 ,140043773,140043794,+ ,(TTC)n ,Simple_repeat ,Simple_repeat ,+
mm_br_e15_37425 ,3,chr1 ,20664238,20664259,+ ,AT_rich ,Low_complexity ,Low_complexity ,+
mm_br_e15_38086 ,3,chr2 ,152143900,152143921,+ ,B2_Mm1t ,SINE ,B2 ,+
mm_br_e15_38088 ,3,chr9 ,50134390,50134411,+ ,L1MEg ,LINE ,L1 ,+
mm_br_e15_38090 ,3,chr3 ,16073618,16073639,+ ,RLTR19-int ,LTR ,ERVK ,+
mm_br_e15_38093 ,3,chr8 ,34325410,34325431,+ ,B2_Mm1t ,SINE ,B2 ,+
mm_br_e15_38096 ,3,chr6 ,17569541,17569562,- ,ORR1A1 ,LTR ,MaLR ,+
mm_br_e15_38099 ,3,chr2 ,91587883,91587904,+ ,B2_Mm1a ,SINE ,B2 ,+
mm_br_e15_38100 ,3,chr12 ,4859716,4859737,+ ,B2_Mm2 ,SINE ,B2 ,+
mm_br_e15_38101 ,3,chr4 ,137018862,137018883,+ ,B2_Mm1a ,SINE ,B2 ,+
mm_br_e15_38103 ,3,chr7 ,49781442,49781463,+ ,B2_Mm1a ,SINE ,B2 ,+
mm_br_e15_38104 ,3,chr5 ,134503258,134503279,+ ,A-rich ,Low_complexity ,Low_complexity ,+
mm_br_e15_38105 ,3,chr4 ,85250834,85250855,+ ,(A)n ,Simple_repeat ,Simple_repeat ,+
mm_br_e15_38107 ,3,chr5 ,47144030,47144051,+ ,B1_Mus2 ,SINE ,Alu ,+
mm_br_e15_38108 ,3,chr10 ,107223329,107223350,+ ,B1_Mus1 ,SINE ,Alu ,+
mm_br_e15_38109 ,3,chr12 ,58299898,58299919,+ ,B1_Mus2 ,SINE ,Alu ,+
mm_br_e15_38110 ,3,chr11 ,69310937,69310958,+ ,(CAAAA)n ,Simple_repeat ,Simple_repeat ,+
mm_br_e15_38111 ,3,chr8 ,110358564,110358585,+ ,(CAAAA)n ,Simple_repeat ,Simple_repeat ,+
mm_br_e15_38112 ,3,chr13 ,51175390,51175411,+ ,RLTR47_MM ,LTR ,ERV1 ,+
mm_br_e15_38113 ,3,chr13 ,81333110,81333131,+ ,B1_Mus2 ,SINE ,Alu ,+
mm_br_e15_38114 ,3,chr1 ,82652949,82652970,+ ,B1_Mus1 ,SINE ,Alu ,+
mm_br_e15_38120 ,3,chr6 ,117772244,117772265,+ ,B1_Mus2 ,SINE ,Alu ,+
mm_br_e15_38121 ,3,chr1 ,138333504,138333525,+ ,B1_Mus2 ,SINE ,Alu ,+
mm_br_e15_38122 ,3,chr2 ,61897454,61897475,+ ,B1F ,SINE ,Alu ,+
mm_br_e15_38125 ,3,chr12 ,57809851,57809872,+ ,(A)n ,Simple_repeat ,Simple_repeat ,+
mm_br_e15_38126 ,3,chr11 ,58401323,58401344,+ ,(CAAAA)n ,Simple_repeat ,Simple_repeat ,+
mm_br_e15_38127 ,3,chr11 ,112857512,112857533,+ ,(CAAAAA)n ,Simple_repeat ,Simple_repeat ,+
mm_br_e15_38128 ,3,chr5 ,12412524,12412545,+ ,AT_rich ,Low_complexity ,Low_complexity ,+
mm_br_e15_38129 ,3,chrX ,97405338,97405359,+ ,AT_rich ,Low_complexity ,Low_complexity ,+
mm_br_e15_38132 ,3,chr2 ,37376269,37376290,- ,AT_rich ,Low_complexity ,Low_complexity ,+
mm_br_e15_38135 ,3,chr2 ,18076696,18076717,+ ,B3 ,SINE ,B2 ,+
mm_br_e15_38136 ,3,chr4 ,121851987,121852008,+ ,L1_Mus1 ,LINE ,L1 ,+
mm_br_e15_38137 ,3,chrX ,127310059,127310080,- ,MTD ,LTR ,MaLR ,+
mm_br_e15_38139 ,3,chr15 ,33333050,33333071,+ ,B1_Mm ,SINE ,Alu ,+
mm_br_e15_38146 ,3,chr3 ,98923010,98923031,+ ,L1MEc ,LINE ,L1 ,+
mm_br_e15_38161 ,3,chr17 ,55004320,55004341,+ ,(A)n ,Simple_repeat ,Simple_repeat ,+
mm_br_e15_38162 ,3,chr2 ,123001318,123001339,+ ,(A)n ,Simple_repeat ,Simple_repeat ,+
mm_br_e15_39107 ,3,chr3 ,148937303,148937324,+ ,(A)n ,Simple_repeat ,Simple_repeat ,+
mm_br_e15_39188 ,3,chr7 ,27492309,27492330,+ ,ETnERV-int ,LTR ,ERVK ,-
mm_br_e15_39293 ,3,chr3 ,148937303,148937324,+ ,(A)n ,Simple_repeat ,Simple_repeat ,+
mm_br_e15_39411 ,3,chr9 ,6032129,6032150,+ ,MLT1E2 ,LTR ,MaLR ,+
mm_br_e15_40111 ,3,chr4 ,123057260,123057281,+ ,(A)n ,Simple_repeat ,Simple_repeat ,+
mm_br_e15_40112 ,3,chr17 ,22074214,22074235,+ ,AT_rich ,Low_complexity ,Low_complexity ,+
mm_br_e15_40113 ,3,chr6 ,92072176,92072197,- ,(T)n ,Simple_repeat ,Simple_repeat ,+
mm_br_e15_40114 ,3,chr15 ,86219484,86219505,+ ,AT_rich ,Low_complexity ,Low_complexity ,+
mm_br_e15_40117 ,3,chr2 ,76643802,76643823,- ,B1_Mus1 ,SINE ,Alu ,-
mm_br_e15_40119 ,3,chr12 ,9742735,9742756,+ ,(CAAAA)n ,Simple_repeat ,Simple_repeat ,+
mm_br_e15_40126 ,3,chr11 ,116068159,116068180,+ ,BC1_Mm ,scRNA ,scRNA ,+
mm_br_e15_40731 ,3,chr5 ,93556753,93556774,+ ,(C)n ,Simple_repeat ,Simple_repeat ,+
mm_br_e15_41473 ,3,chr13 ,107774449,107774470,+ ,B2_Mm2 ,SINE ,B2 ,+
mm_br_e15_43044 ,3,chr4 ,121851985,121852006,+ ,L1_Mus1 ,LINE ,L1 ,+
mm_br_e15_43049 ,3,chr4 ,149230391,149230412,+ ,(A)n ,Simple_repeat ,Simple_repeat ,+
mm_br_e15_43051 ,3,chr4 ,149230391,149230412,+ ,(A)n ,Simple_repeat ,Simple_repeat ,+
mm_br_e15_43080 ,3,chr7 ,27492309,27492330,+ ,ETnERV-int ,LTR ,ERVK ,-
mm_br_e15_43081 ,3,chr3 ,140663383,140663404,- ,Lx8 ,LINE ,L1 ,-
mm_br_e15_43082 ,3,chr4 ,149230391,149230412,+ ,(A)n ,Simple_repeat ,Simple_repeat ,+
mm_br_e15_43420 ,3,chr1 ,20664235,20664256,+ ,AT_rich ,Low_complexity ,Low_complexity ,+
mm_br_e15_43863 ,3,chr12 ,79592967,79592988,+ ,T-rich ,Low_complexity ,Low_complexity ,+
mm_br_e15_44418 ,3,chr1 ,139519770,139519791,- ,MT2A ,LTR ,ERVL ,+
mm_br_e15_44428 ,3,chr1 ,185995777,185995798,- ,(T)n ,Simple_repeat ,Simple_repeat ,+
mm_br_e15_44429 ,3,chr9 ,12550669,12550690,+ ,B2_Mm2 ,SINE ,B2 ,+
mm_br_e15_44431 ,3,chr2 ,174576831,174576852,+ ,B2_Mm2 ,SINE ,B2 ,+
mm_br_e15_44432 ,3,chr18 ,69730431,69730452,+ ,(A)n ,Simple_repeat ,Simple_repeat ,+
mm_br_e15_44433 ,3,chr15 ,34672606,34672627,+ ,(A)n ,Simple_repeat ,Simple_repeat ,+
mm_br_e15_44434 ,3,chr1 ,140746498,140746519,+ ,(A)n ,Simple_repeat ,Simple_repeat ,+
mm_br_e15_44435 ,3,chr3 ,7015958,7015979,+ ,AT_rich ,Low_complexity ,Low_complexity ,+
mm_br_e15_44436 ,3,chr3 ,45179954,45179975,+ ,(A)n ,Simple_repeat ,Simple_repeat ,+
mm_br_e15_44437 ,3,chr12 ,43105439,43105460,+ ,(A)n ,Simple_repeat ,Simple_repeat ,+
mm_br_e15_44440 ,3,chr6 ,147817735,147817756,+ ,B1F2 ,SINE ,Alu ,+
mm_br_e15_44441 ,3,chr8 ,114170678,114170699,+ ,(A)n ,Simple_repeat ,Simple_repeat ,+
mm_br_e15_44442 ,3,chr5 ,146257444,146257465,+ ,(A)n ,Simple_repeat ,Simple_repeat ,+
mm_br_e15_44444 ,3,chr17 ,21019761,21019782,+ ,L1_Mus2 ,LINE ,L1 ,+
mm_br_e15_44445 ,3,chr2 ,126664456,126664477,+ ,B1_Mus2 ,SINE ,Alu ,+
mm_br_e15_44447 ,3,chr11 ,118861189,118861210,+ ,(A)n ,Simple_repeat ,Simple_repeat ,+
mm_br_e15_46211 ,2,chr2 ,29015425,29015446,+ ,(T)n ,Simple_repeat ,Simple_repeat ,+
mm_br_e15_46618 ,2,chr5 ,43847982,43848003,+ ,(TTTTTG)n ,Simple_repeat ,Simple_repeat ,+
mm_br_e15_46620 ,2,chr7 ,65229260,65229281,- ,Lx6 ,LINE ,L1 ,-
mm_br_e15_46623 ,2,chr12 ,51568164,51568185,+ ,CT-rich ,Low_complexity ,Low_complexity ,+
mm_br_e15_46628 ,2,chr12 ,16159392,16159413,+ ,MTEb ,LTR ,MaLR ,-
mm_br_e15_46683 ,2,chrX ,50140643,50140664,- ,B2_Mm2 ,SINE ,B2 ,+
mm_br_e15_46725 ,2,chr12 ,16152915,16152936,+ ,T-rich ,Low_complexity ,Low_complexity ,+
mm_br_e15_46754 ,2,chr14 ,60800389,60800410,- ,L1M5 ,LINE ,L1 ,+
mm_br_e15_47223 ,2,chr4 ,138538613,138538634,- ,L1MC ,LINE ,L1 ,+
mm_br_e15_47269 ,2,chr5 ,68967569,68967590,+ ,Lx6 ,LINE ,L1 ,-
mm_br_e15_47305 ,2,chr9 ,102646676,102646697,- ,B1_Mur4 ,SINE ,Alu ,+
mm_br_e15_47398 ,2,chr5 ,13617968,13617989,+ ,T-rich ,Low_complexity ,Low_complexity ,+
mm_br_e15_47423 ,2,chr14 ,54943347,54943368,- ,A-rich ,Low_complexity ,Low_complexity ,+
mm_br_e15_47430 ,2,chr16 ,72281609,72281630,+ ,(T)n ,Simple_repeat ,Simple_repeat ,+
mm_br_e15_47431 ,2,chr15 ,65351900,65351921,- ,Lx8 ,LINE ,L1 ,+
mm_br_e15_47437 ,2,chr6 ,148003967,148003988,+ ,(GTTTG)n ,Simple_repeat ,Simple_repeat ,+
mm_br_e15_47577 ,2,chr11 ,107447459,107447480,+ ,(TTTTG)n ,Simple_repeat ,Simple_repeat ,+
mm_br_e15_48054 ,2,chr1 ,159617745,159617766,+ ,(T)n ,Simple_repeat ,Simple_repeat ,+
mm_br_e15_48055 ,2,chr13 ,87665824,87665845,+ ,L1Md_A ,LINE ,L1 ,-
mm_br_e15_48058 ,2,chr7 ,54620226,54620247,- ,L1VL1 ,LINE ,L1 ,+
mm_br_e15_48087 ,2,chr16 ,37313223,37313244,- ,L1Md_F2 ,LINE ,L1 ,+
mm_br_e15_48178 ,2,chr11 ,42585320,42585341,+ ,Lx3_Mus ,LINE ,L1 ,-
mm_br_e15_48184 ,2,chr18 ,87175251,87175272,+ ,L1Md_T ,LINE ,L1 ,-
mm_br_e15_48999 ,2,chr2 ,30727150,30727171,+ ,(T)n ,Simple_repeat ,Simple_repeat ,+
mm_br_e15_51280 ,2,chr13 ,25107731,25107752,+ ,B1_Mur3 ,SINE ,Alu ,-
mm_br_e15_51285 ,2,chr10 ,69913730,69913751,+ ,(T)n ,Simple_repeat ,Simple_repeat ,+
mm_br_e15_51286 ,2,chr14 ,94610841,94610862,+ ,L1_Mus2 ,LINE ,L1 ,-
mm_br_e15_51288 ,2,chr17 ,37979973,37979994,- ,(GAAA)n ,Simple_repeat ,Simple_repeat ,+
mm_br_e15_51291 ,2,chr14 ,47297626,47297647,+ ,B3 ,SINE ,B2 ,-
mm_br_e15_51293 ,2,chr4 ,10862723,10862744,+ ,ETnERV3-int ,LTR ,ERVK ,+
mm_br_e15_51378 ,2,chr16 ,71251170,71251191,+ ,(TTTG)n ,Simple_repeat ,Simple_repeat ,+
mm_br_e15_51692 ,2,chr10 ,80613707,80613728,+ ,T-rich ,Low_complexity ,Low_complexity ,+
mm_br_e15_52717 ,2,chr6 ,57460141,57460162,+ ,AT_rich ,Low_complexity ,Low_complexity ,+
mm_br_e15_52764 ,2,chr2 ,90225515,90225536,+ ,RMER16-int ,LTR ,ERVK ,+
mm_br_e15_52768 ,2,chr4 ,137804373,137804394,+ ,T-rich ,Low_complexity ,Low_complexity ,+
mm_br_e15_52772 ,2,chr1 ,181764973,181764994,- ,RMER6C ,LTR ,ERVK ,+
mm_br_e15_52828 ,2,chrX ,21398942,21398963,+ ,(GAAA)n ,Simple_repeat ,Simple_repeat ,+
mm_br_e15_52839 ,2,chr11 ,103007357,103007378,- ,B2_Mm1t ,SINE ,B2 ,-
mm_br_e15_52841 ,2,chr7 ,148594047,148594068,+ ,B2_Mm2 ,SINE ,B2 ,+
mm_br_e15_52842 ,2,chr3 ,140890934,140890955,- ,MTD ,LTR ,MaLR ,-
mm_br_e15_52864 ,2,chr1 ,20664238,20664259,+ ,AT_rich ,Low_complexity ,Low_complexity ,+
mm_br_e15_52900 ,2,chr1 ,183882674,183882695,+ ,(A)n ,Simple_repeat ,Simple_repeat ,+
mm_br_e15_52902 ,2,chr9 ,74716876,74716897,+ ,(A)n ,Simple_repeat ,Simple_repeat ,+
mm_br_e15_52905 ,2,chr11 ,116818520,116818541,- ,B1_Mur4 ,SINE ,Alu ,-
mm_br_e15_52906 ,2,chrX ,138131927,138131948,- ,B1_Mm ,SINE ,Alu ,-
mm_br_e15_52908 ,2,chr12 ,31797462,31797483,+ ,RMER4A ,LTR ,ERVK ,+
mm_br_e15_52911 ,2,chr10 ,110370252,110370273,+ ,B1_Mus2 ,SINE ,Alu ,+
mm_br_e15_52919 ,2,chr5 ,136830514,136830535,+ ,B4 ,SINE ,B4 ,+
mm_br_e15_52961 ,2,chr6 ,127805487,127805508,+ ,MTD ,LTR ,MaLR ,+
mm_br_e15_52968 ,2,chr5 ,61853707,61853728,+ ,L1Md_F3 ,LINE ,L1 ,-
mm_br_e15_52980 ,2,chr5 ,110480666,110480687,+ ,AT_rich ,Low_complexity ,Low_complexity ,+
mm_br_e15_52982 ,2,chrX ,148768431,148768452,+ ,AT_rich ,Low_complexity ,Low_complexity ,+
mm_br_e15_52983 ,2,chr9 ,72405532,72405553,+ ,B2_Mm1t ,SINE ,B2 ,+
mm_br_e15_53004 ,2,chr9 ,100760949,100760970,+ ,Lx9 ,LINE ,L1 ,-
mm_br_e15_53012 ,2,chr4 ,100649655,100649676,- ,(T)n ,Simple_repeat ,Simple_repeat ,+
mm_br_e15_53029 ,2,chr19 ,12314524,12314545,- ,AT_rich ,Low_complexity ,Low_complexity ,+
mm_br_e15_53090 ,2,chr17 ,55362296,55362317,- ,MERVK26-int ,LTR ,ERVK ,-
mm_br_e15_53098 ,2,chr8 ,51037182,51037203,- ,ORR1A4 ,LTR ,MaLR ,-
mm_br_e15_53112 ,2,chr1 ,16826473,16826494,+ ,(CAAA)n ,Simple_repeat ,Simple_repeat ,+
mm_br_e15_53119 ,2,chr3 ,151800102,151800123,+ ,(CAAAAA)n ,Simple_repeat ,Simple_repeat ,+
mm_br_e15_53150 ,2,chr4 ,14736282,14736303,+ ,(CAAA)n ,Simple_repeat ,Simple_repeat ,+
mm_br_e15_53151 ,2,chr17 ,53906376,53906397,- ,L1_Mus4 ,LINE ,L1 ,-
mm_br_e15_53156 ,2,chr5 ,33291849,33291870,+ ,A-rich ,Low_complexity ,Low_complexity ,+
mm_br_e15_53157 ,2,chr11 ,10527297,10527318,+ ,IAPEy-int ,LTR ,ERVK ,+
mm_br_e15_53165 ,2,chr5 ,68257909,68257930,- ,MTE-int ,LTR ,MaLR ,+
mm_br_e15_53166 ,2,chr7 ,108861278,108861299,- ,B2_Mm2 ,SINE ,B2 ,+
mm_br_e15_53173 ,2,chr18 ,47801983,47802004,- ,B2_Mm2 ,SINE ,B2 ,+
mm_br_e15_53174 ,2,chr12 ,88162136,88162157,- ,ID_B1 ,SINE ,B4 ,-
mm_br_e15_53178 ,2,chr10 ,60816113,60816134,+ ,MLT1J ,LTR ,MaLR ,+
mm_br_e15_53273 ,2,chr12 ,101964736,101964757,+ ,A-rich ,Low_complexity ,Low_complexity ,+
mm_br_e15_53401 ,2,chr10 ,76640010,76640031,+ ,B1_Mus1 ,SINE ,Alu ,+
mm_br_e15_53530 ,2,chr13 ,86732192,86732213,+ ,L1_Mur3 ,LINE ,L1 ,+
mm_br_e15_53537 ,2,chr14 ,50343737,50343758,+ ,MLT1C ,LTR ,MaLR ,-
mm_br_e15_53541 ,2,chr3 ,106286349,106286370,+ ,(A)n ,Simple_repeat ,Simple_repeat ,+
mm_br_e15_53563 ,2,chr7 ,67360447,67360468,+ ,(A)n ,Simple_repeat ,Simple_repeat ,+
mm_br_e15_53571 ,2,chr12 ,95778720,95778741,- ,RMER19B ,LTR ,ERVK ,+
mm_br_e15_53596 ,2,chr11 ,49948507,49948528,+ ,PB1D10 ,SINE ,Alu ,+
mm_br_e15_53740 ,2,chr19 ,33382355,33382376,- ,AT_rich ,Low_complexity ,Low_complexity ,+
mm_br_e15_53804 ,2,chrX ,88249043,88249064,+ ,Lx6 ,LINE ,L1 ,+
mm_br_e15_53810 ,2,chr7 ,31610270,31610291,- ,ID_B1 ,SINE ,B4 ,-
mm_br_e15_53811 ,2,chr15 ,57919024,57919045,- ,(TTC)n ,Simple_repeat ,Simple_repeat ,+
mm_br_e15_54005 ,2,chr2 ,149955915,149955936,- ,Lx3C ,LINE ,L1 ,+
mm_br_e15_54178 ,2,chr2 ,156784061,156784082,+ ,(CAAAA)n ,Simple_repeat ,Simple_repeat ,+
mm_br_e15_54483 ,2,chr16 ,20629595,20629616,+ ,(A)n ,Simple_repeat ,Simple_repeat ,+
mm_br_e15_54485 ,2,chr11 ,64028533,64028554,- ,L1MB8 ,LINE ,L1 ,-
mm_br_e15_54499 ,2,chr9 ,81223800,81223821,+ ,Lx9 ,LINE ,L1 ,+
mm_br_e15_54611 ,2,chr3 ,112665192,112665213,- ,L1MEg ,LINE ,L1 ,-
mm_br_e15_54621 ,2,chr5 ,23070443,23070464,+ ,AT_rich ,Low_complexity ,Low_complexity ,+
mm_br_e15_54644 ,2,chr11 ,111252232,111252253,- ,(T)n ,Simple_repeat ,Simple_repeat ,+
mm_br_e15_54687 ,2,chr5 ,34623507,34623528,+ ,B1_Mus1 ,SINE ,Alu ,+
mm_br_e15_54700 ,2,chr17 ,35269096,35269117,- ,(T)n ,Simple_repeat ,Simple_repeat ,+
mm_br_e15_54715 ,2,chr1 ,20664238,20664259,+ ,AT_rich ,Low_complexity ,Low_complexity ,+
mm_br_e15_54716 ,2,chr18 ,40417333,40417354,+ ,(A)n ,Simple_repeat ,Simple_repeat ,+
mm_br_e15_54747 ,2,chr1 ,20664238,20664259,+ ,AT_rich ,Low_complexity ,Low_complexity ,+
mm_br_e15_54751 ,2,chr7 ,10557665,10557686,+ ,(A)n ,Simple_repeat ,Simple_repeat ,+
mm_br_e15_54754 ,2,chr4 ,74538098,74538119,+ ,(GAAA)n ,Simple_repeat ,Simple_repeat ,+
mm_br_e15_54758 ,2,chr3 ,140663383,140663404,- ,Lx8 ,LINE ,L1 ,-
mm_br_e15_54773 ,2,chr7 ,27492309,27492330,+ ,ETnERV-int ,LTR ,ERVK ,-
mm_br_e15_54782 ,2,chr9 ,9396943,9396964,+ ,B1_Mus1 ,SINE ,Alu ,+
mm_br_e15_54786 ,2,chr9 ,14471551,14471572,+ ,B1_Mus2 ,SINE ,Alu ,+
mm_br_e15_54787 ,2,chr15 ,61234233,61234254,- ,(T)n ,Simple_repeat ,Simple_repeat ,+
mm_br_e15_54788 ,2,chr13 ,85915889,85915910,+ ,A-rich ,Low_complexity ,Low_complexity ,+
mm_br_e15_54790 ,2,chr7 ,27492309,27492330,+ ,ETnERV-int ,LTR ,ERVK ,-
mm_br_e15_54791 ,2,chr7 ,27492309,27492330,+ ,ETnERV-int ,LTR ,ERVK ,-
mm_br_e15_54795 ,2,chr18 ,40417333,40417354,+ ,(A)n ,Simple_repeat ,Simple_repeat ,+
mm_br_e15_54796 ,2,chr7 ,27492309,27492330,+ ,ETnERV-int ,LTR ,ERVK ,-
mm_br_e15_54804 ,2,chr1 ,20664238,20664259,+ ,AT_rich ,Low_complexity ,Low_complexity ,+
mm_br_e15_54806 ,2,chr7 ,27492309,27492330,+ ,ETnERV-int ,LTR ,ERVK ,-
mm_br_e15_54917 ,2,chr2 ,76643803,76643824,- ,B1_Mus1 ,SINE ,Alu ,-
mm_br_e15_54921 ,2,chr7 ,90946805,90946826,+ ,(A)n ,Simple_repeat ,Simple_repeat ,+
mm_br_e15_54924 ,2,chr5 ,122021154,122021175,- ,L1MC4 ,LINE ,L1 ,-
mm_br_e15_54930 ,2,chr2 ,61131710,61131731,+ ,L1M5 ,LINE ,L1 ,+
mm_br_e15_54934 ,2,chr7 ,27492309,27492330,+ ,ETnERV-int ,LTR ,ERVK ,-
mm_br_e15_54948 ,2,chr7 ,27492309,27492330,+ ,ETnERV-int ,LTR ,ERVK ,-
mm_br_e15_55054 ,2,chr9 ,14471551,14471572,+ ,B1_Mus2 ,SINE ,Alu ,+
mm_br_e15_55056 ,2,chr14 ,123673776,123673797,+ ,(A)n ,Simple_repeat ,Simple_repeat ,+
mm_br_e15_55057 ,2,chr13 ,85915889,85915910,+ ,A-rich ,Low_complexity ,Low_complexity ,+
mm_br_e15_55059 ,2,chr7 ,27492309,27492330,+ ,ETnERV-int ,LTR ,ERVK ,-
mm_br_e15_55061 ,2,chr1 ,20664238,20664259,+ ,AT_rich ,Low_complexity ,Low_complexity ,+
mm_br_e15_55065 ,2,chr7 ,27492309,27492330,+ ,ETnERV-int ,LTR ,ERVK ,-
mm_br_e15_55210 ,2,chr7 ,27492309,27492330,+ ,ETnERV-int ,LTR ,ERVK ,-
mm_br_e15_55236 ,2,chr1 ,20664238,20664259,+ ,AT_rich ,Low_complexity ,Low_complexity ,+
mm_br_e15_55238 ,2,chr10 ,30123712,30123733,+ ,(A)n ,Simple_repeat ,Simple_repeat ,+
mm_br_e15_55300 ,2,chr7 ,27492309,27492330,+ ,ETnERV-int ,LTR ,ERVK ,-
mm_br_e15_55314 ,2,chr3 ,78095156,78095177,+ ,(GAAAA)n ,Simple_repeat ,Simple_repeat ,+
mm_br_e15_55316 ,2,chr6 ,79831938,79831959,+ ,RMER5 ,LTR ,ERV1 ,+
mm_br_e15_55603 ,2,chr19 ,51439213,51439234,+ ,(A)n ,Simple_repeat ,Simple_repeat ,+
mm_br_e15_56070 ,2,chrX ,74355671,74355692,- ,HAL1-3A_ME ,LINE ,L1 ,+
mm_br_e15_56602 ,2,chr1 ,3567820,3567841,- ,L1MC ,LINE ,L1 ,+
mm_br_e15_57977 ,2,chr1 ,114159232,114159253,+ ,B1_Mus1 ,SINE ,Alu ,+
mm_br_e15_57978 ,2,chr9 ,12655377,12655398,+ ,A-rich ,Low_complexity ,Low_complexity ,+
mm_br_e15_57984 ,2,chr5 ,135109808,135109829,+ ,B1_Mus1 ,SINE ,Alu ,+
mm_br_e15_57986 ,2,chr11 ,84371314,84371335,+ ,PB1D10 ,SINE ,Alu ,+
mm_br_e15_57988 ,2,chr5 ,140479916,140479937,- ,MER33 ,DNA ,MER1_type ,+
mm_br_e15_57989 ,2,chr6 ,72562414,72562435,+ ,B2_Mm1a ,SINE ,B2 ,+
mm_br_e15_57998 ,2,chr8 ,87988902,87988923,+ ,RMER1B ,Other ,Other ,+
mm_br_e15_58001 ,2,chr17 ,79329630,79329651,+ ,B2_Mm2 ,SINE ,B2 ,+
mm_br_e15_58002 ,2,chr8 ,33054523,33054544,- ,B2_Mm1t ,SINE ,B2 ,-
mm_br_e15_58006 ,2,chr4 ,46456618,46456639,+ ,B2_Mm1t ,SINE ,B2 ,+
mm_br_e15_58011 ,2,chr10 ,41612013,41612034,+ ,B2_Mm1a ,SINE ,B2 ,+
mm_br_e15_58013 ,2,chr11 ,107394853,107394874,+ ,B2_Mm1t ,SINE ,B2 ,+
mm_br_e15_58015 ,2,chr18 ,24805771,24805792,+ ,L1_Mur3 ,LINE ,L1 ,-
mm_br_e15_58017 ,2,chr5 ,29809241,29809262,+ ,B2_Mm1t ,SINE ,B2 ,+
mm_br_e15_58021 ,2,chr6 ,122724610,122724631,+ ,B2_Mm2 ,SINE ,B2 ,+
mm_br_e15_58023 ,2,chr16 ,11289417,11289438,+ ,B2_Mm1a ,SINE ,B2 ,+
mm_br_e15_58026 ,2,chr14 ,79877156,79877177,+ ,B2_Mm1a ,SINE ,B2 ,+
mm_br_e15_58028 ,2,chr7 ,133335715,133335736,+ ,B2_Mm1t ,SINE ,B2 ,+
mm_br_e15_58029 ,2,chr7 ,31563863,31563884,+ ,B2_Mm1t ,SINE ,B2 ,+
mm_br_e15_58030 ,2,chr12 ,11790372,11790393,+ ,B2_Mm1a ,SINE ,B2 ,+
mm_br_e15_58031 ,2,chr9 ,72642245,72642266,+ ,B2_Mm1a ,SINE ,B2 ,+
mm_br_e15_58032 ,2,chr4 ,132467748,132467769,+ ,B2_Mm1t ,SINE ,B2 ,+
mm_br_e15_58033 ,2,chr7 ,37693663,37693684,+ ,B3A ,SINE ,B2 ,-
mm_br_e15_58034 ,2,chr5 ,33149585,33149606,+ ,B2_Mm1a ,SINE ,B2 ,+
mm_br_e15_58035 ,2,chr14 ,25183871,25183892,+ ,L1_Mus4 ,LINE ,L1 ,+
mm_br_e15_58038 ,2,chr17 ,35923928,35923949,+ ,B2_Mm1t ,SINE ,B2 ,+
mm_br_e15_58039 ,2,chr1 ,135292783,135292804,+ ,B2_Mm2 ,SINE ,B2 ,+
mm_br_e15_58040 ,2,chr19 ,42594705,42594726,+ ,B1_Mur1 ,SINE ,Alu ,+
mm_br_e15_58042 ,2,chr12 ,25649016,25649037,- ,T-rich ,Low_complexity ,Low_complexity ,+
mm_br_e15_58043 ,2,chr11 ,59372891,59372912,+ ,ID_B1 ,SINE ,B4 ,+
mm_br_e15_58044 ,2,chr7 ,99241718,99241739,+ ,Lx8 ,LINE ,L1 ,-
mm_br_e15_58045 ,2,chr2 ,119772223,119772244,- ,B2_Mm2 ,SINE ,B2 ,-
mm_br_e15_58046 ,2,chr11 ,89010019,89010040,- ,B2_Mm1t ,SINE ,B2 ,-
mm_br_e15_58047 ,2,chr14 ,57729168,57729189,- ,B2_Mm1a ,SINE ,B2 ,-
mm_br_e15_58050 ,2,chr7 ,137070038,137070059,+ ,Lx9 ,LINE ,L1 ,+
mm_br_e15_58056 ,2,chr16 ,10470067,10470088,+ ,ID_B1 ,SINE ,B4 ,+
mm_br_e15_58057 ,2,chr5 ,64449412,64449433,+ ,B1_Mus2 ,SINE ,Alu ,+
mm_br_e15_58061 ,2,chr4 ,115193453,115193474,+ ,B1_Mus2 ,SINE ,Alu ,+
mm_br_e15_58062 ,2,chr18 ,34818377,34818398,+ ,B1_Mur4 ,SINE ,Alu ,+
mm_br_e15_58065 ,2,chr11 ,117823147,117823168,+ ,B1_Mus2 ,SINE ,Alu ,+
mm_br_e15_58076 ,2,chr14 ,76399705,76399726,+ ,B1_Mus2 ,SINE ,Alu ,+
mm_br_e15_58092 ,2,chr19 ,23110993,23111014,- ,B1_Mur3 ,SINE ,Alu ,-
mm_br_e15_58093 ,2,chrX ,134132506,134132527,+ ,B1_Mus1 ,SINE ,Alu ,+
mm_br_e15_58096 ,2,chr2 ,40361027,40361048,+ ,RMER6A ,LTR ,ERVK ,+
mm_br_e15_58097 ,2,chr1 ,130650737,130650758,+ ,ID_B1 ,SINE ,B4 ,+
mm_br_e15_58098 ,2,chr6 ,83109914,83109935,+ ,B1_Mus1 ,SINE ,Alu ,+
mm_br_e15_58100 ,2,chrY_random ,51826168,51826189,- ,L1_Mus3 ,LINE ,L1 ,-
mm_br_e15_58106 ,2,chr9 ,99332881,99332902,- ,(T)n ,Simple_repeat ,Simple_repeat ,+
mm_br_e15_58113 ,2,chr4 ,117245843,117245864,+ ,B2_Mm2 ,SINE ,B2 ,+
mm_br_e15_58116 ,2,chr14 ,73230314,73230335,- ,(T)n ,Simple_repeat ,Simple_repeat ,+
mm_br_e15_58121 ,2,chr9 ,61373191,61373212,- ,L1MEe ,LINE ,L1 ,+
mm_br_e15_58132 ,2,chr12 ,101453123,101453144,+ ,L3 ,LINE ,CR1 ,-
mm_br_e15_58133 ,2,chr16 ,70434493,70434514,+ ,(A)n ,Simple_repeat ,Simple_repeat ,+
mm_br_e15_58136 ,2,chr2 ,20888270,20888291,- ,AT_rich ,Low_complexity ,Low_complexity ,+
mm_br_e15_58139 ,2,chr2 ,84309656,84309677,+ ,(A)n ,Simple_repeat ,Simple_repeat ,+
mm_br_e15_58141 ,2,chr15 ,82050578,82050599,- ,(T)n ,Simple_repeat ,Simple_repeat ,+
mm_br_e15_58145 ,2,chr7 ,112204451,112204472,- ,B1_Mus1 ,SINE ,Alu ,-
mm_br_e15_58146 ,2,chrY_random ,6611277,6611298,+ ,(CAAAAA)n ,Simple_repeat ,Simple_repeat ,+
mm_br_e15_58152 ,2,chr16 ,33020003,33020024,+ ,B1_Mus1 ,SINE ,Alu ,+
mm_br_e15_58196 ,2,chr5 ,152182904,152182925,+ ,MER33 ,DNA ,MER1_type ,+
mm_br_e15_58197 ,2,chr14 ,99436729,99436750,+ ,(A)n ,Simple_repeat ,Simple_repeat ,+
mm_br_e15_58203 ,2,chr1 ,74516030,74516051,+ ,PB1 ,SINE ,Alu ,+
mm_br_e15_58205 ,2,chr3 ,148937303,148937324,+ ,(A)n ,Simple_repeat ,Simple_repeat ,+
mm_br_e15_59155 ,2,chr8 ,51706901,51706922,+ ,ORR1C1 ,LTR ,MaLR ,+
mm_br_e15_59340 ,2,chr6 ,72526399,72526420,+ ,CT-rich ,Low_complexity ,Low_complexity ,+
mm_br_e15_60874 ,2,chr7 ,27492309,27492330,+ ,ETnERV-int ,LTR ,ERVK ,-
mm_br_e15_60876 ,2,chr7 ,27492309,27492330,+ ,ETnERV-int ,LTR ,ERVK ,-
mm_br_e15_60986 ,2,chr9 ,14471551,14471572,+ ,B1_Mus2 ,SINE ,Alu ,+
mm_br_e15_60988 ,2,chr12 ,33472387,33472408,- ,L1MEc ,LINE ,L1 ,-
mm_br_e15_60989 ,2,chr4 ,144890674,144890695,+ ,(A)n ,Simple_repeat ,Simple_repeat ,+
mm_br_e15_61536 ,2,chr1 ,161906592,161906613,- ,IAPEz-int ,LTR ,ERVK ,-
mm_br_e15_61542 ,2,chr4 ,114775018,114775039,+ ,(A)n ,Simple_repeat ,Simple_repeat ,+
mm_br_e15_61548 ,2,chr2 ,71853260,71853281,+ ,(A)n ,Simple_repeat ,Simple_repeat ,+
mm_br_e15_61549 ,2,chr3 ,24067906,24067927,+ ,(A)n ,Simple_repeat ,Simple_repeat ,+
mm_br_e15_61550 ,2,chr1 ,6166776,6166797,+ ,(A)n ,Simple_repeat ,Simple_repeat ,+
mm_br_e15_62835 ,2,chr11 ,116676607,116676628,+ ,(A)n ,Simple_repeat ,Simple_repeat ,+
mm_br_e15_62836 ,2,chr1 ,20664237,20664258,+ ,AT_rich ,Low_complexity ,Low_complexity ,+
mm_br_e15_63411 ,2,chr10 ,59546167,59546188,+ ,B2_Mm1t ,SINE ,B2 ,+
mm_br_e15_63416 ,2,chr2 ,76416445,76416466,+ ,AT_rich ,Low_complexity ,Low_complexity ,+
mm_br_e15_63417 ,2,chr6 ,92596754,92596775,+ ,L1_Rod ,LINE ,L1 ,+
mm_br_e15_63418 ,2,chr2 ,44997744,44997765,+ ,A-rich ,Low_complexity ,Low_complexity ,+
mm_br_e15_63437 ,2,chr8 ,13615552,13615573,+ ,L1M4 ,LINE ,L1 ,+
mm_br_e15_63438 ,2,chr19 ,12632538,12632559,+ ,(CAAAAA)n ,Simple_repeat ,Simple_repeat ,+
mm_br_e15_63441 ,2,chr9 ,9396944,9396965,+ ,B1_Mus1 ,SINE ,Alu ,+
mm_br_e15_63448 ,2,chr4 ,74538099,74538120,+ ,(GAAA)n ,Simple_repeat ,Simple_repeat ,+
mm_br_e15_63453 ,2,chr7 ,27492310,27492331,+ ,ETnERV-int ,LTR ,ERVK ,-
mm_br_e15_63454 ,2,chr7 ,27492310,27492331,+ ,ETnERV-int ,LTR ,ERVK ,-
mm_br_e15_64984 ,2,chr4 ,78034424,78034445,+ ,L1Md_F2 ,LINE ,L1 ,+
mm_br_e15_65142 ,2,chr16 ,52496655,52496676,+ ,CT-rich ,Low_complexity ,Low_complexity ,+
mm_br_e15_65153 ,2,chr9 ,100760945,100760966,+ ,Lx9 ,LINE ,L1 ,-
mm_br_e15_66993 ,2,chr19 ,47032410,47032431,- ,Lx9 ,LINE ,L1 ,+
mm_br_e15_67261 ,2,chr19 ,6920467,6920488,- ,MER33 ,DNA ,MER1_type ,+
mm_br_e15_69949 ,2,chr4 ,35299073,35299094,- ,CT-rich ,Low_complexity ,Low_complexity ,+
mm_br_e15_70856 ,2,chrX ,121919171,121919192,+ ,(A)n ,Simple_repeat ,Simple_repeat ,+
mm_br_e15_71157 ,2,chr2 ,76643803,76643824,- ,B1_Mus1 ,SINE ,Alu ,-
mm_br_e15_71161 ,2,chrX ,97405336,97405357,+ ,AT_rich ,Low_complexity ,Low_complexity ,+
mm_br_e15_71162 ,2,chr6 ,57460141,57460162,+ ,AT_rich ,Low_complexity ,Low_complexity ,+
mm_br_e15_71163 ,2,chr7 ,91202829,91202850,+ ,(A)n ,Simple_repeat ,Simple_repeat ,+
mm_br_e15_71174 ,2,chr9 ,14471551,14471572,+ ,B1_Mus2 ,SINE ,Alu ,+
mm_br_e15_71175 ,2,chr9 ,112731124,112731145,+ ,RMER15 ,LTR ,ERVL ,+
mm_br_e15_71178 ,2,chr7 ,122336011,122336032,+ ,(A)n ,Simple_repeat ,Simple_repeat ,+
mm_br_e15_71188 ,2,chr4 ,149230391,149230412,+ ,(A)n ,Simple_repeat ,Simple_repeat ,+
mm_br_e15_71264 ,2,chr9 ,112731124,112731145,+ ,RMER15 ,LTR ,ERVL ,+
mm_br_e15_72177 ,2,chr17 ,19711384,19711405,- ,MYSERV6-int ,LTR ,ERVK ,+
mm_br_e15_73148 ,2,chr18 ,23258767,23258788,+ ,RLTR25A ,LTR ,ERVK ,-
mm_br_e15_73150 ,2,chrX ,62941815,62941836,+ ,Lx6 ,LINE ,L1 ,-
mm_br_e15_73152 ,2,chr1 ,78685601,78685622,+ ,B3 ,SINE ,B2 ,-
mm_br_e15_73153 ,2,chr5 ,37539128,37539149,+ ,L1MEg ,LINE ,L1 ,-
mm_br_e15_73156 ,2,chr10 ,129448415,129448436,+ ,L1MC4a ,LINE ,L1 ,-
mm_br_e15_73160 ,2,chr10 ,62626773,62626794,+ ,B4A ,SINE ,B4 ,-
mm_br_e15_73173 ,2,chr14 ,48046246,48046267,+ ,T-rich ,Low_complexity ,Low_complexity ,+
mm_br_e15_73974 ,2,chr15 ,61878149,61878170,+ ,L1Md_T ,LINE ,L1 ,-
mm_br_e15_74631 ,2,chr16 ,96010509,96010530,+ ,L1Md_T ,LINE ,L1 ,+
mm_br_e15_74662 ,2,chr13 ,90008011,90008032,+ ,(A)n ,Simple_repeat ,Simple_repeat ,+
mm_br_e15_74712 ,2,chr18 ,58726757,58726778,+ ,Lx7 ,LINE ,L1 ,-
mm_br_e15_74722 ,2,chr1 ,125127056,125127077,- ,RMER19C ,LTR ,ERVK ,+
mm_br_e15_74731 ,2,chr2 ,6493986,6494007,- ,(T)n ,Simple_repeat ,Simple_repeat ,+
mm_br_e15_74741 ,2,chr18 ,58726756,58726777,+ ,Lx7 ,LINE ,L1 ,-
mm_br_e15_74751 ,2,chr7 ,147881696,147881717,+ ,L1_Mm ,LINE ,L1 ,-
mm_br_e15_74754 ,2,chr13 ,47687582,47687603,- ,Lx6 ,LINE ,L1 ,-
mm_br_e15_74755 ,2,chr8 ,16421883,16421904,+ ,B3A ,SINE ,B2 ,-
mm_br_e15_74757 ,2,chr6 ,124153890,124153911,+ ,L1Md_F3 ,LINE ,L1 ,+
mm_br_e15_74758 ,2,chr19 ,57404640,57404661,+ ,(A)n ,Simple_repeat ,Simple_repeat ,+
mm_br_e15_74759 ,2,chr2 ,111218746,111218767,+ ,A-rich ,Low_complexity ,Low_complexity ,+
mm_br_e15_74765 ,2,chr1 ,136358631,136358652,- ,(T)n ,Simple_repeat ,Simple_repeat ,+
mm_br_e15_74772 ,2,chr1 ,134473277,134473298,- ,(T)n ,Simple_repeat ,Simple_repeat ,+
mm_br_e15_74779 ,2,chr15 ,19251834,19251855,- ,L1_Mur3 ,LINE ,L1 ,+
mm_br_e15_74780 ,2,chr4 ,69736161,69736182,+ ,L1Md_T ,LINE ,L1 ,+
mm_br_e15_74781 ,2,chr18 ,86564140,86564161,- ,(T)n ,Simple_repeat ,Simple_repeat ,+
mm_br_e15_74784 ,2,chr16 ,21179121,21179142,+ ,ORR1D1-int ,LTR ,MaLR ,+
mm_br_e15_74787 ,2,chr3 ,62810568,62810589,+ ,L1MA8 ,LINE ,L1 ,+
mm_br_e15_74789 ,2,chr11 ,41209699,41209720,- ,RMER19C ,LTR ,ERVK ,-
mm_br_e15_74790 ,2,chr2 ,25816125,25816146,+ ,PB1D7 ,SINE ,Alu ,+
mm_br_e15_74791 ,2,chr12 ,27143487,27143508,+ ,AT_rich ,Low_complexity ,Low_complexity ,+
mm_br_e15_74793 ,2,chr13 ,84949339,84949360,+ ,Lx4A ,LINE ,L1 ,-
mm_br_e15_74794 ,2,chr11 ,33088260,33088281,+ ,A-rich ,Low_complexity ,Low_complexity ,+
mm_br_e15_74795 ,2,chr19 ,5634134,5634155,+ ,MurERV4-int ,LTR ,ERVK ,+
mm_br_e15_74796 ,2,chr14 ,73629452,73629473,+ ,(A)n ,Simple_repeat ,Simple_repeat ,+
mm_br_e15_74798 ,2,chr12 ,100220110,100220131,- ,(T)n ,Simple_repeat ,Simple_repeat ,+
mm_br_e15_74799 ,2,chr13 ,17540084,17540105,+ ,AT_rich ,Low_complexity ,Low_complexity ,+
mm_br_e15_74800 ,2,chr8 ,49038080,49038101,+ ,B2_Mm2 ,SINE ,B2 ,+
mm_br_e15_74801 ,2,chr6 ,72311039,72311060,+ ,(A)n ,Simple_repeat ,Simple_repeat ,+
mm_br_e15_74802 ,2,chr12 ,107345896,107345917,+ ,AT_rich ,Low_complexity ,Low_complexity ,+
mm_br_e15_74803 ,2,chr15 ,95741321,95741342,+ ,RLTR16 ,LTR ,ERVK ,-
mm_br_e15_74804 ,2,chr9 ,57073039,57073060,+ ,ORR1B2 ,LTR ,MaLR ,+
mm_br_e15_74805 ,2,chr15 ,48359341,48359362,+ ,Lx6 ,LINE ,L1 ,+
mm_br_e15_74806 ,2,chr4 ,152405253,152405274,+ ,MTD ,LTR ,MaLR ,+
mm_br_e15_74807 ,2,chr19 ,41453581,41453602,+ ,(A)n ,Simple_repeat ,Simple_repeat ,+
mm_br_e15_74808 ,2,chr9 ,54240573,54240594,+ ,(A)n ,Simple_repeat ,Simple_repeat ,+
mm_br_e15_74809 ,2,chr2 ,169412063,169412084,+ ,(A)n ,Simple_repeat ,Simple_repeat ,+
mm_br_e15_74811 ,2,chr3 ,60797766,60797787,+ ,MTE2a ,LTR ,MaLR ,-
mm_br_e15_74812 ,2,chr12 ,9420953,9420974,- ,Lx8 ,LINE ,L1 ,+
mm_br_e15_74813 ,2,chr18 ,54501147,54501168,+ ,ORR1B2 ,LTR ,MaLR ,+
mm_br_e15_74814 ,2,chr13 ,38947908,38947929,+ ,(A)n ,Simple_repeat ,Simple_repeat ,+
mm_br_e15_74815 ,2,chr7 ,83966501,83966522,+ ,(A)n ,Simple_repeat ,Simple_repeat ,+
mm_br_e15_74816 ,2,chr14 ,20208957,20208978,+ ,L1_Mus4 ,LINE ,L1 ,-
mm_br_e15_74817 ,2,chr3 ,77213535,77213556,+ ,L1_Mur3 ,LINE ,L1 ,+
mm_br_e15_74818 ,2,chr8 ,40387607,40387628,+ ,(A)n ,Simple_repeat ,Simple_repeat ,+
mm_br_e15_74819 ,2,chr11 ,32082963,32082984,+ ,(A)n ,Simple_repeat ,Simple_repeat ,+
mm_br_e15_74820 ,2,chr12 ,4561698,4561719,+ ,(A)n ,Simple_repeat ,Simple_repeat ,+
mm_br_e15_74821 ,2,chr5 ,130188203,130188224,+ ,MYSERV6-int ,LTR ,ERVK ,+
mm_br_e15_74822 ,2,chr10 ,10688191,10688212,+ ,B1_Mm ,SINE ,Alu ,+
mm_br_e15_74823 ,2,chr17 ,41387644,41387665,+ ,(A)n ,Simple_repeat ,Simple_repeat ,+
mm_br_e15_74824 ,2,chr2 ,24763322,24763343,+ ,AT_rich ,Low_complexity ,Low_complexity ,+
mm_br_e15_74825 ,2,chr5 ,39572888,39572909,+ ,(A)n ,Simple_repeat ,Simple_repeat ,+
mm_br_e15_74826 ,2,chr14 ,12372444,12372465,+ ,(A)n ,Simple_repeat ,Simple_repeat ,+
mm_br_e15_74827 ,2,chr4 ,58906547,58906568,+ ,AT_rich ,Low_complexity ,Low_complexity ,+
mm_br_e15_74828 ,2,chr7 ,79947466,79947487,+ ,(A)n ,Simple_repeat ,Simple_repeat ,+
mm_br_e15_74829 ,2,chr7 ,5848104,5848125,+ ,L1_Mus2 ,LINE ,L1 ,+
mm_br_e15_74830 ,2,chr14 ,64435736,64435757,+ ,B4 ,SINE ,B4 ,+
mm_br_e15_74831 ,2,chr10 ,67300939,67300960,+ ,(A)n ,Simple_repeat ,Simple_repeat ,+
mm_br_e15_74832 ,2,chr7 ,36259443,36259464,+ ,L1_Mur3 ,LINE ,L1 ,+
mm_br_e15_74833 ,2,chr16 ,88450801,88450822,+ ,L1_Mus3 ,LINE ,L1 ,-
mm_br_e15_74834 ,2,chr2 ,136900077,136900098,+ ,(A)n ,Simple_repeat ,Simple_repeat ,+
mm_br_e15_74835 ,2,chr13 ,28783119,28783140,+ ,AT_rich ,Low_complexity ,Low_complexity ,+
mm_br_e15_74836 ,2,chr16 ,75950616,75950637,+ ,MTE2a ,LTR ,MaLR ,-
mm_br_e15_74837 ,2,chr7 ,30291798,30291819,+ ,(A)n ,Simple_repeat ,Simple_repeat ,+
mm_br_e15_74838 ,2,chr4 ,77986392,77986413,+ ,A-rich ,Low_complexity ,Low_complexity ,+
mm_br_e15_74839 ,2,chrX ,91337341,91337362,+ ,(A)n ,Simple_repeat ,Simple_repeat ,+
mm_br_e15_74840 ,2,chr12 ,99065582,99065603,+ ,L1Md_T ,LINE ,L1 ,+
mm_br_e15_74845 ,2,chr4 ,92486584,92486605,+ ,Lx4A ,LINE ,L1 ,+
mm_br_e15_74846 ,2,chr15 ,63449057,63449078,+ ,(A)n ,Simple_repeat ,Simple_repeat ,+
mm_br_e15_74848 ,2,chr17 ,59419629,59419650,+ ,(A)n ,Simple_repeat ,Simple_repeat ,+
mm_br_e15_74856 ,2,chr3 ,115126220,115126241,+ ,L1Md_T ,LINE ,L1 ,+
mm_br_e15_74857 ,2,chrY_random ,52871708,52871729,+ ,L1_Mur1 ,LINE ,L1 ,+
mm_br_e15_74860 ,1,chr6 ,33225351,33225372,+ ,(T)n ,Simple_repeat ,Simple_repeat ,+
mm_br_e15_74863 ,1,chr19 ,42625240,42625261,+ ,(T)n ,Simple_repeat ,Simple_repeat ,+
mm_br_e15_74865 ,1,chr18 ,75639275,75639296,+ ,(T)n ,Simple_repeat ,Simple_repeat ,+
mm_br_e15_74867 ,1,chr15 ,102438025,102438046,+ ,(T)n ,Simple_repeat ,Simple_repeat ,+
mm_br_e15_74899 ,1,chr15 ,7433121,7433142,- ,GA-rich ,Low_complexity ,Low_complexity ,+
mm_br_e15_74911 ,1,chrX ,82104758,82104779,- ,(A)n ,Simple_repeat ,Simple_repeat ,+
mm_br_e15_75237 ,1,chr9 ,78155232,78155253,+ ,B1_Mm ,SINE ,Alu ,-
mm_br_e15_75892 ,1,chr10 ,91093083,91093104,+ ,L1Md_T ,LINE ,L1 ,-
mm_br_e15_76188 ,1,chr15 ,61527482,61527503,+ ,(TTC)n ,Simple_repeat ,Simple_repeat ,+
mm_br_e15_76678 ,1,chr14 ,41811345,41811366,+ ,A-rich ,Low_complexity ,Low_complexity ,+
mm_br_e15_76701 ,1,chr7 ,27492309,27492330,+ ,ETnERV-int ,LTR ,ERVK ,-
mm_br_e15_77369 ,1,chr12 ,33472387,33472408,- ,L1MEc ,LINE ,L1 ,-
mm_br_e15_78108 ,1,chrX ,152063908,152063929,- ,Lx7 ,LINE ,L1 ,-
mm_br_e15_78211 ,1,chr1 ,91095210,91095231,+ ,PB1D9 ,SINE ,Alu ,-
mm_br_e15_78231 ,1,chr19 ,22020667,22020688,- ,A-rich ,Low_complexity ,Low_complexity ,+
mm_br_e15_78232 ,1,chr1 ,183174940,183174961,- ,AT_rich ,Low_complexity ,Low_complexity ,+
mm_br_e15_78261 ,1,chr17 ,77774085,77774106,- ,A-rich ,Low_complexity ,Low_complexity ,+
mm_br_e15_78451 ,1,chr4 ,9394658,9394679,- ,L1_Mus1 ,LINE ,L1 ,+
mm_br_e15_78503 ,1,chr9 ,22197070,22197091,+ ,(TTC)n ,Simple_repeat ,Simple_repeat ,+
mm_br_e15_78522 ,1,chr1 ,20664235,20664256,+ ,AT_rich ,Low_complexity ,Low_complexity ,+
mm_br_e15_78613 ,1,chr11 ,58359663,58359684,- ,GA-rich ,Low_complexity ,Low_complexity ,+
mm_br_e15_78771 ,1,chr14 ,59253737,59253758,+ ,T-rich ,Low_complexity ,Low_complexity ,+
mm_br_e15_78861 ,1,chr5 ,114627134,114627155,+ ,T-rich ,Low_complexity ,Low_complexity ,+
mm_br_e15_80230 ,1,chr13 ,107774449,107774470,+ ,B2_Mm2 ,SINE ,B2 ,+
mm_br_e15_80238 ,1,chr4 ,122113646,122113667,+ ,L1_Mus1 ,LINE ,L1 ,+
mm_br_e15_80306 ,1,chr10 ,121072691,121072712,+ ,Lx7 ,LINE ,L1 ,-
mm_br_e15_80441 ,1,chr9 ,36761639,36761660,+ ,(G)n ,Simple_repeat ,Simple_repeat ,+
mm_br_e15_80745 ,1,chrX ,113397614,113397635,+ ,(TTTCC)n ,Simple_repeat ,Simple_repeat ,+
mm_br_e15_81074 ,1,chr4 ,149716777,149716798,+ ,(TTTTC)n ,Simple_repeat ,Simple_repeat ,+
mm_br_e15_81135 ,1,chr14 ,97482625,97482646,+ ,B1_Mm ,SINE ,Alu ,-
mm_br_e15_82953 ,1,chr17 ,40243599,40243620,+ ,Lx4A ,LINE ,L1 ,-
mm_br_e15_82957 ,1,chr1 ,168064447,168064468,- ,(CAAA)n ,Simple_repeat ,Simple_repeat ,+
mm_br_e15_82971 ,1,chr5 ,129234406,129234427,+ ,polypyrimidine ,Low_complexity ,Low_complexity ,+
mm_br_e15_82986 ,1,chr8 ,112303420,112303441,+ ,CT-rich ,Low_complexity ,Low_complexity ,+
mm_br_e15_82990 ,1,chr13 ,116577959,116577980,+ ,AT_rich ,Low_complexity ,Low_complexity ,+
mm_br_e15_83067 ,1,chr6 ,5151898,5151919,+ ,AT_rich ,Low_complexity ,Low_complexity ,+
mm_br_e15_84769 ,1,chr17 ,19962847,19962868,- ,Lx3A ,LINE ,L1 ,+
mm_br_e15_84864 ,1,chr12 ,32931968,32931989,+ ,(T)n ,Simple_repeat ,Simple_repeat ,+
mm_br_e15_84880 ,1,chr10 ,117217440,117217461,- ,PB1D10 ,SINE ,Alu ,+
mm_br_e15_85750 ,1,chr1 ,23537523,23537544,- ,GA-rich ,Low_complexity ,Low_complexity ,+
mm_br_e15_86014 ,1,chr5 ,101492018,101492039,+ ,B3 ,SINE ,B2 ,+
mm_br_e15_88758 ,1,chr4 ,154282665,154282686,+ ,(T)n ,Simple_repeat ,Simple_repeat ,+
mm_br_e15_88911 ,1,chr8 ,46939636,46939657,+ ,(A)n ,Simple_repeat ,Simple_repeat ,+
mm_br_e15_88918 ,1,chr7 ,27492309,27492330,+ ,ETnERV-int ,LTR ,ERVK ,-
mm_br_e15_89287 ,1,chr1 ,145485268,145485289,+ ,B1_Mus1 ,SINE ,Alu ,+
mm_br_e15_90097 ,1,chrX ,93789585,93789606,- ,GC_rich ,Low_complexity ,Low_complexity ,+
mm_br_e15_90098 ,1,chr13 ,47518490,47518511,- ,L1MEg ,LINE ,L1 ,-
mm_br_e15_90104 ,1,chr18 ,40417333,40417354,+ ,(A)n ,Simple_repeat ,Simple_repeat ,+
mm_br_e15_90105 ,1,chr12 ,55635436,55635457,+ ,(A)n ,Simple_repeat ,Simple_repeat ,+
mm_br_e15_90176 ,1,chr2 ,48377594,48377615,+ ,Lx7 ,LINE ,L1 ,+
mm_br_e15_90938 ,1,chr7 ,128607555,128607576,+ ,GA-rich ,Low_complexity ,Low_complexity ,+
mm_br_e15_91563 ,1,chr9 ,10481721,10481742,+ ,(T)n ,Simple_repeat ,Simple_repeat ,+
mm_br_e15_92475 ,1,chr2 ,29015425,29015446,+ ,(T)n ,Simple_repeat ,Simple_repeat ,+
mm_br_e15_92483 ,1,chr6 ,122290068,122290089,+ ,CT-rich ,Low_complexity ,Low_complexity ,+
mm_br_e15_92581 ,1,chr17 ,24820524,24820545,+ ,(T)n ,Simple_repeat ,Simple_repeat ,+
mm_br_e15_92652 ,1,chr1 ,139120024,139120045,+ ,(T)n ,Simple_repeat ,Simple_repeat ,+
mm_br_e15_92657 ,1,chr5 ,122760792,122760813,- ,B1_Mus2 ,SINE ,Alu ,+
mm_br_e15_92697 ,1,chr5 ,14944449,14944470,+ ,RMER6B ,LTR ,ERVK ,+
mm_br_e15_92698 ,1,chr13 ,114787962,114787983,+ ,(TTTTG)n ,Simple_repeat ,Simple_repeat ,+
mm_br_e15_92713 ,1,chr12 ,49065291,49065312,+ ,(TTTTG)n ,Simple_repeat ,Simple_repeat ,+
mm_br_e15_92764 ,1,chr8 ,83565155,83565176,+ ,T-rich ,Low_complexity ,Low_complexity ,+
mm_br_e15_93086 ,1,chr5 ,128393983,128394004,+ ,CT-rich ,Low_complexity ,Low_complexity ,+
mm_br_e15_93220 ,1,chr17 ,52030049,52030070,+ ,Lx6 ,LINE ,L1 ,+
mm_br_e15_93227 ,1,chr10 ,43331247,43331268,+ ,(TTC)n ,Simple_repeat ,Simple_repeat ,+
mm_br_e15_93283 ,1,chr2 ,96614472,96614493,+ ,Lx7 ,LINE ,L1 ,+
mm_br_e15_93357 ,1,chr5 ,136025323,136025344,+ ,T-rich ,Low_complexity ,Low_complexity ,+
mm_br_e15_93480 ,1,chrX ,113571211,113571232,+ ,L1Md_F2 ,LINE ,L1 ,-
mm_br_e15_93621 ,1,chr16 ,3447297,3447318,+ ,B2_Mm1a ,SINE ,B2 ,-
mm_br_e15_93892 ,1,chr6 ,22194980,22195001,+ ,Lx7 ,LINE ,L1 ,+
mm_br_e15_94404 ,1,chr8 ,31783005,31783026,+ ,B1_Mus1 ,SINE ,Alu ,-
mm_br_e15_95005 ,1,chr4 ,73235633,73235654,- ,L1Md_F3 ,LINE ,L1 ,+
mm_br_e15_95089 ,1,chrX ,49950903,49950924,+ ,(TTTC)n ,Simple_repeat ,Simple_repeat ,+
mm_br_e15_95157 ,1,chr8 ,107665298,107665319,- ,(GGAA)n ,Simple_repeat ,Simple_repeat ,+
mm_br_e15_381541 ,1,chr3 ,103978535,103978556,+ ,(A)n ,Simple_repeat ,Simple_repeat ,+
mm_br_e15_382998 ,1,chr9 ,71242939,71242960,+ ,AT_rich ,Low_complexity ,Low_complexity ,+
mm_br_e15_383015 ,1,chr11 ,102428507,102428528,+ ,AT_rich ,Low_complexity ,Low_complexity ,+
mm_br_e15_383018 ,1,chr18 ,10125595,10125616,+ ,L1M4c ,LINE ,L1 ,+
mm_br_e15_383021 ,1,chr13 ,39915816,39915837,+ ,T-rich ,Low_complexity ,Low_complexity ,+
mm_br_e15_383027 ,1,chr7 ,144792047,144792068,+ ,BLACKJACK ,DNA ,AcHobo ,-
mm_br_e15_383033 ,1,chrY_random ,41154403,41154424,- ,MMETn-int ,LTR ,ERVK ,-
mm_br_e15_383051 ,1,chr5 ,137304837,137304858,- ,ID_B1 ,SINE ,B4 ,-
mm_br_e15_383061 ,1,chr1 ,75592308,75592329,- ,MLT1L ,LTR ,MaLR ,+
mm_br_e15_383065 ,1,chr4 ,121851983,121852004,+ ,L1_Mus1 ,LINE ,L1 ,+
mm_br_e15_383095 ,1,chr15 ,4789131,4789152,+ ,(A)n ,Simple_repeat ,Simple_repeat ,+
mm_br_e15_383113 ,1,chr19 ,47032411,47032432,- ,Lx9 ,LINE ,L1 ,+
mm_br_e15_383115 ,1,chr17 ,19711384,19711405,- ,MYSERV6-int ,LTR ,ERVK ,+
mm_br_e15_383181 ,1,chr3 ,64555986,64556007,+ ,L1_Mur2 ,LINE ,L1 ,+
mm_br_e15_383207 ,1,chr17 ,19711384,19711405,- ,MYSERV6-int ,LTR ,ERVK ,+
mm_br_e15_384719 ,1,chr14 ,37100289,37100310,+ ,(A)n ,Simple_repeat ,Simple_repeat ,+
mm_br_e15_387698 ,1,chr3 ,152346444,152346465,+ ,(TTC)n ,Simple_repeat ,Simple_repeat ,+
mm_br_e15_387792 ,1,chr1 ,77929726,77929747,+ ,AT_rich ,Low_complexity ,Low_complexity ,+
mm_br_e15_388283 ,1,chr15 ,12733019,12733040,- ,L1M2 ,LINE ,L1 ,-
mm_br_e15_389002 ,1,chr8 ,87303257,87303278,+ ,(A)n ,Simple_repeat ,Simple_repeat ,+
mm_br_e15_389009 ,1,chr10 ,37968425,37968446,+ ,(A)n ,Simple_repeat ,Simple_repeat ,+
mm_br_e15_389047 ,1,chr9 ,33458141,33458162,+ ,GA-rich ,Low_complexity ,Low_complexity ,+
mm_br_e15_389221 ,1,chrX ,47668458,47668479,+ ,Lx ,LINE ,L1 ,+
mm_br_e15_389947 ,1,chr5 ,152182901,152182922,+ ,MER33 ,DNA ,MER1_type ,+
mm_br_e15_390252 ,1,chr8 ,32394633,32394654,+ ,RMER4B ,LTR ,ERVK ,-
mm_br_e15_390876 ,1,chr3 ,95694773,95694794,+ ,B1_Mus2 ,SINE ,Alu ,-
mm_br_e15_391261 ,1,chr19 ,3823606,3823627,+ ,ORR1A3-int ,LTR ,MaLR ,+
mm_br_e15_391536 ,1,chr7 ,118851048,118851069,+ ,(T)n ,Simple_repeat ,Simple_repeat ,+
mm_br_e15_391791 ,1,chr8 ,80529541,80529562,+ ,L1_Mus4 ,LINE ,L1 ,-
mm_br_e15_391793 ,1,chr10 ,112499667,112499688,+ ,Lx8 ,LINE ,L1 ,-
mm_br_e15_391817 ,1,chr6 ,66337453,66337474,+ ,L1Md_F2 ,LINE ,L1 ,-
mm_br_e15_394690 ,1,chr19 ,22020666,22020687,- ,A-rich ,Low_complexity ,Low_complexity ,+
mm_br_e15_394710 ,1,chr19 ,34523348,34523369,+ ,(TTTTG)n ,Simple_repeat ,Simple_repeat ,+
mm_br_e15_394711 ,1,chr18 ,81614651,81614672,+ ,L1MCc ,LINE ,L1 ,-
mm_br_e15_394714 ,1,chr14 ,101600138,101600159,+ ,(TTTTC)n ,Simple_repeat ,Simple_repeat ,+
mm_br_e15_394719 ,1,chr11 ,3221784,3221805,+ ,RLTR25B ,LTR ,ERVK ,+
mm_br_e15_394720 ,1,chr8 ,76871363,76871384,+ ,T-rich ,Low_complexity ,Low_complexity ,+
mm_br_e15_394722 ,1,chr14 ,121620514,121620535,- ,A-rich ,Low_complexity ,Low_complexity ,+
mm_br_e15_394723 ,1,chr8 ,85776286,85776307,+ ,(T)n ,Simple_repeat ,Simple_repeat ,+
mm_br_e15_394744 ,1,chr4 ,26087517,26087538,- ,A-rich ,Low_complexity ,Low_complexity ,+
mm_br_e15_394745 ,1,chr12 ,48985500,48985521,- ,GA-rich ,Low_complexity ,Low_complexity ,+
mm_br_e15_394849 ,1,chr14 ,48046246,48046267,+ ,T-rich ,Low_complexity ,Low_complexity ,+
mm_br_e15_394850 ,1,chr1 ,78685601,78685622,+ ,B3 ,SINE ,B2 ,-
mm_br_e15_394851 ,1,chr10 ,129448415,129448436,+ ,L1MC4a ,LINE ,L1 ,-
mm_br_e15_394995 ,1,chr3 ,33326793,33326814,+ ,IAPEz-int ,LTR ,ERVK ,-
mm_br_e15_394997 ,1,chr9 ,100760951,100760972,+ ,Lx9 ,LINE ,L1 ,-
mm_br_e15_394998 ,1,chrY_random ,42982977,42982998,+ ,MuRRS-int ,LTR ,ERV1 ,-
mm_br_e15_394999 ,1,chr13 ,96602779,96602800,+ ,(T)n ,Simple_repeat ,Simple_repeat ,+
mm_br_e15_395003 ,1,chr11 ,84968937,84968958,+ ,CT-rich ,Low_complexity ,Low_complexity ,+
mm_br_e15_395006 ,1,chr1 ,78685601,78685622,+ ,B3 ,SINE ,B2 ,-
mm_br_e15_395007 ,1,chr5 ,96171773,96171794,+ ,(T)n ,Simple_repeat ,Simple_repeat ,+
mm_br_e15_395011 ,1,chr3 ,43680823,43680844,+ ,Lx3_Mus ,LINE ,L1 ,-
mm_br_e15_395017 ,1,chr15 ,92744790,92744811,- ,GA-rich ,Low_complexity ,Low_complexity ,+
mm_br_e15_395023 ,1,chr13 ,79751541,79751562,+ ,T-rich ,Low_complexity ,Low_complexity ,+
mm_br_e15_395042 ,1,chr2 ,115607789,115607810,+ ,(T)n ,Simple_repeat ,Simple_repeat ,+
mm_br_e15_395061 ,1,chr1 ,137440843,137440864,+ ,B2_Mm2 ,SINE ,B2 ,-
mm_br_e15_395086 ,1,chr14 ,48046246,48046267,+ ,T-rich ,Low_complexity ,Low_complexity ,+
mm_br_e15_395088 ,1,chr2 ,98928379,98928400,+ ,CT-rich ,Low_complexity ,Low_complexity ,+
mm_br_e15_395264 ,1,chr12 ,79426465,79426486,+ ,T-rich ,Low_complexity ,Low_complexity ,+
mm_br_e15_395266 ,1,chrY_random ,14135743,14135764,+ ,L1MD ,LINE ,L1 ,-
mm_br_e15_395708 ,1,chr1 ,110148269,110148290,+ ,(TTTG)n ,Simple_repeat ,Simple_repeat ,+
mm_br_e15_397428 ,1,chrX ,6199792,6199813,+ ,T-rich ,Low_complexity ,Low_complexity ,+
mm_br_e15_397445 ,1,chr10 ,62626773,62626794,+ ,B4A ,SINE ,B4 ,-
mm_br_e15_397448 ,1,chr9 ,57882325,57882346,+ ,T-rich ,Low_complexity ,Low_complexity ,+
mm_br_e15_397458 ,1,chr3 ,63675521,63675542,- ,A-rich ,Low_complexity ,Low_complexity ,+
mm_br_e15_397488 ,1,chr13 ,61431682,61431703,+ ,L1_Mus2 ,LINE ,L1 ,-
mm_br_e15_397489 ,1,chr10 ,96657089,96657110,+ ,T-rich ,Low_complexity ,Low_complexity ,+
mm_br_e15_397591 ,1,chrX ,59249924,59249945,- ,L1_Mus1 ,LINE ,L1 ,+
mm_br_e15_397959 ,1,chr14 ,106250644,106250665,- ,polypurine ,Low_complexity ,Low_complexity ,+
mm_br_e15_400150 ,1,chr18 ,16037690,16037711,+ ,(T)n ,Simple_repeat ,Simple_repeat ,+
mm_br_e15_400151 ,1,chr14 ,49241187,49241208,+ ,(TTTC)n ,Simple_repeat ,Simple_repeat ,+
mm_br_e15_400154 ,1,chrY_random ,10103704,10103725,+ ,CT-rich ,Low_complexity ,Low_complexity ,+
mm_br_e15_400157 ,1,chr9 ,57882325,57882346,+ ,T-rich ,Low_complexity ,Low_complexity ,+
mm_br_e15_402023 ,1,chr11 ,107364034,107364055,+ ,(T)n ,Simple_repeat ,Simple_repeat ,+
mm_br_e15_402026 ,1,chr8 ,24407917,24407938,- ,A-rich ,Low_complexity ,Low_complexity ,+
mm_br_e15_402116 ,1,chr8 ,24407917,24407938,- ,A-rich ,Low_complexity ,Low_complexity ,+
mm_br_e15_402547 ,1,chr19 ,32881267,32881288,+ ,polypurine ,Low_complexity ,Low_complexity ,+
mm_br_e15_403561 ,1,chrY_random ,42249526,42249547,+ ,Lx5 ,LINE ,L1 ,+
mm_br_e15_403564 ,1,chr10 ,37642055,37642076,+ ,L1_Mur3 ,LINE ,L1 ,+
mm_br_e15_403567 ,1,chr12 ,100220110,100220131,- ,(T)n ,Simple_repeat ,Simple_repeat ,+
mm_br_e15_404499 ,1,chr10 ,8556516,8556537,+ ,B1_Mus1 ,SINE ,Alu ,+
mm_br_e15_404579 ,1,chr7 ,134608425,134608446,+ ,(T)n ,Simple_repeat ,Simple_repeat ,+
mm_br_e15_404607 ,1,chr8 ,108102978,108102999,- ,A-rich ,Low_complexity ,Low_complexity ,+
mm_br_e15_405803 ,1,chrX ,72788713,72788734,- ,GA-rich ,Low_complexity ,Low_complexity ,+
mm_br_e15_406573 ,1,chr2 ,15790900,15790921,+ ,Lx6 ,LINE ,L1 ,+
mm_br_e15_407969 ,1,chr12 ,65754434,65754455,+ ,Lx4B ,LINE ,L1 ,+
mm_br_e15_407970 ,1,chr10 ,73605222,73605243,+ ,AT_rich ,Low_complexity ,Low_complexity ,+
mm_br_e15_407971 ,1,chr7 ,66659183,66659204,+ ,L1Md_T ,LINE ,L1 ,+
mm_br_e15_407973 ,1,chrX ,12330287,12330308,+ ,B1_Mus2 ,SINE ,Alu ,+
mm_br_e15_408078 ,1,chr18 ,66105501,66105522,+ ,(A)n ,Simple_repeat ,Simple_repeat ,+
mm_br_e15_408087 ,1,chr3 ,39438510,39438531,- ,T-rich ,Low_complexity ,Low_complexity ,+
mm_br_e15_408230 ,1,chr4 ,18469383,18469404,+ ,(CAAA)n ,Simple_repeat ,Simple_repeat ,+
mm_br_e15_408236 ,1,chr4 ,29960422,29960443,+ ,(CAAAA)n ,Simple_repeat ,Simple_repeat ,+
mm_br_e15_408239 ,1,chr1 ,47083181,47083202,- ,(T)n ,Simple_repeat ,Simple_repeat ,+
mm_br_e15_408241 ,1,chr4 ,61138463,61138484,+ ,L1Md_T ,LINE ,L1 ,+
mm_br_e15_408243 ,1,chr10 ,124187350,124187371,+ ,(CAAAA)n ,Simple_repeat ,Simple_repeat ,+
mm_br_e15_408244 ,1,chr11 ,101258659,101258680,+ ,AT_rich ,Low_complexity ,Low_complexity ,+
mm_br_e15_408346 ,1,chr9 ,114406297,114406318,+ ,A-rich ,Low_complexity ,Low_complexity ,+
mm_br_e15_408348 ,1,chr1 ,140876523,140876544,+ ,B2_Mm1a ,SINE ,B2 ,+
mm_br_e15_408543 ,1,chr11 ,103826121,103826142,- ,B2_Mm1t ,SINE ,B2 ,-
mm_br_e15_408544 ,1,chr13 ,64363305,64363326,+ ,B1_Mur1 ,SINE ,Alu ,+
mm_br_e15_408568 ,1,chr3 ,5574051,5574072,+ ,A-rich ,Low_complexity ,Low_complexity ,+
mm_br_e15_408699 ,1,chr8 ,36055586,36055607,+ ,(TAAA)n ,Simple_repeat ,Simple_repeat ,+
mm_br_e15_408763 ,1,chr1 ,125127056,125127077,- ,RMER19C ,LTR ,ERVK ,+
mm_br_e15_408844 ,1,chr5 ,34927592,34927613,+ ,(T)n ,Simple_repeat ,Simple_repeat ,+
mm_br_e15_408870 ,1,chr17 ,28604497,28604518,+ ,(TTTG)n ,Simple_repeat ,Simple_repeat ,+
mm_br_e15_408924 ,1,chrX ,159105502,159105523,- ,L1_Mur3 ,LINE ,L1 ,+
mm_br_e15_408928 ,1,chr18 ,73320584,73320605,+ ,(A)n ,Simple_repeat ,Simple_repeat ,+
mm_br_e15_408940 ,1,chr19 ,22757437,22757458,+ ,(A)n ,Simple_repeat ,Simple_repeat ,+
mm_br_e15_409144 ,1,chr3 ,16690921,16690942,- ,L1Md_F2 ,LINE ,L1 ,+
mm_br_e15_409185 ,1,chr17 ,14894759,14894780,+ ,L1Md_T ,LINE ,L1 ,-
mm_br_e15_409196 ,1,chr10 ,114084988,114085009,+ ,(T)n ,Simple_repeat ,Simple_repeat ,+
mm_br_e15_409203 ,1,chr7 ,30746312,30746333,- ,B2_Mm1a ,SINE ,B2 ,+
mm_br_e15_409226 ,1,chr10 ,24534129,24534150,+ ,B2_Mm2 ,SINE ,B2 ,+
mm_br_e15_409313 ,1,chr3 ,35810459,35810480,+ ,L1VL4 ,LINE ,L1 ,+
mm_br_e15_409317 ,1,chr1 ,17463581,17463602,+ ,(A)n ,Simple_repeat ,Simple_repeat ,+
mm_br_e15_409330 ,1,chr19 ,24696070,24696091,+ ,(A)n ,Simple_repeat ,Simple_repeat ,+
mm_br_e15_409347 ,1,chr10 ,6465545,6465566,- ,CT-rich ,Low_complexity ,Low_complexity ,+
mm_br_e15_409482 ,1,chr17 ,38086403,38086424,- ,B1_Mm ,SINE ,Alu ,+
mm_br_e15_409484 ,1,chr6 ,43727542,43727563,- ,L1_Mus3 ,LINE ,L1 ,+
mm_br_e15_409498 ,1,chr12 ,66313772,66313793,+ ,A-rich ,Low_complexity ,Low_complexity ,+
mm_br_e15_409505 ,1,chr8 ,108926799,108926820,- ,(T)n ,Simple_repeat ,Simple_repeat ,+
mm_br_e15_409525 ,1,chr8 ,127498708,127498729,- ,(TTTG)n ,Simple_repeat ,Simple_repeat ,+
mm_br_e15_409532 ,1,chr3 ,131625366,131625387,+ ,(CAAAAA)n ,Simple_repeat ,Simple_repeat ,+
mm_br_e15_409536 ,1,chr5 ,58903758,58903779,+ ,L1_Mus3 ,LINE ,L1 ,+
mm_br_e15_409537 ,1,chr18 ,55448081,55448102,+ ,(A)n ,Simple_repeat ,Simple_repeat ,+
mm_br_e15_409540 ,1,chr11 ,81018780,81018801,- ,B1F ,SINE ,Alu ,+
mm_br_e15_409836 ,1,chr16 ,73120888,73120909,+ ,(A)n ,Simple_repeat ,Simple_repeat ,+
mm_br_e15_409862 ,1,chr19 ,30916911,30916932,- ,Lx2B ,LINE ,L1 ,+
mm_br_e15_409954 ,1,chr5 ,14475585,14475606,+ ,RMER3D-int ,LTR ,ERVK ,-
mm_br_e15_410146 ,1,chr9 ,97309809,97309830,+ ,Lx8 ,LINE ,L1 ,-
mm_br_e15_410191 ,1,chr1 ,78657612,78657633,- ,MTEb ,LTR ,MaLR ,-
mm_br_e15_410236 ,1,chr2 ,165620880,165620901,+ ,(T)n ,Simple_repeat ,Simple_repeat ,+
mm_br_e15_410266 ,1,chr4 ,143774300,143774321,+ ,A-rich ,Low_complexity ,Low_complexity ,+
mm_br_e15_410268 ,1,chr11 ,114111268,114111289,+ ,(A)n ,Simple_repeat ,Simple_repeat ,+
mm_br_e15_410544 ,1,chr3 ,133076380,133076401,+ ,(T)n ,Simple_repeat ,Simple_repeat ,+
mm_br_e15_410634 ,1,chr17 ,30230935,30230956,- ,AT_rich ,Low_complexity ,Low_complexity ,+
mm_br_e15_410782 ,1,chr10 ,21410045,21410066,+ ,AT_rich ,Low_complexity ,Low_complexity ,+
mm_br_e15_410783 ,1,chr2 ,97712522,97712543,+ ,AT_rich ,Low_complexity ,Low_complexity ,+
mm_br_e15_410812 ,1,chr1 ,101919191,101919212,+ ,AT_rich ,Low_complexity ,Low_complexity ,+
mm_br_e15_410895 ,1,chr17 ,4088267,4088288,+ ,(A)n ,Simple_repeat ,Simple_repeat ,+
mm_br_e15_411244 ,1,chr7 ,109627393,109627414,+ ,B1_Mus1 ,SINE ,Alu ,-
mm_br_e15_411312 ,1,chr5 ,147894738,147894759,- ,(T)n ,Simple_repeat ,Simple_repeat ,+
mm_br_e15_411411 ,1,chr2 ,170075773,170075794,+ ,(CAAAAA)n ,Simple_repeat ,Simple_repeat ,+
mm_br_e15_411509 ,1,chr10 ,60553073,60553094,- ,(T)n ,Simple_repeat ,Simple_repeat ,+
mm_br_e15_411562 ,1,chr8 ,76372604,76372625,- ,MER58A ,DNA ,MER1_type ,+
mm_br_e15_411612 ,1,chr15 ,13193775,13193796,+ ,AT_rich ,Low_complexity ,Low_complexity ,+
mm_br_e15_411722 ,1,chr4 ,69239095,69239116,- ,(T)n ,Simple_repeat ,Simple_repeat ,+
mm_br_e15_411751 ,1,chr3 ,25073378,25073399,+ ,L1_Mus1 ,LINE ,L1 ,+
mm_br_e15_411798 ,1,chr17 ,81744049,81744070,+ ,(CAAAAA)n ,Simple_repeat ,Simple_repeat ,+
mm_br_e15_411852 ,1,chr14 ,79984855,79984876,- ,L1M5 ,LINE ,L1 ,+
mm_br_e15_411856 ,1,chrX ,115171782,115171803,- ,L1_Mur3 ,LINE ,L1 ,+
mm_br_e15_411881 ,1,chr13 ,90008010,90008031,+ ,(A)n ,Simple_repeat ,Simple_repeat ,+
mm_br_e15_411883 ,1,chr8 ,45256693,45256714,+ ,L1_Mus3 ,LINE ,L1 ,-
mm_br_e15_411901 ,1,chr18 ,90208121,90208142,+ ,Lx7 ,LINE ,L1 ,-
mm_br_e15_411931 ,1,chr15 ,6084418,6084439,+ ,B2_Mm1a ,SINE ,B2 ,+
mm_br_e15_411940 ,1,chrX ,103163074,103163095,+ ,B2_Mm1a ,SINE ,B2 ,+
mm_br_e15_411942 ,1,chr11 ,13000865,13000886,- ,MTD ,LTR ,MaLR ,+
mm_br_e15_411972 ,1,chr4 ,88777668,88777689,+ ,(GAA)n ,Simple_repeat ,Simple_repeat ,+
mm_br_e15_411975 ,1,chr13 ,17887635,17887656,+ ,B1_Mus2 ,SINE ,Alu ,+
mm_br_e15_411976 ,1,chr7 ,37372168,37372189,+ ,AT_rich ,Low_complexity ,Low_complexity ,+
mm_br_e15_412033 ,1,chr8 ,62456434,62456455,+ ,AT_rich ,Low_complexity ,Low_complexity ,+
mm_br_e15_412034 ,1,chr18 ,83665393,83665414,- ,(T)n ,Simple_repeat ,Simple_repeat ,+
mm_br_e15_412057 ,1,chr10 ,111771539,111771560,+ ,Lx6 ,LINE ,L1 ,+
mm_br_e15_412092 ,1,chr19 ,48947914,48947935,+ ,A-rich ,Low_complexity ,Low_complexity ,+
mm_br_e15_412099 ,1,chr12 ,36796195,36796216,+ ,(A)n ,Simple_repeat ,Simple_repeat ,+
mm_br_e15_412101 ,1,chr4 ,43344124,43344145,- ,(TTTG)n ,Simple_repeat ,Simple_repeat ,+
mm_br_e15_412116 ,1,chr1 ,139519769,139519790,- ,MT2A ,LTR ,ERVL ,+
mm_br_e15_412129 ,1,chr10 ,116824793,116824814,+ ,ORR1A1 ,LTR ,MaLR ,-
mm_br_e15_412131 ,1,chr13 ,68421055,68421076,+ ,(A)n ,Simple_repeat ,Simple_repeat ,+
mm_br_e15_412132 ,1,chr6 ,130459720,130459741,+ ,L1_Mm ,LINE ,L1 ,+
mm_br_e15_412142 ,1,chr7 ,105169455,105169476,- ,RMER19C ,LTR ,ERVK ,+
mm_br_e15_412145 ,1,chr8 ,109817117,109817138,+ ,(A)n ,Simple_repeat ,Simple_repeat ,+
mm_br_e15_412156 ,1,chr1 ,41772887,41772908,- ,MMAR1 ,DNA ,Mariner ,-
mm_br_e15_412192 ,1,chr13 ,117077182,117077203,+ ,B1_Mus1 ,SINE ,Alu ,+
mm_br_e15_412199 ,1,chr2 ,112612437,112612458,+ ,(A)n ,Simple_repeat ,Simple_repeat ,+
mm_br_e15_412244 ,1,chr4 ,21555083,21555104,+ ,L1Md_T ,LINE ,L1 ,+
mm_br_e15_412246 ,1,chr13 ,105711283,105711304,- ,AT_rich ,Low_complexity ,Low_complexity ,+
mm_br_e15_412247 ,1,chr1 ,136676275,136676296,- ,L1Md_F2 ,LINE ,L1 ,-
mm_br_e15_412259 ,1,chr9 ,82266282,82266303,+ ,L1Md_T ,LINE ,L1 ,+
mm_br_e15_412260 ,1,chr8 ,127229456,127229477,- ,PB1D10 ,SINE ,Alu ,+
mm_br_e15_412264 ,1,chr2 ,127723206,127723227,- ,(T)n ,Simple_repeat ,Simple_repeat ,+
mm_br_e15_412266 ,1,chr16 ,7295870,7295891,+ ,(A)n ,Simple_repeat ,Simple_repeat ,+
mm_br_e15_412325 ,1,chr5 ,20643428,20643449,+ ,B1_Mus2 ,SINE ,Alu ,-
mm_br_e15_412347 ,1,chr19 ,21301088,21301109,+ ,(A)n ,Simple_repeat ,Simple_repeat ,+
mm_br_e15_412348 ,1,chr11 ,37864620,37864641,+ ,L1_Mus2 ,LINE ,L1 ,-
mm_br_e15_412357 ,1,chr6 ,116176250,116176271,- ,B1F1 ,SINE ,Alu ,-
mm_br_e15_412358 ,1,chr12 ,83410187,83410208,- ,MER34 ,LTR ,ERV1 ,-
mm_br_e15_412366 ,1,chr6 ,125077535,125077556,+ ,B1_Mur3 ,SINE ,Alu ,+
mm_br_e15_412393 ,1,chr2 ,105905767,105905788,- ,Lx7 ,LINE ,L1 ,+
mm_br_e15_412422 ,1,chr6 ,124153891,124153912,+ ,L1Md_F3 ,LINE ,L1 ,+
mm_br_e15_412423 ,1,chr6 ,19073451,19073472,+ ,Lx7 ,LINE ,L1 ,-
mm_br_e15_412425 ,1,chr4 ,151903506,151903527,+ ,(A)n ,Simple_repeat ,Simple_repeat ,+
mm_br_e15_412431 ,1,chr5 ,122186437,122186458,- ,ID_B1 ,SINE ,B4 ,-
mm_br_e15_412436 ,1,chr18 ,86870583,86870604,+ ,AT_rich ,Low_complexity ,Low_complexity ,+
mm_br_e15_412447 ,1,chr1 ,100743363,100743384,+ ,MT2A ,LTR ,ERVL ,-
mm_br_e15_412475 ,1,chr10 ,102700136,102700157,- ,L1Md_T ,LINE ,L1 ,-
mm_br_e15_412520 ,1,chr4 ,62082882,62082903,- ,B2_Mm2 ,SINE ,B2 ,-
mm_br_e15_412521 ,1,chr2 ,131632070,131632091,+ ,(CAAA)n ,Simple_repeat ,Simple_repeat ,+
mm_br_e15_412524 ,1,chrX ,5429952,5429973,+ ,RLTR26 ,LTR ,ERVK ,-
mm_br_e15_412527 ,1,chr18 ,20084578,20084599,+ ,L1Md_F2 ,LINE ,L1 ,+
mm_br_e15_412528 ,1,chr13 ,41049159,41049180,+ ,AT_rich ,Low_complexity ,Low_complexity ,+
mm_br_e15_412529 ,1,chr12 ,112990555,112990576,+ ,B2_Mm1t ,SINE ,B2 ,+
mm_br_e15_412530 ,1,chr2 ,104429229,104429250,+ ,RLTR24 ,LTR ,ERV1 ,+
mm_br_e15_412552 ,1,chr11 ,39639478,39639499,+ ,Lx7 ,LINE ,L1 ,-
mm_br_e15_412553 ,1,chr18 ,56526966,56526987,+ ,Lx6 ,LINE ,L1 ,-
mm_br_e15_412557 ,1,chr16 ,64991133,64991154,+ ,B1_Mur4 ,SINE ,Alu ,+
mm_br_e15_412561 ,1,chr13 ,9107135,9107156,+ ,B3 ,SINE ,B2 ,-
mm_br_e15_412567 ,1,chr11 ,86301424,86301445,- ,B2_Mm2 ,SINE ,B2 ,-
mm_br_e15_412571 ,1,chr2 ,52959466,52959487,+ ,B2_Mm2 ,SINE ,B2 ,+
mm_br_e15_412580 ,1,chr2 ,118985298,118985319,+ ,A-rich ,Low_complexity ,Low_complexity ,+
mm_br_e15_412583 ,1,chr9 ,109755600,109755621,+ ,MTD ,LTR ,MaLR ,+
mm_br_e15_412585 ,1,chr3 ,57349118,57349139,+ ,(A)n ,Simple_repeat ,Simple_repeat ,+
mm_br_e15_412587 ,1,chr13 ,17561519,17561540,- ,(TTTG)n ,Simple_repeat ,Simple_repeat ,+
mm_br_e15_412591 ,1,chr3 ,127629528,127629549,+ ,RMER17B ,LTR ,ERVK ,-
mm_br_e15_412594 ,1,chr7 ,121350638,121350659,+ ,B2_Mm2 ,SINE ,B2 ,+
mm_br_e15_412598 ,1,chr4 ,69592568,69592589,+ ,(A)n ,Simple_repeat ,Simple_repeat ,+
mm_br_e15_412609 ,1,chr1 ,183969345,183969366,+ ,MER110A ,LTR ,ERV1 ,+
mm_br_e15_412613 ,1,chr3 ,46241745,46241766,+ ,Lx4B ,LINE ,L1 ,+
mm_br_e15_412616 ,1,chr5 ,99100840,99100861,- ,L1_Rod ,LINE ,L1 ,-
mm_br_e15_412624 ,1,chrX ,55760522,55760543,- ,AT_rich ,Low_complexity ,Low_complexity ,+
mm_br_e15_412627 ,1,chr1 ,78631839,78631860,+ ,B3 ,SINE ,B2 ,+
mm_br_e15_412646 ,1,chr7 ,82666738,82666759,+ ,(CAAAA)n ,Simple_repeat ,Simple_repeat ,+
mm_br_e15_412648 ,1,chrX ,40307016,40307037,+ ,ORR1B2-int ,LTR ,MaLR ,-
mm_br_e15_412664 ,1,chr16 ,41511875,41511896,+ ,(A)n ,Simple_repeat ,Simple_repeat ,+
mm_br_e15_412665 ,1,chrX ,108755781,108755802,- ,L1_Mur3 ,LINE ,L1 ,+
mm_br_e15_412676 ,1,chr3 ,117820212,117820233,+ ,MTE2a ,LTR ,MaLR ,+
mm_br_e15_412679 ,1,chr6 ,122852348,122852369,- ,Lx2A1 ,LINE ,L1 ,-
mm_br_e15_412681 ,1,chr3 ,99937043,99937064,+ ,Lx6 ,LINE ,L1 ,-
mm_br_e15_412684 ,1,chr8 ,108123205,108123226,+ ,B1_Mur4 ,SINE ,Alu ,+
mm_br_e15_412700 ,1,chr6 ,66674459,66674480,- ,L1Md_F3 ,LINE ,L1 ,-
mm_br_e15_412709 ,1,chr4 ,78304421,78304442,+ ,(T)n ,Simple_repeat ,Simple_repeat ,+
mm_br_e15_412710 ,1,chr12 ,83671462,83671483,- ,(T)n ,Simple_repeat ,Simple_repeat ,+
mm_br_e15_412717 ,1,chr15 ,19251833,19251854,- ,L1_Mur3 ,LINE ,L1 ,+
mm_br_e15_412723 ,1,chr13 ,7208857,7208878,- ,L1_Mur3 ,LINE ,L1 ,-
mm_br_e15_412732 ,1,chr19 ,46983172,46983193,+ ,AT_rich ,Low_complexity ,Low_complexity ,+
mm_br_e15_412736 ,1,chr2 ,96152185,96152206,+ ,L1MEc ,LINE ,L1 ,+
mm_br_e15_412738 ,1,chr11 ,21680814,21680835,- ,(T)n ,Simple_repeat ,Simple_repeat ,+
mm_br_e15_412747 ,1,chr9 ,7313046,7313067,- ,L1_Mur3 ,LINE ,L1 ,-
mm_br_e15_412751 ,1,chr7 ,109437658,109437679,+ ,RLTR31A_Mm ,LTR ,ERVK ,-
mm_br_e15_412754 ,1,chr16 ,56518482,56518503,+ ,AT_rich ,Low_complexity ,Low_complexity ,+
mm_br_e15_412758 ,1,chrY_random ,1878532,1878553,+ ,(CAAAAA)n ,Simple_repeat ,Simple_repeat ,+
mm_br_e15_412759 ,1,chr5 ,116254799,116254820,+ ,L1M5 ,LINE ,L1 ,+
mm_br_e15_412760 ,1,chr4 ,41191014,41191035,+ ,B2_Mm2 ,SINE ,B2 ,+
mm_br_e15_412761 ,1,chr1 ,112279151,112279172,+ ,B1_Mus2 ,SINE ,Alu ,+
mm_br_e15_412762 ,1,chrX ,37995368,37995389,+ ,Lx9 ,LINE ,L1 ,+
mm_br_e15_412781 ,1,chr1 ,111893613,111893634,+ ,(A)n ,Simple_repeat ,Simple_repeat ,+
mm_br_e15_412782 ,1,chr10 ,108925355,108925376,- ,(T)n ,Simple_repeat ,Simple_repeat ,+
mm_br_e15_412783 ,1,chr6 ,67487532,67487553,+ ,(A)n ,Simple_repeat ,Simple_repeat ,+
mm_br_e15_412784 ,1,chr11 ,120202188,120202209,+ ,(A)n ,Simple_repeat ,Simple_repeat ,+
mm_br_e15_412785 ,1,chr13 ,29933323,29933344,+ ,AT_rich ,Low_complexity ,Low_complexity ,+
mm_br_e15_412790 ,1,chr18 ,86564139,86564160,- ,(T)n ,Simple_repeat ,Simple_repeat ,+
mm_br_e15_412793 ,1,chr13 ,5686353,5686374,+ ,Lx6 ,LINE ,L1 ,+
mm_br_e15_412794 ,1,chr8 ,96892830,96892851,+ ,MTC ,LTR ,MaLR ,+
mm_br_e15_412795 ,1,chr17 ,94765691,94765712,+ ,L1_Mus3 ,LINE ,L1 ,+
mm_br_e15_412804 ,1,chr12 ,16107594,16107615,+ ,MT2A ,LTR ,ERVL ,+
mm_br_e15_412808 ,1,chr10 ,110844949,110844970,+ ,URR1B ,DNA ,MER1_type ,-
mm_br_e15_412809 ,1,chr10 ,79053101,79053122,+ ,RMER19A ,LTR ,ERVK ,-
mm_br_e15_412811 ,1,chr2 ,128333199,128333220,- ,(T)n ,Simple_repeat ,Simple_repeat ,+
mm_br_e15_412817 ,1,chr17 ,11341563,11341584,- ,RMER15 ,LTR ,ERVL ,+
mm_br_e15_412830 ,1,chr13 ,117077180,117077201,+ ,B1_Mus1 ,SINE ,Alu ,+
mm_br_e15_412837 ,1,chr6 ,116911443,116911464,- ,AT_rich ,Low_complexity ,Low_complexity ,+
mm_br_e15_412838 ,1,chr9 ,19552346,19552367,+ ,L1Md_F2 ,LINE ,L1 ,+
mm_br_e15_412840 ,1,chr1 ,101399564,101399585,+ ,MTEa ,LTR ,MaLR ,+
mm_br_e15_412843 ,1,chr11 ,53415458,53415479,+ ,BC1_Mm ,scRNA ,scRNA ,+
mm_br_e15_412862 ,1,chr2 ,12037346,12037367,+ ,(A)n ,Simple_repeat ,Simple_repeat ,+
mm_br_e15_412863 ,1,chr10 ,62204268,62204289,+ ,B2_Mm2 ,SINE ,B2 ,+
mm_br_e15_412869 ,1,chr2 ,158449366,158449387,- ,B1_Mm ,SINE ,Alu ,-
mm_br_e15_412871 ,1,chr8 ,124672266,124672287,+ ,(A)n ,Simple_repeat ,Simple_repeat ,+
mm_br_e15_412876 ,1,chr17 ,20424193,20424214,+ ,AT_rich ,Low_complexity ,Low_complexity ,+
mm_br_e15_412878 ,1,chr4 ,15237986,15238007,- ,B3A ,SINE ,B2 ,-
mm_br_e15_412881 ,1,chr2 ,10294324,10294345,- ,T-rich ,Low_complexity ,Low_complexity ,+
mm_br_e15_412886 ,1,chr15 ,75709530,75709551,+ ,B2_Mm2 ,SINE ,B2 ,+
mm_br_e15_412888 ,1,chr15 ,16014605,16014626,+ ,(A)n ,Simple_repeat ,Simple_repeat ,+
mm_br_e15_412891 ,1,chr11 ,47014266,47014287,- ,RMER17D ,LTR ,ERVK ,-
mm_br_e15_412895 ,1,chr13 ,17561520,17561541,- ,(TTTG)n ,Simple_repeat ,Simple_repeat ,+
mm_br_e15_412896 ,1,chr2 ,51094515,51094536,+ ,(A)n ,Simple_repeat ,Simple_repeat ,+
mm_br_e15_412899 ,1,chr18 ,58726755,58726776,+ ,Lx7 ,LINE ,L1 ,-
mm_br_e15_412901 ,1,chr3 ,134132206,134132227,+ ,RMER19A ,LTR ,ERVK ,+
mm_br_e15_412930 ,1,chr1 ,38362278,38362299,- ,(T)n ,Simple_repeat ,Simple_repeat ,+
mm_br_e15_412934 ,1,chr18 ,44244439,44244460,+ ,(A)n ,Simple_repeat ,Simple_repeat ,+
mm_br_e15_412935 ,1,chr17 ,61480958,61480979,+ ,(A)n ,Simple_repeat ,Simple_repeat ,+
mm_br_e15_412936 ,1,chr3 ,118793507,118793528,+ ,(A)n ,Simple_repeat ,Simple_repeat ,+
mm_br_e15_412937 ,1,chr8 ,82528065,82528086,- ,MLT1D ,LTR ,MaLR ,-
mm_br_e15_412938 ,1,chr12 ,29180061,29180082,+ ,L1M4 ,LINE ,L1 ,+
mm_br_e15_412941 ,1,chr12 ,77150653,77150674,- ,L1MB8 ,LINE ,L1 ,+
mm_br_e15_412948 ,1,chr4 ,75985958,75985979,+ ,AT_rich ,Low_complexity ,Low_complexity ,+
mm_br_e15_412949 ,1,chr9 ,100673034,100673055,+ ,A-rich ,Low_complexity ,Low_complexity ,+
mm_br_e15_412950 ,1,chr1 ,124062989,124063010,+ ,(A)n ,Simple_repeat ,Simple_repeat ,+
mm_br_e15_412951 ,1,chr7 ,147881695,147881716,+ ,L1_Mm ,LINE ,L1 ,-
mm_br_e15_412953 ,1,chr11 ,50644011,50644032,+ ,RMER4A ,LTR ,ERVK ,-
mm_br_e15_412955 ,1,chr18 ,34986256,34986277,- ,AT_rich ,Low_complexity ,Low_complexity ,+
mm_br_e15_412962 ,1,chr16 ,29654958,29654979,+ ,(A)n ,Simple_repeat ,Simple_repeat ,+
mm_br_e15_412964 ,1,chr2 ,96862801,96862822,+ ,L1Md_F2 ,LINE ,L1 ,+
mm_br_e15_412968 ,1,chr2 ,34035751,34035772,+ ,(CAAAA)n ,Simple_repeat ,Simple_repeat ,+
mm_br_e15_412969 ,1,chr3 ,92451326,92451347,+ ,(A)n ,Simple_repeat ,Simple_repeat ,+
mm_br_e15_412972 ,1,chr13 ,46996964,46996985,- ,B1_Mus1 ,SINE ,Alu ,-
mm_br_e15_412973 ,1,chr4 ,77096116,77096137,+ ,(A)n ,Simple_repeat ,Simple_repeat ,+
mm_br_e15_412974 ,1,chr11 ,21680815,21680836,- ,(T)n ,Simple_repeat ,Simple_repeat ,+
mm_br_e15_412979 ,1,chrX ,74290703,74290724,+ ,Lx9 ,LINE ,L1 ,+
mm_br_e15_412980 ,1,chr9 ,7313047,7313068,- ,L1_Mur3 ,LINE ,L1 ,-
mm_br_e15_412981 ,1,chr18 ,31840751,31840772,+ ,B1_Mur2 ,SINE ,Alu ,+
mm_br_e15_412982 ,1,chr5 ,20385855,20385876,+ ,(A)n ,Simple_repeat ,Simple_repeat ,+
mm_br_e15_412984 ,1,chr2 ,33114846,33114867,- ,(TTTTG)n ,Simple_repeat ,Simple_repeat ,+
mm_br_e15_412985 ,1,chr7 ,91050022,91050043,+ ,AT_rich ,Low_complexity ,Low_complexity ,+
mm_br_e15_412986 ,1,chr7 ,135860989,135861010,+ ,(A)n ,Simple_repeat ,Simple_repeat ,+
mm_br_e15_412987 ,1,chrX ,50763729,50763750,+ ,(A)n ,Simple_repeat ,Simple_repeat ,+
mm_br_e15_412988 ,1,chr14 ,95069698,95069719,+ ,L1Md_F2 ,LINE ,L1 ,+
mm_br_e15_412989 ,1,chr2 ,157612418,157612439,+ ,B2_Mm2 ,SINE ,B2 ,+
mm_br_e15_412991 ,1,chr11 ,102343722,102343743,+ ,AT_rich ,Low_complexity ,Low_complexity ,+
mm_br_e15_412992 ,1,chr2 ,58897353,58897374,+ ,(A)n ,Simple_repeat ,Simple_repeat ,+
mm_br_e15_412993 ,1,chr4 ,13409829,13409850,- ,(T)n ,Simple_repeat ,Simple_repeat ,+
mm_br_e15_412995 ,1,chr16 ,4190801,4190822,+ ,AT_rich ,Low_complexity ,Low_complexity ,+
mm_br_e15_412996 ,1,chr14 ,30779924,30779945,+ ,AT_rich ,Low_complexity ,Low_complexity ,+
mm_br_e15_412997 ,1,chr7 ,14212697,14212718,- ,L1_Mur2 ,LINE ,L1 ,-
mm_br_e15_412998 ,1,chr15 ,33113016,33113037,+ ,B3A ,SINE ,B2 ,-
mm_br_e15_412999 ,1,chr6 ,67487531,67487552,+ ,(A)n ,Simple_repeat ,Simple_repeat ,+
mm_br_e15_413000 ,1,chr15 ,91145034,91145055,+ ,AT_rich ,Low_complexity ,Low_complexity ,+
mm_br_e15_413001 ,1,chr6 ,51837638,51837659,- ,(T)n ,Simple_repeat ,Simple_repeat ,+
mm_br_e15_413005 ,1,chr12 ,55150265,55150286,+ ,(A)n ,Simple_repeat ,Simple_repeat ,+
mm_br_e15_413013 ,1,chr1 ,140969269,140969290,+ ,(A)n ,Simple_repeat ,Simple_repeat ,+
mm_br_e15_413014 ,1,chr1 ,146595110,146595131,+ ,Lx3A ,LINE ,L1 ,+
mm_br_e15_413015 ,1,chr15 ,36208757,36208778,- ,B1_Mus1 ,SINE ,Alu ,-
mm_br_e15_413017 ,1,chr6 ,90314164,90314185,- ,(T)n ,Simple_repeat ,Simple_repeat ,+
mm_br_e15_413018 ,1,chr4 ,33626904,33626925,+ ,Lx6 ,LINE ,L1 ,-
mm_br_e15_413023 ,1,chr12 ,57106371,57106392,+ ,AT_rich ,Low_complexity ,Low_complexity ,+
mm_br_e15_413024 ,1,chr14 ,63910397,63910418,- ,MurERV4-int ,LTR ,ERVK ,+
mm_br_e15_413026 ,1,chr13 ,110214800,110214821,+ ,(A)n ,Simple_repeat ,Simple_repeat ,+
mm_br_e15_413029 ,1,chr12 ,9420951,9420972,- ,Lx8 ,LINE ,L1 ,+
mm_br_e15_413042 ,1,chr4 ,28699872,28699893,- ,Lx8 ,LINE ,L1 ,-
mm_br_e15_413048 ,1,chr2 ,40990198,40990219,- ,L1_Mur3 ,LINE ,L1 ,-
mm_br_e15_413052 ,1,chr14 ,112916077,112916098,+ ,Lx3_Mus ,LINE ,L1 ,+
mm_br_e15_413055 ,1,chr1 ,181533959,181533980,- ,AT_rich ,Low_complexity ,Low_complexity ,+
mm_br_e15_413056 ,1,chr13 ,117077179,117077200,+ ,B1_Mus1 ,SINE ,Alu ,+
mm_br_e15_413057 ,1,chr14 ,102127633,102127654,+ ,AT_rich ,Low_complexity ,Low_complexity ,+
mm_br_e15_413061 ,1,chr8 ,45961955,45961976,+ ,AT_rich ,Low_complexity ,Low_complexity ,+
mm_br_e15_413071 ,1,chr13 ,31879606,31879627,+ ,ORR1A2-int ,LTR ,MaLR ,+
mm_br_e15_413073 ,1,chr7 ,127022211,127022232,+ ,(A)n ,Simple_repeat ,Simple_repeat ,+
mm_br_e15_413075 ,1,chr12 ,87085307,87085328,+ ,B2_Mm1a ,SINE ,B2 ,+
mm_br_e15_413079 ,1,chr9 ,24577634,24577655,+ ,(A)n ,Simple_repeat ,Simple_repeat ,+
mm_br_e15_413080 ,1,chr8 ,124672265,124672286,+ ,(A)n ,Simple_repeat ,Simple_repeat ,+
mm_br_e15_413084 ,1,chr4 ,34306373,34306394,+ ,Lx4B ,LINE ,L1 ,+
mm_br_e15_413085 ,1,chr13 ,74524209,74524230,- ,MTC ,LTR ,MaLR ,-
mm_br_e15_413089 ,1,chr1 ,167992309,167992330,- ,(T)n ,Simple_repeat ,Simple_repeat ,+
mm_br_e15_413090 ,1,chr14 ,120566363,120566384,+ ,(A)n ,Simple_repeat ,Simple_repeat ,+
mm_br_e15_413092 ,1,chr11 ,88575640,88575661,+ ,AT_rich ,Low_complexity ,Low_complexity ,+
mm_br_e15_413094 ,1,chr2 ,104866251,104866272,+ ,ORR1C1 ,LTR ,MaLR ,+
mm_br_e15_413095 ,1,chr15 ,46765995,46766016,+ ,RMER15-int ,LTR ,ERVL ,-
mm_br_e15_413096 ,1,chr15 ,79951485,79951506,+ ,MER45R ,DNA ,Tip100 ,-
mm_br_e15_413097 ,1,chr11 ,96116244,96116265,+ ,(A)n ,Simple_repeat ,Simple_repeat ,+
mm_br_e15_413098 ,1,chr16 ,58376019,58376040,+ ,L1Md_A ,LINE ,L1 ,+
mm_br_e15_413099 ,1,chr6 ,40192358,40192379,+ ,ID_B1 ,SINE ,B4 ,+
mm_br_e15_413100 ,1,chr18 ,46780249,46780270,- ,(T)n ,Simple_repeat ,Simple_repeat ,+
mm_br_e15_413101 ,1,chr2 ,167058913,167058934,+ ,B2_Mm2 ,SINE ,B2 ,+
mm_br_e15_413102 ,1,chr3 ,47047746,47047767,+ ,(A)n ,Simple_repeat ,Simple_repeat ,+
mm_br_e15_413103 ,1,chr3 ,9191045,9191066,+ ,MTC ,LTR ,MaLR ,+
mm_br_e15_413104 ,1,chr7 ,82602771,82602792,+ ,(A)n ,Simple_repeat ,Simple_repeat ,+
mm_br_e15_413105 ,1,chr3 ,56182047,56182068,+ ,L1Md_A ,LINE ,L1 ,+
mm_br_e15_413106 ,1,chr5 ,50583656,50583677,+ ,(A)n ,Simple_repeat ,Simple_repeat ,+
mm_br_e15_413107 ,1,chrX ,45644344,45644365,+ ,B1_Mur4 ,SINE ,Alu ,+
mm_br_e15_413108 ,1,chr1 ,77071807,77071828,+ ,(A)n ,Simple_repeat ,Simple_repeat ,+
mm_br_e15_413109 ,1,chr9 ,57073040,57073061,+ ,ORR1B2 ,LTR ,MaLR ,+
mm_br_e15_413110 ,1,chr2 ,10185046,10185067,+ ,(A)n ,Simple_repeat ,Simple_repeat ,+
mm_br_e15_413111 ,1,chr10 ,56218199,56218220,+ ,AT_rich ,Low_complexity ,Low_complexity ,+
mm_br_e15_413112 ,1,chr19 ,38486998,38487019,- ,MIRb ,SINE ,MIR ,-
mm_br_e15_413114 ,1,chr9 ,65449559,65449580,+ ,RMER6B ,LTR ,ERVK ,-
mm_br_e15_413115 ,1,chr18 ,58726754,58726775,+ ,Lx7 ,LINE ,L1 ,-
mm_br_e15_413116 ,1,chr10 ,74213612,74213633,+ ,(A)n ,Simple_repeat ,Simple_repeat ,+
mm_br_e15_413117 ,1,chr2 ,67508207,67508228,- ,(T)n ,Simple_repeat ,Simple_repeat ,+
mm_br_e15_413128 ,1,chr18 ,61139301,61139322,+ ,(A)n ,Simple_repeat ,Simple_repeat ,+
mm_br_e15_413130 ,1,chr8 ,82528066,82528087,- ,MLT1D ,LTR ,MaLR ,-
mm_br_e15_413131 ,1,chr4 ,41286921,41286942,- ,B1_Mur4 ,SINE ,Alu ,-
mm_br_e15_413132 ,1,chr3 ,44991465,44991486,+ ,(A)n ,Simple_repeat ,Simple_repeat ,+
mm_br_e15_413133 ,1,chr19 ,28794526,28794547,+ ,RMER15 ,LTR ,ERVL ,-
mm_br_e15_413134 ,1,chr9 ,5257630,5257651,+ ,L1_Mur1 ,LINE ,L1 ,+
mm_br_e15_413136 ,1,chr6 ,65202410,65202431,- ,MTD ,LTR ,MaLR ,-
mm_br_e15_413137 ,1,chr18 ,32883811,32883832,+ ,(A)n ,Simple_repeat ,Simple_repeat ,+
mm_br_e15_413138 ,1,chr13 ,54950648,54950669,+ ,(A)n ,Simple_repeat ,Simple_repeat ,+
mm_br_e15_413139 ,1,chr4 ,154542879,154542900,+ ,L1MB7 ,LINE ,L1 ,+
mm_br_e15_413141 ,1,chr10 ,105467952,105467973,- ,L1M4b ,LINE ,L1 ,-
mm_br_e15_413143 ,1,chr8 ,60736636,60736657,+ ,Lx7 ,LINE ,L1 ,-
mm_br_e15_413144 ,1,chr2 ,39170218,39170239,- ,B1_Mus2 ,SINE ,Alu ,-
mm_br_e15_413145 ,1,chr3 ,83527470,83527491,- ,B1_Mm ,SINE ,Alu ,-
mm_br_e15_413146 ,1,chr8 ,108123203,108123224,+ ,B1_Mur4 ,SINE ,Alu ,+
mm_br_e15_413147 ,1,chr8 ,17091119,17091140,+ ,(A)n ,Simple_repeat ,Simple_repeat ,+
mm_br_e15_413148 ,1,chr18 ,4889353,4889374,+ ,MYSERV16_I-int ,LTR ,ERVK ,+
mm_br_e15_413149 ,1,chrY_random ,7814000,7814021,+ ,A-rich ,Low_complexity ,Low_complexity ,+
mm_br_e15_413150 ,1,chr8 ,90491856,90491877,+ ,(A)n ,Simple_repeat ,Simple_repeat ,+
mm_br_e15_413151 ,1,chr10 ,119970848,119970869,+ ,AT_rich ,Low_complexity ,Low_complexity ,+
mm_br_e15_413152 ,1,chr7 ,33356100,33356121,- ,MurERV4-int ,LTR ,ERVK ,+
mm_br_e15_413153 ,1,chr11 ,50644010,50644031,+ ,RMER4A ,LTR ,ERVK ,-
mm_br_e15_413154 ,1,chr6 ,66674461,66674482,- ,L1Md_F3 ,LINE ,L1 ,-
mm_br_e15_413155 ,1,chr11 ,15887187,15887208,- ,(T)n ,Simple_repeat ,Simple_repeat ,+
mm_br_e15_413156 ,1,chr5 ,14782346,14782367,+ ,Lx8 ,LINE ,L1 ,+
mm_br_e15_413157 ,1,chrX ,15442036,15442057,+ ,L1Md_F2 ,LINE ,L1 ,+
mm_br_e15_413158 ,1,chr4 ,63589105,63589126,- ,(T)n ,Simple_repeat ,Simple_repeat ,+
mm_br_e15_413160 ,1,chrX ,49931339,49931360,+ ,(A)n ,Simple_repeat ,Simple_repeat ,+
mm_br_e15_413161 ,1,chr4 ,17062713,17062734,+ ,Lx3A ,LINE ,L1 ,+
mm_br_e15_413162 ,1,chr11 ,107325300,107325321,+ ,(A)n ,Simple_repeat ,Simple_repeat ,+
mm_br_e15_413163 ,1,chr1 ,111197416,111197437,- ,(T)n ,Simple_repeat ,Simple_repeat ,+
mm_br_e15_413164 ,1,chrX ,3106277,3106298,+ ,L1_Mus4 ,LINE ,L1 ,+
mm_br_e15_413165 ,1,chr2 ,10447854,10447875,+ ,AT_rich ,Low_complexity ,Low_complexity ,+
mm_br_e15_413166 ,1,chr7 ,123543218,123543239,+ ,L1_Mus3 ,LINE ,L1 ,+
mm_br_e15_413167 ,1,chr5 ,50968902,50968923,+ ,AT_rich ,Low_complexity ,Low_complexity ,+
mm_br_e15_413168 ,1,chr4 ,137361017,137361038,+ ,B3 ,SINE ,B2 ,+
mm_br_e15_413169 ,1,chr18 ,27418491,27418512,+ ,L1_Mus2 ,LINE ,L1 ,+
mm_br_e15_413171 ,1,chr5 ,127182859,127182880,+ ,(A)n ,Simple_repeat ,Simple_repeat ,+
mm_br_e15_413172 ,1,chr16 ,22335233,22335254,+ ,ORR1A1 ,LTR ,MaLR ,-
mm_br_e15_413173 ,1,chrX ,159195861,159195882,+ ,ID_B1 ,SINE ,B4 ,+
mm_br_e15_413174 ,1,chr3 ,140599598,140599619,+ ,(CAAAA)n ,Simple_repeat ,Simple_repeat ,+
mm_br_e15_413175 ,1,chr8 ,16421881,16421902,+ ,B3A ,SINE ,B2 ,-
mm_br_e15_413176 ,1,chr1 ,31729930,31729951,- ,Lx9 ,LINE ,L1 ,-
mm_br_e15_413177 ,1,chrX ,134945755,134945776,+ ,(A)n ,Simple_repeat ,Simple_repeat ,+
mm_br_e15_413178 ,1,chr7 ,132142462,132142483,+ ,(A)n ,Simple_repeat ,Simple_repeat ,+
mm_br_e15_413179 ,1,chr18 ,60923475,60923496,+ ,(A)n ,Simple_repeat ,Simple_repeat ,+
mm_br_e15_413180 ,1,chr5 ,132105909,132105930,+ ,B4 ,SINE ,B4 ,+
mm_br_e15_413181 ,1,chr2 ,152954125,152954146,+ ,(A)n ,Simple_repeat ,Simple_repeat ,+
mm_br_e15_413182 ,1,chr17 ,41761242,41761263,+ ,(A)n ,Simple_repeat ,Simple_repeat ,+
mm_br_e15_413183 ,1,chr8 ,47197829,47197850,+ ,Lx8 ,LINE ,L1 ,+
mm_br_e15_413184 ,1,chr4 ,108433210,108433231,+ ,A-rich ,Low_complexity ,Low_complexity ,+
mm_br_e15_413186 ,1,chr2 ,150903383,150903404,+ ,L1Md_A ,LINE ,L1 ,+
mm_br_e15_413187 ,1,chr1 ,16011706,16011727,+ ,MT2C_Mm ,LTR ,ERVL ,+
mm_br_e15_413188 ,1,chr19 ,58696498,58696519,- ,AT_rich ,Low_complexity ,Low_complexity ,+
mm_br_e15_413189 ,1,chr1 ,32619234,32619255,+ ,B1_Mm ,SINE ,Alu ,+
mm_br_e15_413193 ,1,chr6 ,125267868,125267889,+ ,(A)n ,Simple_repeat ,Simple_repeat ,+
mm_br_e15_413194 ,1,chr7 ,52914394,52914415,+ ,RLTR19-int ,LTR ,ERVK ,+
mm_br_e15_413196 ,1,chr1 ,91777242,91777263,+ ,AT_rich ,Low_complexity ,Low_complexity ,+
mm_br_e15_413197 ,1,chr9 ,53012734,53012755,+ ,(A)n ,Simple_repeat ,Simple_repeat ,+
mm_br_e15_413198 ,1,chr18 ,41145232,41145253,+ ,AT_rich ,Low_complexity ,Low_complexity ,+
mm_br_e15_413201 ,1,chr8 ,104922554,104922575,+ ,AT_rich ,Low_complexity ,Low_complexity ,+
mm_br_e15_413208 ,1,chr16 ,18533438,18533459,+ ,RCHARR1 ,DNA ,MER1_type ,+
mm_br_e15_413209 ,1,chr5 ,115757094,115757115,+ ,B2_Mm1a ,SINE ,B2 ,+
mm_br_e15_413210 ,1,chr5 ,110548064,110548085,- ,(T)n ,Simple_repeat ,Simple_repeat ,+
mm_br_e15_413211 ,1,chr2 ,95750886,95750907,+ ,(A)n ,Simple_repeat ,Simple_repeat ,+
mm_br_e15_413212 ,1,chr10 ,90370413,90370434,- ,(T)n ,Simple_repeat ,Simple_repeat ,+
mm_br_e15_413214 ,1,chr16 ,92695178,92695199,+ ,(A)n ,Simple_repeat ,Simple_repeat ,+
mm_br_e15_413215 ,1,chr17 ,36792598,36792619,+ ,L1_Mus3 ,LINE ,L1 ,+
mm_br_e15_413216 ,1,chr5 ,7360008,7360029,+ ,(A)n ,Simple_repeat ,Simple_repeat ,+
mm_br_e15_413217 ,1,chr6 ,38397214,38397235,+ ,(A)n ,Simple_repeat ,Simple_repeat ,+
mm_br_e15_413218 ,1,chr2 ,80271669,80271690,+ ,(A)n ,Simple_repeat ,Simple_repeat ,+
mm_br_e15_413221 ,1,chr3 ,45179955,45179976,+ ,(A)n ,Simple_repeat ,Simple_repeat ,+
mm_br_e15_413225 ,1,chr4 ,151460400,151460421,+ ,B3 ,SINE ,B2 ,+
mm_br_e15_413226 ,1,chr9 ,24577633,24577654,+ ,(A)n ,Simple_repeat ,Simple_repeat ,+
mm_br_e15_413228 ,1,chr14 ,26561556,26561577,+ ,B2_Mm2 ,SINE ,B2 ,+
mm_br_e15_413229 ,1,chr14 ,123126921,123126942,+ ,B1_Mur4 ,SINE ,Alu ,+
mm_br_e15_413230 ,1,chr12 ,43105440,43105461,+ ,(A)n ,Simple_repeat ,Simple_repeat ,+
mm_br_e15_413232 ,1,chr7 ,51828657,51828678,- ,RLTR28 ,LTR ,ERVL ,-
mm_br_e15_413233 ,1,chr2 ,117972964,117972985,+ ,(A)n ,Simple_repeat ,Simple_repeat ,+
mm_br_e15_413234 ,1,chr8 ,70377510,70377531,+ ,AT_rich ,Low_complexity ,Low_complexity ,+
mm_br_e15_413235 ,1,chr11 ,84701112,84701133,+ ,B3 ,SINE ,B2 ,+
mm_br_e15_413236 ,1,chr6 ,7642478,7642499,+ ,(A)n ,Simple_repeat ,Simple_repeat ,+
mm_br_e15_413237 ,1,chr18 ,81064222,81064243,+ ,L1M4 ,LINE ,L1 ,+
mm_br_e15_413238 ,1,chr7 ,148563644,148563665,+ ,B2_Mm2 ,SINE ,B2 ,+
mm_br_e15_413239 ,1,chr16 ,16095026,16095047,+ ,L1VL4 ,LINE ,L1 ,+
mm_br_e15_413240 ,1,chr7 ,111960323,111960344,- ,L1_Mur2 ,LINE ,L1 ,-
mm_br_e15_413241 ,1,chr17 ,82089815,82089836,+ ,L1Md_T ,LINE ,L1 ,+
mm_br_e15_413243 ,1,chr3 ,79759669,79759690,+ ,(A)n ,Simple_repeat ,Simple_repeat ,+
mm_br_e15_413244 ,1,chr15 ,82974404,82974425,+ ,(A)n ,Simple_repeat ,Simple_repeat ,+
mm_br_e15_413245 ,1,chr10 ,12112526,12112547,+ ,L1Md_T ,LINE ,L1 ,+
mm_br_e15_413246 ,1,chr16 ,84165350,84165371,+ ,B1_Mus1 ,SINE ,Alu ,+
mm_br_e15_413248 ,1,chr2 ,58686485,58686506,+ ,L1Md_T ,LINE ,L1 ,+
mm_br_e15_413250 ,1,chr9 ,65449558,65449579,+ ,RMER6B ,LTR ,ERVK ,-
mm_br_e15_413251 ,1,chr16 ,28500271,28500292,+ ,(A)n ,Simple_repeat ,Simple_repeat ,+
mm_br_e15_413252 ,1,chr18 ,61643998,61644019,+ ,MIR ,SINE ,MIR ,-
mm_br_e15_413253 ,1,chrX ,147450010,147450031,+ ,B1_Mus1 ,SINE ,Alu ,+
mm_br_e15_413254 ,1,chr1 ,172789112,172789133,+ ,B2_Mm1a ,SINE ,B2 ,+
mm_br_e15_413255 ,1,chr4 ,18651225,18651246,+ ,(A)n ,Simple_repeat ,Simple_repeat ,+
mm_br_e15_413256 ,1,chr14 ,69601190,69601211,+ ,(A)n ,Simple_repeat ,Simple_repeat ,+
mm_br_e15_413257 ,1,chr2 ,19274026,19274047,+ ,AT_rich ,Low_complexity ,Low_complexity ,+
mm_br_e15_413258 ,1,chr1 ,29087674,29087695,+ ,(A)n ,Simple_repeat ,Simple_repeat ,+
mm_br_e15_413259 ,1,chr11 ,113147060,113147081,- ,AT_rich ,Low_complexity ,Low_complexity ,+
mm_br_e15_413260 ,1,chr2 ,32726191,32726212,+ ,(A)n ,Simple_repeat ,Simple_repeat ,+
mm_br_e15_413261 ,1,chr3 ,134007142,134007163,- ,(T)n ,Simple_repeat ,Simple_repeat ,+
mm_br_e15_413264 ,1,chr14 ,53728073,53728094,+ ,(A)n ,Simple_repeat ,Simple_repeat ,+
mm_br_e15_413265 ,1,chr6 ,112289576,112289597,+ ,(A)n ,Simple_repeat ,Simple_repeat ,+
mm_br_e15_413266 ,1,chr1 ,115790293,115790314,+ ,(A)n ,Simple_repeat ,Simple_repeat ,+
mm_br_e15_413267 ,1,chrX_random ,1012436,1012457,+ ,AT_rich ,Low_complexity ,Low_complexity ,+
mm_br_e15_413268 ,1,chr10 ,93024328,93024349,- ,MTD ,LTR ,MaLR ,-
mm_br_e15_413270 ,1,chr11 ,21476957,21476978,+ ,RMER19B ,LTR ,ERVK ,+
mm_br_e15_413271 ,1,chr10 ,118784905,118784926,+ ,RLTR44E ,LTR ,ERVK ,-
mm_br_e15_413273 ,1,chr2 ,25816124,25816145,+ ,PB1D7 ,SINE ,Alu ,+
mm_br_e15_413274 ,1,chr4 ,116704919,116704940,+ ,polypurine ,Low_complexity ,Low_complexity ,+
mm_br_e15_413275 ,1,chr6 ,38385370,38385391,+ ,(A)n ,Simple_repeat ,Simple_repeat ,+
mm_br_e15_413276 ,1,chr13 ,63744249,63744270,+ ,(A)n ,Simple_repeat ,Simple_repeat ,+
mm_br_e15_413277 ,1,chr4 ,120122985,120123006,- ,(T)n ,Simple_repeat ,Simple_repeat ,+
mm_br_e15_413278 ,1,chr8 ,90491855,90491876,+ ,(A)n ,Simple_repeat ,Simple_repeat ,+
mm_br_e15_413279 ,1,chr7 ,76343171,76343192,+ ,(A)n ,Simple_repeat ,Simple_repeat ,+
mm_br_e15_413280 ,1,chr10 ,109368141,109368162,+ ,Tigger2b ,DNA ,MER2_type ,+
mm_br_e15_413281 ,1,chr4 ,112753278,112753299,+ ,(A)n ,Simple_repeat ,Simple_repeat ,+
mm_br_e15_413282 ,1,chr16 ,34749227,34749248,+ ,B4 ,SINE ,B4 ,+
mm_br_e15_413283 ,1,chr2 ,45511651,45511672,+ ,(A)n ,Simple_repeat ,Simple_repeat ,+
mm_br_e15_413284 ,1,chr12 ,10916790,10916811,+ ,L1_Mus3 ,LINE ,L1 ,-
mm_br_e15_413285 ,1,chr11 ,33088259,33088280,+ ,A-rich ,Low_complexity ,Low_complexity ,+
mm_br_e15_413286 ,1,chr17 ,44185371,44185392,+ ,RLTR11A ,LTR ,ERVK ,+
mm_br_e15_413287 ,1,chrX ,91369122,91369143,+ ,(A)n ,Simple_repeat ,Simple_repeat ,+
mm_br_e15_413288 ,1,chr9 ,37366843,37366864,+ ,(A)n ,Simple_repeat ,Simple_repeat ,+
mm_br_e15_413289 ,1,chr3 ,148861875,148861896,+ ,(A)n ,Simple_repeat ,Simple_repeat ,+
mm_br_e15_413291 ,1,chr11 ,5385564,5385585,+ ,(A)n ,Simple_repeat ,Simple_repeat ,+
mm_br_e15_413292 ,1,chr16 ,22703700,22703721,+ ,(A)n ,Simple_repeat ,Simple_repeat ,+
mm_br_e15_413293 ,1,chr15 ,70221925,70221946,+ ,(A)n ,Simple_repeat ,Simple_repeat ,+
mm_br_e15_413294 ,1,chr19 ,19814904,19814925,+ ,L1Md_F3 ,LINE ,L1 ,+
mm_br_e15_413295 ,1,chr4 ,85940500,85940521,+ ,AT_rich ,Low_complexity ,Low_complexity ,+
mm_br_e15_413296 ,1,chr5 ,50409100,50409121,+ ,L1_Mus4 ,LINE ,L1 ,+
mm_br_e15_413298 ,1,chr11 ,116218661,116218682,+ ,ORR1B1-int ,LTR ,MaLR ,+
mm_br_e15_413299 ,1,chr14 ,66838664,66838685,+ ,(A)n ,Simple_repeat ,Simple_repeat ,+
mm_br_e15_413300 ,1,chr2 ,154345566,154345587,+ ,AT_rich ,Low_complexity ,Low_complexity ,+
mm_br_e15_413301 ,1,chr6 ,120301648,120301669,+ ,(A)n ,Simple_repeat ,Simple_repeat ,+
mm_br_e15_413302 ,1,chr14 ,72250328,72250349,+ ,RLTR18B ,LTR ,ERVK ,+
mm_br_e15_413303 ,1,chr7 ,88181216,88181237,+ ,B1_Mm ,SINE ,Alu ,+
mm_br_e15_413304 ,1,chr4 ,74100426,74100447,+ ,Lx3B ,LINE ,L1 ,+
mm_br_e15_413306 ,1,chr7 ,52362510,52362531,+ ,MTD ,LTR ,MaLR ,-
mm_br_e15_413307 ,1,chr4 ,31288782,31288803,+ ,(A)n ,Simple_repeat ,Simple_repeat ,+
mm_br_e15_413308 ,1,chr8 ,66931898,66931919,+ ,(A)n ,Simple_repeat ,Simple_repeat ,+
mm_br_e15_413309 ,1,chr9 ,35027944,35027965,+ ,(A)n ,Simple_repeat ,Simple_repeat ,+
mm_br_e15_413310 ,1,chr12 ,87918815,87918836,+ ,(A)n ,Simple_repeat ,Simple_repeat ,+
mm_br_e15_413311 ,1,chr7 ,29612136,29612157,+ ,B2_Mm1t ,SINE ,B2 ,+
mm_br_e15_413312 ,1,chr15 ,41441062,41441083,+ ,(A)n ,Simple_repeat ,Simple_repeat ,+
mm_br_e15_413313 ,1,chrX ,128177598,128177619,+ ,Lx7 ,LINE ,L1 ,+
mm_br_e15_413314 ,1,chr8 ,104922553,104922574,+ ,AT_rich ,Low_complexity ,Low_complexity ,+
mm_br_e15_413315 ,1,chr2 ,51753481,51753502,+ ,L1_Mur3 ,LINE ,L1 ,+
mm_br_e15_413317 ,1,chr10 ,41852222,41852243,+ ,MTD ,LTR ,MaLR ,-
mm_br_e15_413318 ,1,chrX ,41849077,41849098,+ ,L1MC ,LINE ,L1 ,+
mm_br_e15_413319 ,1,chr5 ,115757093,115757114,+ ,B2_Mm1a ,SINE ,B2 ,+
mm_br_e15_413320 ,1,chr2 ,135264938,135264959,+ ,(A)n ,Simple_repeat ,Simple_repeat ,+
mm_br_e15_413322 ,1,chr7 ,133426570,133426591,+ ,B2_Mm1t ,SINE ,B2 ,+
mm_br_e15_413323 ,1,chr16 ,38678553,38678574,+ ,RCHARR1 ,DNA ,MER1_type ,-
mm_br_e15_413324 ,1,chr16 ,33500445,33500466,+ ,AT_rich ,Low_complexity ,Low_complexity ,+
mm_br_e15_413325 ,1,chr8 ,114170679,114170700,+ ,(A)n ,Simple_repeat ,Simple_repeat ,+
mm_br_e15_413326 ,1,chr4 ,120077670,120077691,- ,(T)n ,Simple_repeat ,Simple_repeat ,+
mm_br_e15_413327 ,1,chr14 ,19289812,19289833,- ,(T)n ,Simple_repeat ,Simple_repeat ,+
mm_br_e15_413328 ,1,chr4 ,79525389,79525410,+ ,AT_rich ,Low_complexity ,Low_complexity ,+
mm_br_e15_413329 ,1,chr12 ,68433631,68433652,+ ,(A)n ,Simple_repeat ,Simple_repeat ,+
mm_br_e15_413330 ,1,chr18 ,7936252,7936273,+ ,(A)n ,Simple_repeat ,Simple_repeat ,+
mm_br_e15_413331 ,1,chr11 ,121079246,121079267,+ ,(A)n ,Simple_repeat ,Simple_repeat ,+
mm_br_e15_413332 ,1,chr17 ,41929701,41929722,+ ,RLTR14 ,LTR ,ERV1 ,+
mm_br_e15_413333 ,1,chr4 ,89382693,89382714,+ ,L1Md_T ,LINE ,L1 ,+
mm_br_e15_413334 ,1,chr3 ,115119196,115119217,+ ,AT_rich ,Low_complexity ,Low_complexity ,+
mm_br_e15_413335 ,1,chr8 ,16130903,16130924,+ ,AT_rich ,Low_complexity ,Low_complexity ,+
mm_br_e15_413336 ,1,chr2 ,128865723,128865744,+ ,(A)n ,Simple_repeat ,Simple_repeat ,+
mm_br_e15_413337 ,1,chr7 ,48838317,48838338,+ ,RLTR23 ,LTR ,ERV1 ,+
mm_br_e15_413338 ,1,chr3 ,94179171,94179192,+ ,(A)n ,Simple_repeat ,Simple_repeat ,+
mm_br_e15_413340 ,1,chr9 ,45795153,45795174,+ ,A-rich ,Low_complexity ,Low_complexity ,+
mm_br_e15_413341 ,1,chr10 ,42695530,42695551,+ ,(A)n ,Simple_repeat ,Simple_repeat ,+
mm_br_e15_413343 ,1,chr14 ,120246056,120246077,+ ,(A)n ,Simple_repeat ,Simple_repeat ,+
mm_br_e15_413344 ,1,chr13 ,118636562,118636583,+ ,(A)n ,Simple_repeat ,Simple_repeat ,+
mm_br_e15_413345 ,1,chr3 ,60864447,60864468,+ ,Lx5 ,LINE ,L1 ,+
mm_br_e15_413346 ,1,chr2 ,44735575,44735596,+ ,L1_Mur3 ,LINE ,L1 ,+
mm_br_e15_413347 ,1,chr7 ,87885937,87885958,- ,(T)n ,Simple_repeat ,Simple_repeat ,+
mm_br_e15_413348 ,1,chrX ,135146732,135146753,+ ,(A)n ,Simple_repeat ,Simple_repeat ,+
mm_br_e15_413349 ,1,chr1 ,57160020,57160041,+ ,(A)n ,Simple_repeat ,Simple_repeat ,+
mm_br_e15_413351 ,1,chr2 ,32726190,32726211,+ ,(A)n ,Simple_repeat ,Simple_repeat ,+
mm_br_e15_413353 ,1,chr9 ,63586180,63586201,+ ,(A)n ,Simple_repeat ,Simple_repeat ,+
mm_br_e15_413354 ,1,chr3 ,44991463,44991484,+ ,(A)n ,Simple_repeat ,Simple_repeat ,+
mm_br_e15_413355 ,1,chrY_random ,26472511,26472532,+ ,(A)n ,Simple_repeat ,Simple_repeat ,+
mm_br_e15_413356 ,1,chr2 ,86445869,86445890,+ ,(A)n ,Simple_repeat ,Simple_repeat ,+
mm_br_e15_413357 ,1,chr5 ,75266735,75266756,+ ,(A)n ,Simple_repeat ,Simple_repeat ,+
mm_br_e15_413358 ,1,chr6 ,21806354,21806375,+ ,(A)n ,Simple_repeat ,Simple_repeat ,+
mm_br_e15_413359 ,1,chr5 ,10817396,10817417,+ ,Lx2 ,LINE ,L1 ,+
mm_br_e15_413361 ,1,chr5 ,143706595,143706616,+ ,B1_Mm ,SINE ,Alu ,+
mm_br_e15_413362 ,1,chr9 ,39184918,39184939,+ ,L1_Mus3 ,LINE ,L1 ,+
mm_br_e15_413363 ,1,chr8 ,42143714,42143735,+ ,(A)n ,Simple_repeat ,Simple_repeat ,+
mm_br_e15_413364 ,1,chr7 ,122017770,122017791,+ ,(A)n ,Simple_repeat ,Simple_repeat ,+
mm_br_e15_413365 ,1,chrX ,100575750,100575771,+ ,ORR1B2 ,LTR ,MaLR ,-
mm_br_e15_413366 ,1,chr4 ,125283428,125283449,+ ,AT_rich ,Low_complexity ,Low_complexity ,+
mm_br_e15_413367 ,1,chrY_random ,34105132,34105153,+ ,Lx2B ,LINE ,L1 ,+
mm_br_e15_413369 ,1,chr15 ,4383386,4383407,+ ,(A)n ,Simple_repeat ,Simple_repeat ,+
mm_br_e15_413370 ,1,chr19 ,32890501,32890522,+ ,AT_rich ,Low_complexity ,Low_complexity ,+
mm_br_e15_413371 ,1,chr13 ,85198928,85198949,+ ,(CAA)n ,Simple_repeat ,Simple_repeat ,+
mm_br_e15_413372 ,1,chr13 ,54111684,54111705,+ ,L1_Mur3 ,LINE ,L1 ,+
mm_br_e15_413373 ,1,chr3 ,32382108,32382129,+ ,(A)n ,Simple_repeat ,Simple_repeat ,+
mm_br_e15_413374 ,1,chr1 ,114297035,114297056,+ ,(A)n ,Simple_repeat ,Simple_repeat ,+
mm_br_e15_413375 ,1,chr15 ,37896131,37896152,+ ,(A)n ,Simple_repeat ,Simple_repeat ,+
mm_br_e15_413376 ,1,chr5 ,108297209,108297230,+ ,(A)n ,Simple_repeat ,Simple_repeat ,+
mm_br_e15_413377 ,1,chr7 ,52088847,52088868,+ ,(A)n ,Simple_repeat ,Simple_repeat ,+
mm_br_e15_413378 ,1,chr19 ,45525943,45525964,+ ,ID_B1 ,SINE ,B4 ,+
mm_br_e15_413379 ,1,chr1 ,167878686,167878707,+ ,(A)n ,Simple_repeat ,Simple_repeat ,+
mm_br_e15_413380 ,1,chr9 ,19823582,19823603,+ ,L1_Mm ,LINE ,L1 ,+
mm_br_e15_413381 ,1,chr3 ,61904691,61904712,+ ,(A)n ,Simple_repeat ,Simple_repeat ,+
mm_br_e15_413382 ,1,chr2 ,103370917,103370938,+ ,L1Md_F2 ,LINE ,L1 ,+
mm_br_e15_413383 ,1,chr19 ,49595348,49595369,+ ,(A)n ,Simple_repeat ,Simple_repeat ,+
mm_br_e15_413384 ,1,chr6 ,18367370,18367391,+ ,MTD ,LTR ,MaLR ,-
mm_br_e15_413387 ,1,chrX ,122685499,122685520,+ ,(A)n ,Simple_repeat ,Simple_repeat ,+
mm_br_e15_413388 ,1,chr19 ,38832102,38832123,+ ,Lx9 ,LINE ,L1 ,-
mm_br_e15_413390 ,1,chr12 ,88561348,88561369,+ ,AT_rich ,Low_complexity ,Low_complexity ,+
mm_br_e15_413391 ,1,chr12 ,113766472,113766493,+ ,AT_rich ,Low_complexity ,Low_complexity ,+
mm_br_e15_413392 ,1,chr6 ,72697967,72697988,+ ,AT_rich ,Low_complexity ,Low_complexity ,+
mm_br_e15_413393 ,1,chr18 ,24221239,24221260,+ ,L1_Mur3 ,LINE ,L1 ,+
mm_br_e15_413394 ,1,chr4 ,28993371,28993392,+ ,RLTR25A ,LTR ,ERVK ,-
mm_br_e15_413395 ,1,chr16 ,79517431,79517452,+ ,(A)n ,Simple_repeat ,Simple_repeat ,+
mm_br_e15_413396 ,1,chr2 ,42770804,42770825,+ ,L1Md_F2 ,LINE ,L1 ,+
mm_br_e15_413397 ,1,chr18 ,36596023,36596044,+ ,B1_Mus2 ,SINE ,Alu ,+
mm_br_e15_413398 ,1,chr12 ,25785279,25785300,+ ,AT_rich ,Low_complexity ,Low_complexity ,+
mm_br_e15_413399 ,1,chr5 ,55487208,55487229,+ ,(A)n ,Simple_repeat ,Simple_repeat ,+
mm_br_e15_413400 ,1,chr8 ,112506015,112506036,+ ,ID_B1 ,SINE ,B4 ,+
mm_br_e15_413401 ,1,chr1 ,75743256,75743277,+ ,(CAAAA)n ,Simple_repeat ,Simple_repeat ,+
mm_br_e15_413402 ,1,chrX ,128591909,128591930,+ ,(A)n ,Simple_repeat ,Simple_repeat ,+
mm_br_e15_413403 ,1,chr11 ,48563600,48563621,+ ,(A)n ,Simple_repeat ,Simple_repeat ,+
mm_br_e15_413404 ,1,chr18 ,63293081,63293102,+ ,(A)n ,Simple_repeat ,Simple_repeat ,+
mm_br_e15_413405 ,1,chr16 ,77363939,77363960,+ ,(CAAAAA)n ,Simple_repeat ,Simple_repeat ,+
mm_br_e15_413406 ,1,chr1 ,81323591,81323612,+ ,(A)n ,Simple_repeat ,Simple_repeat ,+
mm_br_e15_413407 ,1,chrY_random ,47044785,47044806,+ ,YREP_Mm ,Unknown ,Unknown ,-
mm_br_e15_413408 ,1,chr5 ,15252690,15252711,+ ,(A)n ,Simple_repeat ,Simple_repeat ,+
mm_br_e15_413409 ,1,chr3 ,121976742,121976763,+ ,(A)n ,Simple_repeat ,Simple_repeat ,+
mm_br_e15_413410 ,1,chr10 ,128145258,128145279,+ ,ORR1B1-int ,LTR ,MaLR ,+
mm_br_e15_413411 ,1,chrY_random ,57935963,57935984,+ ,L1Md_F3 ,LINE ,L1 ,+
mm_br_e15_413413 ,1,chr6 ,37357716,37357737,+ ,(A)n ,Simple_repeat ,Simple_repeat ,+
mm_br_e15_413420 ,1,chr1 ,142745669,142745690,+ ,(A)n ,Simple_repeat ,Simple_repeat ,+
mm_br_e15_413421 ,1,chr19 ,41857673,41857694,+ ,B2_Mm2 ,SINE ,B2 ,+
mm_br_e15_413422 ,1,chr7 ,89048917,89048938,+ ,(A)n ,Simple_repeat ,Simple_repeat ,+
mm_br_e15_413423 ,1,chrX ,25992651,25992672,+ ,(A)n ,Simple_repeat ,Simple_repeat ,+
mm_br_e15_413424 ,1,chr16 ,83317911,83317932,+ ,(A)n ,Simple_repeat ,Simple_repeat ,+
mm_br_e15_413425 ,1,chrX ,135146731,135146752,+ ,(A)n ,Simple_repeat ,Simple_repeat ,+
mm_br_e15_413427 ,1,chr1 ,164317358,164317379,+ ,(A)n ,Simple_repeat ,Simple_repeat ,+
mm_br_e15_413428 ,1,chr6 ,118383023,118383044,+ ,(A)n ,Simple_repeat ,Simple_repeat ,+
mm_br_e15_413429 ,1,chr11 ,28856103,28856124,+ ,(A)n ,Simple_repeat ,Simple_repeat ,+
mm_br_e15_413430 ,1,chr8 ,40387606,40387627,+ ,(A)n ,Simple_repeat ,Simple_repeat ,+
mm_br_e15_413433 ,1,chr6 ,122706045,122706066,+ ,ID_B1 ,SINE ,B4 ,+
mm_br_e15_413434 ,1,chr9 ,12831162,12831183,+ ,RLTR16 ,LTR ,ERVK ,-
mm_br_e15_413436 ,1,chrX ,123988009,123988030,+ ,MTC ,LTR ,MaLR ,+
mm_br_e15_413437 ,1,chr5 ,3081949,3081970,+ ,Lx2A1 ,LINE ,L1 ,+
mm_br_e15_413438 ,1,chr3 ,4546889,4546910,+ ,(CAAAA)n ,Simple_repeat ,Simple_repeat ,+
mm_br_e15_413439 ,1,chr15 ,66217643,66217664,+ ,L1VL4 ,LINE ,L1 ,+
mm_br_e15_413440 ,1,chr7 ,127229274,127229295,+ ,A-rich ,Low_complexity ,Low_complexity ,+
mm_br_e15_413441 ,1,chr5 ,121260957,121260978,+ ,B1_Mur2 ,SINE ,Alu ,-
mm_br_e15_413442 ,1,chr1 ,50235573,50235594,+ ,(A)n ,Simple_repeat ,Simple_repeat ,+
mm_br_e15_413443 ,1,chr11 ,102837786,102837807,+ ,(A)n ,Simple_repeat ,Simple_repeat ,+
mm_br_e15_413447 ,1,chr3 ,43749666,43749687,+ ,(A)n ,Simple_repeat ,Simple_repeat ,+
mm_br_e15_413448 ,1,chr7 ,106382695,106382716,+ ,(A)n ,Simple_repeat ,Simple_repeat ,+
mm_br_e15_413449 ,1,chr9 ,39239296,39239317,+ ,(A)n ,Simple_repeat ,Simple_repeat ,+
mm_br_e15_413451 ,1,chr18 ,21907671,21907692,+ ,(A)n ,Simple_repeat ,Simple_repeat ,+
mm_br_e15_413454 ,1,chr10 ,62544894,62544915,+ ,B2_Mm2 ,SINE ,B2 ,+
mm_br_e15_413458 ,1,chr5 ,134661496,134661517,+ ,B3 ,SINE ,B2 ,+
mm_br_e15_413459 ,1,chr6 ,71780704,71780725,+ ,(A)n ,Simple_repeat ,Simple_repeat ,+
mm_br_e15_413469 ,1,chrY_random ,52089386,52089407,+ ,(A)n ,Simple_repeat ,Simple_repeat ,+
mm_br_e15_413470 ,1,chr13 ,56351085,56351106,+ ,(A)n ,Simple_repeat ,Simple_repeat ,+
mm_br_e15_413471 ,1,chrY_random ,35505085,35505106,+ ,A-rich ,Low_complexity ,Low_complexity ,+
mm_br_e15_413472 ,1,chr12 ,115161375,115161396,+ ,(A)n ,Simple_repeat ,Simple_repeat ,+
mm_br_e15_413475 ,1,chrY_random ,32436593,32436614,+ ,(A)n ,Simple_repeat ,Simple_repeat ,+
mm_br_e15_413476 ,1,chr12 ,110522256,110522277,+ ,Lx2 ,LINE ,L1 ,+
mm_br_e15_413477 ,1,chr13 ,95992297,95992318,+ ,(A)n ,Simple_repeat ,Simple_repeat ,+
mm_br_e15_413479 ,1,chrY_random ,34105130,34105151,+ ,Lx2B ,LINE ,L1 ,+
mm_br_e15_413491 ,1,chr3 ,25835674,25835695,+ ,(A)n ,Simple_repeat ,Simple_repeat ,+
mm_br_e15_286151 ,1,chr5 ,98448771,98448792,+ ,B1_Mm ,SINE ,Alu ,+
mm_br_e15_286158 ,1,chr5 ,90206877,90206898,+ ,(A)n ,Simple_repeat ,Simple_repeat ,+
mm_br_e15_286159 ,1,chr18 ,40417333,40417354,+ ,(A)n ,Simple_repeat ,Simple_repeat ,+
mm_br_e15_286161 ,1,chr9 ,112731124,112731145,+ ,RMER15 ,LTR ,ERVL ,+
mm_br_e15_286162 ,1,chr13 ,40752241,40752262,- ,(T)n ,Simple_repeat ,Simple_repeat ,+
mm_br_e15_286173 ,1,chr7 ,27492309,27492330,+ ,ETnERV-int ,LTR ,ERVK ,-
mm_br_e15_286174 ,1,chr13 ,85915889,85915910,+ ,A-rich ,Low_complexity ,Low_complexity ,+
mm_br_e15_286178 ,1,chr7 ,27492309,27492330,+ ,ETnERV-int ,LTR ,ERVK ,-
mm_br_e15_286179 ,1,chr3 ,130980705,130980726,- ,(T)n ,Simple_repeat ,Simple_repeat ,+
mm_br_e15_286180 ,1,chr5 ,122021154,122021175,- ,L1MC4 ,LINE ,L1 ,-
mm_br_e15_286216 ,1,chr7 ,27492309,27492330,+ ,ETnERV-int ,LTR ,ERVK ,-
mm_br_e15_286217 ,1,chr7 ,27492309,27492330,+ ,ETnERV-int ,LTR ,ERVK ,-
mm_br_e15_286267 ,1,chr9 ,112731124,112731145,+ ,RMER15 ,LTR ,ERVL ,+
mm_br_e15_286285 ,1,chr11 ,33082065,33082086,- ,(T)n ,Simple_repeat ,Simple_repeat ,+
mm_br_e15_286288 ,1,chrX ,125379256,125379277,+ ,(A)n ,Simple_repeat ,Simple_repeat ,+
mm_br_e15_286407 ,1,chr2 ,6507631,6507652,+ ,(T)n ,Simple_repeat ,Simple_repeat ,+
mm_br_e15_288009 ,1,chr4 ,102849039,102849060,+ ,B2_Mm2 ,SINE ,B2 ,+
mm_br_e15_288279 ,1,chr7 ,27492309,27492330,+ ,ETnERV-int ,LTR ,ERVK ,-
mm_br_e15_288280 ,1,chrX ,28196552,28196573,+ ,RLTR21 ,LTR ,ERVK ,+
mm_br_e15_288367 ,1,chr4 ,149230391,149230412,+ ,(A)n ,Simple_repeat ,Simple_repeat ,+
mm_br_e15_289509 ,1,chr7 ,27492309,27492330,+ ,ETnERV-int ,LTR ,ERVK ,-
mm_br_e15_289591 ,1,chrX ,138661242,138661263,+ ,(A)n ,Simple_repeat ,Simple_repeat ,+
mm_br_e15_289649 ,1,chr12 ,55170509,55170530,+ ,(T)n ,Simple_repeat ,Simple_repeat ,+
mm_br_e15_289865 ,1,chr18 ,60163246,60163267,- ,L1M2 ,LINE ,L1 ,+
mm_br_e15_290267 ,1,chr6 ,64849428,64849449,+ ,(A)n ,Simple_repeat ,Simple_repeat ,+
mm_br_e15_291530 ,1,chr4 ,126971353,126971374,- ,L1ME1 ,LINE ,L1 ,-
mm_br_e15_291857 ,1,chr8 ,27314164,27314185,+ ,(TC)n ,Simple_repeat ,Simple_repeat ,+
mm_br_e15_291860 ,1,chr13 ,3477963,3477984,+ ,(CCA)n ,Simple_repeat ,Simple_repeat ,+
mm_br_e15_291861 ,1,chr3 ,135217265,135217286,- ,RLTR45 ,LTR ,ERVK ,-
mm_br_e15_291862 ,1,chr4 ,36060437,36060458,+ ,Lx7 ,LINE ,L1 ,+
mm_br_e15_291863 ,1,chr5 ,137458654,137458675,+ ,(C)n ,Simple_repeat ,Simple_repeat ,+
mm_br_e15_291867 ,1,chr10 ,13417165,13417186,+ ,(C)n ,Simple_repeat ,Simple_repeat ,+
mm_br_e15_291868 ,1,chrX ,96638548,96638569,+ ,(C)n ,Simple_repeat ,Simple_repeat ,+
mm_br_e15_291874 ,1,chr14 ,12650054,12650075,- ,(GGGTG)n ,Simple_repeat ,Simple_repeat ,+
mm_br_e15_294200 ,1,chr10 ,108009176,108009197,+ ,T-rich ,Low_complexity ,Low_complexity ,+
mm_br_e15_294201 ,1,chr9 ,90631026,90631047,+ ,CT-rich ,Low_complexity ,Low_complexity ,+
mm_br_e15_294202 ,1,chr9 ,100760945,100760966,+ ,Lx9 ,LINE ,L1 ,-
mm_br_e15_294203 ,1,chr16 ,4548965,4548986,- ,GA-rich ,Low_complexity ,Low_complexity ,+
mm_br_e15_294208 ,1,chr16 ,52496655,52496676,+ ,CT-rich ,Low_complexity ,Low_complexity ,+
mm_br_e15_294316 ,1,chr9 ,90631026,90631047,+ ,CT-rich ,Low_complexity ,Low_complexity ,+
mm_br_e15_294444 ,1,chr13 ,59687730,59687751,- ,(GAAA)n ,Simple_repeat ,Simple_repeat ,+
mm_br_e15_294446 ,1,chr9 ,90631026,90631047,+ ,CT-rich ,Low_complexity ,Low_complexity ,+
mm_br_e15_294553 ,1,chr2 ,9688995,9689016,+ ,Lx8 ,LINE ,L1 ,-
mm_br_e15_294554 ,1,chr11 ,4295395,4295416,+ ,polypyrimidine ,Low_complexity ,Low_complexity ,+
mm_br_e15_294555 ,1,chr12 ,86298182,86298203,+ ,T-rich ,Low_complexity ,Low_complexity ,+
mm_br_e15_294768 ,1,chr13 ,47571827,47571848,+ ,Lx ,LINE ,L1 ,-
mm_br_e15_294808 ,1,chr10 ,102842067,102842088,+ ,L1VL2 ,LINE ,L1 ,-
mm_br_e15_294816 ,1,chr6 ,127868291,127868312,+ ,CT-rich ,Low_complexity ,Low_complexity ,+
mm_br_e15_294817 ,1,chr17 ,68565213,68565234,+ ,CT-rich ,Low_complexity ,Low_complexity ,+
mm_br_e15_298738 ,1,chr1 ,20664235,20664256,+ ,AT_rich ,Low_complexity ,Low_complexity ,+
mm_br_e15_299034 ,1,chr6 ,55260797,55260818,- ,GC_rich ,Low_complexity ,Low_complexity ,+
mm_br_e15_300480 ,1,chrX ,98801880,98801901,- ,B3 ,SINE ,B2 ,-
mm_br_e15_300567 ,1,chr6 ,148636583,148636604,+ ,(C)n ,Simple_repeat ,Simple_repeat ,+
mm_br_e15_300649 ,1,chr7 ,27492309,27492330,+ ,ETnERV-int ,LTR ,ERVK ,-
mm_br_e15_300829 ,1,chr1 ,147594877,147594898,+ ,Lx6 ,LINE ,L1 ,+
mm_br_e15_300849 ,1,chr12 ,33472387,33472408,- ,L1MEc ,LINE ,L1 ,-
mm_br_e15_301988 ,1,chr1 ,145074785,145074806,+ ,(GAAAA)n ,Simple_repeat ,Simple_repeat ,+
mm_br_e15_304993 ,1,chr11 ,25806573,25806594,+ ,(A)n ,Simple_repeat ,Simple_repeat ,+
mm_br_e15_305008 ,1,chrX ,49353941,49353962,+ ,(A)n ,Simple_repeat ,Simple_repeat ,+
mm_br_e15_305236 ,1,chr17 ,64167224,64167245,+ ,B2_Mm2 ,SINE ,B2 ,-
mm_br_e15_305551 ,1,chr13 ,72449507,72449528,- ,(GAA)n ,Simple_repeat ,Simple_repeat ,+
mm_br_e15_310119 ,1,chr2 ,144761184,144761205,- ,RMER1C ,Other ,Other ,-
mm_br_e15_311861 ,1,chr3 ,116752791,116752812,+ ,CT-rich ,Low_complexity ,Low_complexity ,+
mm_br_e15_312093 ,1,chr11 ,94523450,94523471,+ ,B2_Mm1a ,SINE ,B2 ,+
mm_br_e15_312094 ,1,chr12 ,81946440,81946461,- ,(TTTTTG)n ,Simple_repeat ,Simple_repeat ,+
mm_br_e15_312125 ,1,chr5 ,140777505,140777526,+ ,(T)n ,Simple_repeat ,Simple_repeat ,+
mm_br_e15_312130 ,1,chrY_random ,55419075,55419096,+ ,L1_Mur1 ,LINE ,L1 ,-
mm_br_e15_312152 ,1,chr19 ,48654478,48654499,+ ,CT-rich ,Low_complexity ,Low_complexity ,+
mm_br_e15_315446 ,1,chr17 ,64908892,64908913,- ,GC_rich ,Low_complexity ,Low_complexity ,+
mm_br_e15_315536 ,1,chr5 ,37194567,37194588,+ ,(TTTC)n ,Simple_repeat ,Simple_repeat ,+
mm_br_e15_316762 ,1,chr19 ,47032410,47032431,- ,Lx9 ,LINE ,L1 ,+
mm_br_e15_316763 ,1,chr19 ,47032410,47032431,- ,Lx9 ,LINE ,L1 ,+
mm_br_e15_316774 ,1,chr11 ,103007358,103007379,- ,B2_Mm1t ,SINE ,B2 ,-
mm_br_e15_316781 ,1,chr12 ,95778721,95778742,- ,RMER19B ,LTR ,ERVK ,+
mm_br_e15_316785 ,1,chr2 ,15887133,15887154,+ ,(A)n ,Simple_repeat ,Simple_repeat ,+
mm_br_e15_316786 ,1,chr11 ,61378336,61378357,+ ,AT_rich ,Low_complexity ,Low_complexity ,+
mm_br_e15_316815 ,1,chr19 ,47032410,47032431,- ,Lx9 ,LINE ,L1 ,+
mm_br_e15_316816 ,1,chr19 ,47032410,47032431,- ,Lx9 ,LINE ,L1 ,+
mm_br_e15_317120 ,1,chr10 ,102842067,102842088,+ ,L1VL2 ,LINE ,L1 ,-
mm_br_e15_319905 ,1,chr3 ,126391694,126391715,+ ,(A)n ,Simple_repeat ,Simple_repeat ,+
mm_br_e15_320536 ,1,chr12 ,11066447,11066468,+ ,T-rich ,Low_complexity ,Low_complexity ,+
mm_br_e15_320848 ,1,chr9 ,90408595,90408616,+ ,Lx6 ,LINE ,L1 ,+
mm_br_e15_322441 ,1,chr10 ,34318083,34318104,+ ,(TTCTCC)n ,Simple_repeat ,Simple_repeat ,+
mm_br_e15_323958 ,1,chr9 ,98495579,98495600,+ ,(G)n ,Simple_repeat ,Simple_repeat ,+
mm_br_e15_324089 ,1,chr8 ,63247246,63247267,+ ,L2c ,LINE ,L2 ,+
mm_br_e15_327878 ,1,chr12 ,65968830,65968851,- ,RMER16-int ,LTR ,ERVK ,-
mm_br_e15_327908 ,1,chr3 ,129904254,129904275,- ,(T)n ,Simple_repeat ,Simple_repeat ,+
mm_br_e15_327926 ,1,chr13 ,40752241,40752262,- ,(T)n ,Simple_repeat ,Simple_repeat ,+
mm_br_e15_328016 ,1,chr1 ,167418242,167418263,+ ,RLTR18 ,LTR ,ERVK ,-
mm_br_e15_328082 ,1,chr5 ,43847984,43848005,+ ,(TTTTTG)n ,Simple_repeat ,Simple_repeat ,+
mm_br_e15_328084 ,1,chr14 ,51032736,51032757,- ,L1ME3B ,LINE ,L1 ,+
mm_br_e15_328526 ,1,chr7 ,27492309,27492330,+ ,ETnERV-int ,LTR ,ERVK ,-
mm_br_e15_329306 ,1,chrX ,36594315,36594336,+ ,AT_rich ,Low_complexity ,Low_complexity ,+
mm_br_e15_330379 ,1,chr7 ,122336011,122336032,+ ,(A)n ,Simple_repeat ,Simple_repeat ,+
mm_br_e15_330423 ,1,chr2 ,8910757,8910778,+ ,RLTR19 ,LTR ,ERVK ,+
mm_br_e15_330444 ,1,chr7 ,137097549,137097570,+ ,MTD ,LTR ,MaLR ,+
mm_br_e15_330472 ,1,chr6 ,42236587,42236608,+ ,GC_rich ,Low_complexity ,Low_complexity ,+
mm_br_e15_330571 ,1,chr11 ,7643335,7643356,+ ,L1_Mus1 ,LINE ,L1 ,+
mm_br_e15_331395 ,1,chr13 ,16131011,16131032,+ ,L1Md_T ,LINE ,L1 ,-
mm_br_e15_332651 ,1,chr17 ,43950063,43950084,+ ,Lx5 ,LINE ,L1 ,-
mm_br_e15_336277 ,1,chr5 ,100196600,100196621,+ ,GC_rich ,Low_complexity ,Low_complexity ,+
mm_br_e15_336694 ,1,chr3 ,11721970,11721991,+ ,Lx4A ,LINE ,L1 ,-
mm_br_e15_336727 ,1,chr7 ,101883151,101883172,- ,A-rich ,Low_complexity ,Low_complexity ,+
mm_br_e15_336729 ,1,chrX ,83578760,83578781,+ ,(T)n ,Simple_repeat ,Simple_repeat ,+
mm_br_e15_337426 ,1,chr19 ,47032410,47032431,- ,Lx9 ,LINE ,L1 ,+
mm_br_e15_338783 ,1,chr14 ,76243000,76243021,+ ,GC_rich ,Low_complexity ,Low_complexity ,+
mm_br_e15_339312 ,1,chr3 ,152345899,152345920,+ ,(TTC)n ,Simple_repeat ,Simple_repeat ,+
mm_br_e15_339374 ,1,chr6 ,53976321,53976342,- ,GA-rich ,Low_complexity ,Low_complexity ,+
mm_br_e15_339406 ,1,chrX ,141602146,141602167,+ ,L1_Mus2 ,LINE ,L1 ,-
mm_br_e15_339727 ,1,chr10 ,19588768,19588789,- ,(C)n ,Simple_repeat ,Simple_repeat ,+
mm_br_e15_339735 ,1,chrUn_random ,3916135,3916156,- ,GSAT_MM ,Satellite ,Satellite ,+
mm_br_e15_340113 ,1,chr7 ,100985632,100985653,+ ,(TTTC)n ,Simple_repeat ,Simple_repeat ,+
mm_br_e15_340906 ,1,chr10 ,86432816,86432837,+ ,B4A ,SINE ,B4 ,-
mm_br_e15_345104 ,1,chr3 ,46515233,46515254,- ,L1_Mur3 ,LINE ,L1 ,+
mm_br_e15_345569 ,1,chr6 ,132600936,132600957,- ,A-rich ,Low_complexity ,Low_complexity ,+
mm_br_e15_346379 ,1,chrX ,118087696,118087717,- ,(GAAA)n ,Simple_repeat ,Simple_repeat ,+
mm_br_e15_346677 ,1,chr16 ,76763553,76763574,+ ,CT-rich ,Low_complexity ,Low_complexity ,+
mm_br_e15_347559 ,1,chr4 ,78024377,78024398,+ ,Lx3C ,LINE ,L1 ,-
mm_br_e15_352802 ,1,chr16 ,65642331,65642352,+ ,(GAAA)n ,Simple_repeat ,Simple_repeat ,+
mm_br_e15_354377 ,1,chr14 ,108356410,108356431,+ ,(TTTC)n ,Simple_repeat ,Simple_repeat ,+
mm_br_e15_354396 ,1,chr15 ,91358333,91358354,+ ,(TTTTG)n ,Simple_repeat ,Simple_repeat ,+
mm_br_e15_355779 ,1,chr10 ,8556516,8556537,+ ,B1_Mus1 ,SINE ,Alu ,+
mm_br_e15_356639 ,1,chr3 ,27497692,27497713,+ ,(T)n ,Simple_repeat ,Simple_repeat ,+
mm_br_e15_357229 ,1,chr18 ,42411533,42411554,- ,B2_Mm2 ,SINE ,B2 ,+
mm_br_e15_358824 ,1,chr8 ,34340596,34340617,+ ,(A)n ,Simple_repeat ,Simple_repeat ,+
mm_br_e15_358850 ,1,chr19 ,3823606,3823627,+ ,ORR1A3-int ,LTR ,MaLR ,+
mm_br_e15_359046 ,1,chr3 ,109928711,109928732,+ ,(A)n ,Simple_repeat ,Simple_repeat ,+
mm_br_e15_359049 ,1,chr3 ,24067905,24067926,+ ,(A)n ,Simple_repeat ,Simple_repeat ,+
mm_br_e15_359751 ,1,chr3 ,152345894,152345915,+ ,(TTC)n ,Simple_repeat ,Simple_repeat ,+
mm_br_e15_359884 ,1,chr5 ,130257207,130257228,+ ,B3 ,SINE ,B2 ,-
mm_br_e15_359985 ,1,chr6 ,92013035,92013056,- ,A-rich ,Low_complexity ,Low_complexity ,+
mm_br_e15_364209 ,1,chr7 ,73242269,73242290,+ ,(GAAA)n ,Simple_repeat ,Simple_repeat ,+
mm_br_e15_364212 ,1,chr18 ,64675696,64675717,+ ,(A)n ,Simple_repeat ,Simple_repeat ,+
mm_br_e15_364215 ,1,chr1 ,6166778,6166799,+ ,(A)n ,Simple_repeat ,Simple_repeat ,+
mm_br_e15_364217 ,1,chr3 ,39848610,39848631,+ ,L1_Mur2 ,LINE ,L1 ,+
mm_br_e15_366428 ,1,chr3 ,117612106,117612127,- ,Lx7 ,LINE ,L1 ,-
mm_br_e15_367954 ,1,chr5 ,28645611,28645632,+ ,RMER6A ,LTR ,ERVK ,-
mm_br_e15_368161 ,1,chr7 ,100985637,100985658,+ ,(TTTC)n ,Simple_repeat ,Simple_repeat ,+
mm_br_e15_368388 ,1,chr18 ,24281097,24281118,+ ,L1MEg ,LINE ,L1 ,-
mm_br_e15_369088 ,1,chr6 ,45719200,45719221,- ,GA-rich ,Low_complexity ,Low_complexity ,+
mm_br_e15_369654 ,1,chr19 ,17128039,17128060,+ ,(A)n ,Simple_repeat ,Simple_repeat ,+
mm_br_e15_369878 ,1,chr9 ,112731124,112731145,+ ,RMER15 ,LTR ,ERVL ,+
mm_br_e15_369991 ,1,chr3 ,112472095,112472116,- ,L1_Mur2 ,LINE ,L1 ,-
mm_br_e15_370012 ,1,chr2 ,28979822,28979843,+ ,(A)n ,Simple_repeat ,Simple_repeat ,+
mm_br_e15_370014 ,1,chr1 ,34365182,34365203,+ ,(A)n ,Simple_repeat ,Simple_repeat ,+
mm_br_e15_370032 ,1,chr13 ,91246552,91246573,- ,RMER1B ,Other ,Other ,+
mm_br_e15_370070 ,1,chr4 ,117720149,117720170,+ ,MIRm ,SINE ,MIR ,-
mm_br_e15_370101 ,1,chr5 ,98448771,98448792,+ ,B1_Mm ,SINE ,Alu ,+
mm_br_e15_370135 ,1,chr18 ,40417333,40417354,+ ,(A)n ,Simple_repeat ,Simple_repeat ,+
mm_br_e15_370136 ,1,chr17 ,35616788,35616809,+ ,MMVL30-int ,LTR ,ERV1 ,+
mm_br_e15_370159 ,1,chr12 ,33472387,33472408,- ,L1MEc ,LINE ,L1 ,-
mm_br_e15_370171 ,1,chr4 ,74538098,74538119,+ ,(GAAA)n ,Simple_repeat ,Simple_repeat ,+
mm_br_e15_370174 ,1,chr8 ,34340598,34340619,+ ,(A)n ,Simple_repeat ,Simple_repeat ,+
mm_br_e15_370182 ,1,chr6 ,32156603,32156624,+ ,L1ME4a ,LINE ,L1 ,-
mm_br_e15_370184 ,1,chr4 ,122655345,122655366,- ,(T)n ,Simple_repeat ,Simple_repeat ,+
mm_br_e15_370190 ,1,chrX ,7532627,7532648,- ,PB1 ,SINE ,Alu ,-
mm_br_e15_370191 ,1,chr2 ,90225515,90225536,+ ,RMER16-int ,LTR ,ERVK ,+
mm_br_e15_370195 ,1,chr13 ,91246552,91246573,- ,RMER1B ,Other ,Other ,+
mm_br_e15_370207 ,1,chr7 ,91202829,91202850,+ ,(A)n ,Simple_repeat ,Simple_repeat ,+
mm_br_e15_370217 ,1,chr17 ,41379463,41379484,+ ,ETnERV2-int ,LTR ,ERVK ,-
mm_br_e15_370221 ,1,chr7 ,112204453,112204474,- ,B1_Mus1 ,SINE ,Alu ,-
mm_br_e15_370228 ,1,chr9 ,9396943,9396964,+ ,B1_Mus1 ,SINE ,Alu ,+
mm_br_e15_370240 ,1,chr3 ,140663383,140663404,- ,Lx8 ,LINE ,L1 ,-
mm_br_e15_370248 ,1,chr6 ,14367517,14367538,+ ,L1MC5 ,LINE ,L1 ,+
mm_br_e15_370263 ,1,chr7 ,27492309,27492330,+ ,ETnERV-int ,LTR ,ERVK ,-
mm_br_e15_370268 ,1,chr7 ,27492309,27492330,+ ,ETnERV-int ,LTR ,ERVK ,-
mm_br_e15_370278 ,1,chr18 ,40417333,40417354,+ ,(A)n ,Simple_repeat ,Simple_repeat ,+
mm_br_e15_370292 ,1,chr18 ,40417333,40417354,+ ,(A)n ,Simple_repeat ,Simple_repeat ,+
mm_br_e15_370295 ,1,chr7 ,27492309,27492330,+ ,ETnERV-int ,LTR ,ERVK ,-
mm_br_e15_370304 ,1,chr7 ,27492309,27492330,+ ,ETnERV-int ,LTR ,ERVK ,-
mm_br_e15_370325 ,1,chr10 ,128806818,128806839,- ,MMETn-int ,LTR ,ERVK ,+
mm_br_e15_370327 ,1,chr3 ,140663383,140663404,- ,Lx8 ,LINE ,L1 ,-
mm_br_e15_370334 ,1,chr10 ,100203613,100203634,+ ,(CAAA)n ,Simple_repeat ,Simple_repeat ,+
mm_br_e15_370339 ,1,chr1 ,20664238,20664259,+ ,AT_rich ,Low_complexity ,Low_complexity ,+
mm_br_e15_370342 ,1,chr9 ,14471551,14471572,+ ,B1_Mus2 ,SINE ,Alu ,+
mm_br_e15_370343 ,1,chr3 ,140663383,140663404,- ,Lx8 ,LINE ,L1 ,-
mm_br_e15_370364 ,1,chr11 ,11365998,11366019,+ ,B3 ,SINE ,B2 ,+
mm_br_e15_370435 ,1,chr7 ,5707770,5707791,+ ,L1VL1 ,LINE ,L1 ,+
mm_br_e15_370440 ,1,chr8 ,114219433,114219454,+ ,GA-rich ,Low_complexity ,Low_complexity ,+
mm_br_e15_370442 ,1,chr7 ,27492309,27492330,+ ,ETnERV-int ,LTR ,ERVK ,-
mm_br_e15_370478 ,1,chr7 ,27492309,27492330,+ ,ETnERV-int ,LTR ,ERVK ,-
mm_br_e15_370479 ,1,chr18 ,40417333,40417354,+ ,(A)n ,Simple_repeat ,Simple_repeat ,+
mm_br_e15_370480 ,1,chr2 ,8910757,8910778,+ ,RLTR19 ,LTR ,ERVK ,+
mm_br_e15_371329 ,1,chr17 ,55004318,55004339,+ ,(A)n ,Simple_repeat ,Simple_repeat ,+
mm_br_e15_371338 ,1,chr13 ,40752241,40752262,- ,(T)n ,Simple_repeat ,Simple_repeat ,+
mm_br_e15_371343 ,1,chr7 ,27492309,27492330,+ ,ETnERV-int ,LTR ,ERVK ,-
mm_br_e15_371349 ,1,chr9 ,14471551,14471572,+ ,B1_Mus2 ,SINE ,Alu ,+
mm_br_e15_371352 ,1,chr12 ,33472387,33472408,- ,L1MEc ,LINE ,L1 ,-
mm_br_e15_371354 ,1,chr11 ,61575085,61575106,+ ,(A)n ,Simple_repeat ,Simple_repeat ,+
mm_br_e15_371356 ,1,chr18 ,40417333,40417354,+ ,(A)n ,Simple_repeat ,Simple_repeat ,+
mm_br_e15_371359 ,1,chr18 ,84008941,84008962,+ ,(A)n ,Simple_repeat ,Simple_repeat ,+
mm_br_e15_371371 ,1,chr12 ,33472387,33472408,- ,L1MEc ,LINE ,L1 ,-
mm_br_e15_371373 ,1,chr7 ,91202829,91202850,+ ,(A)n ,Simple_repeat ,Simple_repeat ,+
mm_br_e15_371374 ,1,chr4 ,149230391,149230412,+ ,(A)n ,Simple_repeat ,Simple_repeat ,+
mm_br_e15_371377 ,1,chr11 ,11365998,11366019,+ ,B3 ,SINE ,B2 ,+
mm_br_e15_371420 ,1,chr9 ,5064337,5064358,+ ,RMER16-int ,LTR ,ERVK ,+
mm_br_e15_371560 ,1,chr7 ,27492309,27492330,+ ,ETnERV-int ,LTR ,ERVK ,-
mm_br_e15_371562 ,1,chr14 ,123673776,123673797,+ ,(A)n ,Simple_repeat ,Simple_repeat ,+
mm_br_e15_371564 ,1,chr7 ,27492309,27492330,+ ,ETnERV-int ,LTR ,ERVK ,-
mm_br_e15_371565 ,1,chr19 ,21648155,21648176,+ ,(A)n ,Simple_repeat ,Simple_repeat ,+
mm_br_e15_371566 ,1,chr19 ,21648155,21648176,+ ,(A)n ,Simple_repeat ,Simple_repeat ,+
mm_br_e15_371920 ,1,chr10 ,31331957,31331978,+ ,B1_Mur3 ,SINE ,Alu ,+
mm_br_e15_371922 ,1,chr7 ,27492309,27492330,+ ,ETnERV-int ,LTR ,ERVK ,-
mm_br_e15_371923 ,1,chr7 ,27492309,27492330,+ ,ETnERV-int ,LTR ,ERVK ,-
mm_br_e15_371949 ,1,chr17 ,55004318,55004339,+ ,(A)n ,Simple_repeat ,Simple_repeat ,+
mm_br_e15_371987 ,1,chr7 ,27492309,27492330,+ ,ETnERV-int ,LTR ,ERVK ,-
mm_br_e15_372272 ,1,chr3 ,140663383,140663404,- ,Lx8 ,LINE ,L1 ,-
mm_br_e15_372273 ,1,chr4 ,149230391,149230412,+ ,(A)n ,Simple_repeat ,Simple_repeat ,+
mm_br_e15_372274 ,1,chr4 ,149230391,149230412,+ ,(A)n ,Simple_repeat ,Simple_repeat ,+
mm_br_e15_372279 ,1,chr7 ,122336011,122336032,+ ,(A)n ,Simple_repeat ,Simple_repeat ,+
mm_br_e15_372281 ,1,chr7 ,27492309,27492330,+ ,ETnERV-int ,LTR ,ERVK ,-
mm_br_e15_372282 ,1,chr2 ,130402720,130402741,+ ,(GAAAA)n ,Simple_repeat ,Simple_repeat ,+
mm_br_e15_372283 ,1,chr7 ,27492309,27492330,+ ,ETnERV-int ,LTR ,ERVK ,-
mm_br_e15_372287 ,1,chr7 ,27492309,27492330,+ ,ETnERV-int ,LTR ,ERVK ,-
mm_br_e15_372365 ,1,chr7 ,27492309,27492330,+ ,ETnERV-int ,LTR ,ERVK ,-
mm_br_e15_372368 ,1,chr18 ,52898927,52898948,+ ,L1MD1 ,LINE ,L1 ,+
mm_br_e15_372534 ,1,chr16 ,14442218,14442239,+ ,(TTC)n ,Simple_repeat ,Simple_repeat ,+
mm_br_e15_377061 ,1,chr18 ,5071954,5071975,+ ,L1_Mus3 ,LINE ,L1 ,-
mm_br_e15_377097 ,1,chr6 ,77231074,77231095,+ ,(T)n ,Simple_repeat ,Simple_repeat ,+
mm_br_e15_377098 ,1,chr9 ,48123686,48123707,+ ,CT-rich ,Low_complexity ,Low_complexity ,+
mm_br_e15_377128 ,1,chr13 ,47706629,47706650,+ ,T-rich ,Low_complexity ,Low_complexity ,+
mm_br_e15_377290 ,1,chr8 ,24407917,24407938,- ,A-rich ,Low_complexity ,Low_complexity ,+
mm_br_e15_377842 ,1,chr6 ,85890384,85890405,+ ,polypyrimidine ,Low_complexity ,Low_complexity ,+
mm_br_e15_379119 ,1,chr17 ,87833719,87833740,+ ,BC1_Mm ,scRNA ,scRNA ,-
mm_br_e15_380574 ,1,chr5 ,22763908,22763929,+ ,ORR1C1 ,LTR ,MaLR ,-
mm_br_e15_380576 ,1,chr16 ,19288919,19288940,+ ,(A)n ,Simple_repeat ,Simple_repeat ,+
mm_br_e15_380794 ,1,chr9 ,51753945,51753966,+ ,(A)n ,Simple_repeat ,Simple_repeat ,+
mm_br_e15_192698 ,1,chr13 ,6579388,6579409,+ ,AT_rich ,Low_complexity ,Low_complexity ,+
mm_br_e15_192701 ,1,chr12 ,52319313,52319334,+ ,(A)n ,Simple_repeat ,Simple_repeat ,+
mm_br_e15_192703 ,1,chr8 ,4229683,4229704,+ ,A-rich ,Low_complexity ,Low_complexity ,+
mm_br_e15_192752 ,1,chr18 ,84350464,84350485,+ ,L1M4b ,LINE ,L1 ,+
mm_br_e15_192827 ,1,chr12 ,40704365,40704386,+ ,RMER21B ,LTR ,ERV1 ,+
mm_br_e15_192953 ,1,chr19 ,7953766,7953787,+ ,T-rich ,Low_complexity ,Low_complexity ,+
mm_br_e15_193146 ,1,chr6 ,139061514,139061535,- ,Lx ,LINE ,L1 ,+
mm_br_e15_193546 ,1,chr6 ,19893171,19893192,+ ,(A)n ,Simple_repeat ,Simple_repeat ,+
mm_br_e15_193890 ,1,chr8 ,24648922,24648943,+ ,(T)n ,Simple_repeat ,Simple_repeat ,+
mm_br_e15_195127 ,1,chr7 ,104953921,104953942,+ ,(T)n ,Simple_repeat ,Simple_repeat ,+
mm_br_e15_196395 ,1,chr7 ,105412348,105412369,+ ,L1M2 ,LINE ,L1 ,-
mm_br_e15_196888 ,1,chr9 ,12550671,12550692,+ ,B1_Mus1 ,SINE ,Alu ,+
mm_br_e15_197394 ,1,chr14 ,63207960,63207981,+ ,(TTC)n ,Simple_repeat ,Simple_repeat ,+
mm_br_e15_197673 ,1,chr6 ,115202545,115202566,+ ,(G)n ,Simple_repeat ,Simple_repeat ,+
mm_br_e15_198095 ,1,chr7 ,27492309,27492330,+ ,ETnERV-int ,LTR ,ERVK ,-
mm_br_e15_198700 ,1,chr5 ,147738187,147738208,+ ,L1ME3B ,LINE ,L1 ,+
mm_br_e15_199107 ,1,chr4 ,42981532,42981553,+ ,(CAAA)n ,Simple_repeat ,Simple_repeat ,+
mm_br_e15_199113 ,1,chr10 ,12165079,12165100,+ ,(A)n ,Simple_repeat ,Simple_repeat ,+
mm_br_e15_199115 ,1,chr7 ,129318724,129318745,+ ,B1_Mus2 ,SINE ,Alu ,+
mm_br_e15_199310 ,1,chr14 ,52823353,52823374,+ ,T-rich ,Low_complexity ,Low_complexity ,+
mm_br_e15_200921 ,1,chrX ,156911627,156911648,- ,(TTTTTG)n ,Simple_repeat ,Simple_repeat ,+
mm_br_e15_200978 ,1,chr1 ,81212227,81212248,+ ,(CAAAAA)n ,Simple_repeat ,Simple_repeat ,+
mm_br_e15_201069 ,1,chr15 ,57283850,57283871,- ,(TTTG)n ,Simple_repeat ,Simple_repeat ,+
mm_br_e15_201074 ,1,chr8 ,87988902,87988923,+ ,RMER1B ,Other ,Other ,+
mm_br_e15_201076 ,1,chr9 ,34333943,34333964,+ ,(A)n ,Simple_repeat ,Simple_repeat ,+
mm_br_e15_201079 ,1,chrX ,130819990,130820011,+ ,AT_rich ,Low_complexity ,Low_complexity ,+
mm_br_e15_201081 ,1,chr16 ,17186603,17186624,+ ,B2_Mm1t ,SINE ,B2 ,+
mm_br_e15_201082 ,1,chr4 ,132467748,132467769,+ ,B2_Mm1t ,SINE ,B2 ,+
mm_br_e15_201083 ,1,chr8 ,53786303,53786324,+ ,AT_rich ,Low_complexity ,Low_complexity ,+
mm_br_e15_201084 ,1,chr9 ,21569713,21569734,+ ,B2_Mm1t ,SINE ,B2 ,+
mm_br_e15_201085 ,1,chr18 ,12296946,12296967,+ ,B2_Mm1a ,SINE ,B2 ,+
mm_br_e15_201091 ,1,chr15 ,99520377,99520398,- ,B1_Mus1 ,SINE ,Alu ,-
mm_br_e15_201092 ,1,chr17 ,92415038,92415059,+ ,B1_Mus2 ,SINE ,Alu ,+
mm_br_e15_201107 ,1,chr18 ,12296946,12296967,+ ,B2_Mm1a ,SINE ,B2 ,+
mm_br_e15_201108 ,1,chr5 ,73091697,73091718,+ ,B1_Mm ,SINE ,Alu ,+
mm_br_e15_201109 ,1,chr4 ,16868261,16868282,+ ,B1_Mm ,SINE ,Alu ,+
mm_br_e15_201120 ,1,chr17 ,92415038,92415059,+ ,B1_Mus2 ,SINE ,Alu ,+
mm_br_e15_201126 ,1,chr4 ,127199399,127199420,- ,LTR33B ,LTR ,ERVL ,-
mm_br_e15_201134 ,1,chr3 ,92233400,92233421,+ ,Lx9 ,LINE ,L1 ,-
mm_br_e15_201137 ,1,chr7 ,38047817,38047838,+ ,MLT1K ,LTR ,MaLR ,-
mm_br_e15_201145 ,1,chrX ,130819990,130820011,+ ,AT_rich ,Low_complexity ,Low_complexity ,+
mm_br_e15_201147 ,1,chr17 ,66942025,66942046,+ ,B2_Mm1a ,SINE ,B2 ,+
mm_br_e15_201148 ,1,chr12 ,25649016,25649037,- ,T-rich ,Low_complexity ,Low_complexity ,+
mm_br_e15_201149 ,1,chr4 ,99188363,99188384,+ ,B2_Mm2 ,SINE ,B2 ,+
mm_br_e15_201150 ,1,chr5 ,103969537,103969558,+ ,B2_Mm1t ,SINE ,B2 ,+
mm_br_e15_201151 ,1,chr12 ,3849278,3849299,+ ,B1_Mur2 ,SINE ,Alu ,+
mm_br_e15_201153 ,1,chr1 ,138229247,138229268,+ ,B2_Mm1a ,SINE ,B2 ,+
mm_br_e15_201157 ,1,chr2 ,91438499,91438520,+ ,PB1D9 ,SINE ,Alu ,+
mm_br_e15_201159 ,1,chr12 ,9742736,9742757,+ ,(CAAAA)n ,Simple_repeat ,Simple_repeat ,+
mm_br_e15_201162 ,1,chr11 ,116676610,116676631,+ ,(A)n ,Simple_repeat ,Simple_repeat ,+
mm_br_e15_201171 ,1,chr1 ,135292783,135292804,+ ,B2_Mm2 ,SINE ,B2 ,+
mm_br_e15_201289 ,1,chr15 ,73500670,73500691,+ ,B2_Mm2 ,SINE ,B2 ,+
mm_br_e15_201290 ,1,chr3 ,10367894,10367915,+ ,A-rich ,Low_complexity ,Low_complexity ,+
mm_br_e15_201296 ,1,chr15 ,99520377,99520398,- ,B1_Mus1 ,SINE ,Alu ,-
mm_br_e15_201297 ,1,chr1 ,105473837,105473858,+ ,B1_Mur3 ,SINE ,Alu ,+
mm_br_e15_201301 ,1,chr10 ,12165079,12165100,+ ,(A)n ,Simple_repeat ,Simple_repeat ,+
mm_br_e15_201312 ,1,chr10 ,12165079,12165100,+ ,(A)n ,Simple_repeat ,Simple_repeat ,+
mm_br_e15_201316 ,1,chr16 ,29420079,29420100,- ,Lx6 ,LINE ,L1 ,+
mm_br_e15_201317 ,1,chr17 ,59652581,59652602,+ ,AT_rich ,Low_complexity ,Low_complexity ,+
mm_br_e15_201321 ,1,chr16 ,10801850,10801871,+ ,(GAAAA)n ,Simple_repeat ,Simple_repeat ,+
mm_br_e15_201327 ,1,chr15 ,39130734,39130755,- ,B2_Mm1t ,SINE ,B2 ,-
mm_br_e15_201341 ,1,chr6 ,144548752,144548773,- ,B1F ,SINE ,Alu ,-
mm_br_e15_201342 ,1,chr4 ,116224719,116224740,- ,B2_Mm1a ,SINE ,B2 ,-
mm_br_e15_201343 ,1,chr16 ,20772046,20772067,- ,B2_Mm1a ,SINE ,B2 ,-
mm_br_e15_201344 ,1,chr15 ,79305373,79305394,+ ,B2_Mm2 ,SINE ,B2 ,-
mm_br_e15_201345 ,1,chr1 ,164515406,164515427,+ ,ID_B1 ,SINE ,B4 ,+
mm_br_e15_201346 ,1,chr11 ,94064341,94064362,+ ,B2_Mm1a ,SINE ,B2 ,+
mm_br_e15_201347 ,1,chr11 ,24205697,24205718,- ,AT_rich ,Low_complexity ,Low_complexity ,+
mm_br_e15_201348 ,1,chr11 ,5583596,5583617,+ ,B2_Mm1t ,SINE ,B2 ,+
mm_br_e15_201349 ,1,chr19 ,57156703,57156724,+ ,B2_Mm1a ,SINE ,B2 ,+
mm_br_e15_201355 ,1,chr5 ,122703587,122703608,+ ,(A)n ,Simple_repeat ,Simple_repeat ,+
mm_br_e15_201361 ,1,chr14 ,23275755,23275776,+ ,B1_Mur2 ,SINE ,Alu ,+
mm_br_e15_201362 ,1,chr15 ,61927365,61927386,+ ,B1_Mus2 ,SINE ,Alu ,+
mm_br_e15_201366 ,1,chr5 ,118568226,118568247,- ,B1_Mus2 ,SINE ,Alu ,-
mm_br_e15_201367 ,1,chr12 ,60273947,60273968,+ ,B1_Mus1 ,SINE ,Alu ,+
mm_br_e15_201368 ,1,chr12 ,11310878,11310899,+ ,B1_Mus2 ,SINE ,Alu ,+
mm_br_e15_201370 ,1,chr19 ,53721531,53721552,- ,B1_Mm ,SINE ,Alu ,-
mm_br_e15_201371 ,1,chr9 ,63761422,63761443,+ ,B1_Mus1 ,SINE ,Alu ,+
mm_br_e15_201380 ,1,chr13 ,43229841,43229862,+ ,B1_Mur4 ,SINE ,Alu ,+
mm_br_e15_201385 ,1,chr9 ,99332881,99332902,- ,(T)n ,Simple_repeat ,Simple_repeat ,+
mm_br_e15_201390 ,1,chr3 ,46309607,46309628,+ ,(CAAAA)n ,Simple_repeat ,Simple_repeat ,+
mm_br_e15_201393 ,1,chr3 ,116043264,116043285,- ,AT_rich ,Low_complexity ,Low_complexity ,+
mm_br_e15_201394 ,1,chr1 ,81212227,81212248,+ ,(CAAAAA)n ,Simple_repeat ,Simple_repeat ,+
mm_br_e15_201395 ,1,chr11 ,104156629,104156650,+ ,AT_rich ,Low_complexity ,Low_complexity ,+
mm_br_e15_201397 ,1,chr15 ,53158657,53158678,+ ,AT_rich ,Low_complexity ,Low_complexity ,+
mm_br_e15_201398 ,1,chr2 ,113475276,113475297,+ ,(A)n ,Simple_repeat ,Simple_repeat ,+
mm_br_e15_201430 ,1,chr6 ,33344172,33344193,+ ,B1_Mur4 ,SINE ,Alu ,+
mm_br_e15_201443 ,1,chr14 ,121245035,121245056,+ ,B2_Mm2 ,SINE ,B2 ,+
mm_br_e15_201444 ,1,chr10 ,85506437,85506458,- ,AT_rich ,Low_complexity ,Low_complexity ,+
mm_br_e15_201445 ,1,chr4 ,56788659,56788680,+ ,AT_rich ,Low_complexity ,Low_complexity ,+
mm_br_e15_201452 ,1,chr1 ,66149612,66149633,+ ,AT_rich ,Low_complexity ,Low_complexity ,+
mm_br_e15_201453 ,1,chr5 ,99100846,99100867,- ,L1_Rod ,LINE ,L1 ,-
mm_br_e15_201454 ,1,chr14 ,107500737,107500758,+ ,L1_Mus3 ,LINE ,L1 ,-
mm_br_e15_201462 ,1,chr6 ,13763399,13763420,- ,MTE2a ,LTR ,MaLR ,+
mm_br_e15_201463 ,1,chr4 ,34515072,34515093,+ ,AT_rich ,Low_complexity ,Low_complexity ,+
mm_br_e15_201487 ,1,chr1 ,183931930,183931951,+ ,B2_Mm2 ,SINE ,B2 ,+
mm_br_e15_201498 ,1,chr14 ,102389455,102389476,- ,AT_rich ,Low_complexity ,Low_complexity ,+
mm_br_e15_201504 ,1,chr4 ,127199399,127199420,- ,LTR33B ,LTR ,ERVL ,-
mm_br_e15_201527 ,1,chr14 ,58202198,58202219,+ ,(CAAA)n ,Simple_repeat ,Simple_repeat ,+
mm_br_e15_201541 ,1,chr3 ,3985733,3985754,- ,Lx7 ,LINE ,L1 ,+
mm_br_e15_201542 ,1,chr5 ,25007086,25007107,+ ,B1_Mur1 ,SINE ,Alu ,+
mm_br_e15_201543 ,1,chr1 ,16256862,16256883,- ,PB1D10 ,SINE ,Alu ,-
mm_br_e15_201544 ,1,chrX ,164666012,164666033,- ,B4A ,SINE ,B4 ,-
mm_br_e15_201545 ,1,chr11 ,105824015,105824036,+ ,ID_B1 ,SINE ,B4 ,+
mm_br_e15_201568 ,1,chr13 ,43281462,43281483,+ ,B2_Mm2 ,SINE ,B2 ,-
mm_br_e15_201596 ,1,chr6 ,11652094,11652115,+ ,Lx6 ,LINE ,L1 ,+
mm_br_e15_201603 ,1,chr3 ,33760819,33760840,- ,B2_Mm2 ,SINE ,B2 ,-
mm_br_e15_201607 ,1,chr10 ,116549127,116549148,+ ,(TAAA)n ,Simple_repeat ,Simple_repeat ,+
mm_br_e15_201616 ,1,chr13 ,100837870,100837891,+ ,PB1D9 ,SINE ,Alu ,+
mm_br_e15_201639 ,1,chr10 ,114348206,114348227,+ ,B1_Mus2 ,SINE ,Alu ,+
mm_br_e15_201644 ,1,chr12 ,41609822,41609843,+ ,RMER1A ,Other ,Other ,-
mm_br_e15_201651 ,1,chrX_random ,1390347,1390368,+ ,L1VL2 ,LINE ,L1 ,-
mm_br_e15_201654 ,1,chr15 ,38023880,38023901,+ ,B2_Mm1a ,SINE ,B2 ,+
mm_br_e15_201656 ,1,chr5 ,98648002,98648023,+ ,B1_Mur4 ,SINE ,Alu ,+
mm_br_e15_201658 ,1,chr11 ,76061028,76061049,+ ,AT_rich ,Low_complexity ,Low_complexity ,+
mm_br_e15_201679 ,1,chr12 ,87593488,87593509,+ ,B2_Mm2 ,SINE ,B2 ,+
mm_br_e15_201683 ,1,chr3 ,100716878,100716899,- ,B1_Mus1 ,SINE ,Alu ,-
mm_br_e15_201685 ,1,chr2 ,91374737,91374758,+ ,B4 ,SINE ,B4 ,+
mm_br_e15_201688 ,1,chr11 ,93839952,93839973,- ,B2_Mm1a ,SINE ,B2 ,-
mm_br_e15_201695 ,1,chr9 ,107876756,107876777,+ ,PB1D9 ,SINE ,Alu ,+
mm_br_e15_201697 ,1,chr2 ,29609165,29609186,- ,B2_Mm2 ,SINE ,B2 ,-
mm_br_e15_201701 ,1,chr12 ,86051869,86051890,- ,B2_Mm2 ,SINE ,B2 ,-
mm_br_e15_201703 ,1,chr2 ,5410106,5410127,+ ,B2_Mm2 ,SINE ,B2 ,+
mm_br_e15_201705 ,1,chr7 ,57647155,57647176,+ ,B2_Mm1t ,SINE ,B2 ,+
mm_br_e15_201707 ,1,chr8 ,114058383,114058404,- ,B2_Mm1t ,SINE ,B2 ,-
mm_br_e15_201708 ,1,chr18 ,11936376,11936397,+ ,L1_Mm ,LINE ,L1 ,+
mm_br_e15_201720 ,1,chr14 ,46009588,46009609,- ,B2_Mm1t ,SINE ,B2 ,-
mm_br_e15_201735 ,1,chr11 ,51497106,51497127,+ ,B2_Mm1a ,SINE ,B2 ,+
mm_br_e15_201740 ,1,chr16 ,32288003,32288024,+ ,B3 ,SINE ,B2 ,+
mm_br_e15_201742 ,1,chr6 ,86697093,86697114,+ ,B2_Mm1a ,SINE ,B2 ,+
mm_br_e15_201744 ,1,chr16 ,29901732,29901753,+ ,B2_Mm1a ,SINE ,B2 ,+
mm_br_e15_201747 ,1,chr9 ,89888199,89888220,+ ,AT_rich ,Low_complexity ,Low_complexity ,+
mm_br_e15_201755 ,1,chr10 ,31658969,31658990,- ,Lx7 ,LINE ,L1 ,+
mm_br_e15_201769 ,1,chr6 ,117927062,117927083,- ,B2_Mm2 ,SINE ,B2 ,-
mm_br_e15_201770 ,1,chr11 ,79138707,79138728,- ,B2_Mm1t ,SINE ,B2 ,-
mm_br_e15_201775 ,1,chr5 ,92476187,92476208,+ ,B2_Mm2 ,SINE ,B2 ,+
mm_br_e15_201780 ,1,chr8 ,121949194,121949215,+ ,B1_Mus2 ,SINE ,Alu ,+
mm_br_e15_201782 ,1,chr13 ,101590758,101590779,- ,B2_Mm1t ,SINE ,B2 ,-
mm_br_e15_201783 ,1,chr1 ,45211382,45211403,+ ,RMER4B ,LTR ,ERVK ,+
mm_br_e15_201786 ,1,chr5 ,110737631,110737652,- ,B2_Mm2 ,SINE ,B2 ,-
mm_br_e15_201790 ,1,chr7 ,139799206,139799227,- ,RMER4A ,LTR ,ERVK ,-
mm_br_e15_201791 ,1,chr1 ,169245959,169245980,+ ,B2_Mm1t ,SINE ,B2 ,+
mm_br_e15_201792 ,1,chr17 ,10027408,10027429,- ,AT_rich ,Low_complexity ,Low_complexity ,+
mm_br_e15_201796 ,1,chr13 ,17805752,17805773,+ ,B2_Mm1t ,SINE ,B2 ,+
mm_br_e15_201797 ,1,chr10 ,49582741,49582762,+ ,B2_Mm1t ,SINE ,B2 ,+
mm_br_e15_201800 ,1,chr6 ,146487878,146487899,+ ,B2_Mm1t ,SINE ,B2 ,+
mm_br_e15_201802 ,1,chr11 ,119213123,119213144,+ ,B2_Mm1t ,SINE ,B2 ,+
mm_br_e15_201804 ,1,chr17 ,17501869,17501890,+ ,B2_Mm2 ,SINE ,B2 ,+
mm_br_e15_201808 ,1,chr15 ,85774153,85774174,+ ,B2_Mm2 ,SINE ,B2 ,+
mm_br_e15_201813 ,1,chr2 ,129609478,129609499,+ ,B1_Mur4 ,SINE ,Alu ,+
mm_br_e15_201814 ,1,chr6 ,3677324,3677345,+ ,B2_Mm1t ,SINE ,B2 ,+
mm_br_e15_201816 ,1,chr5 ,114146979,114147000,+ ,B1F ,SINE ,Alu ,+
mm_br_e15_201817 ,1,chr16 ,22187345,22187366,- ,B2_Mm1a ,SINE ,B2 ,-
mm_br_e15_201819 ,1,chr15 ,73500670,73500691,+ ,B2_Mm2 ,SINE ,B2 ,+
mm_br_e15_201820 ,1,chr6 ,115185039,115185060,- ,Lx6 ,LINE ,L1 ,-
mm_br_e15_201821 ,1,chr15 ,80832924,80832945,+ ,B2_Mm1a ,SINE ,B2 ,+
mm_br_e15_201824 ,1,chr11 ,108048162,108048183,- ,RMER4B ,LTR ,ERVK ,-
mm_br_e15_201825 ,1,chr11 ,103007355,103007376,- ,B2_Mm1t ,SINE ,B2 ,-
mm_br_e15_201826 ,1,chr19 ,31063931,31063952,+ ,B2_Mm1a ,SINE ,B2 ,+
mm_br_e15_201827 ,1,chr10 ,116802715,116802736,+ ,B2_Mm1a ,SINE ,B2 ,+
mm_br_e15_201828 ,1,chr2 ,91601128,91601149,+ ,B2_Mm1a ,SINE ,B2 ,+
mm_br_e15_201829 ,1,chr9 ,73960162,73960183,+ ,B2_Mm1a ,SINE ,B2 ,+
mm_br_e15_201830 ,1,chr5 ,138029799,138029820,+ ,B2_Mm2 ,SINE ,B2 ,+
mm_br_e15_201831 ,1,chr2 ,75412030,75412051,+ ,B2_Mm2 ,SINE ,B2 ,+
mm_br_e15_201832 ,1,chr6 ,52050361,52050382,+ ,B2_Mm2 ,SINE ,B2 ,+
mm_br_e15_201833 ,1,chr15 ,38002985,38003006,+ ,B2_Mm1a ,SINE ,B2 ,+
mm_br_e15_201834 ,1,chrX ,103157023,103157044,+ ,B2_Mm1t ,SINE ,B2 ,+
mm_br_e15_201835 ,1,chr5 ,133062123,133062144,+ ,AT_rich ,Low_complexity ,Low_complexity ,+
mm_br_e15_201836 ,1,chr12 ,59175509,59175530,- ,Lx8 ,LINE ,L1 ,+
mm_br_e15_201837 ,1,chr15 ,75684251,75684272,+ ,B2_Mm2 ,SINE ,B2 ,+
mm_br_e15_201840 ,1,chr11 ,85184104,85184125,- ,B2_Mm1t ,SINE ,B2 ,-
mm_br_e15_201841 ,1,chr3 ,33471486,33471507,+ ,B2_Mm2 ,SINE ,B2 ,+
mm_br_e15_201842 ,1,chr8 ,72966004,72966025,+ ,B2_Mm1a ,SINE ,B2 ,+
mm_br_e15_201843 ,1,chr2 ,156810626,156810647,+ ,B2_Mm1a ,SINE ,B2 ,+
mm_br_e15_201844 ,1,chr12 ,8710108,8710129,+ ,B2_Mm1a ,SINE ,B2 ,+
mm_br_e15_201845 ,1,chr19 ,38604324,38604345,- ,B2_Mm1a ,SINE ,B2 ,-
mm_br_e15_201846 ,1,chr11 ,68880963,68880984,+ ,B1F1 ,SINE ,Alu ,+
mm_br_e15_201847 ,1,chr2 ,4808011,4808032,- ,B2_Mm2 ,SINE ,B2 ,-
mm_br_e15_201848 ,1,chr12 ,85158552,85158573,+ ,B2_Mm2 ,SINE ,B2 ,+
mm_br_e15_201851 ,1,chr7 ,109377475,109377496,+ ,B2_Mm1a ,SINE ,B2 ,+
mm_br_e15_201852 ,1,chr19 ,25278184,25278205,+ ,B2_Mm1a ,SINE ,B2 ,+
mm_br_e15_201853 ,1,chr5 ,143534426,143534447,+ ,B2_Mm1t ,SINE ,B2 ,+
mm_br_e15_201854 ,1,chr4 ,147907480,147907501,+ ,B2_Mm1t ,SINE ,B2 ,+
mm_br_e15_201855 ,1,chr1 ,136323490,136323511,+ ,B2_Mm2 ,SINE ,B2 ,+
mm_br_e15_201856 ,1,chr17 ,26076444,26076465,+ ,B2_Mm2 ,SINE ,B2 ,+
mm_br_e15_201857 ,1,chr4 ,107790773,107790794,+ ,B2_Mm1a ,SINE ,B2 ,+
mm_br_e15_201858 ,1,chr9 ,21178497,21178518,+ ,B2_Mm1a ,SINE ,B2 ,+
mm_br_e15_201859 ,1,chr11 ,104765025,104765046,+ ,B2_Mm1t ,SINE ,B2 ,+
mm_br_e15_201860 ,1,chr2 ,69580936,69580957,+ ,B2_Mm1t ,SINE ,B2 ,+
mm_br_e15_201898 ,1,chr6 ,10341532,10341553,- ,B1_Mus1 ,SINE ,Alu ,-
mm_br_e15_201902 ,1,chr5 ,135581109,135581130,- ,B1_Mm ,SINE ,Alu ,-
mm_br_e15_201907 ,1,chr13 ,51556026,51556047,+ ,RLTR10B2 ,LTR ,ERVK ,-
mm_br_e15_201932 ,1,chr4 ,149923152,149923173,+ ,B2_Mm2 ,SINE ,B2 ,-
mm_br_e15_201976 ,1,chr16 ,10316271,10316292,+ ,(CAAAAA)n ,Simple_repeat ,Simple_repeat ,+
mm_br_e15_201988 ,1,chr17 ,26165595,26165616,+ ,B1_Mus2 ,SINE ,Alu ,+
mm_br_e15_201990 ,1,chr4 ,148489426,148489447,+ ,B1_Mus1 ,SINE ,Alu ,+
mm_br_e15_201991 ,1,chr1 ,172733848,172733869,+ ,B1_Mus2 ,SINE ,Alu ,+
mm_br_e15_201992 ,1,chr18 ,25447833,25447854,+ ,B1_Mm ,SINE ,Alu ,+
mm_br_e15_201997 ,1,chr15 ,79124252,79124273,+ ,AT_rich ,Low_complexity ,Low_complexity ,+
mm_br_e15_202001 ,1,chr16 ,22615073,22615094,+ ,B1_Mus2 ,SINE ,Alu ,+
mm_br_e15_202005 ,1,chr4 ,53601952,53601973,- ,B1_Mur4 ,SINE ,Alu ,-
mm_br_e15_202007 ,1,chr10 ,41924018,41924039,- ,B1_Mus2 ,SINE ,Alu ,-
mm_br_e15_202008 ,1,chrX ,155934985,155935006,+ ,B1_Mus2 ,SINE ,Alu ,+
mm_br_e15_202010 ,1,chr6 ,29049259,29049280,+ ,B1_Mus2 ,SINE ,Alu ,+
mm_br_e15_202013 ,1,chr8 ,74968562,74968583,+ ,B1_Mus1 ,SINE ,Alu ,+
mm_br_e15_202023 ,1,chr5 ,86301430,86301451,+ ,B1_Mus1 ,SINE ,Alu ,+
mm_br_e15_202026 ,1,chr10 ,22876365,22876386,+ ,B1_Mus2 ,SINE ,Alu ,+
mm_br_e15_202029 ,1,chr1 ,16141209,16141230,+ ,B1_Mur3 ,SINE ,Alu ,+
mm_br_e15_202033 ,1,chr9 ,21919865,21919886,- ,B1_Mus1 ,SINE ,Alu ,-
mm_br_e15_202041 ,1,chr6 ,72424921,72424942,+ ,B1_Mus2 ,SINE ,Alu ,+
mm_br_e15_202044 ,1,chr11 ,107397759,107397780,+ ,B1_Mus2 ,SINE ,Alu ,+
mm_br_e15_202049 ,1,chr6 ,99695824,99695845,+ ,B1_Mus1 ,SINE ,Alu ,+
mm_br_e15_202053 ,1,chr7 ,97401904,97401925,- ,B1_Mus2 ,SINE ,Alu ,-
mm_br_e15_202054 ,1,chr6 ,141457867,141457888,+ ,(TAAA)n ,Simple_repeat ,Simple_repeat ,+
mm_br_e15_202057 ,1,chr14 ,105726161,105726182,+ ,(CAAA)n ,Simple_repeat ,Simple_repeat ,+
mm_br_e15_202062 ,1,chr9 ,66424614,66424635,+ ,B1_Mur3 ,SINE ,Alu ,+
mm_br_e15_202069 ,1,chr14 ,22326222,22326243,+ ,B1_Mus1 ,SINE ,Alu ,+
mm_br_e15_202070 ,1,chr11 ,98069056,98069077,- ,B1_Mm ,SINE ,Alu ,-
mm_br_e15_202084 ,1,chr15 ,33893073,33893094,+ ,B1_Mus1 ,SINE ,Alu ,+
mm_br_e15_202087 ,1,chr3 ,90239358,90239379,+ ,(TAA)n ,Simple_repeat ,Simple_repeat ,+
mm_br_e15_202097 ,1,chr16 ,51665780,51665801,+ ,(CAAA)n ,Simple_repeat ,Simple_repeat ,+
mm_br_e15_202099 ,1,chr12 ,73965274,73965295,+ ,B1_Mus1 ,SINE ,Alu ,+
mm_br_e15_202101 ,1,chr2 ,155170816,155170837,+ ,B1_Mus1 ,SINE ,Alu ,+
mm_br_e15_202110 ,1,chr11 ,102427632,102427653,+ ,B1_Mus1 ,SINE ,Alu ,+
mm_br_e15_202111 ,1,chr11 ,117664991,117665012,+ ,B1_Mus1 ,SINE ,Alu ,+
mm_br_e15_202112 ,1,chr2 ,30617324,30617345,+ ,B1_Mus1 ,SINE ,Alu ,+
mm_br_e15_202134 ,1,chr13 ,42519305,42519326,- ,B1_Mus2 ,SINE ,Alu ,-
mm_br_e15_202136 ,1,chr12 ,55692596,55692617,+ ,B1_Mm ,SINE ,Alu ,+
mm_br_e15_202138 ,1,chr18 ,33493630,33493651,+ ,B1_Mus2 ,SINE ,Alu ,+
mm_br_e15_202140 ,1,chr14 ,34981633,34981654,+ ,B1_Mus1 ,SINE ,Alu ,+
mm_br_e15_202142 ,1,chr6 ,120938877,120938898,+ ,B1_Mus2 ,SINE ,Alu ,+
mm_br_e15_202143 ,1,chr4 ,20922035,20922056,- ,B1_Mus1 ,SINE ,Alu ,-
mm_br_e15_202147 ,1,chr8 ,42327844,42327865,+ ,PB1D10 ,SINE ,Alu ,+
mm_br_e15_202153 ,1,chr7 ,141387413,141387434,+ ,B1_Mus1 ,SINE ,Alu ,+
mm_br_e15_202155 ,1,chr10 ,67804818,67804839,+ ,B1_Mus2 ,SINE ,Alu ,+
mm_br_e15_202156 ,1,chr10 ,42640992,42641013,+ ,B1_Mus1 ,SINE ,Alu ,+
mm_br_e15_202158 ,1,chrY_random ,52133367,52133388,- ,L1_Mus3 ,LINE ,L1 ,-
mm_br_e15_202160 ,1,chr2 ,70791040,70791061,+ ,B1_Mm ,SINE ,Alu ,+
mm_br_e15_202164 ,1,chr11 ,54853951,54853972,- ,B1_Mus1 ,SINE ,Alu ,-
mm_br_e15_202170 ,1,chr4 ,119099541,119099562,+ ,L1M4 ,LINE ,L1 ,+
mm_br_e15_202171 ,1,chr12 ,91136995,91137016,- ,B1_Mus1 ,SINE ,Alu ,-
mm_br_e15_202173 ,1,chr6 ,25915991,25916012,- ,B1_Mm ,SINE ,Alu ,-
mm_br_e15_202174 ,1,chr8 ,69277138,69277159,- ,B1_Mus2 ,SINE ,Alu ,-
mm_br_e15_202175 ,1,chr2 ,47944464,47944485,+ ,B1_Mm ,SINE ,Alu ,+
mm_br_e15_202176 ,1,chr14 ,35478541,35478562,+ ,B1_Mus2 ,SINE ,Alu ,+
mm_br_e15_202177 ,1,chr8 ,107980696,107980717,+ ,PB1D9 ,SINE ,Alu ,+
mm_br_e15_202178 ,1,chr11 ,103501530,103501551,- ,PB1D7 ,SINE ,Alu ,-
mm_br_e15_202179 ,1,chr11 ,106608003,106608024,+ ,B1_Mm ,SINE ,Alu ,+
mm_br_e15_202181 ,1,chrY_random ,3019939,3019960,+ ,L1_Mus3 ,LINE ,L1 ,+
mm_br_e15_202183 ,1,chr18 ,32970864,32970885,+ ,B1_Mus1 ,SINE ,Alu ,+
mm_br_e15_202184 ,1,chr17 ,82662675,82662696,- ,B1_Mus1 ,SINE ,Alu ,-
mm_br_e15_202186 ,1,chr7 ,148585642,148585663,+ ,B4 ,SINE ,B4 ,+
mm_br_e15_202187 ,1,chrY_random ,31291869,31291890,+ ,L1_Mus3 ,LINE ,L1 ,+
mm_br_e15_202190 ,1,chr8 ,60988606,60988627,+ ,L1_Mur2 ,LINE ,L1 ,+
mm_br_e15_202201 ,1,chr2 ,59849033,59849054,+ ,B1_Mm ,SINE ,Alu ,+
mm_br_e15_202210 ,1,chr15 ,80663639,80663660,+ ,(A)n ,Simple_repeat ,Simple_repeat ,+
mm_br_e15_202224 ,1,chr10 ,69280021,69280042,+ ,RMER17C ,LTR ,ERVK ,-
mm_br_e15_202228 ,1,chr4 ,46183779,46183800,+ ,AT_rich ,Low_complexity ,Low_complexity ,+
mm_br_e15_202229 ,1,chr7 ,117633045,117633066,+ ,B4A ,SINE ,B4 ,+
mm_br_e15_202235 ,1,chr5 ,11975636,11975657,+ ,(A)n ,Simple_repeat ,Simple_repeat ,+
mm_br_e15_202240 ,1,chr1 ,159437185,159437206,+ ,(A)n ,Simple_repeat ,Simple_repeat ,+
mm_br_e15_202275 ,1,chr3 ,127597519,127597540,+ ,(A)n ,Simple_repeat ,Simple_repeat ,+
mm_br_e15_202279 ,1,chr10 ,6019475,6019496,+ ,RSINE1 ,SINE ,B4 ,+
mm_br_e15_202300 ,1,chr17 ,66853549,66853570,+ ,AT_rich ,Low_complexity ,Low_complexity ,+
mm_br_e15_202317 ,1,chr4 ,46580397,46580418,+ ,L1M4 ,LINE ,L1 ,+
mm_br_e15_202364 ,1,chr8 ,82140759,82140780,+ ,AT_rich ,Low_complexity ,Low_complexity ,+
mm_br_e15_202410 ,1,chrX ,69158182,69158203,+ ,(CAAAA)n ,Simple_repeat ,Simple_repeat ,+
mm_br_e15_202414 ,1,chr14 ,11210939,11210960,+ ,(CAAAAA)n ,Simple_repeat ,Simple_repeat ,+
mm_br_e15_202433 ,1,chr13 ,3791464,3791485,+ ,(CAAAAA)n ,Simple_repeat ,Simple_repeat ,+
mm_br_e15_202440 ,1,chr9 ,36561150,36561171,+ ,AT_rich ,Low_complexity ,Low_complexity ,+
mm_br_e15_202441 ,1,chr6 ,98651268,98651289,- ,B1F1 ,SINE ,Alu ,-
mm_br_e15_202454 ,1,chr15 ,38948326,38948347,+ ,Charlie7 ,DNA ,MER1_type ,+
mm_br_e15_202458 ,1,chr8 ,107144638,107144659,- ,B3A ,SINE ,B2 ,-
mm_br_e15_202490 ,1,chr1 ,4272945,4272966,+ ,Lx8 ,LINE ,L1 ,+
mm_br_e15_202491 ,1,chr2 ,44991855,44991876,+ ,B2_Mm1t ,SINE ,B2 ,+
mm_br_e15_202509 ,1,chr19 ,26420934,26420955,- ,ORR1C1 ,LTR ,MaLR ,+
mm_br_e15_202510 ,1,chr7 ,52503116,52503137,+ ,B2_Mm2 ,SINE ,B2 ,-
mm_br_e15_202511 ,1,chr5 ,98549859,98549880,+ ,L1_Mus1 ,LINE ,L1 ,+
mm_br_e15_202517 ,1,chr14 ,34319802,34319823,+ ,L2a ,LINE ,L2 ,-
mm_br_e15_202519 ,1,chr9 ,61282506,61282527,+ ,AT_rich ,Low_complexity ,Low_complexity ,+
mm_br_e15_202520 ,1,chr15 ,98662905,98662926,+ ,(A)n ,Simple_repeat ,Simple_repeat ,+
mm_br_e15_202523 ,1,chr2 ,131081020,131081041,+ ,B1_Mus1 ,SINE ,Alu ,+
mm_br_e15_202602 ,1,chr8 ,112966137,112966158,+ ,(CAAAA)n ,Simple_repeat ,Simple_repeat ,+
mm_br_e15_202605 ,1,chr18 ,78653242,78653263,- ,(TTTTTG)n ,Simple_repeat ,Simple_repeat ,+
mm_br_e15_202644 ,1,chr3 ,65173409,65173430,+ ,ID_B1 ,SINE ,B4 ,+
mm_br_e15_202725 ,1,chr3 ,6670244,6670265,+ ,B1_Mm ,SINE ,Alu ,+
mm_br_e15_202738 ,1,chr19 ,15807837,15807858,+ ,(CAAAA)n ,Simple_repeat ,Simple_repeat ,+
mm_br_e15_202827 ,1,chr4 ,122256347,122256368,+ ,ID_B1 ,SINE ,B4 ,+
mm_br_e15_202831 ,1,chr3 ,114005945,114005966,+ ,(CAAAAA)n ,Simple_repeat ,Simple_repeat ,+
mm_br_e15_202869 ,1,chr17 ,61096231,61096252,- ,(TTTTG)n ,Simple_repeat ,Simple_repeat ,+
mm_br_e15_202884 ,1,chr9 ,9396945,9396966,+ ,B1_Mus1 ,SINE ,Alu ,+
mm_br_e15_202989 ,1,chr18 ,68454898,68454919,+ ,(A)n ,Simple_repeat ,Simple_repeat ,+
mm_br_e15_203004 ,1,chr6 ,120499799,120499820,+ ,(A)n ,Simple_repeat ,Simple_repeat ,+
mm_br_e15_203026 ,1,chr1 ,194389789,194389810,+ ,L1M5 ,LINE ,L1 ,+
mm_br_e15_203037 ,1,chr12 ,33472385,33472406,- ,L1MEc ,LINE ,L1 ,-
mm_br_e15_203043 ,1,chr2 ,58391473,58391494,+ ,MLT1D ,LTR ,MaLR ,+
mm_br_e15_203056 ,1,chr3 ,30679834,30679855,+ ,RLTR25B ,LTR ,ERVK ,-
mm_br_e15_203057 ,1,chr2 ,59780231,59780252,+ ,B4 ,SINE ,B4 ,+
mm_br_e15_203065 ,1,chr16 ,33337195,33337216,+ ,ID_B1 ,SINE ,B4 ,+
mm_br_e15_203066 ,1,chr3 ,30889901,30889922,+ ,B1_Mur4 ,SINE ,Alu ,+
mm_br_e15_203067 ,1,chr13 ,85915891,85915912,+ ,A-rich ,Low_complexity ,Low_complexity ,+
mm_br_e15_203073 ,1,chr15 ,7737134,7737155,+ ,(A)n ,Simple_repeat ,Simple_repeat ,+
mm_br_e15_203076 ,1,chr9 ,114594746,114594767,+ ,B1_Mus2 ,SINE ,Alu ,+
mm_br_e15_203077 ,1,chr3 ,63027068,63027089,+ ,B1_Mus1 ,SINE ,Alu ,+
mm_br_e15_203079 ,1,chr18 ,10125599,10125620,+ ,L1M4c ,LINE ,L1 ,+
mm_br_e15_203080 ,1,chr3 ,71538391,71538412,+ ,Lx3C ,LINE ,L1 ,+
mm_br_e15_203081 ,1,chr3 ,114005945,114005966,+ ,(CAAAAA)n ,Simple_repeat ,Simple_repeat ,+
mm_br_e15_203091 ,1,chr17 ,69775443,69775464,+ ,Lx8 ,LINE ,L1 ,+
mm_br_e15_203095 ,1,chr9 ,12655377,12655398,+ ,A-rich ,Low_complexity ,Low_complexity ,+
mm_br_e15_203096 ,1,chr6 ,120499799,120499820,+ ,(A)n ,Simple_repeat ,Simple_repeat ,+
mm_br_e15_203104 ,1,chr9 ,12655377,12655398,+ ,A-rich ,Low_complexity ,Low_complexity ,+
mm_br_e15_203110 ,1,chr14 ,36068451,36068472,- ,B4 ,SINE ,B4 ,-
mm_br_e15_203120 ,1,chr17 ,67432625,67432646,- ,(T)n ,Simple_repeat ,Simple_repeat ,+
mm_br_e15_203121 ,1,chr3 ,148937303,148937324,+ ,(A)n ,Simple_repeat ,Simple_repeat ,+
mm_br_e15_203125 ,1,chr18 ,68454898,68454919,+ ,(A)n ,Simple_repeat ,Simple_repeat ,+
mm_br_e15_203126 ,1,chr9 ,12655377,12655398,+ ,A-rich ,Low_complexity ,Low_complexity ,+
mm_br_e15_203127 ,1,chr12 ,81273306,81273327,+ ,(A)n ,Simple_repeat ,Simple_repeat ,+
mm_br_e15_203143 ,1,chr3 ,73986929,73986950,+ ,B1_Mus1 ,SINE ,Alu ,+
mm_br_e15_203150 ,1,chr1 ,20664240,20664261,+ ,AT_rich ,Low_complexity ,Low_complexity ,+
mm_br_e15_203159 ,1,chr6 ,85429135,85429156,- ,B1_Mus2 ,SINE ,Alu ,-
mm_br_e15_203160 ,1,chr3 ,45378721,45378742,+ ,B1_Mus1 ,SINE ,Alu ,+
mm_br_e15_203166 ,1,chr17 ,47331516,47331537,+ ,(A)n ,Simple_repeat ,Simple_repeat ,+
mm_br_e15_203167 ,1,chr2 ,178913600,178913621,+ ,(A)n ,Simple_repeat ,Simple_repeat ,+
mm_br_e15_203168 ,1,chr17 ,51284939,51284960,- ,B1_Mm ,SINE ,Alu ,+
mm_br_e15_203170 ,1,chr3 ,71538391,71538412,+ ,Lx3C ,LINE ,L1 ,+
mm_br_e15_203171 ,1,chr3 ,148937303,148937324,+ ,(A)n ,Simple_repeat ,Simple_repeat ,+
mm_br_e15_203172 ,1,chr15 ,7737134,7737155,+ ,(A)n ,Simple_repeat ,Simple_repeat ,+
mm_br_e15_203175 ,1,chr1 ,20664240,20664261,+ ,AT_rich ,Low_complexity ,Low_complexity ,+
mm_br_e15_203178 ,1,chr11 ,68924321,68924342,+ ,(A)n ,Simple_repeat ,Simple_repeat ,+
mm_br_e15_203180 ,1,chr13 ,88206650,88206671,- ,L1Md_F3 ,LINE ,L1 ,-
mm_br_e15_203184 ,1,chr11 ,23829679,23829700,+ ,B1_Mm ,SINE ,Alu ,+
mm_br_e15_203185 ,1,chr5 ,136830516,136830537,+ ,B4 ,SINE ,B4 ,+
mm_br_e15_203186 ,1,chr3 ,71538391,71538412,+ ,Lx3C ,LINE ,L1 ,+
mm_br_e15_203193 ,1,chr10 ,36896632,36896653,- ,AT_rich ,Low_complexity ,Low_complexity ,+
mm_br_e15_203202 ,1,chr6 ,133090176,133090197,+ ,(A)n ,Simple_repeat ,Simple_repeat ,+
mm_br_e15_203204 ,1,chr3 ,148937303,148937324,+ ,(A)n ,Simple_repeat ,Simple_repeat ,+
mm_br_e15_203206 ,1,chr7 ,61268453,61268474,+ ,B1_Mus1 ,SINE ,Alu ,+
mm_br_e15_203213 ,1,chr10 ,12165079,12165100,+ ,(A)n ,Simple_repeat ,Simple_repeat ,+
mm_br_e15_203218 ,1,chr3 ,73986929,73986950,+ ,B1_Mus1 ,SINE ,Alu ,+
mm_br_e15_203226 ,1,chr3 ,148937303,148937324,+ ,(A)n ,Simple_repeat ,Simple_repeat ,+
mm_br_e15_203230 ,1,chr1 ,20664240,20664261,+ ,AT_rich ,Low_complexity ,Low_complexity ,+
mm_br_e15_203246 ,1,chr9 ,112731126,112731147,+ ,RMER15 ,LTR ,ERVL ,+
mm_br_e15_203267 ,1,chr11 ,5583596,5583617,+ ,B2_Mm1t ,SINE ,B2 ,+
mm_br_e15_203268 ,1,chr9 ,67751803,67751824,- ,B1F1 ,SINE ,Alu ,-
mm_br_e15_203271 ,1,chr10 ,12165079,12165100,+ ,(A)n ,Simple_repeat ,Simple_repeat ,+
mm_br_e15_203296 ,1,chr1 ,20664235,20664256,+ ,AT_rich ,Low_complexity ,Low_complexity ,+
mm_br_e15_203317 ,1,chr19 ,16033729,16033750,- ,B1_Mur1 ,SINE ,Alu ,-
mm_br_e15_203374 ,1,chr2 ,178913600,178913621,+ ,(A)n ,Simple_repeat ,Simple_repeat ,+
mm_br_e15_203377 ,1,chr3 ,148937303,148937324,+ ,(A)n ,Simple_repeat ,Simple_repeat ,+
mm_br_e15_203476 ,1,chr5 ,122309175,122309196,- ,(A)n ,Simple_repeat ,Simple_repeat ,+
mm_br_e15_203975 ,1,chr8 ,82958753,82958774,+ ,B1_Mm ,SINE ,Alu ,+
mm_br_e15_204000 ,1,chr9 ,12655377,12655398,+ ,A-rich ,Low_complexity ,Low_complexity ,+
mm_br_e15_204011 ,1,chr18 ,10603590,10603611,+ ,B2_Mm2 ,SINE ,B2 ,+
mm_br_e15_204018 ,1,chr1 ,118297925,118297946,+ ,(A)n ,Simple_repeat ,Simple_repeat ,+
mm_br_e15_205518 ,1,chr13 ,56189924,56189945,+ ,GA-rich ,Low_complexity ,Low_complexity ,+
mm_br_e15_205629 ,1,chr9 ,12655377,12655398,+ ,A-rich ,Low_complexity ,Low_complexity ,+
mm_br_e15_205631 ,1,chr11 ,116676610,116676631,+ ,(A)n ,Simple_repeat ,Simple_repeat ,+
mm_br_e15_205633 ,1,chr15 ,28462008,28462029,+ ,B2_Mm1a ,SINE ,B2 ,+
mm_br_e15_205662 ,1,chr3 ,25583217,25583238,- ,L1Md_F2 ,LINE ,L1 ,-
mm_br_e15_206195 ,1,chr5 ,77290228,77290249,+ ,(A)n ,Simple_repeat ,Simple_repeat ,+
mm_br_e15_206912 ,1,chr2 ,29015425,29015446,+ ,(T)n ,Simple_repeat ,Simple_repeat ,+
mm_br_e15_207476 ,1,chr3 ,33326793,33326814,+ ,IAPEz-int ,LTR ,ERVK ,-
mm_br_e15_207620 ,1,chr6 ,8903923,8903944,+ ,(T)n ,Simple_repeat ,Simple_repeat ,+
mm_br_e15_207762 ,1,chr9 ,49482044,49482065,+ ,(A)n ,Simple_repeat ,Simple_repeat ,+
mm_br_e15_208396 ,1,chr13 ,3373646,3373667,- ,AT_rich ,Low_complexity ,Low_complexity ,+
mm_br_e15_208491 ,1,chr5 ,143579352,143579373,+ ,(A)n ,Simple_repeat ,Simple_repeat ,+
mm_br_e15_209404 ,1,chr11 ,50644010,50644031,+ ,RMER4A ,LTR ,ERVK ,-
mm_br_e15_209432 ,1,chr8 ,124866336,124866357,+ ,RMER4A ,LTR ,ERVK ,-
mm_br_e15_209455 ,1,chr4 ,149716779,149716800,+ ,(TTTTC)n ,Simple_repeat ,Simple_repeat ,+
mm_br_e15_210222 ,1,chrX ,39312658,39312679,+ ,B2_Mm2 ,SINE ,B2 ,+
mm_br_e15_212319 ,1,chr12 ,41127036,41127057,+ ,T-rich ,Low_complexity ,Low_complexity ,+
mm_br_e15_212705 ,1,chr6 ,20344948,20344969,+ ,RMER1C ,Other ,Other ,+
mm_br_e15_213374 ,1,chr2 ,134785354,134785375,- ,A-rich ,Low_complexity ,Low_complexity ,+
mm_br_e15_214343 ,1,chr5 ,135731241,135731262,+ ,L1M5 ,LINE ,L1 ,-
mm_br_e15_215465 ,1,chr1 ,11304683,11304704,+ ,(TTTTC)n ,Simple_repeat ,Simple_repeat ,+
mm_br_e15_215520 ,1,chr2 ,64763280,64763301,+ ,B4 ,SINE ,B4 ,-
mm_br_e15_215550 ,1,chr17 ,64175016,64175037,+ ,(TTTTC)n ,Simple_repeat ,Simple_repeat ,+
mm_br_e15_215551 ,1,chr5 ,135731241,135731262,+ ,L1M5 ,LINE ,L1 ,-
mm_br_e15_215552 ,1,chr8 ,67455350,67455371,+ ,(TTTC)n ,Simple_repeat ,Simple_repeat ,+
mm_br_e15_215577 ,1,chr5 ,135293616,135293637,- ,MER58C ,DNA ,MER1_type ,+
mm_br_e15_215630 ,1,chr6 ,139906410,139906431,+ ,T-rich ,Low_complexity ,Low_complexity ,+
mm_br_e15_215865 ,1,chr5 ,11081541,11081562,- ,A-rich ,Low_complexity ,Low_complexity ,+
mm_br_e15_215894 ,1,chr9 ,120184158,120184179,+ ,(TTTTG)n ,Simple_repeat ,Simple_repeat ,+
mm_br_e15_217035 ,1,chr11 ,61594814,61594835,+ ,(T)n ,Simple_repeat ,Simple_repeat ,+
mm_br_e15_217155 ,1,chr4 ,122233137,122233158,+ ,L1Md_F ,LINE ,L1 ,-
mm_br_e15_218073 ,1,chr17 ,60174357,60174378,+ ,L1_Rod ,LINE ,L1 ,-
mm_br_e15_218590 ,1,chrX ,126278306,126278327,+ ,Lx7 ,LINE ,L1 ,+
mm_br_e15_227260 ,1,chr2 ,167210741,167210762,+ ,ID4_ ,SINE ,ID ,-
mm_br_e15_227277 ,1,chr12 ,4710011,4710032,+ ,BC1_Mm ,scRNA ,scRNA ,-
mm_br_e15_227602 ,1,chr2 ,85457910,85457931,+ ,L1VL4 ,LINE ,L1 ,+
mm_br_e15_229544 ,1,chr9 ,111763214,111763235,- ,B4 ,SINE ,B4 ,-
mm_br_e15_230189 ,1,chr11 ,116676610,116676631,+ ,(A)n ,Simple_repeat ,Simple_repeat ,+
mm_br_e15_230195 ,1,chr11 ,78125795,78125816,+ ,B2_Mm1t ,SINE ,B2 ,+
mm_br_e15_230200 ,1,chr6 ,30084621,30084642,+ ,B2_Mm2 ,SINE ,B2 ,+
mm_br_e15_230212 ,1,chr11 ,63247458,63247479,+ ,B1_Mus2 ,SINE ,Alu ,+
mm_br_e15_230215 ,1,chr19 ,53721531,53721552,- ,B1_Mm ,SINE ,Alu ,-
mm_br_e15_230216 ,1,chr14 ,50947227,50947248,+ ,B1_Mus1 ,SINE ,Alu ,+
mm_br_e15_230224 ,1,chrX ,57271963,57271984,+ ,AT_rich ,Low_complexity ,Low_complexity ,+
mm_br_e15_230225 ,1,chr11 ,64931075,64931096,+ ,A-rich ,Low_complexity ,Low_complexity ,+
mm_br_e15_230236 ,1,chrX ,86024781,86024802,- ,L1_Mur2 ,LINE ,L1 ,+
mm_br_e15_230259 ,1,chr1 ,20664240,20664261,+ ,AT_rich ,Low_complexity ,Low_complexity ,+
mm_br_e15_230274 ,1,chr13 ,22254132,22254153,- ,MMETn-int ,LTR ,ERVK ,+
mm_br_e15_230280 ,1,chr10 ,106242622,106242643,+ ,MTC-int ,LTR ,MaLR ,+
mm_br_e15_230281 ,1,chr4 ,74538100,74538121,+ ,(GAAA)n ,Simple_repeat ,Simple_repeat ,+
mm_br_e15_230285 ,1,chr10 ,12165079,12165100,+ ,(A)n ,Simple_repeat ,Simple_repeat ,+
mm_br_e15_230300 ,1,chr10 ,32781568,32781589,+ ,(A)n ,Simple_repeat ,Simple_repeat ,+
mm_br_e15_230306 ,1,chr10 ,12165079,12165100,+ ,(A)n ,Simple_repeat ,Simple_repeat ,+
mm_br_e15_230308 ,1,chr10 ,12165079,12165100,+ ,(A)n ,Simple_repeat ,Simple_repeat ,+
mm_br_e15_230309 ,1,chr10 ,127694370,127694391,- ,B1_Mus1 ,SINE ,Alu ,-
mm_br_e15_230321 ,1,chr14 ,99436729,99436750,+ ,(A)n ,Simple_repeat ,Simple_repeat ,+
mm_br_e15_230329 ,1,chr13 ,47843595,47843616,+ ,(A)n ,Simple_repeat ,Simple_repeat ,+
mm_br_e15_231134 ,1,chr13 ,85422518,85422539,+ ,(A)n ,Simple_repeat ,Simple_repeat ,+
mm_br_e15_231335 ,1,chr10 ,116436550,116436571,+ ,(T)n ,Simple_repeat ,Simple_repeat ,+
mm_br_e15_231436 ,1,chr15 ,82050578,82050599,- ,(T)n ,Simple_repeat ,Simple_repeat ,+
mm_br_e15_231448 ,1,chr9 ,12655377,12655398,+ ,A-rich ,Low_complexity ,Low_complexity ,+
mm_br_e15_231455 ,1,chr9 ,12655377,12655398,+ ,A-rich ,Low_complexity ,Low_complexity ,+
mm_br_e15_231672 ,1,chr1 ,8224717,8224738,- ,RMER17B ,LTR ,ERVK ,+
mm_br_e15_231673 ,1,chr13 ,89303842,89303863,+ ,(A)n ,Simple_repeat ,Simple_repeat ,+
mm_br_e15_232218 ,1,chr14 ,21456789,21456810,+ ,ID_B1 ,SINE ,B4 ,+
mm_br_e15_233060 ,1,chr15 ,7737134,7737155,+ ,(A)n ,Simple_repeat ,Simple_repeat ,+
mm_br_e15_233428 ,1,chr13 ,104699917,104699938,+ ,ID4_ ,SINE ,ID ,+
mm_br_e15_233450 ,1,chr13 ,96602779,96602800,+ ,(T)n ,Simple_repeat ,Simple_repeat ,+
mm_br_e15_233534 ,1,chr5 ,122309175,122309196,- ,(A)n ,Simple_repeat ,Simple_repeat ,+
mm_br_e15_234159 ,1,chr1 ,115432282,115432303,+ ,T-rich ,Low_complexity ,Low_complexity ,+
mm_br_e15_235622 ,1,chr2 ,116484937,116484958,+ ,(A)n ,Simple_repeat ,Simple_repeat ,+
mm_br_e15_235664 ,1,chr10 ,30123712,30123733,+ ,(A)n ,Simple_repeat ,Simple_repeat ,+
mm_br_e15_235665 ,1,chr13 ,40752241,40752262,- ,(T)n ,Simple_repeat ,Simple_repeat ,+
mm_br_e15_235668 ,1,chr4 ,149230391,149230412,+ ,(A)n ,Simple_repeat ,Simple_repeat ,+
mm_br_e15_235678 ,1,chr1 ,20664238,20664259,+ ,AT_rich ,Low_complexity ,Low_complexity ,+
mm_br_e15_235679 ,1,chr4 ,149230391,149230412,+ ,(A)n ,Simple_repeat ,Simple_repeat ,+
mm_br_e15_235683 ,1,chr7 ,27492309,27492330,+ ,ETnERV-int ,LTR ,ERVK ,-
mm_br_e15_235685 ,1,chr7 ,27492309,27492330,+ ,ETnERV-int ,LTR ,ERVK ,-
mm_br_e15_235687 ,1,chr7 ,27492309,27492330,+ ,ETnERV-int ,LTR ,ERVK ,-
mm_br_e15_235689 ,1,chr7 ,27492309,27492330,+ ,ETnERV-int ,LTR ,ERVK ,-
mm_br_e15_235690 ,1,chr10 ,30123712,30123733,+ ,(A)n ,Simple_repeat ,Simple_repeat ,+
mm_br_e15_235691 ,1,chr13 ,85915889,85915910,+ ,A-rich ,Low_complexity ,Low_complexity ,+
mm_br_e15_235695 ,1,chr10 ,30123712,30123733,+ ,(A)n ,Simple_repeat ,Simple_repeat ,+
mm_br_e15_235715 ,1,chr10 ,30123712,30123733,+ ,(A)n ,Simple_repeat ,Simple_repeat ,+
mm_br_e15_235718 ,1,chr8 ,23890424,23890445,- ,MIRb ,SINE ,MIR ,+
mm_br_e15_235721 ,1,chr5 ,57086178,57086199,+ ,B1_Mus1 ,SINE ,Alu ,+
mm_br_e15_235880 ,1,chr15 ,63444879,63444900,+ ,(A)n ,Simple_repeat ,Simple_repeat ,+
mm_br_e15_235881 ,1,chr7 ,27492309,27492330,+ ,ETnERV-int ,LTR ,ERVK ,-
mm_br_e15_235883 ,1,chr15 ,63444879,63444900,+ ,(A)n ,Simple_repeat ,Simple_repeat ,+
mm_br_e15_235884 ,1,chr14 ,78758089,78758110,+ ,A-rich ,Low_complexity ,Low_complexity ,+
mm_br_e15_235885 ,1,chr3 ,109928712,109928733,+ ,(A)n ,Simple_repeat ,Simple_repeat ,+
mm_br_e15_235900 ,1,chr14 ,113715929,113715950,+ ,(A)n ,Simple_repeat ,Simple_repeat ,+
mm_br_e15_235911 ,1,chr7 ,27492309,27492330,+ ,ETnERV-int ,LTR ,ERVK ,-
mm_br_e15_235913 ,1,chr7 ,27492309,27492330,+ ,ETnERV-int ,LTR ,ERVK ,-
mm_br_e15_235924 ,1,chr1 ,139120026,139120047,+ ,(T)n ,Simple_repeat ,Simple_repeat ,+
mm_br_e15_237043 ,1,chr14 ,23298116,23298137,+ ,L1Md_F2 ,LINE ,L1 ,-
mm_br_e15_237180 ,1,chr14 ,118496771,118496792,+ ,L1_Mus3 ,LINE ,L1 ,+
mm_br_e15_237186 ,1,chr3 ,9026160,9026181,+ ,T-rich ,Low_complexity ,Low_complexity ,+
mm_br_e15_237290 ,1,chr7 ,27492309,27492330,+ ,ETnERV-int ,LTR ,ERVK ,-
mm_br_e15_237301 ,1,chr2 ,30456473,30456494,+ ,GC_rich ,Low_complexity ,Low_complexity ,+
mm_br_e15_237701 ,1,chr4 ,78275348,78275369,+ ,Lx6 ,LINE ,L1 ,+
mm_br_e15_237702 ,1,chr4 ,74538098,74538119,+ ,(GAAA)n ,Simple_repeat ,Simple_repeat ,+
mm_br_e15_238159 ,1,chr7 ,27492309,27492330,+ ,ETnERV-int ,LTR ,ERVK ,-
mm_br_e15_238191 ,1,chr2 ,70411606,70411627,+ ,(A)n ,Simple_repeat ,Simple_repeat ,+
mm_br_e15_238200 ,1,chr11 ,7095600,7095621,- ,BC1_Mm ,scRNA ,scRNA ,-
mm_br_e15_238230 ,1,chr11 ,7095600,7095621,- ,BC1_Mm ,scRNA ,scRNA ,-
mm_br_e15_238236 ,1,chr18 ,75357439,75357460,+ ,A-rich ,Low_complexity ,Low_complexity ,+
mm_br_e15_238246 ,1,chr1 ,11280550,11280571,+ ,(A)n ,Simple_repeat ,Simple_repeat ,+
mm_br_e15_238303 ,1,chr12 ,33472387,33472408,- ,L1MEc ,LINE ,L1 ,-
mm_br_e15_238357 ,1,chr4 ,149230391,149230412,+ ,(A)n ,Simple_repeat ,Simple_repeat ,+
mm_br_e15_238964 ,1,chr5 ,98350311,98350332,- ,B3 ,SINE ,B2 ,-
mm_br_e15_238999 ,1,chr8 ,73810674,73810695,- ,ID_B1 ,SINE ,B4 ,-
mm_br_e15_239752 ,1,chr10 ,117065499,117065520,+ ,GC_rich ,Low_complexity ,Low_complexity ,+
mm_br_e15_242103 ,1,chr5 ,135109808,135109829,+ ,B1_Mus1 ,SINE ,Alu ,+
mm_br_e15_242110 ,1,chr9 ,12655377,12655398,+ ,A-rich ,Low_complexity ,Low_complexity ,+
mm_br_e15_242113 ,1,chr9 ,12655377,12655398,+ ,A-rich ,Low_complexity ,Low_complexity ,+
mm_br_e15_242117 ,1,chr12 ,104917419,104917440,- ,B4A ,SINE ,B4 ,+
mm_br_e15_242995 ,1,chr19 ,22020664,22020685,- ,A-rich ,Low_complexity ,Low_complexity ,+
mm_br_e15_243167 ,1,chr10 ,86432817,86432838,+ ,B4A ,SINE ,B4 ,-
mm_br_e15_243332 ,1,chr8 ,87303257,87303278,+ ,(A)n ,Simple_repeat ,Simple_repeat ,+
mm_br_e15_244011 ,1,chr9 ,58367656,58367677,+ ,B2_Mm1a ,SINE ,B2 ,+
mm_br_e15_244012 ,1,chr6 ,21392941,21392962,+ ,A-rich ,Low_complexity ,Low_complexity ,+
mm_br_e15_244515 ,1,chr1 ,20664235,20664256,+ ,AT_rich ,Low_complexity ,Low_complexity ,+
mm_br_e15_247079 ,1,chr1 ,20664235,20664256,+ ,AT_rich ,Low_complexity ,Low_complexity ,+
mm_br_e15_247198 ,1,chr14 ,112332549,112332570,- ,L1_Mur3 ,LINE ,L1 ,-
mm_br_e15_247281 ,1,chrX ,12962546,12962567,+ ,Lx9 ,LINE ,L1 ,+
mm_br_e15_247299 ,1,chr9 ,6187669,6187690,+ ,polypurine ,Low_complexity ,Low_complexity ,+
mm_br_e15_247347 ,1,chr17 ,57476979,57477000,+ ,(A)n ,Simple_repeat ,Simple_repeat ,+
mm_br_e15_247348 ,1,chr6 ,60726270,60726291,- ,(T)n ,Simple_repeat ,Simple_repeat ,+
mm_br_e15_247373 ,1,chr5 ,9670183,9670204,+ ,AT_rich ,Low_complexity ,Low_complexity ,+
mm_br_e15_247374 ,1,chr13 ,12344519,12344540,+ ,B1_Mur4 ,SINE ,Alu ,+
mm_br_e15_247376 ,1,chr13 ,87257648,87257669,- ,Lx5 ,LINE ,L1 ,-
mm_br_e15_247377 ,1,chr11 ,72534472,72534493,+ ,MTB ,LTR ,MaLR ,+
mm_br_e15_247897 ,1,chr5 ,45434004,45434025,+ ,T-rich ,Low_complexity ,Low_complexity ,+
mm_br_e15_248288 ,1,chrX ,115450575,115450596,+ ,(TTTTG)n ,Simple_repeat ,Simple_repeat ,+
mm_br_e15_249516 ,1,chr1 ,134473278,134473299,- ,(T)n ,Simple_repeat ,Simple_repeat ,+
mm_br_e15_249727 ,1,chr2 ,71853260,71853281,+ ,(A)n ,Simple_repeat ,Simple_repeat ,+
mm_br_e15_249894 ,1,chr6 ,21245510,21245531,+ ,MLT1A0 ,LTR ,MaLR ,-
mm_br_e15_251128 ,1,chr4 ,74538098,74538119,+ ,(GAAA)n ,Simple_repeat ,Simple_repeat ,+
mm_br_e15_252165 ,1,chr10 ,34318083,34318104,+ ,(TTCTCC)n ,Simple_repeat ,Simple_repeat ,+
mm_br_e15_253129 ,1,chr18 ,50691613,50691634,+ ,(T)n ,Simple_repeat ,Simple_repeat ,+
mm_br_e15_254050 ,1,chr10 ,117787318,117787339,+ ,MusHAL1 ,LINE ,L1 ,-
mm_br_e15_254073 ,1,chr9 ,12655377,12655398,+ ,A-rich ,Low_complexity ,Low_complexity ,+
mm_br_e15_254075 ,1,chr9 ,12655377,12655398,+ ,A-rich ,Low_complexity ,Low_complexity ,+
mm_br_e15_254076 ,1,chr9 ,12655377,12655398,+ ,A-rich ,Low_complexity ,Low_complexity ,+
mm_br_e15_254263 ,1,chrX ,63598972,63598993,- ,L1Md_F2 ,LINE ,L1 ,+
mm_br_e15_255506 ,1,chr13 ,54489292,54489313,+ ,RMER15 ,LTR ,ERVL ,-
mm_br_e15_256260 ,1,chr5 ,22067414,22067435,+ ,RLTR13D6 ,LTR ,ERVK ,+
mm_br_e15_256762 ,1,chr3 ,148937303,148937324,+ ,(A)n ,Simple_repeat ,Simple_repeat ,+
mm_br_e15_257082 ,1,chr2 ,40692629,40692650,+ ,L1Md_F2 ,LINE ,L1 ,+
mm_br_e15_257085 ,1,chr3 ,20031909,20031930,+ ,RMER1A ,Other ,Other ,+
mm_br_e15_257091 ,1,chr4 ,10862724,10862745,+ ,ETnERV3-int ,LTR ,ERVK ,+
mm_br_e15_257094 ,1,chr1 ,122176456,122176477,- ,(GAA)n ,Simple_repeat ,Simple_repeat ,+
mm_br_e15_257230 ,1,chr7 ,136497371,136497392,- ,Lx9 ,LINE ,L1 ,+
mm_br_e15_257357 ,1,chr7 ,136497371,136497392,- ,Lx9 ,LINE ,L1 ,+
mm_br_e15_257391 ,1,chr9 ,100760945,100760966,+ ,Lx9 ,LINE ,L1 ,-
mm_br_e15_257607 ,1,chr7 ,136497371,136497392,- ,Lx9 ,LINE ,L1 ,+
mm_br_e15_258102 ,1,chr12 ,35197246,35197267,+ ,B1_Mur2 ,SINE ,Alu ,-
mm_br_e15_259364 ,1,chr18 ,29403437,29403458,- ,GA-rich ,Low_complexity ,Low_complexity ,+
mm_br_e15_259365 ,1,chr7 ,63379054,63379075,+ ,(T)n ,Simple_repeat ,Simple_repeat ,+
mm_br_e15_259534 ,1,chr14 ,108756749,108756770,- ,RMER19C ,LTR ,ERVK ,-
mm_br_e15_259554 ,1,chr10 ,87624891,87624912,+ ,(T)n ,Simple_repeat ,Simple_repeat ,+
mm_br_e15_263055 ,1,chr13 ,86900999,86901020,- ,Lx6 ,LINE ,L1 ,-
mm_br_e15_263613 ,1,chr7 ,5036993,5037014,+ ,(C)n ,Simple_repeat ,Simple_repeat ,+
mm_br_e15_263704 ,1,chr13 ,5306813,5306834,- ,(GAA)n ,Simple_repeat ,Simple_repeat ,+
mm_br_e15_263906 ,1,chr7 ,148594046,148594067,+ ,B2_Mm2 ,SINE ,B2 ,+
mm_br_e15_263936 ,1,chr3 ,64555987,64556008,+ ,L1_Mur2 ,LINE ,L1 ,+
mm_br_e15_263940 ,1,chr13 ,85915888,85915909,+ ,A-rich ,Low_complexity ,Low_complexity ,+
mm_br_e15_263941 ,1,chr19 ,47032410,47032431,- ,Lx9 ,LINE ,L1 ,+
mm_br_e15_263942 ,1,chr19 ,47032410,47032431,- ,Lx9 ,LINE ,L1 ,+
mm_br_e15_264271 ,1,chr19 ,47032410,47032431,- ,Lx9 ,LINE ,L1 ,+
mm_br_e15_264512 ,1,chr19 ,47032410,47032431,- ,Lx9 ,LINE ,L1 ,+
mm_br_e15_265322 ,1,chr2 ,48382143,48382164,- ,GA-rich ,Low_complexity ,Low_complexity ,+
mm_br_e15_265766 ,1,chr1 ,20664235,20664256,+ ,AT_rich ,Low_complexity ,Low_complexity ,+
mm_br_e15_267494 ,1,chr6 ,137839866,137839887,+ ,(TTC)n ,Simple_repeat ,Simple_repeat ,+
mm_br_e15_269780 ,1,chr1 ,20664235,20664256,+ ,AT_rich ,Low_complexity ,Low_complexity ,+
mm_br_e15_270343 ,1,chr5 ,138337481,138337502,- ,A-rich ,Low_complexity ,Low_complexity ,+
mm_br_e15_270452 ,1,chr1 ,20664236,20664257,+ ,AT_rich ,Low_complexity ,Low_complexity ,+
mm_br_e15_270558 ,1,chrX ,45935295,45935316,+ ,RMER4A ,LTR ,ERVK ,+
mm_br_e15_270613 ,1,chr7 ,109368996,109369017,+ ,ID_B1 ,SINE ,B4 ,+
mm_br_e15_270622 ,1,chr1 ,155078052,155078073,+ ,AT_rich ,Low_complexity ,Low_complexity ,+
mm_br_e15_270628 ,1,chr10 ,85506437,85506458,- ,AT_rich ,Low_complexity ,Low_complexity ,+
mm_br_e15_270632 ,1,chr6 ,92072176,92072197,- ,(T)n ,Simple_repeat ,Simple_repeat ,+
mm_br_e15_270638 ,1,chr9 ,20943097,20943118,+ ,(A)n ,Simple_repeat ,Simple_repeat ,+
mm_br_e15_270639 ,1,chr3 ,116043265,116043286,- ,AT_rich ,Low_complexity ,Low_complexity ,+
mm_br_e15_270640 ,1,chr17 ,91208896,91208917,- ,AT_rich ,Low_complexity ,Low_complexity ,+
mm_br_e15_270655 ,1,chr13 ,78483789,78483810,- ,Lx3_Mus ,LINE ,L1 ,+
mm_br_e15_270656 ,1,chr1 ,155078052,155078073,+ ,AT_rich ,Low_complexity ,Low_complexity ,+
mm_br_e15_270675 ,1,chr9 ,34333942,34333963,+ ,(A)n ,Simple_repeat ,Simple_repeat ,+
mm_br_e15_270679 ,1,chr14 ,47904545,47904566,+ ,Tigger10 ,DNA ,Tigger ,-
mm_br_e15_270681 ,1,chr1 ,197010550,197010571,+ ,AT_rich ,Low_complexity ,Low_complexity ,+
mm_br_e15_270683 ,1,chr5 ,103790553,103790574,+ ,AT_rich ,Low_complexity ,Low_complexity ,+
mm_br_e15_270684 ,1,chr10 ,69475572,69475593,+ ,AT_rich ,Low_complexity ,Low_complexity ,+
mm_br_e15_270686 ,1,chr1 ,183882675,183882696,+ ,(A)n ,Simple_repeat ,Simple_repeat ,+
mm_br_e15_270689 ,1,chr16 ,20990070,20990091,+ ,RMER16-int ,LTR ,ERVK ,+
mm_br_e15_270692 ,1,chr7 ,99241717,99241738,+ ,Lx8 ,LINE ,L1 ,-
mm_br_e15_270693 ,1,chr7 ,121722771,121722792,+ ,L1MD3 ,LINE ,L1 ,-
mm_br_e15_270694 ,1,chr5 ,148098387,148098408,- ,AT_rich ,Low_complexity ,Low_complexity ,+
mm_br_e15_270695 ,1,chr9 ,71242942,71242963,+ ,AT_rich ,Low_complexity ,Low_complexity ,+
mm_br_e15_270696 ,1,chr14 ,110419426,110419447,+ ,Lx6 ,LINE ,L1 ,+
mm_br_e15_270697 ,1,chr8 ,108394131,108394152,- ,B2_Mm2 ,SINE ,B2 ,-
mm_br_e15_270714 ,1,chr1 ,106837257,106837278,+ ,(CAAAAA)n ,Simple_repeat ,Simple_repeat ,+
mm_br_e15_270719 ,1,chr11 ,116818519,116818540,- ,B1_Mur4 ,SINE ,Alu ,-
mm_br_e15_270725 ,1,chr11 ,53522624,53522645,- ,ORR1B1-int ,LTR ,MaLR ,-
mm_br_e15_270737 ,1,chr4 ,119099540,119099561,+ ,L1M4 ,LINE ,L1 ,+
mm_br_e15_270758 ,1,chr5 ,94919307,94919328,+ ,MYSERV6-int ,LTR ,ERVK ,-
mm_br_e15_270764 ,1,chr7 ,125853943,125853964,+ ,B1_Mus2 ,SINE ,Alu ,+
mm_br_e15_270767 ,1,chr4 ,46183778,46183799,+ ,AT_rich ,Low_complexity ,Low_complexity ,+
mm_br_e15_270773 ,1,chr6 ,45501669,45501690,- ,(TTTTTG)n ,Simple_repeat ,Simple_repeat ,+
mm_br_e15_270775 ,1,chrX ,72281194,72281215,- ,L2 ,LINE ,L2 ,-
mm_br_e15_270776 ,1,chr3 ,45851364,45851385,- ,(T)n ,Simple_repeat ,Simple_repeat ,+
mm_br_e15_270814 ,1,chr7 ,4014282,4014303,+ ,Lx8 ,LINE ,L1 ,+
mm_br_e15_270825 ,1,chr11 ,58401322,58401343,+ ,(CAAAA)n ,Simple_repeat ,Simple_repeat ,+
mm_br_e15_270831 ,1,chr9 ,20943097,20943118,+ ,(A)n ,Simple_repeat ,Simple_repeat ,+
mm_br_e15_270869 ,1,chr8 ,31877327,31877348,+ ,B1_Mur2 ,SINE ,Alu ,-
mm_br_e15_270885 ,1,chr17 ,41379464,41379485,+ ,ETnERV2-int ,LTR ,ERVK ,-
mm_br_e15_270962 ,1,chr14 ,60786925,60786946,+ ,B1_Mus2 ,SINE ,Alu ,+
mm_br_e15_270963 ,1,chr8 ,66921340,66921361,+ ,(A)n ,Simple_repeat ,Simple_repeat ,+
mm_br_e15_270964 ,1,chr14 ,16333513,16333534,+ ,L1ME1 ,LINE ,L1 ,-
mm_br_e15_270980 ,1,chr19 ,31778103,31778124,+ ,(A)n ,Simple_repeat ,Simple_repeat ,+
mm_br_e15_270992 ,1,chr4 ,127199399,127199420,- ,LTR33B ,LTR ,ERVL ,-
mm_br_e15_271000 ,1,chr14 ,88649477,88649498,+ ,MTC ,LTR ,MaLR ,+
mm_br_e15_271005 ,1,chrY_random ,28889515,28889536,+ ,L1M2 ,LINE ,L1 ,+
mm_br_e15_271006 ,1,chr1 ,30850210,30850231,+ ,(A)n ,Simple_repeat ,Simple_repeat ,+
mm_br_e15_271011 ,1,chr4 ,149230392,149230413,+ ,(A)n ,Simple_repeat ,Simple_repeat ,+
mm_br_e15_271013 ,1,chr10 ,101569640,101569661,+ ,(A)n ,Simple_repeat ,Simple_repeat ,+
mm_br_e15_271028 ,1,chr14 ,88649477,88649498,+ ,MTC ,LTR ,MaLR ,+
mm_br_e15_271038 ,1,chr7 ,109368996,109369017,+ ,ID_B1 ,SINE ,B4 ,+
mm_br_e15_271039 ,1,chr17 ,55004319,55004340,+ ,(A)n ,Simple_repeat ,Simple_repeat ,+
mm_br_e15_271041 ,1,chrX ,57416772,57416793,- ,B3 ,SINE ,B2 ,-
mm_br_e15_271046 ,1,chr17 ,55004319,55004340,+ ,(A)n ,Simple_repeat ,Simple_repeat ,+
mm_br_e15_271047 ,1,chr17 ,55004319,55004340,+ ,(A)n ,Simple_repeat ,Simple_repeat ,+
mm_br_e15_271167 ,1,chr2 ,74499572,74499593,+ ,(A)n ,Simple_repeat ,Simple_repeat ,+
mm_br_e15_271326 ,1,chr13 ,70089283,70089304,- ,Lx8 ,LINE ,L1 ,+
mm_br_e15_274787 ,1,chr5 ,12814076,12814097,+ ,L1Md_T ,LINE ,L1 ,-
mm_br_e15_276210 ,1,chr14 ,17150520,17150541,+ ,(T)n ,Simple_repeat ,Simple_repeat ,+
mm_br_e15_277532 ,1,chr14 ,86133120,86133141,- ,(TTTC)n ,Simple_repeat ,Simple_repeat ,+
mm_br_e15_282326 ,1,chr10 ,34318082,34318103,+ ,(TTCTCC)n ,Simple_repeat ,Simple_repeat ,+
mm_br_e15_282490 ,1,chr3 ,152229912,152229933,- ,L1Md_F3 ,LINE ,L1 ,+
mm_br_e15_283849 ,1,chr17 ,55004319,55004340,+ ,(A)n ,Simple_repeat ,Simple_repeat ,+
mm_br_e15_283885 ,1,chr16 ,20160587,20160608,+ ,CT-rich ,Low_complexity ,Low_complexity ,+
mm_br_e15_284411 ,1,chr16 ,52496655,52496676,+ ,CT-rich ,Low_complexity ,Low_complexity ,+
mm_br_e15_285523 ,1,chr17 ,13103444,13103465,+ ,(A)n ,Simple_repeat ,Simple_repeat ,+
mm_br_e15_285526 ,1,chr16 ,13052103,13052124,+ ,PB1D10 ,SINE ,Alu ,+
mm_br_e15_95337 ,1,chrY_random ,22819124,22819145,+ ,(TTTTC)n ,Simple_repeat ,Simple_repeat ,+
mm_br_e15_95820 ,1,chr19 ,22020667,22020688,- ,A-rich ,Low_complexity ,Low_complexity ,+
mm_br_e15_95825 ,1,chr12 ,79397881,79397902,+ ,L1_Mur1 ,LINE ,L1 ,-
mm_br_e15_95832 ,1,chr1 ,55314423,55314444,+ ,ORR1B2 ,LTR ,MaLR ,-
mm_br_e15_95849 ,1,chr12 ,98093892,98093913,- ,GA-rich ,Low_complexity ,Low_complexity ,+
mm_br_e15_95855 ,1,chr3 ,119012907,119012928,+ ,L1_Mur1 ,LINE ,L1 ,-
mm_br_e15_95860 ,1,chr12 ,41909832,41909853,+ ,L1Md_F2 ,LINE ,L1 ,-
mm_br_e15_96384 ,1,chr2 ,95422729,95422750,- ,A-rich ,Low_complexity ,Low_complexity ,+
mm_br_e15_96732 ,1,chr8 ,34809404,34809425,+ ,B2_Mm1a ,SINE ,B2 ,-
mm_br_e15_96821 ,1,chr1 ,78316772,78316793,+ ,Lx6 ,LINE ,L1 ,+
mm_br_e15_96850 ,1,chr19 ,49553388,49553409,+ ,L1_Mus3 ,LINE ,L1 ,-
mm_br_e15_96861 ,1,chr4 ,53999279,53999300,- ,Lx3_Mus ,LINE ,L1 ,+
mm_br_e15_96970 ,1,chr7 ,104643031,104643052,+ ,(TTTTC)n ,Simple_repeat ,Simple_repeat ,+
mm_br_e15_97502 ,1,chrX ,155754349,155754370,- ,PB1D7 ,SINE ,Alu ,+
mm_br_e15_97878 ,1,chr2 ,26380047,26380068,+ ,RMER1C ,Other ,Other ,+
mm_br_e15_97930 ,1,chr17 ,38317793,38317814,- ,MurERV4-int ,LTR ,ERVK ,-
mm_br_e15_98008 ,1,chr9 ,53149872,53149893,+ ,(TTTTTG)n ,Simple_repeat ,Simple_repeat ,+
mm_br_e15_98087 ,1,chr9 ,20829066,20829087,+ ,(TTTG)n ,Simple_repeat ,Simple_repeat ,+
mm_br_e15_98126 ,1,chr1 ,145348165,145348186,- ,(GAGAA)n ,Simple_repeat ,Simple_repeat ,+
mm_br_e15_98607 ,1,chr14 ,55159349,55159370,+ ,AT_rich ,Low_complexity ,Low_complexity ,+
mm_br_e15_98964 ,1,chr3 ,116526307,116526328,+ ,B1_Mm ,SINE ,Alu ,-
mm_br_e15_99084 ,1,chr14 ,61900833,61900854,+ ,L1Md_T ,LINE ,L1 ,-
mm_br_e15_99225 ,1,chrX ,149866195,149866216,+ ,T-rich ,Low_complexity ,Low_complexity ,+
mm_br_e15_99904 ,1,chr11 ,52114921,52114942,+ ,T-rich ,Low_complexity ,Low_complexity ,+
mm_br_e15_100063 ,1,chr6 ,117597787,117597808,- ,MTEb ,LTR ,MaLR ,+
mm_br_e15_100114 ,1,chr12 ,49065290,49065311,+ ,(TTTTG)n ,Simple_repeat ,Simple_repeat ,+
mm_br_e15_100156 ,1,chr18 ,28296718,28296739,+ ,L1Md_F3 ,LINE ,L1 ,-
mm_br_e15_100436 ,1,chr8 ,125153092,125153113,+ ,(T)n ,Simple_repeat ,Simple_repeat ,+
mm_br_e15_100439 ,1,chrY_random ,2178232,2178253,+ ,(T)n ,Simple_repeat ,Simple_repeat ,+
mm_br_e15_100440 ,1,chr7 ,24306151,24306172,+ ,Lx ,LINE ,L1 ,-
mm_br_e15_100441 ,1,chr4 ,67036738,67036759,+ ,L1Md_F2 ,LINE ,L1 ,-
mm_br_e15_100444 ,1,chr11 ,52042986,52043007,+ ,(TTTTTG)n ,Simple_repeat ,Simple_repeat ,+
mm_br_e15_100446 ,1,chr14 ,84287169,84287190,+ ,T-rich ,Low_complexity ,Low_complexity ,+
mm_br_e15_100447 ,1,chr2 ,49474154,49474175,+ ,T-rich ,Low_complexity ,Low_complexity ,+
mm_br_e15_100448 ,1,chr14 ,39671780,39671801,- ,(A)n ,Simple_repeat ,Simple_repeat ,+
mm_br_e15_100450 ,1,chr1 ,5222831,5222852,+ ,T-rich ,Low_complexity ,Low_complexity ,+
mm_br_e15_100451 ,1,chr10 ,40379197,40379218,+ ,RMER1B ,Other ,Other ,+
mm_br_e15_100455 ,1,chr3 ,158858733,158858754,+ ,ORR1D1-int ,LTR ,MaLR ,-
mm_br_e15_100466 ,1,chr13 ,9733820,9733841,+ ,L1Md_F2 ,LINE ,L1 ,-
mm_br_e15_100470 ,1,chr6 ,131083526,131083547,- ,(GAGAA)n ,Simple_repeat ,Simple_repeat ,+
mm_br_e15_100476 ,1,chr17 ,60980109,60980130,+ ,T-rich ,Low_complexity ,Low_complexity ,+
mm_br_e15_100477 ,1,chr10 ,48010394,48010415,- ,(GAA)n ,Simple_repeat ,Simple_repeat ,+
mm_br_e15_100501 ,1,chr6 ,93621020,93621041,+ ,Lx7 ,LINE ,L1 ,+
mm_br_e15_100502 ,1,chr2 ,88191782,88191803,+ ,L1_Mm ,LINE ,L1 ,-
mm_br_e15_100509 ,1,chr18 ,87410528,87410549,+ ,Lx5 ,LINE ,L1 ,+
mm_br_e15_100529 ,1,chr2 ,33507512,33507533,+ ,L1MEe ,LINE ,L1 ,-
mm_br_e15_100564 ,1,chr15 ,43957487,43957508,+ ,B2_Mm2 ,SINE ,B2 ,-
mm_br_e15_100625 ,1,chr9 ,93916192,93916213,+ ,ORR1E-int ,LTR ,MaLR ,+
mm_br_e15_100634 ,1,chr12 ,21239527,21239548,+ ,T-rich ,Low_complexity ,Low_complexity ,+
mm_br_e15_100680 ,1,chr15 ,100070781,100070802,+ ,T-rich ,Low_complexity ,Low_complexity ,+
mm_br_e15_100697 ,1,chr3 ,12508276,12508297,- ,(CAAA)n ,Simple_repeat ,Simple_repeat ,+
mm_br_e15_100703 ,1,chr16 ,60536991,60537012,+ ,L1MA10 ,LINE ,L1 ,-
mm_br_e15_100706 ,1,chr13 ,93397668,93397689,- ,B3 ,SINE ,B2 ,+
mm_br_e15_100830 ,1,chr11 ,38761278,38761299,- ,GA-rich ,Low_complexity ,Low_complexity ,+
mm_br_e15_100876 ,1,chr3 ,41794227,41794248,+ ,L1Md_F2 ,LINE ,L1 ,-
mm_br_e15_100877 ,1,chr13 ,47807679,47807700,+ ,T-rich ,Low_complexity ,Low_complexity ,+
mm_br_e15_100878 ,1,chr15 ,78647386,78647407,- ,B2_Mm2 ,SINE ,B2 ,+
mm_br_e15_100920 ,1,chr9 ,102646676,102646697,- ,B1_Mur4 ,SINE ,Alu ,+
mm_br_e15_100922 ,1,chr7 ,76151098,76151119,+ ,T-rich ,Low_complexity ,Low_complexity ,+
mm_br_e15_101255 ,1,chr7 ,31436503,31436524,+ ,ORR1A1-int ,LTR ,MaLR ,+
mm_br_e15_101256 ,1,chr12 ,21546155,21546176,+ ,L1Md_F2 ,LINE ,L1 ,-
mm_br_e15_101257 ,1,chr6 ,42978835,42978856,+ ,(T)n ,Simple_repeat ,Simple_repeat ,+
mm_br_e15_101262 ,1,chr5 ,13617968,13617989,+ ,T-rich ,Low_complexity ,Low_complexity ,+
mm_br_e15_101263 ,1,chrY_random ,8268837,8268858,- ,(CAAAAA)n ,Simple_repeat ,Simple_repeat ,+
mm_br_e15_101265 ,1,chr3 ,95235135,95235156,+ ,(TTTTG)n ,Simple_repeat ,Simple_repeat ,+
mm_br_e15_101267 ,1,chr6 ,97167957,97167978,+ ,(T)n ,Simple_repeat ,Simple_repeat ,+
mm_br_e15_101268 ,1,chr9 ,19201996,19202017,+ ,Lx7 ,LINE ,L1 ,+
mm_br_e15_101271 ,1,chr17 ,65059502,65059523,+ ,(TTTTG)n ,Simple_repeat ,Simple_repeat ,+
mm_br_e15_101272 ,1,chr4 ,101603155,101603176,+ ,B1F2 ,SINE ,Alu ,-
mm_br_e15_101273 ,1,chr7 ,11679309,11679330,+ ,(TTTTG)n ,Simple_repeat ,Simple_repeat ,+
mm_br_e15_101274 ,1,chr5 ,30279166,30279187,+ ,T-rich ,Low_complexity ,Low_complexity ,+
mm_br_e15_101276 ,1,chr7 ,119760512,119760533,- ,(CAAAA)n ,Simple_repeat ,Simple_repeat ,+
mm_br_e15_101277 ,1,chr12 ,49065290,49065311,+ ,(TTTTG)n ,Simple_repeat ,Simple_repeat ,+
mm_br_e15_101279 ,1,chr11 ,115999357,115999378,+ ,T-rich ,Low_complexity ,Low_complexity ,+
mm_br_e15_101286 ,1,chrY_random ,29545845,29545866,+ ,(TTTTG)n ,Simple_repeat ,Simple_repeat ,+
mm_br_e15_101287 ,1,chr5 ,123290684,123290705,+ ,B2_Mm2 ,SINE ,B2 ,-
mm_br_e15_101288 ,1,chr10 ,97145988,97146009,+ ,L1Md_F3 ,LINE ,L1 ,-
mm_br_e15_101322 ,1,chr1 ,83842410,83842431,+ ,(T)n ,Simple_repeat ,Simple_repeat ,+
mm_br_e15_101323 ,1,chr3 ,103960212,103960233,+ ,L1Md_F2 ,LINE ,L1 ,-
mm_br_e15_101355 ,1,chr5 ,98628151,98628172,+ ,T-rich ,Low_complexity ,Low_complexity ,+
mm_br_e15_101356 ,1,chr1 ,112154443,112154464,+ ,T-rich ,Low_complexity ,Low_complexity ,+
mm_br_e15_101357 ,1,chr8 ,69785664,69785685,+ ,Charlie6 ,DNA ,MER1_type ,-
mm_br_e15_101387 ,1,chr2 ,25939531,25939552,- ,PB1D10 ,SINE ,Alu ,+
mm_br_e15_101389 ,1,chrY_random ,51843237,51843258,+ ,T-rich ,Low_complexity ,Low_complexity ,+
mm_br_e15_101575 ,1,chrX ,89418888,89418909,- ,B1_Mur3 ,SINE ,Alu ,+
mm_br_e15_101596 ,1,chr15 ,17741132,17741153,+ ,T-rich ,Low_complexity ,Low_complexity ,+
mm_br_e15_102626 ,1,chr2 ,87308277,87308298,+ ,L1_Mur2 ,LINE ,L1 ,-
mm_br_e15_102633 ,1,chr4 ,88882811,88882832,+ ,Lx9 ,LINE ,L1 ,-
mm_br_e15_102695 ,1,chr8 ,38528776,38528797,- ,Lx3_Mus ,LINE ,L1 ,+
mm_br_e15_102698 ,1,chr9 ,18386343,18386364,+ ,B4A ,SINE ,B4 ,-
mm_br_e15_102813 ,1,chr9 ,79912268,79912289,+ ,RMER16-int ,LTR ,ERVK ,-
mm_br_e15_102819 ,1,chr16 ,60865003,60865024,+ ,Lx ,LINE ,L1 ,-
mm_br_e15_103168 ,1,chr9 ,25109889,25109910,+ ,Lx8 ,LINE ,L1 ,-
mm_br_e15_104326 ,1,chr4 ,149716779,149716800,+ ,(TTTTC)n ,Simple_repeat ,Simple_repeat ,+
mm_br_e15_104334 ,1,chr6 ,148796134,148796155,+ ,(TTTTG)n ,Simple_repeat ,Simple_repeat ,+
mm_br_e15_104336 ,1,chr4 ,67036738,67036759,+ ,L1Md_F2 ,LINE ,L1 ,-
mm_br_e15_104338 ,1,chr17 ,42074067,42074088,+ ,(TTTG)n ,Simple_repeat ,Simple_repeat ,+
mm_br_e15_104342 ,1,chr2 ,49474154,49474175,+ ,T-rich ,Low_complexity ,Low_complexity ,+
mm_br_e15_104349 ,1,chr10 ,40379197,40379218,+ ,RMER1B ,Other ,Other ,+
mm_br_e15_104365 ,1,chr14 ,60039722,60039743,- ,ID4_ ,SINE ,ID ,+
mm_br_e15_104385 ,1,chrX ,126330464,126330485,+ ,L1Md_F2 ,LINE ,L1 ,-
mm_br_e15_104386 ,1,chrY_random ,5251787,5251808,+ ,L1M2 ,LINE ,L1 ,-
mm_br_e15_104387 ,1,chr9 ,94321546,94321567,+ ,MTD ,LTR ,MaLR ,-
mm_br_e15_104388 ,1,chr17 ,24820524,24820545,+ ,(T)n ,Simple_repeat ,Simple_repeat ,+
mm_br_e15_104390 ,1,chr7 ,25891553,25891574,- ,B1_Mus2 ,SINE ,Alu ,+
mm_br_e15_104391 ,1,chr1 ,141448262,141448283,+ ,(TTTTG)n ,Simple_repeat ,Simple_repeat ,+
mm_br_e15_104417 ,1,chr13 ,102382677,102382698,+ ,T-rich ,Low_complexity ,Low_complexity ,+
mm_br_e15_104418 ,1,chr3 ,94544955,94544976,+ ,B1_Mur1 ,SINE ,Alu ,-
mm_br_e15_104430 ,1,chr2 ,148943648,148943669,- ,A-rich ,Low_complexity ,Low_complexity ,+
mm_br_e15_104431 ,1,chr10 ,114766228,114766249,+ ,(T)n ,Simple_repeat ,Simple_repeat ,+
mm_br_e15_104433 ,1,chr3 ,114270902,114270923,+ ,Lx7 ,LINE ,L1 ,+
mm_br_e15_104435 ,1,chr11 ,35636783,35636804,- ,(A)n ,Simple_repeat ,Simple_repeat ,+
mm_br_e15_104447 ,1,chr1 ,8567370,8567391,+ ,L1M3 ,LINE ,L1 ,-
mm_br_e15_104538 ,1,chr17 ,89031690,89031711,+ ,B1_Mur3 ,SINE ,Alu ,-
mm_br_e15_104547 ,1,chr12 ,116267224,116267245,- ,(CAA)n ,Simple_repeat ,Simple_repeat ,+
mm_br_e15_104548 ,1,chr17 ,29159211,29159232,+ ,(TTG)n ,Simple_repeat ,Simple_repeat ,+
mm_br_e15_104556 ,1,chr5 ,108237981,108238002,+ ,B1_Mus1 ,SINE ,Alu ,-
mm_br_e15_104557 ,1,chr12 ,21239527,21239548,+ ,T-rich ,Low_complexity ,Low_complexity ,+
mm_br_e15_104614 ,1,chr8 ,24725860,24725881,+ ,Lx7 ,LINE ,L1 ,-
mm_br_e15_104624 ,1,chr2 ,47196414,47196435,- ,(GAAA)n ,Simple_repeat ,Simple_repeat ,+
mm_br_e15_104767 ,1,chrY_random ,53290057,53290078,+ ,Lx5 ,LINE ,L1 ,-
mm_br_e15_104860 ,1,chr4 ,108191276,108191297,+ ,(T)n ,Simple_repeat ,Simple_repeat ,+
mm_br_e15_104862 ,1,chr13 ,27967699,27967720,+ ,L1Md_A ,LINE ,L1 ,-
mm_br_e15_104872 ,1,chr10 ,39487602,39487623,+ ,B1_Mur2 ,SINE ,Alu ,-
mm_br_e15_104875 ,1,chr15 ,78647386,78647407,- ,B2_Mm2 ,SINE ,B2 ,+
mm_br_e15_104882 ,1,chr15 ,93258729,93258750,+ ,B1_Mus2 ,SINE ,Alu ,-
mm_br_e15_104994 ,1,chr7 ,101077835,101077856,+ ,Lx8 ,LINE ,L1 ,-
mm_br_e15_105045 ,1,chr12 ,40447293,40447314,+ ,Lx ,LINE ,L1 ,-
mm_br_e15_105056 ,1,chrY ,554376,554397,+ ,(TTTTG)n ,Simple_repeat ,Simple_repeat ,+
mm_br_e15_105419 ,1,chr8 ,129693643,129693664,+ ,(TTTTC)n ,Simple_repeat ,Simple_repeat ,+
mm_br_e15_105464 ,1,chr7 ,127412627,127412648,+ ,Lx ,LINE ,L1 ,-
mm_br_e15_105625 ,1,chr2 ,87308278,87308299,+ ,L1_Mur2 ,LINE ,L1 ,-
mm_br_e15_105652 ,1,chr3 ,146819214,146819235,+ ,(T)n ,Simple_repeat ,Simple_repeat ,+
mm_br_e15_105653 ,1,chr6 ,42978835,42978856,+ ,(T)n ,Simple_repeat ,Simple_repeat ,+
mm_br_e15_105668 ,1,chr5 ,124140863,124140884,+ ,(TTTTG)n ,Simple_repeat ,Simple_repeat ,+
mm_br_e15_105670 ,1,chr7 ,95279864,95279885,+ ,(T)n ,Simple_repeat ,Simple_repeat ,+
mm_br_e15_105671 ,1,chrX ,100862524,100862545,+ ,B1_Mus1 ,SINE ,Alu ,-
mm_br_e15_105676 ,1,chr16 ,88625926,88625947,+ ,(TTTTG)n ,Simple_repeat ,Simple_repeat ,+
mm_br_e15_105681 ,1,chr17 ,40671364,40671385,+ ,(TTTTG)n ,Simple_repeat ,Simple_repeat ,+
mm_br_e15_105682 ,1,chr2 ,79588435,79588456,+ ,(TTTTG)n ,Simple_repeat ,Simple_repeat ,+
mm_br_e15_105683 ,1,chr6 ,103716519,103716540,+ ,T-rich ,Low_complexity ,Low_complexity ,+
mm_br_e15_105684 ,1,chr5 ,30279166,30279187,+ ,T-rich ,Low_complexity ,Low_complexity ,+
mm_br_e15_105685 ,1,chr13 ,51724845,51724866,+ ,(TTTTG)n ,Simple_repeat ,Simple_repeat ,+
mm_br_e15_105686 ,1,chr7 ,98639786,98639807,+ ,(TTTG)n ,Simple_repeat ,Simple_repeat ,+
mm_br_e15_105687 ,1,chr18 ,88593208,88593229,+ ,T-rich ,Low_complexity ,Low_complexity ,+
mm_br_e15_105698 ,1,chr12 ,49065290,49065311,+ ,(TTTTG)n ,Simple_repeat ,Simple_repeat ,+
mm_br_e15_105709 ,1,chr5 ,123290684,123290705,+ ,B2_Mm2 ,SINE ,B2 ,-
mm_br_e15_105715 ,1,chr4 ,29655599,29655620,+ ,L1MC1 ,LINE ,L1 ,-
mm_br_e15_105716 ,1,chr10 ,97145988,97146009,+ ,L1Md_F3 ,LINE ,L1 ,-
mm_br_e15_105722 ,1,chr17 ,62448755,62448776,+ ,(TTTTG)n ,Simple_repeat ,Simple_repeat ,+
mm_br_e15_105797 ,1,chr18 ,80892268,80892289,- ,L1M2 ,LINE ,L1 ,+
mm_br_e15_105801 ,1,chr6 ,59200907,59200928,+ ,Lx9 ,LINE ,L1 ,-
mm_br_e15_105833 ,1,chr12 ,8642036,8642057,+ ,(T)n ,Simple_repeat ,Simple_repeat ,+
mm_br_e15_105835 ,1,chr1 ,157545326,157545347,+ ,T-rich ,Low_complexity ,Low_complexity ,+
mm_br_e15_105846 ,1,chr17 ,31458960,31458981,+ ,(GTTTG)n ,Simple_repeat ,Simple_repeat ,+
mm_br_e15_105851 ,1,chr2 ,152572340,152572361,+ ,(T)n ,Simple_repeat ,Simple_repeat ,+
mm_br_e15_105863 ,1,chr12 ,65869348,65869369,+ ,L1_Mus1 ,LINE ,L1 ,-
mm_br_e15_105888 ,1,chr14 ,56412755,56412776,- ,A-rich ,Low_complexity ,Low_complexity ,+
mm_br_e15_105899 ,1,chr13 ,47706630,47706651,+ ,T-rich ,Low_complexity ,Low_complexity ,+
mm_br_e15_105931 ,1,chr16 ,16452782,16452803,+ ,Lx7 ,LINE ,L1 ,+
mm_br_e15_105932 ,1,chr8 ,131529042,131529063,- ,Lx2 ,LINE ,L1 ,+
mm_br_e15_105937 ,1,chr8 ,98262498,98262519,- ,Lx8 ,LINE ,L1 ,+
mm_br_e15_105941 ,1,chr1_random ,704065,704086,+ ,L1Md_F ,LINE ,L1 ,-
mm_br_e15_105952 ,1,chr1 ,12600737,12600758,+ ,(GTTTG)n ,Simple_repeat ,Simple_repeat ,+
mm_br_e15_106334 ,1,chr3 ,92919261,92919282,+ ,B1_Mus2 ,SINE ,Alu ,-
mm_br_e15_106348 ,1,chr3 ,64141280,64141301,- ,A-rich ,Low_complexity ,Low_complexity ,+
mm_br_e15_106350 ,1,chr6 ,86771710,86771731,- ,B1_Mur4 ,SINE ,Alu ,+
mm_br_e15_106597 ,1,chr1 ,110357396,110357417,+ ,L1Md_F2 ,LINE ,L1 ,-
mm_br_e15_106701 ,1,chr1 ,61823989,61824010,+ ,(T)n ,Simple_repeat ,Simple_repeat ,+
mm_br_e15_106703 ,1,chr8 ,26125876,26125897,- ,A-rich ,Low_complexity ,Low_complexity ,+
mm_br_e15_106706 ,1,chr4 ,116159751,116159772,+ ,L1Md_F2 ,LINE ,L1 ,-
mm_br_e15_106707 ,1,chr6 ,92013035,92013056,- ,A-rich ,Low_complexity ,Low_complexity ,+
mm_br_e15_106710 ,1,chr6 ,30187296,30187317,+ ,B1_Mus1 ,SINE ,Alu ,-
mm_br_e15_106732 ,1,chr5 ,100286885,100286906,+ ,(TTTG)n ,Simple_repeat ,Simple_repeat ,+
mm_br_e15_106810 ,1,chr7 ,29502346,29502367,+ ,ID_B1 ,SINE ,B4 ,-
mm_br_e15_106914 ,1,chr16 ,53905523,53905544,+ ,(T)n ,Simple_repeat ,Simple_repeat ,+
mm_br_e15_107179 ,1,chr14 ,49444654,49444675,- ,(CAAAC)n ,Simple_repeat ,Simple_repeat ,+
mm_br_e15_109897 ,1,chr6 ,113933008,113933029,+ ,B2_Mm1t ,SINE ,B2 ,-
mm_br_e15_109940 ,1,chr12 ,46465671,46465692,- ,L1Md_T ,LINE ,L1 ,+
mm_br_e15_109961 ,1,chr7 ,14505378,14505399,- ,Lx6 ,LINE ,L1 ,+
mm_br_e15_109977 ,1,chr1 ,139583290,139583311,- ,A-rich ,Low_complexity ,Low_complexity ,+
mm_br_e15_110804 ,1,chr19 ,19146512,19146533,+ ,T-rich ,Low_complexity ,Low_complexity ,+
mm_br_e15_114678 ,1,chr10 ,51559017,51559038,+ ,Lx7 ,LINE ,L1 ,-
mm_br_e15_115613 ,1,chr19 ,32656965,32656986,+ ,Lx5 ,LINE ,L1 ,-
mm_br_e15_120175 ,1,chr15 ,13949609,13949630,- ,L1MCa ,LINE ,L1 ,+
mm_br_e15_120178 ,1,chr17 ,25003425,25003446,- ,PB1D7 ,SINE ,Alu ,+
mm_br_e15_120187 ,1,chr14 ,65775395,65775416,+ ,B1_Mus1 ,SINE ,Alu ,-
mm_br_e15_120292 ,1,chrX ,50140643,50140664,- ,B2_Mm2 ,SINE ,B2 ,+
mm_br_e15_120720 ,1,chrY_random ,19264854,19264875,+ ,(TTTTG)n ,Simple_repeat ,Simple_repeat ,+
mm_br_e15_121146 ,1,chr18 ,32072964,32072985,+ ,L1_Mur3 ,LINE ,L1 ,-
mm_br_e15_122308 ,1,chr15 ,100132677,100132698,- ,(T)n ,Simple_repeat ,Simple_repeat ,+
mm_br_e15_123441 ,1,chr15 ,17741132,17741153,+ ,T-rich ,Low_complexity ,Low_complexity ,+
mm_br_e15_123543 ,1,chr13 ,108945650,108945671,- ,B1_Mur1 ,SINE ,Alu ,+
mm_br_e15_123635 ,1,chrX ,40334286,40334307,- ,Lx6 ,LINE ,L1 ,+
mm_br_e15_123874 ,1,chr16 ,57787114,57787135,+ ,Lx3C ,LINE ,L1 ,-
mm_br_e15_123885 ,1,chr7 ,70630956,70630977,+ ,(T)n ,Simple_repeat ,Simple_repeat ,+
mm_br_e15_123887 ,1,chr16 ,72281609,72281630,+ ,(T)n ,Simple_repeat ,Simple_repeat ,+
mm_br_e15_123895 ,1,chr8 ,78811567,78811588,+ ,T-rich ,Low_complexity ,Low_complexity ,+
mm_br_e15_123963 ,1,chr15 ,17741132,17741153,+ ,T-rich ,Low_complexity ,Low_complexity ,+
mm_br_e15_124461 ,1,chr1 ,159617745,159617766,+ ,(T)n ,Simple_repeat ,Simple_repeat ,+
mm_br_e15_124462 ,1,chr14 ,125132327,125132348,- ,L1Md_A ,LINE ,L1 ,+
mm_br_e15_124604 ,1,chr5 ,53120868,53120889,- ,Lx3_Mus ,LINE ,L1 ,+
mm_br_e15_125516 ,1,chr2 ,30727150,30727171,+ ,(T)n ,Simple_repeat ,Simple_repeat ,+
mm_br_e15_125518 ,1,chr2 ,17499947,17499968,- ,(CAAA)n ,Simple_repeat ,Simple_repeat ,+
mm_br_e15_128598 ,1,chr10 ,93913374,93913395,- ,(CGGGG)n ,Simple_repeat ,Simple_repeat ,+
mm_br_e15_129445 ,1,chr1 ,80541864,80541885,- ,RLTR21 ,LTR ,ERVK ,+
mm_br_e15_129751 ,1,chr11 ,85713079,85713100,+ ,(TCCCC)n ,Simple_repeat ,Simple_repeat ,+
mm_br_e15_129884 ,1,chr11 ,53982060,53982081,- ,C-rich ,Low_complexity ,Low_complexity ,+
mm_br_e15_130337 ,1,chr14 ,114182233,114182254,- ,Lx3A ,LINE ,L1 ,+
mm_br_e15_132183 ,1,chr11 ,24065352,24065373,+ ,T-rich ,Low_complexity ,Low_complexity ,+
mm_br_e15_133167 ,1,chr12 ,104133562,104133583,- ,HAL1 ,LINE ,L1 ,+
mm_br_e15_133655 ,1,chr5 ,68967569,68967590,+ ,Lx6 ,LINE ,L1 ,-
mm_br_e15_134956 ,1,chr18 ,13146340,13146361,+ ,(C)n ,Simple_repeat ,Simple_repeat ,+
mm_br_e15_135565 ,1,chr3 ,95613899,95613920,- ,B2_Mm2 ,SINE ,B2 ,+
mm_br_e15_136354 ,1,chr14 ,85162502,85162523,+ ,AT_rich ,Low_complexity ,Low_complexity ,+
mm_br_e15_136356 ,1,chr19 ,51618390,51618411,+ ,L1Md_T ,LINE ,L1 ,-
mm_br_e15_136357 ,1,chr1 ,72452467,72452488,+ ,(TTTTTG)n ,Simple_repeat ,Simple_repeat ,+
mm_br_e15_136359 ,1,chr11 ,104595606,104595627,+ ,(T)n ,Simple_repeat ,Simple_repeat ,+
mm_br_e15_136360 ,1,chr14 ,15499367,15499388,+ ,L1_Mus4 ,LINE ,L1 ,-
mm_br_e15_136363 ,1,chr1 ,189282814,189282835,+ ,T-rich ,Low_complexity ,Low_complexity ,+
mm_br_e15_136364 ,1,chr1 ,95191210,95191231,+ ,L1Md_F2 ,LINE ,L1 ,-
mm_br_e15_136366 ,1,chr14 ,89397742,89397763,+ ,T-rich ,Low_complexity ,Low_complexity ,+
mm_br_e15_136372 ,1,chrX ,40334286,40334307,- ,Lx6 ,LINE ,L1 ,+
mm_br_e15_136376 ,1,chr1 ,78685601,78685622,+ ,B3 ,SINE ,B2 ,-
mm_br_e15_136378 ,1,chr1 ,63679061,63679082,+ ,T-rich ,Low_complexity ,Low_complexity ,+
mm_br_e15_136380 ,1,chr13 ,25107731,25107752,+ ,B1_Mur3 ,SINE ,Alu ,-
mm_br_e15_136381 ,1,chr11 ,84659505,84659526,- ,L1MC4 ,LINE ,L1 ,+
mm_br_e15_136383 ,1,chr16 ,52496654,52496675,+ ,CT-rich ,Low_complexity ,Low_complexity ,+
mm_br_e15_136389 ,1,chr14 ,47297626,47297647,+ ,B3 ,SINE ,B2 ,-
mm_br_e15_136391 ,1,chr4 ,10862723,10862744,+ ,ETnERV3-int ,LTR ,ERVK ,+
mm_br_e15_136410 ,1,chr14 ,22871457,22871478,+ ,T-rich ,Low_complexity ,Low_complexity ,+
mm_br_e15_136418 ,1,chr9 ,100760944,100760965,+ ,Lx9 ,LINE ,L1 ,-
mm_br_e15_136429 ,1,chr4 ,101703469,101703490,+ ,T-rich ,Low_complexity ,Low_complexity ,+
mm_br_e15_136444 ,1,chrX ,62941815,62941836,+ ,Lx6 ,LINE ,L1 ,-
mm_br_e15_136447 ,1,chr13 ,31714142,31714163,+ ,T-rich ,Low_complexity ,Low_complexity ,+
mm_br_e15_136448 ,1,chr3 ,60862204,60862225,- ,A-rich ,Low_complexity ,Low_complexity ,+
mm_br_e15_136453 ,1,chr9 ,100760944,100760965,+ ,Lx9 ,LINE ,L1 ,-
mm_br_e15_136454 ,1,chr11 ,87411533,87411554,+ ,B2_Mm1t ,SINE ,B2 ,-
mm_br_e15_136455 ,1,chr14 ,108317470,108317491,+ ,T-rich ,Low_complexity ,Low_complexity ,+
mm_br_e15_136457 ,1,chr14 ,89397742,89397763,+ ,T-rich ,Low_complexity ,Low_complexity ,+
mm_br_e15_136470 ,1,chr2 ,80213613,80213634,+ ,(TTC)n ,Simple_repeat ,Simple_repeat ,+
mm_br_e15_136472 ,1,chr3 ,60862204,60862225,- ,A-rich ,Low_complexity ,Low_complexity ,+
mm_br_e15_136477 ,1,chr1 ,8760765,8760786,+ ,ETnERV3-int ,LTR ,ERVK ,+
mm_br_e15_136499 ,1,chr17 ,37979973,37979994,- ,(GAAA)n ,Simple_repeat ,Simple_repeat ,+
mm_br_e15_136543 ,1,chr19 ,57636840,57636861,- ,GA-rich ,Low_complexity ,Low_complexity ,+
mm_br_e15_136553 ,1,chr3 ,152345861,152345882,+ ,(TTC)n ,Simple_repeat ,Simple_repeat ,+
mm_br_e15_136557 ,1,chr2 ,170698176,170698197,+ ,CT-rich ,Low_complexity ,Low_complexity ,+
mm_br_e15_136589 ,1,chr16 ,60979714,60979735,+ ,L1_Rod ,LINE ,L1 ,-
mm_br_e15_136599 ,1,chr18 ,74036003,74036024,- ,L1M5 ,LINE ,L1 ,+
mm_br_e15_136662 ,1,chr4 ,72173271,72173292,+ ,T-rich ,Low_complexity ,Low_complexity ,+
mm_br_e15_136721 ,1,chr2 ,48377594,48377615,+ ,Lx7 ,LINE ,L1 ,+
mm_br_e15_136722 ,1,chr3 ,31546160,31546181,+ ,(T)n ,Simple_repeat ,Simple_repeat ,+
mm_br_e15_136723 ,1,chr8 ,125153092,125153113,+ ,(T)n ,Simple_repeat ,Simple_repeat ,+
mm_br_e15_136725 ,1,chr5 ,81403338,81403359,+ ,(T)n ,Simple_repeat ,Simple_repeat ,+
mm_br_e15_136732 ,1,chr9 ,28139817,28139838,+ ,L1_Mus3 ,LINE ,L1 ,-
mm_br_e15_136734 ,1,chr7 ,55079739,55079760,+ ,T-rich ,Low_complexity ,Low_complexity ,+
mm_br_e15_136738 ,1,chrX ,62941815,62941836,+ ,Lx6 ,LINE ,L1 ,-
mm_br_e15_136740 ,1,chr1 ,78685601,78685622,+ ,B3 ,SINE ,B2 ,-
mm_br_e15_136742 ,1,chr2 ,130147661,130147682,+ ,L1M5 ,LINE ,L1 ,-
mm_br_e15_136749 ,1,chr4 ,23000396,23000417,+ ,L1_Mus1 ,LINE ,L1 ,-
mm_br_e15_136750 ,1,chr10 ,61624799,61624820,+ ,B4 ,SINE ,B4 ,-
mm_br_e15_136751 ,1,chr14 ,108317470,108317491,+ ,T-rich ,Low_complexity ,Low_complexity ,+
mm_br_e15_136753 ,1,chr9 ,61929887,61929908,+ ,B2_Mm2 ,SINE ,B2 ,-
mm_br_e15_136754 ,1,chr14 ,89397742,89397763,+ ,T-rich ,Low_complexity ,Low_complexity ,+
mm_br_e15_136861 ,1,chr14 ,94610841,94610862,+ ,L1_Mus2 ,LINE ,L1 ,-
mm_br_e15_136875 ,1,chr4 ,10862723,10862744,+ ,ETnERV3-int ,LTR ,ERVK ,+
mm_br_e15_136896 ,1,chr2 ,106393473,106393494,- ,RLTR11B ,LTR ,ERVK ,+
mm_br_e15_137159 ,1,chr7 ,122647117,122647138,+ ,CT-rich ,Low_complexity ,Low_complexity ,+
mm_br_e15_137214 ,1,chr1 ,8760765,8760786,+ ,ETnERV3-int ,LTR ,ERVK ,+
mm_br_e15_137215 ,1,chr4 ,10862723,10862744,+ ,ETnERV3-int ,LTR ,ERVK ,+
mm_br_e15_137453 ,1,chr13 ,25107731,25107752,+ ,B1_Mur3 ,SINE ,Alu ,-
mm_br_e15_137536 ,1,chr17 ,37979973,37979994,- ,(GAAA)n ,Simple_repeat ,Simple_repeat ,+
mm_br_e15_137838 ,1,chr14 ,94610841,94610862,+ ,L1_Mus2 ,LINE ,L1 ,-
mm_br_e15_137850 ,1,chr9 ,57882325,57882346,+ ,T-rich ,Low_complexity ,Low_complexity ,+
mm_br_e15_137856 ,1,chr14 ,108317470,108317491,+ ,T-rich ,Low_complexity ,Low_complexity ,+
mm_br_e15_137866 ,1,chr4 ,10862723,10862744,+ ,ETnERV3-int ,LTR ,ERVK ,+
mm_br_e15_137876 ,1,chr1 ,168678843,168678864,- ,L1MA9 ,LINE ,L1 ,+
mm_br_e15_137955 ,1,chr11 ,83168332,83168353,+ ,(TTTTTG)n ,Simple_repeat ,Simple_repeat ,+
mm_br_e15_137960 ,1,chr7 ,52990072,52990093,+ ,T-rich ,Low_complexity ,Low_complexity ,+
mm_br_e15_137993 ,1,chr19 ,37001123,37001144,+ ,(T)n ,Simple_repeat ,Simple_repeat ,+
mm_br_e15_138316 ,1,chr4 ,72173271,72173292,+ ,T-rich ,Low_complexity ,Low_complexity ,+
mm_br_e15_138334 ,1,chr1 ,63679061,63679082,+ ,T-rich ,Low_complexity ,Low_complexity ,+
mm_br_e15_138340 ,1,chr7 ,12521835,12521856,+ ,(TTTC)n ,Simple_repeat ,Simple_repeat ,+
mm_br_e15_138347 ,1,chr14 ,89397742,89397763,+ ,T-rich ,Low_complexity ,Low_complexity ,+
mm_br_e15_138679 ,1,chr15 ,45735889,45735910,+ ,(T)n ,Simple_repeat ,Simple_repeat ,+
mm_br_e15_138771 ,1,chrX ,62941815,62941836,+ ,Lx6 ,LINE ,L1 ,-
mm_br_e15_138773 ,1,chr5 ,37539128,37539149,+ ,L1MEg ,LINE ,L1 ,-
mm_br_e15_138776 ,1,chr1 ,63679061,63679082,+ ,T-rich ,Low_complexity ,Low_complexity ,+
mm_br_e15_138847 ,1,chr14 ,89397742,89397763,+ ,T-rich ,Low_complexity ,Low_complexity ,+
mm_br_e15_138848 ,1,chr14 ,47297626,47297647,+ ,B3 ,SINE ,B2 ,-
mm_br_e15_138885 ,1,chrY_random ,56966269,56966290,+ ,Lx5 ,LINE ,L1 ,-
mm_br_e15_138886 ,1,chr13 ,56782343,56782364,- ,L1MD ,LINE ,L1 ,+
mm_br_e15_138888 ,1,chr16 ,36119803,36119824,+ ,MYSERV16_I-int ,LTR ,ERVK ,+
mm_br_e15_138891 ,1,chr6 ,66625257,66625278,- ,(A)n ,Simple_repeat ,Simple_repeat ,+
mm_br_e15_138901 ,1,chr16 ,96967987,96968008,+ ,T-rich ,Low_complexity ,Low_complexity ,+
mm_br_e15_139014 ,1,chr9 ,107925288,107925309,+ ,(T)n ,Simple_repeat ,Simple_repeat ,+
mm_br_e15_139420 ,1,chr10 ,56988770,56988791,+ ,Lx3_Mus ,LINE ,L1 ,-
mm_br_e15_139422 ,1,chr4 ,93704044,93704065,- ,Lx3_Mus ,LINE ,L1 ,+
mm_br_e15_139867 ,1,chr12 ,26891438,26891459,+ ,T-rich ,Low_complexity ,Low_complexity ,+
mm_br_e15_139892 ,1,chrX ,39742694,39742715,- ,L1Md_T ,LINE ,L1 ,+
mm_br_e15_140192 ,1,chr1 ,121148817,121148838,- ,MTD ,LTR ,MaLR ,+
mm_br_e15_140288 ,1,chrX ,63272707,63272728,+ ,L1Md_A ,LINE ,L1 ,-
mm_br_e15_140295 ,1,chr17 ,78641550,78641571,+ ,(CTTTG)n ,Simple_repeat ,Simple_repeat ,+
mm_br_e15_140563 ,1,chr12 ,92060661,92060682,- ,MTD ,LTR ,MaLR ,-
mm_br_e15_143871 ,1,chr18 ,47214613,47214634,+ ,(T)n ,Simple_repeat ,Simple_repeat ,+
mm_br_e15_143874 ,1,chr7 ,79752219,79752240,+ ,CT-rich ,Low_complexity ,Low_complexity ,+
mm_br_e15_143876 ,1,chr6 ,80748392,80748413,- ,GA-rich ,Low_complexity ,Low_complexity ,+
mm_br_e15_143996 ,1,chr16 ,71251170,71251191,+ ,(TTTG)n ,Simple_repeat ,Simple_repeat ,+
mm_br_e15_144094 ,1,chr10 ,52619830,52619851,+ ,(T)n ,Simple_repeat ,Simple_repeat ,+
mm_br_e15_144162 ,1,chr4 ,137129864,137129885,+ ,B2_Mm1t ,SINE ,B2 ,+
mm_br_e15_144194 ,1,chr2 ,90225515,90225536,+ ,RMER16-int ,LTR ,ERVK ,+
mm_br_e15_144360 ,1,chr16 ,10288894,10288915,- ,G-rich ,Low_complexity ,Low_complexity ,+
mm_br_e15_144362 ,1,chr10 ,114527857,114527878,- ,A-rich ,Low_complexity ,Low_complexity ,+
mm_br_e15_144372 ,1,chr10 ,104928956,104928977,- ,A-rich ,Low_complexity ,Low_complexity ,+
mm_br_e15_144562 ,1,chr16 ,54588673,54588694,+ ,Lx5 ,LINE ,L1 ,+
mm_br_e15_144579 ,1,chr7 ,27492309,27492330,+ ,ETnERV-int ,LTR ,ERVK ,-
mm_br_e15_144636 ,1,chr14 ,110419425,110419446,+ ,Lx6 ,LINE ,L1 ,+
mm_br_e15_144637 ,1,chr11 ,87081981,87082002,+ ,(A)n ,Simple_repeat ,Simple_repeat ,+
mm_br_e15_144651 ,1,chr2 ,76643803,76643824,- ,B1_Mus1 ,SINE ,Alu ,-
mm_br_e15_144660 ,1,chr7 ,91202829,91202850,+ ,(A)n ,Simple_repeat ,Simple_repeat ,+
mm_br_e15_144693 ,1,chr7 ,27492309,27492330,+ ,ETnERV-int ,LTR ,ERVK ,-
mm_br_e15_144917 ,1,chr15 ,4919422,4919443,+ ,(T)n ,Simple_repeat ,Simple_repeat ,+
mm_br_e15_145640 ,1,chrX ,6626248,6626269,- ,L1MA6 ,LINE ,L1 ,+
mm_br_e15_145698 ,1,chr9 ,71242939,71242960,+ ,AT_rich ,Low_complexity ,Low_complexity ,+
mm_br_e15_145704 ,1,chr17 ,64625426,64625447,+ ,(A)n ,Simple_repeat ,Simple_repeat ,+
mm_br_e15_145706 ,1,chr16 ,61328694,61328715,- ,Lx3A ,LINE ,L1 ,-
mm_br_e15_145859 ,1,chr13 ,43040390,43040411,- ,RMER17D2 ,LTR ,ERVK ,-
mm_br_e15_146106 ,1,chr1 ,8760765,8760786,+ ,ETnERV3-int ,LTR ,ERVK ,+
mm_br_e15_146374 ,1,chr5 ,141218761,141218782,+ ,B2_Mm2 ,SINE ,B2 ,-
mm_br_e15_146379 ,1,chrX ,11274795,11274816,- ,B3 ,SINE ,B2 ,+
mm_br_e15_146706 ,1,chr7 ,19607011,19607032,+ ,(T)n ,Simple_repeat ,Simple_repeat ,+
mm_br_e15_147191 ,1,chrX ,81948921,81948942,+ ,L1MDa ,LINE ,L1 ,-
mm_br_e15_147214 ,1,chr2 ,120231164,120231185,+ ,T-rich ,Low_complexity ,Low_complexity ,+
mm_br_e15_149795 ,1,chr8 ,111988827,111988848,- ,A-rich ,Low_complexity ,Low_complexity ,+
mm_br_e15_149796 ,1,chr7 ,57789885,57789906,+ ,L1Md_T ,LINE ,L1 ,-
mm_br_e15_149797 ,1,chr19 ,49553388,49553409,+ ,L1_Mus3 ,LINE ,L1 ,-
mm_br_e15_149799 ,1,chr10 ,18856845,18856866,- ,L1Md_T ,LINE ,L1 ,+
mm_br_e15_150284 ,1,chr14 ,12818847,12818868,+ ,(TTC)n ,Simple_repeat ,Simple_repeat ,+
mm_br_e15_150286 ,1,chr4 ,93796195,93796216,- ,Lx7 ,LINE ,L1 ,-
mm_br_e15_150291 ,1,chr4 ,61956542,61956563,+ ,CT-rich ,Low_complexity ,Low_complexity ,+
mm_br_e15_150299 ,1,chr3 ,102282724,102282745,- ,GA-rich ,Low_complexity ,Low_complexity ,+
mm_br_e15_150301 ,1,chr1 ,122176456,122176477,- ,(GAA)n ,Simple_repeat ,Simple_repeat ,+
mm_br_e15_150302 ,1,chr15 ,7703174,7703195,- ,(GAAA)n ,Simple_repeat ,Simple_repeat ,+
mm_br_e15_150341 ,1,chr6 ,12796824,12796845,- ,Lx9 ,LINE ,L1 ,+
mm_br_e15_150554 ,1,chr11 ,78597708,78597729,- ,PB1D10 ,SINE ,Alu ,-
mm_br_e15_150614 ,1,chr7 ,27492309,27492330,+ ,ETnERV-int ,LTR ,ERVK ,-
mm_br_e15_150663 ,1,chr13 ,91246552,91246573,- ,RMER1B ,Other ,Other ,+
mm_br_e15_150695 ,1,chr2 ,76643803,76643824,- ,B1_Mus1 ,SINE ,Alu ,-
mm_br_e15_150731 ,1,chr7 ,91202829,91202850,+ ,(A)n ,Simple_repeat ,Simple_repeat ,+
mm_br_e15_150769 ,1,chr19 ,15807835,15807856,+ ,(CAAAA)n ,Simple_repeat ,Simple_repeat ,+
mm_br_e15_150812 ,1,chr9 ,9396943,9396964,+ ,B1_Mus1 ,SINE ,Alu ,+
mm_br_e15_150944 ,1,chr10 ,34318087,34318108,+ ,(TTCTCC)n ,Simple_repeat ,Simple_repeat ,+
mm_br_e15_150946 ,1,chr1 ,20664235,20664256,+ ,AT_rich ,Low_complexity ,Low_complexity ,+
mm_br_e15_151035 ,1,chr7 ,27492309,27492330,+ ,ETnERV-int ,LTR ,ERVK ,-
mm_br_e15_151038 ,1,chr11 ,109408914,109408935,+ ,L1MEg ,LINE ,L1 ,-
mm_br_e15_151087 ,1,chr2 ,78200834,78200855,+ ,AT_rich ,Low_complexity ,Low_complexity ,+
mm_br_e15_151114 ,1,chr11 ,32658661,32658682,+ ,B2_Mm2 ,SINE ,B2 ,+
mm_br_e15_151324 ,1,chr1 ,78389209,78389230,+ ,PB1D10 ,SINE ,Alu ,+
mm_br_e15_151545 ,1,chrY ,2656847,2656868,+ ,MMERVK10C-int ,LTR ,ERVK ,+
mm_br_e15_151550 ,1,chr1 ,168526677,168526698,+ ,IAPEY3-int ,LTR ,ERVK ,+
mm_br_e15_151569 ,1,chr10 ,16321097,16321118,+ ,(A)n ,Simple_repeat ,Simple_repeat ,+
mm_br_e15_151601 ,1,chr7 ,148594047,148594068,+ ,B2_Mm2 ,SINE ,B2 ,+
mm_br_e15_151602 ,1,chr12 ,25649018,25649039,- ,T-rich ,Low_complexity ,Low_complexity ,+
mm_br_e15_151603 ,1,chr3 ,140890934,140890955,- ,MTD ,LTR ,MaLR ,-
mm_br_e15_151604 ,1,chr16 ,17275556,17275577,+ ,(A)n ,Simple_repeat ,Simple_repeat ,+
mm_br_e15_151627 ,1,chr13 ,91246552,91246573,- ,RMER1B ,Other ,Other ,+
mm_br_e15_151661 ,1,chr2 ,181131533,181131554,+ ,B1_Mur3 ,SINE ,Alu ,+
mm_br_e15_151702 ,1,chr9 ,9396943,9396964,+ ,B1_Mus1 ,SINE ,Alu ,+
mm_br_e15_151728 ,1,chr13 ,85915889,85915910,+ ,A-rich ,Low_complexity ,Low_complexity ,+
mm_br_e15_151762 ,1,chr13 ,98836897,98836918,+ ,(CAAAA)n ,Simple_repeat ,Simple_repeat ,+
mm_br_e15_151775 ,1,chr4 ,113243341,113243362,+ ,MurERV4-int ,LTR ,ERVK ,-
mm_br_e15_151776 ,1,chr6 ,103054357,103054378,+ ,B3 ,SINE ,B2 ,-
mm_br_e15_151777 ,1,chr17_random ,143957,143978,+ ,A-rich ,Low_complexity ,Low_complexity ,+
mm_br_e15_151851 ,1,chr15 ,65986468,65986489,- ,(TTTG)n ,Simple_repeat ,Simple_repeat ,+
mm_br_e15_151856 ,1,chr4 ,14736282,14736303,+ ,(CAAA)n ,Simple_repeat ,Simple_repeat ,+
mm_br_e15_151868 ,1,chr11 ,103007357,103007378,- ,B2_Mm1t ,SINE ,B2 ,-
mm_br_e15_151873 ,1,chr14 ,110419425,110419446,+ ,Lx6 ,LINE ,L1 ,+
mm_br_e15_152002 ,1,chr16 ,26020243,26020264,- ,MTC ,LTR ,MaLR ,+
mm_br_e15_152007 ,1,chr6 ,57460141,57460162,+ ,AT_rich ,Low_complexity ,Low_complexity ,+
mm_br_e15_152008 ,1,chr2 ,37376271,37376292,- ,AT_rich ,Low_complexity ,Low_complexity ,+
mm_br_e15_152086 ,1,chr1 ,20664238,20664259,+ ,AT_rich ,Low_complexity ,Low_complexity ,+
mm_br_e15_152172 ,1,chr8 ,35027316,35027337,+ ,AT_rich ,Low_complexity ,Low_complexity ,+
mm_br_e15_152197 ,1,chr7 ,27492309,27492330,+ ,ETnERV-int ,LTR ,ERVK ,-
mm_br_e15_152199 ,1,chr7 ,112204453,112204474,- ,B1_Mus1 ,SINE ,Alu ,-
mm_br_e15_152270 ,1,chr7 ,27492309,27492330,+ ,ETnERV-int ,LTR ,ERVK ,-
mm_br_e15_152303 ,1,chr10 ,34318083,34318104,+ ,(TTCTCC)n ,Simple_repeat ,Simple_repeat ,+
mm_br_e15_152339 ,1,chr13 ,17403543,17403564,+ ,RMER15-int ,LTR ,ERVL ,-
mm_br_e15_152340 ,1,chrX ,149029947,149029968,- ,Lx7 ,LINE ,L1 ,-
mm_br_e15_152354 ,1,chr7 ,27492309,27492330,+ ,ETnERV-int ,LTR ,ERVK ,-
mm_br_e15_152357 ,1,chr7 ,27492309,27492330,+ ,ETnERV-int ,LTR ,ERVK ,-
mm_br_e15_152432 ,1,chr15 ,24118748,24118769,+ ,B3A ,SINE ,B2 ,-
mm_br_e15_152518 ,1,chr3 ,87871719,87871740,+ ,Tigger13a ,DNA ,MER2_type ,-
mm_br_e15_152520 ,1,chr2 ,76643803,76643824,- ,B1_Mus1 ,SINE ,Alu ,-
mm_br_e15_152552 ,1,chr9 ,99597179,99597200,+ ,B2_Mm2 ,SINE ,B2 ,-
mm_br_e15_152558 ,1,chr2 ,168733684,168733705,+ ,(TTC)n ,Simple_repeat ,Simple_repeat ,+
mm_br_e15_152594 ,1,chr1 ,78389209,78389230,+ ,PB1D10 ,SINE ,Alu ,+
mm_br_e15_152647 ,1,chr4 ,99246714,99246735,+ ,PB1D7 ,SINE ,Alu ,+
mm_br_e15_152677 ,1,chr13 ,44112627,44112648,- ,RMER5 ,LTR ,ERV1 ,+
mm_br_e15_152680 ,1,chrY ,2656847,2656868,+ ,MMERVK10C-int ,LTR ,ERVK ,+
mm_br_e15_152681 ,1,chr3 ,87871719,87871740,+ ,Tigger13a ,DNA ,MER2_type ,-
mm_br_e15_152694 ,1,chr10 ,16321097,16321118,+ ,(A)n ,Simple_repeat ,Simple_repeat ,+
mm_br_e15_152712 ,1,chr7 ,66134668,66134689,+ ,L1_Rod ,LINE ,L1 ,+
mm_br_e15_152721 ,1,chr2 ,90882526,90882547,+ ,ID_B1 ,SINE ,B4 ,+
mm_br_e15_152723 ,1,chr11 ,80512517,80512538,+ ,B1F2 ,SINE ,Alu ,+
mm_br_e15_152781 ,1,chr13 ,91246552,91246573,- ,RMER1B ,Other ,Other ,+
mm_br_e15_152820 ,1,chr19 ,47670292,47670313,- ,L1MB3 ,LINE ,L1 ,-
mm_br_e15_152898 ,1,chr6 ,21489839,21489860,+ ,(TTC)n ,Simple_repeat ,Simple_repeat ,+
mm_br_e15_152908 ,1,chr12 ,30007027,30007048,+ ,(A)n ,Simple_repeat ,Simple_repeat ,+
mm_br_e15_152933 ,1,chrX ,69158180,69158201,+ ,(CAAAA)n ,Simple_repeat ,Simple_repeat ,+
mm_br_e15_152936 ,1,chr2 ,37376271,37376292,- ,AT_rich ,Low_complexity ,Low_complexity ,+
mm_br_e15_152946 ,1,chr4 ,121851985,121852006,+ ,L1_Mus1 ,LINE ,L1 ,+
mm_br_e15_152997 ,1,chr4 ,74538098,74538119,+ ,(GAAA)n ,Simple_repeat ,Simple_repeat ,+
mm_br_e15_153013 ,1,chr8 ,73472647,73472668,- ,(TTTC)n ,Simple_repeat ,Simple_repeat ,+
mm_br_e15_153109 ,1,chr3 ,43561787,43561808,+ ,Lx5 ,LINE ,L1 ,+
mm_br_e15_153125 ,1,chr2 ,76643803,76643824,- ,B1_Mus1 ,SINE ,Alu ,-
mm_br_e15_153140 ,1,chr16 ,24341770,24341791,+ ,AT_rich ,Low_complexity ,Low_complexity ,+
mm_br_e15_153145 ,1,chr4 ,121851985,121852006,+ ,L1_Mus1 ,LINE ,L1 ,+
mm_br_e15_153162 ,1,chr13 ,40752241,40752262,- ,(T)n ,Simple_repeat ,Simple_repeat ,+
mm_br_e15_153166 ,1,chr4 ,149230391,149230412,+ ,(A)n ,Simple_repeat ,Simple_repeat ,+
mm_br_e15_153182 ,1,chr9 ,112731124,112731145,+ ,RMER15 ,LTR ,ERVL ,+
mm_br_e15_153228 ,1,chr2 ,34611678,34611699,+ ,B1_Mur3 ,SINE ,Alu ,+
mm_br_e15_153280 ,1,chr1 ,20664238,20664259,+ ,AT_rich ,Low_complexity ,Low_complexity ,+
mm_br_e15_153288 ,1,chr13 ,18454246,18454267,+ ,T-rich ,Low_complexity ,Low_complexity ,+
mm_br_e15_153291 ,1,chr2 ,17165799,17165820,+ ,AT_rich ,Low_complexity ,Low_complexity ,+
mm_br_e15_153293 ,1,chr1 ,85228149,85228170,+ ,B2_Mm2 ,SINE ,B2 ,-
mm_br_e15_153294 ,1,chr10 ,114527857,114527878,- ,A-rich ,Low_complexity ,Low_complexity ,+
mm_br_e15_153297 ,1,chr11 ,82777466,82777487,- ,B2_Mm1a ,SINE ,B2 ,+
mm_br_e15_153299 ,1,chr17 ,51603534,51603555,+ ,AT_rich ,Low_complexity ,Low_complexity ,+
mm_br_e15_153300 ,1,chr7 ,145554602,145554623,+ ,AT_rich ,Low_complexity ,Low_complexity ,+
mm_br_e15_153301 ,1,chr18 ,49931863,49931884,+ ,MTD ,LTR ,MaLR ,-
mm_br_e15_153302 ,1,chr9 ,78182791,78182812,+ ,B2_Mm1a ,SINE ,B2 ,+
mm_br_e15_153306 ,1,chr16 ,47043736,47043757,+ ,Lx2A ,LINE ,L1 ,+
mm_br_e15_153343 ,1,chr15 ,51009983,51010004,- ,T-rich ,Low_complexity ,Low_complexity ,+
mm_br_e15_153344 ,1,chr18 ,73922791,73922812,+ ,B2_Mm1t ,SINE ,B2 ,+
mm_br_e15_153350 ,1,chrX ,97641269,97641290,+ ,L1_Rod ,LINE ,L1 ,-
mm_br_e15_153351 ,1,chr12 ,99065608,99065629,+ ,L1Md_T ,LINE ,L1 ,+
mm_br_e15_153359 ,1,chr9 ,20917639,20917660,- ,B2_Mm2 ,SINE ,B2 ,+
mm_br_e15_153360 ,1,chr13 ,116528408,116528429,+ ,AT_rich ,Low_complexity ,Low_complexity ,+
mm_br_e15_153362 ,1,chr5 ,143658832,143658853,+ ,B2_Mm2 ,SINE ,B2 ,-
mm_br_e15_153382 ,1,chr16 ,20811855,20811876,- ,RMER4A ,LTR ,ERVK ,-
mm_br_e15_153389 ,1,chr4 ,78616344,78616365,- ,(T)n ,Simple_repeat ,Simple_repeat ,+
mm_br_e15_153392 ,1,chr7 ,52418917,52418938,- ,AT_rich ,Low_complexity ,Low_complexity ,+
mm_br_e15_153393 ,1,chr3 ,66910938,66910959,+ ,B2_Mm2 ,SINE ,B2 ,-
mm_br_e15_153395 ,1,chr7 ,37693661,37693682,+ ,B3A ,SINE ,B2 ,-
mm_br_e15_153396 ,1,chr13 ,102041894,102041915,+ ,A-rich ,Low_complexity ,Low_complexity ,+
mm_br_e15_153397 ,1,chr7 ,121722770,121722791,+ ,L1MD3 ,LINE ,L1 ,-
mm_br_e15_153398 ,1,chr1 ,42681174,42681195,+ ,AT_rich ,Low_complexity ,Low_complexity ,+
mm_br_e15_153399 ,1,chr9 ,72005203,72005224,+ ,AT_rich ,Low_complexity ,Low_complexity ,+
mm_br_e15_153425 ,1,chr11 ,7169306,7169327,- ,L1M2 ,LINE ,L1 ,-
mm_br_e15_153450 ,1,chr14 ,52273092,52273113,+ ,(A)n ,Simple_repeat ,Simple_repeat ,+
mm_br_e15_153457 ,1,chr4 ,90412879,90412900,+ ,ORR1E ,LTR ,MaLR ,-
mm_br_e15_153459 ,1,chr8 ,49960931,49960952,- ,MER58B ,DNA ,MER1_type ,-
mm_br_e15_153477 ,1,chr12 ,89801977,89801998,+ ,B1_Mus1 ,SINE ,Alu ,+
mm_br_e15_153478 ,1,chr3 ,22482964,22482985,+ ,Lx5 ,LINE ,L1 ,-
mm_br_e15_153481 ,1,chr15 ,57715788,57715809,- ,B1_Mm ,SINE ,Alu ,-
mm_br_e15_153503 ,1,chr11 ,53522625,53522646,- ,ORR1B1-int ,LTR ,MaLR ,-
mm_br_e15_153509 ,1,chr4 ,119099539,119099560,+ ,L1M4 ,LINE ,L1 ,+
mm_br_e15_153511 ,1,chr2 ,40361025,40361046,+ ,RMER6A ,LTR ,ERVK ,+
mm_br_e15_153528 ,1,chr7 ,127750042,127750063,+ ,AT_rich ,Low_complexity ,Low_complexity ,+
mm_br_e15_153585 ,1,chrX ,131090666,131090687,+ ,(A)n ,Simple_repeat ,Simple_repeat ,+
mm_br_e15_153622 ,1,chr2 ,5842423,5842444,+ ,B1_Mur1 ,SINE ,Alu ,+
mm_br_e15_153651 ,1,chr6 ,141952573,141952594,+ ,(CAAAA)n ,Simple_repeat ,Simple_repeat ,+
mm_br_e15_153652 ,1,chr17 ,3157961,3157982,+ ,(A)n ,Simple_repeat ,Simple_repeat ,+
mm_br_e15_153857 ,1,chr12 ,81273304,81273325,+ ,(A)n ,Simple_repeat ,Simple_repeat ,+
mm_br_e15_153864 ,1,chr14 ,12049477,12049498,+ ,Tigger7 ,DNA ,MER2_type ,-
mm_br_e15_153866 ,1,chr16 ,61905821,61905842,- ,Lx7 ,LINE ,L1 ,-
mm_br_e15_153867 ,1,chr2 ,38300990,38301011,- ,L1MEf ,LINE ,L1 ,-
mm_br_e15_153882 ,1,chr2 ,28979822,28979843,+ ,(A)n ,Simple_repeat ,Simple_repeat ,+
mm_br_e15_153891 ,1,chr9 ,100997833,100997854,+ ,(TTTTTA)n ,Simple_repeat ,Simple_repeat ,+
mm_br_e15_154191 ,1,chr13 ,103032762,103032783,- ,L1M4 ,LINE ,L1 ,-
mm_br_e15_154235 ,1,chr2 ,105003235,105003256,+ ,(T)n ,Simple_repeat ,Simple_repeat ,+
mm_br_e15_154236 ,1,chr18 ,88449384,88449405,+ ,(T)n ,Simple_repeat ,Simple_repeat ,+
mm_br_e15_154250 ,1,chr15 ,95597665,95597686,+ ,B2_Mm1a ,SINE ,B2 ,-
mm_br_e15_154264 ,1,chr4 ,129797096,129797117,+ ,B2_Mm2 ,SINE ,B2 ,-
mm_br_e15_154265 ,1,chr12 ,119351454,119351475,+ ,AT_rich ,Low_complexity ,Low_complexity ,+
mm_br_e15_154266 ,1,chr12 ,109837721,109837742,+ ,AT_rich ,Low_complexity ,Low_complexity ,+
mm_br_e15_154270 ,1,chr19 ,22020665,22020686,- ,A-rich ,Low_complexity ,Low_complexity ,+
mm_br_e15_154294 ,1,chr18 ,40264968,40264989,- ,L1Md_F3 ,LINE ,L1 ,+
mm_br_e15_154380 ,1,chr9 ,118874395,118874416,+ ,B2_Mm2 ,SINE ,B2 ,-
mm_br_e15_154384 ,1,chr5 ,14750927,14750948,- ,AT_rich ,Low_complexity ,Low_complexity ,+
mm_br_e15_154386 ,1,chr4 ,129463417,129463438,- ,B2_Mm2 ,SINE ,B2 ,-
mm_br_e15_154390 ,1,chr5 ,125654652,125654673,- ,AT_rich ,Low_complexity ,Low_complexity ,+
mm_br_e15_154391 ,1,chrX ,120424699,120424720,- ,RMER1B ,Other ,Other ,-
mm_br_e15_154393 ,1,chr17 ,52917984,52918005,+ ,AT_rich ,Low_complexity ,Low_complexity ,+
mm_br_e15_154395 ,1,chr8 ,56012996,56013017,+ ,AT_rich ,Low_complexity ,Low_complexity ,+
mm_br_e15_154396 ,1,chr9 ,110933061,110933082,+ ,B2_Mm2 ,SINE ,B2 ,+
mm_br_e15_154397 ,1,chr17 ,85173564,85173585,+ ,AT_rich ,Low_complexity ,Low_complexity ,+
mm_br_e15_154430 ,1,chrX ,102290295,102290316,+ ,L1MA4 ,LINE ,L1 ,+
mm_br_e15_154433 ,1,chr2 ,127998994,127999015,+ ,(A)n ,Simple_repeat ,Simple_repeat ,+
mm_br_e15_154562 ,1,chr10 ,102842067,102842088,+ ,L1VL2 ,LINE ,L1 ,-
mm_br_e15_154709 ,1,chr12 ,112197432,112197453,+ ,L1M2 ,LINE ,L1 ,-
mm_br_e15_154721 ,1,chr18 ,14687391,14687412,- ,L1Md_F3 ,LINE ,L1 ,+
mm_br_e15_154722 ,1,chr18 ,26597281,26597302,+ ,Lx9 ,LINE ,L1 ,-
mm_br_e15_154724 ,1,chr16 ,19722565,19722586,+ ,MIRb ,SINE ,MIR ,+
mm_br_e15_154758 ,1,chr6 ,37175949,37175970,+ ,A-rich ,Low_complexity ,Low_complexity ,+
mm_br_e15_154759 ,1,chr6 ,18209635,18209656,+ ,T-rich ,Low_complexity ,Low_complexity ,+
mm_br_e15_154862 ,1,chr5 ,72961872,72961893,- ,MMERGLN-int ,LTR ,ERV1 ,+
mm_br_e15_154865 ,1,chr7 ,134975761,134975782,+ ,AT_rich ,Low_complexity ,Low_complexity ,+
mm_br_e15_154874 ,1,chr4 ,129620894,129620915,- ,B3A ,SINE ,B2 ,-
mm_br_e15_154888 ,1,chr5 ,101753540,101753561,+ ,AT_rich ,Low_complexity ,Low_complexity ,+
mm_br_e15_154898 ,1,chr13 ,58593006,58593027,- ,(TTTTTG)n ,Simple_repeat ,Simple_repeat ,+
mm_br_e15_154926 ,1,chr17 ,15569739,15569760,- ,AT_rich ,Low_complexity ,Low_complexity ,+
mm_br_e15_155479 ,1,chr5 ,41359155,41359176,+ ,(CAAAA)n ,Simple_repeat ,Simple_repeat ,+
mm_br_e15_155511 ,1,chr2 ,9743170,9743191,+ ,A-rich ,Low_complexity ,Low_complexity ,+
mm_br_e15_155590 ,1,chr17 ,39885974,39885995,- ,IAPEy-int ,LTR ,ERVK ,-
mm_br_e15_155672 ,1,chr5 ,149938571,149938592,+ ,(CAAAA)n ,Simple_repeat ,Simple_repeat ,+
mm_br_e15_155712 ,1,chr13 ,79679730,79679751,+ ,ORR1D2-int ,LTR ,MaLR ,-
mm_br_e15_155721 ,1,chr19 ,24056429,24056450,+ ,AT_rich ,Low_complexity ,Low_complexity ,+
mm_br_e15_155756 ,1,chr11 ,36403855,36403876,- ,AT_rich ,Low_complexity ,Low_complexity ,+
mm_br_e15_155773 ,1,chr1 ,94203938,94203959,+ ,ORR1E-int ,LTR ,MaLR ,-
mm_br_e15_155774 ,1,chr14 ,58154563,58154584,+ ,MER5B ,DNA ,MER1_type ,+
mm_br_e15_156230 ,1,chrX ,38175066,38175087,- ,RLTR19-int ,LTR ,ERVK ,-
mm_br_e15_156434 ,1,chr2 ,70408021,70408042,+ ,MER102a ,DNA ,MER1_type ,+
mm_br_e15_156699 ,1,chrX ,114838378,114838399,+ ,L1_Mur2 ,LINE ,L1 ,+
mm_br_e15_156963 ,1,chr14 ,17510791,17510812,+ ,(CAAA)n ,Simple_repeat ,Simple_repeat ,+
mm_br_e15_156966 ,1,chr1 ,196926728,196926749,- ,(TTTG)n ,Simple_repeat ,Simple_repeat ,+
mm_br_e15_157391 ,1,chr19 ,47670292,47670313,- ,L1MB3 ,LINE ,L1 ,-
mm_br_e15_157544 ,1,chr7 ,6714330,6714351,+ ,(CAAA)n ,Simple_repeat ,Simple_repeat ,+
mm_br_e15_157714 ,1,chr6 ,4826653,4826674,- ,MTD ,LTR ,MaLR ,-
mm_br_e15_157876 ,1,chr1 ,61449604,61449625,+ ,L1M6 ,LINE ,L1 ,+
mm_br_e15_158008 ,1,chrX ,146593231,146593252,+ ,B1_Mus1 ,SINE ,Alu ,-
mm_br_e15_158095 ,1,chr11 ,116668289,116668310,+ ,(A)n ,Simple_repeat ,Simple_repeat ,+
mm_br_e15_158102 ,1,chr2 ,151829553,151829574,- ,L1M5 ,LINE ,L1 ,-
mm_br_e15_158194 ,1,chr16 ,31909991,31910012,+ ,(A)n ,Simple_repeat ,Simple_repeat ,+
mm_br_e15_158310 ,1,chr18 ,61785164,61785185,+ ,B1F ,SINE ,Alu ,+
mm_br_e15_158347 ,1,chr3 ,6615965,6615986,+ ,(A)n ,Simple_repeat ,Simple_repeat ,+
mm_br_e15_158447 ,1,chr14 ,93276978,93276999,- ,AT_rich ,Low_complexity ,Low_complexity ,+
mm_br_e15_158679 ,1,chr18 ,50964449,50964470,+ ,L1_Mur3 ,LINE ,L1 ,+
mm_br_e15_158685 ,1,chr10 ,62448192,62448213,+ ,B1_Mur2 ,SINE ,Alu ,+
mm_br_e15_158817 ,1,chr16 ,34235498,34235519,+ ,(A)n ,Simple_repeat ,Simple_repeat ,+
mm_br_e15_159022 ,1,chr17 ,89924815,89924836,- ,B1_Mus1 ,SINE ,Alu ,-
mm_br_e15_159055 ,1,chr11 ,23588027,23588048,+ ,B1F1 ,SINE ,Alu ,+
mm_br_e15_159308 ,1,chr2 ,132036986,132037007,- ,Lx8 ,LINE ,L1 ,+
mm_br_e15_159478 ,1,chr15 ,36179529,36179550,+ ,B1_Mus1 ,SINE ,Alu ,+
mm_br_e15_159479 ,1,chr9 ,43382886,43382907,+ ,(A)n ,Simple_repeat ,Simple_repeat ,+
mm_br_e15_159725 ,1,chr15 ,37751418,37751439,+ ,B4A ,SINE ,B4 ,+
mm_br_e15_159728 ,1,chr9 ,69191298,69191319,+ ,L1ME4a ,LINE ,L1 ,-
mm_br_e15_159758 ,1,chr19 ,41582530,41582551,+ ,PB1D9 ,SINE ,Alu ,+
mm_br_e15_159770 ,1,chr7 ,90946805,90946826,+ ,(A)n ,Simple_repeat ,Simple_repeat ,+
mm_br_e15_159771 ,1,chrX ,28196552,28196573,+ ,RLTR21 ,LTR ,ERVK ,+
mm_br_e15_159807 ,1,chr11 ,114770566,114770587,+ ,AT_rich ,Low_complexity ,Low_complexity ,+
mm_br_e15_159809 ,1,chr16 ,63067683,63067704,+ ,MTC ,LTR ,MaLR ,-
mm_br_e15_160084 ,1,chr14 ,67638455,67638476,+ ,(A)n ,Simple_repeat ,Simple_repeat ,+
mm_br_e15_160538 ,1,chr11 ,78597708,78597729,- ,PB1D10 ,SINE ,Alu ,-
mm_br_e15_160586 ,1,chr8 ,28045259,28045280,+ ,L1ME1 ,LINE ,L1 ,+
mm_br_e15_160681 ,1,chrX ,69158180,69158201,+ ,(CAAAA)n ,Simple_repeat ,Simple_repeat ,+
mm_br_e15_160682 ,1,chr16 ,26020243,26020264,- ,MTC ,LTR ,MaLR ,+
mm_br_e15_160711 ,1,chr3 ,31089146,31089167,+ ,B1_Mur4 ,SINE ,Alu ,+
mm_br_e15_160737 ,1,chr1 ,10455938,10455959,- ,L1M2 ,LINE ,L1 ,-
mm_br_e15_160740 ,1,chr4 ,3367161,3367182,+ ,Lx6 ,LINE ,L1 ,+
mm_br_e15_160760 ,1,chr15 ,97371635,97371656,- ,AT_rich ,Low_complexity ,Low_complexity ,+
mm_br_e15_160762 ,1,chr5 ,101091926,101091947,+ ,B1F2 ,SINE ,Alu ,+
mm_br_e15_160774 ,1,chr11 ,20160150,20160171,+ ,RMER16 ,LTR ,ERVK ,-
mm_br_e15_160777 ,1,chr7 ,4507608,4507629,+ ,B1_Mur4 ,SINE ,Alu ,+
mm_br_e15_160778 ,1,chr10 ,70637486,70637507,- ,PB1D10 ,SINE ,Alu ,-
mm_br_e15_161953 ,1,chrX ,118069989,118070010,- ,T-rich ,Low_complexity ,Low_complexity ,+
mm_br_e15_162162 ,1,chr1 ,46313622,46313643,+ ,ETnERV2-int ,LTR ,ERVK ,-
mm_br_e15_162177 ,1,chr16 ,77530910,77530931,- ,RMER6C ,LTR ,ERVK ,+
mm_br_e15_162237 ,1,chr5 ,109016828,109016849,+ ,(A)n ,Simple_repeat ,Simple_repeat ,+
mm_br_e15_162374 ,1,chr6 ,138740710,138740731,- ,Lx7 ,LINE ,L1 ,-
mm_br_e15_164052 ,1,chr8 ,74668180,74668201,- ,PB1D9 ,SINE ,Alu ,-
mm_br_e15_164108 ,1,chr11 ,10006557,10006578,- ,Lx3B ,LINE ,L1 ,+
mm_br_e15_164155 ,1,chr14 ,35320341,35320362,+ ,B1_Mur4 ,SINE ,Alu ,+
mm_br_e15_164160 ,1,chr10 ,127255889,127255910,+ ,MMETn-int ,LTR ,ERVK ,-
mm_br_e15_164527 ,1,chr5 ,63723796,63723817,+ ,Lx9 ,LINE ,L1 ,+
mm_br_e15_164629 ,1,chr7 ,113730494,113730515,- ,ETnERV-int ,LTR ,ERVK ,+
mm_br_e15_164728 ,1,chr4 ,49715958,49715979,- ,(T)n ,Simple_repeat ,Simple_repeat ,+
mm_br_e15_164743 ,1,chr12 ,40168048,40168069,+ ,B1_Mus2 ,SINE ,Alu ,+
mm_br_e15_164779 ,1,chr10 ,19942956,19942977,+ ,L1MC1 ,LINE ,L1 ,+
mm_br_e15_164958 ,1,chr1 ,35576507,35576528,- ,B4 ,SINE ,B4 ,-
mm_br_e15_165162 ,1,chr6 ,144836143,144836164,+ ,B1_Mus1 ,SINE ,Alu ,+
mm_br_e15_165505 ,1,chr8 ,50251812,50251833,+ ,B1_Mus1 ,SINE ,Alu ,+
mm_br_e15_165522 ,1,chr16 ,16361055,16361076,+ ,Lx7 ,LINE ,L1 ,+
mm_br_e15_165535 ,1,chr18 ,14420097,14420118,+ ,(A)n ,Simple_repeat ,Simple_repeat ,+
mm_br_e15_165717 ,1,chr10 ,87228250,87228271,- ,ORR1D2 ,LTR ,MaLR ,-
mm_br_e15_165891 ,1,chr4 ,71297606,71297627,+ ,ETnERV2-int ,LTR ,ERVK ,-
mm_br_e15_165906 ,1,chr13 ,89204971,89204992,- ,T-rich ,Low_complexity ,Low_complexity ,+
mm_br_e15_165907 ,1,chr17 ,12564322,12564343,+ ,(A)n ,Simple_repeat ,Simple_repeat ,+
mm_br_e15_165921 ,1,chr9 ,4344084,4344105,+ ,Lx8 ,LINE ,L1 ,-
mm_br_e15_165922 ,1,chr5 ,67492686,67492707,- ,(T)n ,Simple_repeat ,Simple_repeat ,+
mm_br_e15_165930 ,1,chr8 ,102738324,102738345,+ ,MTEb ,LTR ,MaLR ,+
mm_br_e15_165959 ,1,chr15 ,61234233,61234254,- ,(T)n ,Simple_repeat ,Simple_repeat ,+
mm_br_e15_166217 ,1,chr10 ,126904641,126904662,+ ,(A)n ,Simple_repeat ,Simple_repeat ,+
mm_br_e15_166267 ,1,chr18 ,84354748,84354769,- ,MTD-int ,LTR ,MaLR ,+
mm_br_e15_166279 ,1,chr17 ,35945003,35945024,+ ,B4 ,SINE ,B4 ,+
mm_br_e15_166305 ,1,chrY_random ,41197334,41197355,+ ,RLTR44-int ,LTR ,ERVK ,+
mm_br_e15_166346 ,1,chr19 ,45152972,45152993,+ ,(CAAAAA)n ,Simple_repeat ,Simple_repeat ,+
mm_br_e15_166400 ,1,chr4 ,114533741,114533762,+ ,A-rich ,Low_complexity ,Low_complexity ,+
mm_br_e15_166406 ,1,chr15 ,64707707,64707728,+ ,RMER2 ,LTR ,ERV1 ,+
mm_br_e15_166411 ,1,chr10 ,72919505,72919526,+ ,B4A ,SINE ,B4 ,+
mm_br_e15_166464 ,1,chr4 ,4310597,4310618,+ ,L1M5 ,LINE ,L1 ,+
mm_br_e15_166567 ,1,chr12 ,33472387,33472408,- ,L1MEc ,LINE ,L1 ,-
mm_br_e15_166600 ,1,chr2 ,92345307,92345328,+ ,Lx7 ,LINE ,L1 ,-
mm_br_e15_166626 ,1,chr6 ,67558390,67558411,- ,Lx ,LINE ,L1 ,+
mm_br_e15_166629 ,1,chr17 ,25545145,25545166,+ ,(A)n ,Simple_repeat ,Simple_repeat ,+
mm_br_e15_166692 ,1,chr17 ,31359091,31359112,+ ,(A)n ,Simple_repeat ,Simple_repeat ,+
mm_br_e15_166728 ,1,chrY_random ,9561719,9561740,+ ,L1_Mus3 ,LINE ,L1 ,+
mm_br_e15_166750 ,1,chr5 ,120142750,120142771,+ ,(A)n ,Simple_repeat ,Simple_repeat ,+
mm_br_e15_166754 ,1,chr1 ,122518361,122518382,- ,AT_rich ,Low_complexity ,Low_complexity ,+
mm_br_e15_166757 ,1,chr13 ,115806069,115806090,+ ,Lx9 ,LINE ,L1 ,-
mm_br_e15_166784 ,1,chr1 ,91409670,91409691,+ ,PB1D7 ,SINE ,Alu ,-
mm_br_e15_166789 ,1,chr2 ,104645287,104645308,- ,AT_rich ,Low_complexity ,Low_complexity ,+
mm_br_e15_166796 ,1,chr5 ,80699233,80699254,+ ,(A)n ,Simple_repeat ,Simple_repeat ,+
mm_br_e15_166842 ,1,chr7 ,74480134,74480155,+ ,Lx9 ,LINE ,L1 ,+
mm_br_e15_166853 ,1,chr3 ,98831493,98831514,+ ,(A)n ,Simple_repeat ,Simple_repeat ,+
mm_br_e15_166880 ,1,chr17 ,34216336,34216357,+ ,(A)n ,Simple_repeat ,Simple_repeat ,+
mm_br_e15_166913 ,1,chr15 ,63444879,63444900,+ ,(A)n ,Simple_repeat ,Simple_repeat ,+
mm_br_e15_166917 ,1,chr16 ,63213200,63213221,- ,Lx9 ,LINE ,L1 ,-
mm_br_e15_166930 ,1,chr8 ,87684581,87684602,+ ,ETnERV2-int ,LTR ,ERVK ,-
mm_br_e15_167143 ,1,chr19 ,56007219,56007240,- ,(T)n ,Simple_repeat ,Simple_repeat ,+
mm_br_e15_167160 ,1,chr4 ,123216494,123216515,+ ,B1_Mur1 ,SINE ,Alu ,+
mm_br_e15_167164 ,1,chr13 ,91246552,91246573,- ,RMER1B ,Other ,Other ,+
mm_br_e15_167228 ,1,chr7 ,112204453,112204474,- ,B1_Mus1 ,SINE ,Alu ,-
mm_br_e15_167239 ,1,chr9 ,9396943,9396964,+ ,B1_Mus1 ,SINE ,Alu ,+
mm_br_e15_167248 ,1,chr5 ,57086178,57086199,+ ,B1_Mus1 ,SINE ,Alu ,+
mm_br_e15_167250 ,1,chr6 ,64955824,64955845,+ ,B1F ,SINE ,Alu ,+
mm_br_e15_167255 ,1,chr9 ,14471551,14471572,+ ,B1_Mus2 ,SINE ,Alu ,+
mm_br_e15_167259 ,1,chr10 ,30123712,30123733,+ ,(A)n ,Simple_repeat ,Simple_repeat ,+
mm_br_e15_167260 ,1,chr9 ,41210656,41210677,- ,B4A ,SINE ,B4 ,-
mm_br_e15_167267 ,1,chr13 ,85915889,85915910,+ ,A-rich ,Low_complexity ,Low_complexity ,+
mm_br_e15_167297 ,1,chr4 ,149230391,149230412,+ ,(A)n ,Simple_repeat ,Simple_repeat ,+
mm_br_e15_167305 ,1,chr8 ,28874964,28874985,- ,(T)n ,Simple_repeat ,Simple_repeat ,+
mm_br_e15_167357 ,1,chr1 ,159235006,159235027,+ ,AT_rich ,Low_complexity ,Low_complexity ,+
mm_br_e15_167360 ,1,chr2 ,10294363,10294384,- ,T-rich ,Low_complexity ,Low_complexity ,+
mm_br_e15_167376 ,1,chr1 ,20664238,20664259,+ ,AT_rich ,Low_complexity ,Low_complexity ,+
mm_br_e15_167380 ,1,chr18 ,40417333,40417354,+ ,(A)n ,Simple_repeat ,Simple_repeat ,+
mm_br_e15_167401 ,1,chr13 ,50474427,50474448,- ,L1_Mur2 ,LINE ,L1 ,-
mm_br_e15_167440 ,1,chr2 ,76643803,76643824,- ,B1_Mus1 ,SINE ,Alu ,-
mm_br_e15_167449 ,1,chr17 ,6503119,6503140,+ ,B1_Mus1 ,SINE ,Alu ,+
mm_br_e15_167467 ,1,chr9 ,9396943,9396964,+ ,B1_Mus1 ,SINE ,Alu ,+
mm_br_e15_167472 ,1,chr6 ,139864763,139864784,+ ,MLT1C ,LTR ,MaLR ,-
mm_br_e15_167476 ,1,chr3 ,140663383,140663404,- ,Lx8 ,LINE ,L1 ,-
mm_br_e15_167478 ,1,chr10 ,30123712,30123733,+ ,(A)n ,Simple_repeat ,Simple_repeat ,+
mm_br_e15_167483 ,1,chr13 ,85915889,85915910,+ ,A-rich ,Low_complexity ,Low_complexity ,+
mm_br_e15_167486 ,1,chr4 ,149230391,149230412,+ ,(A)n ,Simple_repeat ,Simple_repeat ,+
mm_br_e15_167490 ,1,chr4 ,74538098,74538119,+ ,(GAAA)n ,Simple_repeat ,Simple_repeat ,+
mm_br_e15_167495 ,1,chr7 ,112204453,112204474,- ,B1_Mus1 ,SINE ,Alu ,-
mm_br_e15_167496 ,1,chr7 ,27492309,27492330,+ ,ETnERV-int ,LTR ,ERVK ,-
mm_br_e15_167497 ,1,chr9 ,56426286,56426307,- ,B4A ,SINE ,B4 ,-
mm_br_e15_167498 ,1,chr10 ,113243711,113243732,+ ,MTD ,LTR ,MaLR ,-
mm_br_e15_167502 ,1,chr7 ,27492309,27492330,+ ,ETnERV-int ,LTR ,ERVK ,-
mm_br_e15_167535 ,1,chr2 ,74499571,74499592,+ ,(A)n ,Simple_repeat ,Simple_repeat ,+
mm_br_e15_167562 ,1,chr10 ,30123712,30123733,+ ,(A)n ,Simple_repeat ,Simple_repeat ,+
mm_br_e15_167571 ,1,chr15 ,64707707,64707728,+ ,RMER2 ,LTR ,ERV1 ,+
mm_br_e15_167577 ,1,chrY_random ,4091123,4091144,+ ,L1Md_Gf ,LINE ,L1 ,+
mm_br_e15_167578 ,1,chr7 ,27492309,27492330,+ ,ETnERV-int ,LTR ,ERVK ,-
mm_br_e15_167579 ,1,chr14 ,14749387,14749408,- ,(T)n ,Simple_repeat ,Simple_repeat ,+
mm_br_e15_167582 ,1,chr14 ,123673776,123673797,+ ,(A)n ,Simple_repeat ,Simple_repeat ,+
mm_br_e15_167610 ,1,chr17 ,55004318,55004339,+ ,(A)n ,Simple_repeat ,Simple_repeat ,+
mm_br_e15_167612 ,1,chr2 ,104429212,104429233,+ ,RLTR24 ,LTR ,ERV1 ,+
mm_br_e15_167675 ,1,chr10 ,128806818,128806839,- ,MMETn-int ,LTR ,ERVK ,+
mm_br_e15_167698 ,1,chr12 ,14010293,14010314,+ ,RCHARR1 ,DNA ,MER1_type ,-
mm_br_e15_167712 ,1,chr12 ,60218844,60218865,- ,B1_Mus2 ,SINE ,Alu ,-
mm_br_e15_167715 ,1,chr9 ,10384737,10384758,+ ,B2_Mm2 ,SINE ,B2 ,-
mm_br_e15_167729 ,1,chr4 ,149230391,149230412,+ ,(A)n ,Simple_repeat ,Simple_repeat ,+
mm_br_e15_167734 ,1,chrY_random ,56306059,56306080,- ,B1_Mus1 ,SINE ,Alu ,-
mm_br_e15_167736 ,1,chr12 ,83105561,83105582,+ ,RMER19B ,LTR ,ERVK ,+
mm_br_e15_167737 ,1,chr5 ,122021154,122021175,- ,L1MC4 ,LINE ,L1 ,-
mm_br_e15_167749 ,1,chr18 ,40417333,40417354,+ ,(A)n ,Simple_repeat ,Simple_repeat ,+
mm_br_e15_167752 ,1,chr7 ,27492309,27492330,+ ,ETnERV-int ,LTR ,ERVK ,-
mm_br_e15_167769 ,1,chr18 ,27708490,27708511,+ ,(CAAAAA)n ,Simple_repeat ,Simple_repeat ,+
mm_br_e15_167789 ,1,chr1 ,20664238,20664259,+ ,AT_rich ,Low_complexity ,Low_complexity ,+
mm_br_e15_167798 ,1,chr13 ,40752241,40752262,- ,(T)n ,Simple_repeat ,Simple_repeat ,+
mm_br_e15_167810 ,1,chr3 ,140663383,140663404,- ,Lx8 ,LINE ,L1 ,-
mm_br_e15_167815 ,1,chr17 ,55004318,55004339,+ ,(A)n ,Simple_repeat ,Simple_repeat ,+
mm_br_e15_167816 ,1,chr7 ,27492309,27492330,+ ,ETnERV-int ,LTR ,ERVK ,-
mm_br_e15_167841 ,1,chr4 ,149230391,149230412,+ ,(A)n ,Simple_repeat ,Simple_repeat ,+
mm_br_e15_167843 ,1,chr15 ,63444879,63444900,+ ,(A)n ,Simple_repeat ,Simple_repeat ,+
mm_br_e15_167868 ,1,chr2 ,76643803,76643824,- ,B1_Mus1 ,SINE ,Alu ,-
mm_br_e15_167881 ,1,chr7 ,27492309,27492330,+ ,ETnERV-int ,LTR ,ERVK ,-
mm_br_e15_167885 ,1,chr13 ,85915889,85915910,+ ,A-rich ,Low_complexity ,Low_complexity ,+
mm_br_e15_167918 ,1,chr6 ,55316839,55316860,+ ,B2_Mm2 ,SINE ,B2 ,-
mm_br_e15_167936 ,1,chr7 ,67360447,67360468,+ ,(A)n ,Simple_repeat ,Simple_repeat ,+
mm_br_e15_167937 ,1,chr4 ,132368190,132368211,+ ,(A)n ,Simple_repeat ,Simple_repeat ,+
mm_br_e15_167942 ,1,chr1 ,141953806,141953827,+ ,ETnERV3-int ,LTR ,ERVK ,+
mm_br_e15_167963 ,1,chr1 ,20664238,20664259,+ ,AT_rich ,Low_complexity ,Low_complexity ,+
mm_br_e15_167967 ,1,chr5 ,57086178,57086199,+ ,B1_Mus1 ,SINE ,Alu ,+
mm_br_e15_167988 ,1,chr7 ,27492309,27492330,+ ,ETnERV-int ,LTR ,ERVK ,-
mm_br_e15_168027 ,1,chr15 ,61234233,61234254,- ,(T)n ,Simple_repeat ,Simple_repeat ,+
mm_br_e15_168031 ,1,chr7 ,27492309,27492330,+ ,ETnERV-int ,LTR ,ERVK ,-
mm_br_e15_168033 ,1,chr14 ,110419425,110419446,+ ,Lx6 ,LINE ,L1 ,+
mm_br_e15_168035 ,1,chr7 ,27492309,27492330,+ ,ETnERV-int ,LTR ,ERVK ,-
mm_br_e15_168100 ,1,chr19 ,49553388,49553409,+ ,L1_Mus3 ,LINE ,L1 ,-
mm_br_e15_168101 ,1,chr5 ,131470045,131470066,+ ,MTE2b ,LTR ,MaLR ,-
mm_br_e15_168120 ,1,chrX ,11274794,11274815,- ,B3 ,SINE ,B2 ,+
mm_br_e15_168175 ,1,chr5 ,32612504,32612525,+ ,CT-rich ,Low_complexity ,Low_complexity ,+
mm_br_e15_168504 ,1,chr9 ,100760947,100760968,+ ,Lx9 ,LINE ,L1 ,-
mm_br_e15_168692 ,1,chr5 ,131470045,131470066,+ ,MTE2b ,LTR ,MaLR ,-
mm_br_e15_168800 ,1,chr1 ,20664238,20664259,+ ,AT_rich ,Low_complexity ,Low_complexity ,+
mm_br_e15_168817 ,1,chr7 ,27492309,27492330,+ ,ETnERV-int ,LTR ,ERVK ,-
mm_br_e15_168848 ,1,chr6 ,117793207,117793228,+ ,(T)n ,Simple_repeat ,Simple_repeat ,+
mm_br_e15_168880 ,1,chrX ,78638167,78638188,- ,L1_Mur1 ,LINE ,L1 ,-
mm_br_e15_168897 ,1,chr10 ,24116583,24116604,- ,(T)n ,Simple_repeat ,Simple_repeat ,+
mm_br_e15_168906 ,1,chrX ,73767657,73767678,- ,MusHAL1 ,LINE ,L1 ,-
mm_br_e15_168908 ,1,chr10 ,127059780,127059801,- ,(T)n ,Simple_repeat ,Simple_repeat ,+
mm_br_e15_168921 ,1,chr2 ,34611678,34611699,+ ,B1_Mur3 ,SINE ,Alu ,+
mm_br_e15_168966 ,1,chr18 ,3733791,3733812,+ ,(GAAA)n ,Simple_repeat ,Simple_repeat ,+
mm_br_e15_168978 ,1,chr10 ,41730835,41730856,+ ,L1MC1 ,LINE ,L1 ,+
mm_br_e15_168982 ,1,chr8 ,83272409,83272430,+ ,Lx7 ,LINE ,L1 ,-
mm_br_e15_168988 ,1,chr6 ,57460141,57460162,+ ,AT_rich ,Low_complexity ,Low_complexity ,+
mm_br_e15_169039 ,1,chr5 ,57086178,57086199,+ ,B1_Mus1 ,SINE ,Alu ,+
mm_br_e15_169045 ,1,chr12 ,14010293,14010314,+ ,RCHARR1 ,DNA ,MER1_type ,-
mm_br_e15_169046 ,1,chr18 ,40417333,40417354,+ ,(A)n ,Simple_repeat ,Simple_repeat ,+
mm_br_e15_169076 ,1,chr7 ,10557665,10557686,+ ,(A)n ,Simple_repeat ,Simple_repeat ,+
mm_br_e15_169099 ,1,chr4 ,74538098,74538119,+ ,(GAAA)n ,Simple_repeat ,Simple_repeat ,+
mm_br_e15_169100 ,1,chr3 ,78095156,78095177,+ ,(GAAAA)n ,Simple_repeat ,Simple_repeat ,+
mm_br_e15_169119 ,1,chr1 ,50235560,50235581,+ ,(A)n ,Simple_repeat ,Simple_repeat ,+
mm_br_e15_169129 ,1,chr4 ,100649655,100649676,- ,(T)n ,Simple_repeat ,Simple_repeat ,+
mm_br_e15_169133 ,1,chr8 ,40775108,40775129,- ,Lx6 ,LINE ,L1 ,-
mm_br_e15_169135 ,1,chr10 ,41730835,41730856,+ ,L1MC1 ,LINE ,L1 ,+
mm_br_e15_169141 ,1,chr7 ,90946805,90946826,+ ,(A)n ,Simple_repeat ,Simple_repeat ,+
mm_br_e15_169149 ,1,chr1 ,20664238,20664259,+ ,AT_rich ,Low_complexity ,Low_complexity ,+
mm_br_e15_169164 ,1,chr17 ,35269096,35269117,- ,(T)n ,Simple_repeat ,Simple_repeat ,+
mm_br_e15_169172 ,1,chr7 ,27492309,27492330,+ ,ETnERV-int ,LTR ,ERVK ,-
mm_br_e15_169173 ,1,chr6 ,79831938,79831959,+ ,RMER5 ,LTR ,ERV1 ,+
mm_br_e15_169180 ,1,chr7 ,27492309,27492330,+ ,ETnERV-int ,LTR ,ERVK ,-
mm_br_e15_169181 ,1,chr7 ,27492309,27492330,+ ,ETnERV-int ,LTR ,ERVK ,-
mm_br_e15_169193 ,1,chr5 ,122021154,122021175,- ,L1MC4 ,LINE ,L1 ,-
mm_br_e15_169205 ,1,chr1 ,50235560,50235581,+ ,(A)n ,Simple_repeat ,Simple_repeat ,+
mm_br_e15_169223 ,1,chr8 ,3011274,3011295,+ ,(A)n ,Simple_repeat ,Simple_repeat ,+
mm_br_e15_169235 ,1,chr1 ,183453967,183453988,- ,(T)n ,Simple_repeat ,Simple_repeat ,+
mm_br_e15_169247 ,1,chr7 ,27492309,27492330,+ ,ETnERV-int ,LTR ,ERVK ,-
mm_br_e15_169249 ,1,chr7 ,27492309,27492330,+ ,ETnERV-int ,LTR ,ERVK ,-
mm_br_e15_169369 ,1,chr7 ,27492309,27492330,+ ,ETnERV-int ,LTR ,ERVK ,-
mm_br_e15_169373 ,1,chr7 ,27492309,27492330,+ ,ETnERV-int ,LTR ,ERVK ,-
mm_br_e15_169375 ,1,chr4 ,149230391,149230412,+ ,(A)n ,Simple_repeat ,Simple_repeat ,+
mm_br_e15_169377 ,1,chr9 ,14471551,14471572,+ ,B1_Mus2 ,SINE ,Alu ,+
mm_br_e15_169378 ,1,chr15 ,63444879,63444900,+ ,(A)n ,Simple_repeat ,Simple_repeat ,+
mm_br_e15_169520 ,1,chr8 ,34657358,34657379,+ ,B4A ,SINE ,B4 ,+
mm_br_e15_169524 ,1,chr9 ,14471551,14471572,+ ,B1_Mus2 ,SINE ,Alu ,+
mm_br_e15_169525 ,1,chr3 ,140663383,140663404,- ,Lx8 ,LINE ,L1 ,-
mm_br_e15_169532 ,1,chr13 ,85915889,85915910,+ ,A-rich ,Low_complexity ,Low_complexity ,+
mm_br_e15_169534 ,1,chr4 ,149230391,149230412,+ ,(A)n ,Simple_repeat ,Simple_repeat ,+
mm_br_e15_169536 ,1,chr7 ,27492309,27492330,+ ,ETnERV-int ,LTR ,ERVK ,-
mm_br_e15_169538 ,1,chr3 ,140663383,140663404,- ,Lx8 ,LINE ,L1 ,-
mm_br_e15_169539 ,1,chr2 ,8910757,8910778,+ ,RLTR19 ,LTR ,ERVK ,+
mm_br_e15_169543 ,1,chr5 ,122021154,122021175,- ,L1MC4 ,LINE ,L1 ,-
mm_br_e15_169545 ,1,chr7 ,27492309,27492330,+ ,ETnERV-int ,LTR ,ERVK ,-
mm_br_e15_169546 ,1,chr10 ,56122314,56122335,+ ,(A)n ,Simple_repeat ,Simple_repeat ,+
mm_br_e15_169548 ,1,chr3 ,114005943,114005964,+ ,(CAAAAA)n ,Simple_repeat ,Simple_repeat ,+
mm_br_e15_169549 ,1,chr15 ,63444879,63444900,+ ,(A)n ,Simple_repeat ,Simple_repeat ,+
mm_br_e15_169881 ,1,chr5 ,136830514,136830535,+ ,B4 ,SINE ,B4 ,+
mm_br_e15_170056 ,1,chr7 ,27492309,27492330,+ ,ETnERV-int ,LTR ,ERVK ,-
mm_br_e15_170162 ,1,chr7 ,27492309,27492330,+ ,ETnERV-int ,LTR ,ERVK ,-
mm_br_e15_170170 ,1,chr5 ,144355540,144355561,- ,ID_B1 ,SINE ,B4 ,-
mm_br_e15_170204 ,1,chr6 ,91164214,91164235,+ ,MER102b ,DNA ,MER1_type ,+
mm_br_e15_170213 ,1,chr9 ,123274608,123274629,+ ,Lx6 ,LINE ,L1 ,+
mm_br_e15_170218 ,1,chr3 ,43118060,43118081,+ ,Lx4B ,LINE ,L1 ,+
mm_br_e15_170287 ,1,chr4 ,64879522,64879543,+ ,(A)n ,Simple_repeat ,Simple_repeat ,+
mm_br_e15_170301 ,1,chr7 ,109368995,109369016,+ ,ID_B1 ,SINE ,B4 ,+
mm_br_e15_170306 ,1,chr13 ,56426384,56426405,- ,RMER15 ,LTR ,ERVL ,+
mm_br_e15_170322 ,1,chr19 ,33382355,33382376,- ,AT_rich ,Low_complexity ,Low_complexity ,+
mm_br_e15_170407 ,1,chr9 ,9396943,9396964,+ ,B1_Mus1 ,SINE ,Alu ,+
mm_br_e15_170420 ,1,chr5 ,57086178,57086199,+ ,B1_Mus1 ,SINE ,Alu ,+
mm_br_e15_170421 ,1,chr4 ,41259955,41259976,+ ,(A)n ,Simple_repeat ,Simple_repeat ,+
mm_br_e15_170422 ,1,chr14 ,45869476,45869497,+ ,PB1D9 ,SINE ,Alu ,+
mm_br_e15_170457 ,1,chr18 ,7826947,7826968,+ ,MMERGLN-int ,LTR ,ERV1 ,+
mm_br_e15_170458 ,1,chr12 ,48785591,48785612,+ ,AT_rich ,Low_complexity ,Low_complexity ,+
mm_br_e15_170460 ,1,chr8 ,73810674,73810695,- ,ID_B1 ,SINE ,B4 ,-
mm_br_e15_170462 ,1,chr15 ,5083595,5083616,+ ,MTB_Mm ,LTR ,MaLR ,+
mm_br_e15_170475 ,1,chr6 ,73987627,73987648,- ,B3 ,SINE ,B2 ,-
mm_br_e15_170479 ,1,chr9 ,34861709,34861730,+ ,A-rich ,Low_complexity ,Low_complexity ,+
mm_br_e15_170490 ,1,chr4 ,74538098,74538119,+ ,(GAAA)n ,Simple_repeat ,Simple_repeat ,+
mm_br_e15_170491 ,1,chr3 ,78095156,78095177,+ ,(GAAAA)n ,Simple_repeat ,Simple_repeat ,+
mm_br_e15_170499 ,1,chr7 ,27492309,27492330,+ ,ETnERV-int ,LTR ,ERVK ,-
mm_br_e15_170500 ,1,chr13 ,85915889,85915910,+ ,A-rich ,Low_complexity ,Low_complexity ,+
mm_br_e15_170509 ,1,chr18 ,40417333,40417354,+ ,(A)n ,Simple_repeat ,Simple_repeat ,+
mm_br_e15_170510 ,1,chr15 ,4789133,4789154,+ ,(A)n ,Simple_repeat ,Simple_repeat ,+
mm_br_e15_170530 ,1,chr2 ,104429212,104429233,+ ,RLTR24 ,LTR ,ERV1 ,+
mm_br_e15_170555 ,1,chr16 ,24341770,24341791,+ ,AT_rich ,Low_complexity ,Low_complexity ,+
mm_br_e15_170609 ,1,chr18 ,7826947,7826968,+ ,MMERGLN-int ,LTR ,ERV1 ,+
mm_br_e15_170615 ,1,chr13 ,40752241,40752262,- ,(T)n ,Simple_repeat ,Simple_repeat ,+
mm_br_e15_170622 ,1,chr4 ,74538098,74538119,+ ,(GAAA)n ,Simple_repeat ,Simple_repeat ,+
mm_br_e15_170623 ,1,chr4 ,64879522,64879543,+ ,(A)n ,Simple_repeat ,Simple_repeat ,+
mm_br_e15_170624 ,1,chr7 ,27492309,27492330,+ ,ETnERV-int ,LTR ,ERVK ,-
mm_br_e15_170627 ,1,chr7 ,27492309,27492330,+ ,ETnERV-int ,LTR ,ERVK ,-
mm_br_e15_170629 ,1,chr17 ,51681799,51681820,+ ,(A)n ,Simple_repeat ,Simple_repeat ,+
mm_br_e15_170634 ,1,chr15 ,4789133,4789154,+ ,(A)n ,Simple_repeat ,Simple_repeat ,+
mm_br_e15_170635 ,1,chr2 ,12037331,12037352,+ ,(A)n ,Simple_repeat ,Simple_repeat ,+
mm_br_e15_170638 ,1,chr18 ,7826947,7826968,+ ,MMERGLN-int ,LTR ,ERV1 ,+
mm_br_e15_170649 ,1,chr1 ,20664238,20664259,+ ,AT_rich ,Low_complexity ,Low_complexity ,+
mm_br_e15_170652 ,1,chr4 ,149230391,149230412,+ ,(A)n ,Simple_repeat ,Simple_repeat ,+
mm_br_e15_170656 ,1,chr7 ,27492309,27492330,+ ,ETnERV-int ,LTR ,ERVK ,-
mm_br_e15_170657 ,1,chr3 ,78095156,78095177,+ ,(GAAAA)n ,Simple_repeat ,Simple_repeat ,+
mm_br_e15_170673 ,1,chr1 ,9571763,9571784,- ,ID4 ,SINE ,ID ,+
mm_br_e15_170724 ,1,chr11 ,34743822,34743843,+ ,(T)n ,Simple_repeat ,Simple_repeat ,+
mm_br_e15_170926 ,1,chr18 ,45120276,45120297,+ ,L3 ,LINE ,CR1 ,+
mm_br_e15_171732 ,1,chr7 ,27492309,27492330,+ ,ETnERV-int ,LTR ,ERVK ,-
mm_br_e15_171734 ,1,chr3 ,94144947,94144968,+ ,RLTR14 ,LTR ,ERV1 ,+
mm_br_e15_171736 ,1,chr3 ,94144947,94144968,+ ,RLTR14 ,LTR ,ERV1 ,+
mm_br_e15_171744 ,1,chr7 ,27492309,27492330,+ ,ETnERV-int ,LTR ,ERVK ,-
mm_br_e15_171745 ,1,chr3 ,140663383,140663404,- ,Lx8 ,LINE ,L1 ,-
mm_br_e15_171792 ,1,chr18 ,7826947,7826968,+ ,MMERGLN-int ,LTR ,ERV1 ,+
mm_br_e15_171837 ,1,chr9 ,112731124,112731145,+ ,RMER15 ,LTR ,ERVL ,+
mm_br_e15_171841 ,1,chrY_random ,56306059,56306080,- ,B1_Mus1 ,SINE ,Alu ,-
mm_br_e15_172083 ,1,chr15 ,47629298,47629319,+ ,(A)n ,Simple_repeat ,Simple_repeat ,+
mm_br_e15_172084 ,1,chr4 ,119099539,119099560,+ ,L1M4 ,LINE ,L1 ,+
mm_br_e15_172098 ,1,chr4 ,121851985,121852006,+ ,L1_Mus1 ,LINE ,L1 ,+
mm_br_e15_172102 ,1,chr10 ,128806818,128806839,- ,MMETn-int ,LTR ,ERVK ,+
mm_br_e15_172116 ,1,chrY_random ,34908690,34908711,+ ,RLTR44-int ,LTR ,ERVK ,+
mm_br_e15_172120 ,1,chr19 ,31016810,31016831,+ ,A-rich ,Low_complexity ,Low_complexity ,+
mm_br_e15_172121 ,1,chr7 ,27492309,27492330,+ ,ETnERV-int ,LTR ,ERVK ,-
mm_br_e15_172124 ,1,chr13 ,114891462,114891483,- ,(T)n ,Simple_repeat ,Simple_repeat ,+
mm_br_e15_172128 ,1,chr7 ,27492309,27492330,+ ,ETnERV-int ,LTR ,ERVK ,-
mm_br_e15_172129 ,1,chr7 ,27492309,27492330,+ ,ETnERV-int ,LTR ,ERVK ,-
mm_br_e15_172137 ,1,chr7 ,27492309,27492330,+ ,ETnERV-int ,LTR ,ERVK ,-
mm_br_e15_172174 ,1,chr7 ,27492309,27492330,+ ,ETnERV-int ,LTR ,ERVK ,-
mm_br_e15_172176 ,1,chr1 ,20664238,20664259,+ ,AT_rich ,Low_complexity ,Low_complexity ,+
mm_br_e15_172186 ,1,chr7 ,27492309,27492330,+ ,ETnERV-int ,LTR ,ERVK ,-
mm_br_e15_172206 ,1,chr1 ,92716511,92716532,- ,(T)n ,Simple_repeat ,Simple_repeat ,+
mm_br_e15_172215 ,1,chr7 ,27492309,27492330,+ ,ETnERV-int ,LTR ,ERVK ,-
mm_br_e15_172216 ,1,chr4 ,74538098,74538119,+ ,(GAAA)n ,Simple_repeat ,Simple_repeat ,+
mm_br_e15_172217 ,1,chr18 ,7826947,7826968,+ ,MMERGLN-int ,LTR ,ERV1 ,+
mm_br_e15_172219 ,1,chr7 ,27492309,27492330,+ ,ETnERV-int ,LTR ,ERVK ,-
mm_br_e15_172220 ,1,chr5 ,57086178,57086199,+ ,B1_Mus1 ,SINE ,Alu ,+
mm_br_e15_172224 ,1,chr7 ,27492309,27492330,+ ,ETnERV-int ,LTR ,ERVK ,-
mm_br_e15_172225 ,1,chr7 ,27492309,27492330,+ ,ETnERV-int ,LTR ,ERVK ,-
mm_br_e15_172226 ,1,chr12 ,33472387,33472408,- ,L1MEc ,LINE ,L1 ,-
mm_br_e15_172227 ,1,chrY_random ,56306059,56306080,- ,B1_Mus1 ,SINE ,Alu ,-
mm_br_e15_172902 ,1,chr18 ,40417333,40417354,+ ,(A)n ,Simple_repeat ,Simple_repeat ,+
mm_br_e15_172907 ,1,chr4 ,149230391,149230412,+ ,(A)n ,Simple_repeat ,Simple_repeat ,+
mm_br_e15_172910 ,1,chr15 ,63444879,63444900,+ ,(A)n ,Simple_repeat ,Simple_repeat ,+
mm_br_e15_172911 ,1,chr5 ,80699233,80699254,+ ,(A)n ,Simple_repeat ,Simple_repeat ,+
mm_br_e15_172919 ,1,chr7 ,27492309,27492330,+ ,ETnERV-int ,LTR ,ERVK ,-
mm_br_e15_172921 ,1,chr2 ,8910757,8910778,+ ,RLTR19 ,LTR ,ERVK ,+
mm_br_e15_172926 ,1,chr7 ,27492309,27492330,+ ,ETnERV-int ,LTR ,ERVK ,-
mm_br_e15_172933 ,1,chr4 ,96433913,96433934,- ,(T)n ,Simple_repeat ,Simple_repeat ,+
mm_br_e15_172934 ,1,chr2 ,8910757,8910778,+ ,RLTR19 ,LTR ,ERVK ,+
mm_br_e15_172935 ,1,chr4 ,149230391,149230412,+ ,(A)n ,Simple_repeat ,Simple_repeat ,+
mm_br_e15_172937 ,1,chr4 ,74538098,74538119,+ ,(GAAA)n ,Simple_repeat ,Simple_repeat ,+
mm_br_e15_173022 ,1,chr7 ,27492309,27492330,+ ,ETnERV-int ,LTR ,ERVK ,-
mm_br_e15_173024 ,1,chr2 ,129960220,129960241,+ ,RMER6-int ,LTR ,ERVK ,-
mm_br_e15_173029 ,1,chr15 ,61234233,61234254,- ,(T)n ,Simple_repeat ,Simple_repeat ,+
mm_br_e15_173053 ,1,chr19 ,22979502,22979523,+ ,(A)n ,Simple_repeat ,Simple_repeat ,+
mm_br_e15_173096 ,1,chr9 ,81223800,81223821,+ ,Lx9 ,LINE ,L1 ,+
mm_br_e15_173101 ,1,chr7 ,27492309,27492330,+ ,ETnERV-int ,LTR ,ERVK ,-
mm_br_e15_173103 ,1,chr3 ,140663383,140663404,- ,Lx8 ,LINE ,L1 ,-
mm_br_e15_173117 ,1,chr4 ,144890674,144890695,+ ,(A)n ,Simple_repeat ,Simple_repeat ,+
mm_br_e15_173120 ,1,chr2 ,8910757,8910778,+ ,RLTR19 ,LTR ,ERVK ,+
mm_br_e15_173123 ,1,chr6 ,79831938,79831959,+ ,RMER5 ,LTR ,ERV1 ,+
mm_br_e15_173124 ,1,chr18 ,7826947,7826968,+ ,MMERGLN-int ,LTR ,ERV1 ,+
mm_br_e15_173126 ,1,chrY_random ,7334881,7334902,+ ,B1_Mus1 ,SINE ,Alu ,+
mm_br_e15_173130 ,1,chr7 ,27492309,27492330,+ ,ETnERV-int ,LTR ,ERVK ,-
mm_br_e15_173131 ,1,chr2 ,8910757,8910778,+ ,RLTR19 ,LTR ,ERVK ,+
mm_br_e15_173132 ,1,chr6 ,79831938,79831959,+ ,RMER5 ,LTR ,ERV1 ,+
mm_br_e15_173133 ,1,chr7 ,27492309,27492330,+ ,ETnERV-int ,LTR ,ERVK ,-
mm_br_e15_173134 ,1,chr4 ,74538098,74538119,+ ,(GAAA)n ,Simple_repeat ,Simple_repeat ,+
mm_br_e15_173136 ,1,chr7 ,27492309,27492330,+ ,ETnERV-int ,LTR ,ERVK ,-
mm_br_e15_173140 ,1,chr7 ,27492309,27492330,+ ,ETnERV-int ,LTR ,ERVK ,-
mm_br_e15_173141 ,1,chr18 ,40417333,40417354,+ ,(A)n ,Simple_repeat ,Simple_repeat ,+
mm_br_e15_173152 ,1,chr7 ,27492309,27492330,+ ,ETnERV-int ,LTR ,ERVK ,-
mm_br_e15_173153 ,1,chr18 ,40417333,40417354,+ ,(A)n ,Simple_repeat ,Simple_repeat ,+
mm_br_e15_173162 ,1,chr2 ,8910757,8910778,+ ,RLTR19 ,LTR ,ERVK ,+
mm_br_e15_173166 ,1,chr1 ,145402171,145402192,+ ,(A)n ,Simple_repeat ,Simple_repeat ,+
mm_br_e15_173195 ,1,chr2 ,44735559,44735580,+ ,L1_Mur3 ,LINE ,L1 ,+
mm_br_e15_173205 ,1,chr3 ,140663383,140663404,- ,Lx8 ,LINE ,L1 ,-
mm_br_e15_173206 ,1,chr1 ,132618628,132618649,+ ,(A)n ,Simple_repeat ,Simple_repeat ,+
mm_br_e15_173207 ,1,chr17 ,63083423,63083444,+ ,(A)n ,Simple_repeat ,Simple_repeat ,+
mm_br_e15_173436 ,1,chr12 ,68481454,68481475,+ ,(A)n ,Simple_repeat ,Simple_repeat ,+
mm_br_e15_173483 ,1,chr6 ,102085149,102085170,+ ,Lx3_Mus ,LINE ,L1 ,-
mm_br_e15_173576 ,1,chr7 ,27492309,27492330,+ ,ETnERV-int ,LTR ,ERVK ,-
mm_br_e15_174018 ,1,chr9 ,60757996,60758017,+ ,ORR1D2 ,LTR ,MaLR ,-
mm_br_e15_174346 ,1,chr8 ,51736417,51736438,+ ,CT-rich ,Low_complexity ,Low_complexity ,+
mm_br_e15_174390 ,1,chr8 ,107002433,107002454,- ,RMER4B ,LTR ,ERVK ,+
mm_br_e15_175152 ,1,chr15 ,23212579,23212600,+ ,(TTCC)n ,Simple_repeat ,Simple_repeat ,+
mm_br_e15_175801 ,1,chrX ,56165321,56165342,+ ,Lx3C ,LINE ,L1 ,-
mm_br_e15_176292 ,1,chrX ,34724583,34724604,+ ,MMERGLN-int ,LTR ,ERV1 ,+
mm_br_e15_176338 ,1,chr14 ,47297626,47297647,+ ,B3 ,SINE ,B2 ,-
mm_br_e15_176397 ,1,chr4 ,118160800,118160821,+ ,(TTTTC)n ,Simple_repeat ,Simple_repeat ,+
mm_br_e15_176569 ,1,chr10 ,58923554,58923575,+ ,(T)n ,Simple_repeat ,Simple_repeat ,+
mm_br_e15_176571 ,1,chr9 ,21841592,21841613,+ ,(TTTC)n ,Simple_repeat ,Simple_repeat ,+
mm_br_e15_176572 ,1,chr3 ,76052278,76052299,+ ,(TTTCC)n ,Simple_repeat ,Simple_repeat ,+
mm_br_e15_176573 ,1,chrX ,62941814,62941835,+ ,Lx6 ,LINE ,L1 ,-
mm_br_e15_176574 ,1,chrX ,117954639,117954660,+ ,L1MEg ,LINE ,L1 ,-
mm_br_e15_176583 ,1,chr2 ,167391843,167391864,+ ,(TTTC)n ,Simple_repeat ,Simple_repeat ,+
mm_br_e15_176610 ,1,chr11 ,18881965,18881986,- ,(GGAA)n ,Simple_repeat ,Simple_repeat ,+
mm_br_e15_176668 ,1,chr6 ,104996482,104996503,+ ,(T)n ,Simple_repeat ,Simple_repeat ,+
mm_br_e15_178316 ,1,chr13 ,72711944,72711965,+ ,B1_Mus1 ,SINE ,Alu ,+
mm_br_e15_178933 ,1,chr4 ,53291432,53291453,+ ,CT-rich ,Low_complexity ,Low_complexity ,+
mm_br_e15_179021 ,1,chr9 ,65767948,65767969,+ ,T-rich ,Low_complexity ,Low_complexity ,+
mm_br_e15_179215 ,1,chr7 ,146961695,146961716,+ ,ORR1B2 ,LTR ,MaLR ,+
mm_br_e15_179390 ,1,chr13 ,120218935,120218956,+ ,CT-rich ,Low_complexity ,Low_complexity ,+
mm_br_e15_179463 ,1,chr7 ,78437454,78437475,+ ,L1MC2 ,LINE ,L1 ,-
mm_br_e15_180744 ,1,chr5 ,140043773,140043794,+ ,(TTC)n ,Simple_repeat ,Simple_repeat ,+
mm_br_e15_180764 ,1,chr19 ,56475619,56475640,+ ,polypyrimidine ,Low_complexity ,Low_complexity ,+
mm_br_e15_180850 ,1,chr17 ,14805432,14805453,- ,(GGAA)n ,Simple_repeat ,Simple_repeat ,+
mm_br_e15_181209 ,1,chr16 ,8309473,8309494,+ ,CT-rich ,Low_complexity ,Low_complexity ,+
mm_br_e15_181834 ,1,chr7 ,27492309,27492330,+ ,ETnERV-int ,LTR ,ERVK ,-
mm_br_e15_183349 ,1,chr4 ,121851985,121852006,+ ,L1_Mus1 ,LINE ,L1 ,+
mm_br_e15_183378 ,1,chr9 ,14471551,14471572,+ ,B1_Mus2 ,SINE ,Alu ,+
mm_br_e15_183381 ,1,chr10 ,30123712,30123733,+ ,(A)n ,Simple_repeat ,Simple_repeat ,+
mm_br_e15_183385 ,1,chr13 ,85915889,85915910,+ ,A-rich ,Low_complexity ,Low_complexity ,+
mm_br_e15_183394 ,1,chr7 ,27492309,27492330,+ ,ETnERV-int ,LTR ,ERVK ,-
mm_br_e15_183395 ,1,chr10 ,30123712,30123733,+ ,(A)n ,Simple_repeat ,Simple_repeat ,+
mm_br_e15_183399 ,1,chr7 ,27492309,27492330,+ ,ETnERV-int ,LTR ,ERVK ,-
mm_br_e15_183401 ,1,chr4 ,74538098,74538119,+ ,(GAAA)n ,Simple_repeat ,Simple_repeat ,+
mm_br_e15_183402 ,1,chr7 ,27492309,27492330,+ ,ETnERV-int ,LTR ,ERVK ,-
mm_br_e15_183405 ,1,chrX ,97405336,97405357,+ ,AT_rich ,Low_complexity ,Low_complexity ,+
mm_br_e15_183408 ,1,chr7 ,27492309,27492330,+ ,ETnERV-int ,LTR ,ERVK ,-
mm_br_e15_183574 ,1,chr4 ,96433913,96433934,- ,(T)n ,Simple_repeat ,Simple_repeat ,+
mm_br_e15_183581 ,1,chr14 ,37100289,37100310,+ ,(A)n ,Simple_repeat ,Simple_repeat ,+
mm_br_e15_184225 ,1,chr7 ,27492309,27492330,+ ,ETnERV-int ,LTR ,ERVK ,-
mm_br_e15_184228 ,1,chr7 ,27492309,27492330,+ ,ETnERV-int ,LTR ,ERVK ,-
mm_br_e15_184229 ,1,chr4 ,74538098,74538119,+ ,(GAAA)n ,Simple_repeat ,Simple_repeat ,+
mm_br_e15_184702 ,1,chr4 ,74538098,74538119,+ ,(GAAA)n ,Simple_repeat ,Simple_repeat ,+
mm_br_e15_184718 ,1,chr10 ,78716041,78716062,+ ,Lx3C ,LINE ,L1 ,+
mm_br_e15_185265 ,1,chr7 ,27492309,27492330,+ ,ETnERV-int ,LTR ,ERVK ,-
mm_br_e15_185266 ,1,chr18 ,40417333,40417354,+ ,(A)n ,Simple_repeat ,Simple_repeat ,+
mm_br_e15_185320 ,1,chr9 ,15154787,15154808,+ ,PB1D10 ,SINE ,Alu ,-
mm_br_e15_185384 ,1,chr18 ,25860604,25860625,+ ,CT-rich ,Low_complexity ,Low_complexity ,+
mm_br_e15_185556 ,1,chr6 ,20902211,20902232,+ ,(TTC)n ,Simple_repeat ,Simple_repeat ,+
mm_br_e15_185620 ,1,chr1 ,3567820,3567841,- ,L1MC ,LINE ,L1 ,+
mm_br_e15_185654 ,1,chr13 ,60947448,60947469,+ ,L1Md_F2 ,LINE ,L1 ,-
mm_br_e15_185710 ,1,chr5 ,115440024,115440045,- ,L1MC4 ,LINE ,L1 ,+
mm_br_e15_186369 ,1,chr4 ,111619191,111619212,+ ,Lx3B ,LINE ,L1 ,-
mm_br_e15_186597 ,1,chr13 ,56040477,56040498,+ ,(TTC)n ,Simple_repeat ,Simple_repeat ,+
mm_br_e15_187054 ,1,chr12 ,42135076,42135097,+ ,T-rich ,Low_complexity ,Low_complexity ,+
mm_br_e15_187108 ,1,chr10 ,34318083,34318104,+ ,(TTCTCC)n ,Simple_repeat ,Simple_repeat ,+
mm_br_e15_189799 ,1,chr14 ,11890470,11890491,- ,GA-rich ,Low_complexity ,Low_complexity ,+
mm_br_e15_189950 ,1,chr11 ,92347654,92347675,+ ,T-rich ,Low_complexity ,Low_complexity ,+
mm_br_e15_190017 ,1,chr14 ,91220015,91220036,+ ,Lx8 ,LINE ,L1 ,-
mm_br_e15_190279 ,1,chr17 ,64167224,64167245,+ ,B2_Mm2 ,SINE ,B2 ,-
