# Supplementary material for: Deep sequencing analysis of the developing mouse brain reveals a novel microRNA
Source: BMC Genomics. 2011 Apr 5;12:176. doi: 10.1186/1471-2164-12-176 (PMC3088569; doi:10.1186/1471-2164-12-176)
Supplement: Additional file 4 — List of unique tags mapped to miRNAs, pre-miRNAs or miRNA-star based on 3' end sequences. [file 1471-2164-12-176-S4.TXT]

Tag_ID ,Copy_Number ,Chromosome ,Chr_Start ,Chr_End ,Tag_Strand ,Accession ,Acc_Strand
mm_br_e15_1 ,323296,chr16 ,77599917,77599938,+ ,MI0000559 ,+
mm_br_e15_3 ,153191,chrX ,148346896,148346917,+ ,MI0000563 ,+
mm_br_e15_4 ,146372,chr9 ,41344815,41344836,+ ,MI0000557 ,+
mm_br_e15_5 ,93692,chr7 ,86650165,86650186,+ ,MI0000721 ,+
mm_br_e15_7 ,70219,chr9 ,106081177,106081198,+ ,MI0000137 ,+
mm_br_e15_10 ,40819,chr2 ,131113839,131113860,+ ,MI0000588 ,+
mm_br_e15_12 ,38499,chr17 ,17967330,17967351,+ ,MI0000561 ,+
mm_br_e15_13 ,34145,chr15 ,85537755,85537776,+ ,MI0000558 ,+
mm_br_e15_15 ,27718,chr10 ,122422754,122422775,- ,MI0000138 ,-
mm_br_e15_16 ,25129,chr13 ,48631447,48631468,- ,MI0000405 ,-
mm_br_e15_19 ,22872,chr5 ,138606560,138606581,- ,MI0000689 ,-
mm_br_e15_20 ,21041,chr16 ,77599917,77599938,+ ,MI0000559 ,+
mm_br_e15_21 ,19060,chr13 ,83878426,83878447,+ ,MI0000157 ,+
mm_br_e15_22 ,15965,chr16 ,77599917,77599938,+ ,MI0000559 ,+
mm_br_e15_23 ,15476,chr16 ,77646524,77646545,+ ,MI0000152 ,+
mm_br_e15_24 ,14798,chr16 ,77599917,77599938,+ ,MI0000559 ,+
mm_br_e15_25 ,14751,chr3 ,88019535,88019556,+ ,MI0000720 ,+
mm_br_e15_26 ,14064,chr1 ,130098981,130099002,+ ,MI0000155 ,+
mm_br_e15_28 ,13295,chr17 ,17967158,17967179,+ ,MI0000147 ,+
mm_br_e15_29 ,13255,chrX ,148346896,148346917,+ ,MI0000563 ,+
mm_br_e15_30 ,13008,chr2 ,180628788,180628809,+ ,MI0000150 ,+
mm_br_e15_31 ,12898,chr16 ,77599917,77599938,+ ,MI0000559 ,+
mm_br_e15_37 ,11833,chr16 ,77599917,77599938,+ ,MI0000559 ,+
mm_br_e15_38 ,11165,chr16 ,77599185,77599206,+ ,MI0000146 ,+
mm_br_e15_41 ,9532,chr9 ,41344815,41344836,+ ,MI0000557 ,+
mm_br_e15_45 ,8543,chr17 ,17967330,17967351,+ ,MI0000561 ,+
mm_br_e15_46 ,8331,chr9 ,41344815,41344836,+ ,MI0000557 ,+
mm_br_e15_47 ,8322,chr9 ,41344815,41344836,+ ,MI0000557 ,+
mm_br_e15_49 ,8196,chrX ,148346896,148346917,+ ,MI0000563 ,+
mm_br_e15_51 ,8057,chr15 ,85537755,85537776,+ ,MI0000558 ,+
mm_br_e15_55 ,7816,chr1 ,130098981,130099002,+ ,MI0000155 ,+
mm_br_e15_56 ,7731,chr13 ,83878426,83878447,+ ,MI0000157 ,+
mm_br_e15_57 ,7502,chr16 ,77599917,77599938,+ ,MI0000559 ,+
mm_br_e15_58 ,6906,chr16 ,77599917,77599938,+ ,MI0000559 ,+
mm_br_e15_59 ,6702,chrX ,148346896,148346917,+ ,MI0000563 ,+
mm_br_e15_62 ,5898,chr2 ,131113839,131113860,+ ,MI0000588 ,+
mm_br_e15_63 ,5741,chr1 ,23279113,23279134,+ ,MI0000144 ,+
mm_br_e15_67 ,5443,chr9 ,41344815,41344836,+ ,MI0000557 ,+
mm_br_e15_69 ,5136,chr9 ,41344815,41344836,+ ,MI0000557 ,+
mm_br_e15_71 ,4980,chrX ,148346896,148346917,+ ,MI0000563 ,+
mm_br_e15_73 ,4896,chr17 ,17967330,17967351,+ ,MI0000561 ,+
mm_br_e15_74 ,4874,chr4 ,101019562,101019583,- ,MI0000148 ,-
mm_br_e15_76 ,4738,chr16 ,77599917,77599938,+ ,MI0000559 ,+
mm_br_e15_77 ,4658,chrX ,148346896,148346917,+ ,MI0000563 ,+
mm_br_e15_78 ,4617,chrX ,148346896,148346917,+ ,MI0000563 ,+
mm_br_e15_79 ,4609,chr19 ,34895191,34895212,- ,MI0000684 ,-
mm_br_e15_80 ,4584,chr10 ,122422754,122422775,- ,MI0000138 ,-
mm_br_e15_81 ,4581,chr9 ,106081177,106081198,+ ,MI0000137 ,+
mm_br_e15_82 ,4574,chr16 ,77599917,77599938,+ ,MI0000559 ,+
mm_br_e15_83 ,4561,chr16 ,77599917,77599938,+ ,MI0000559 ,+
mm_br_e15_94 ,3885,chr15 ,68172819,68172840,- ,MI0000549 ,-
mm_br_e15_97 ,3681,chr15 ,85537755,85537776,+ ,MI0000558 ,+
mm_br_e15_98 ,3669,chr14 ,70843364,70843385,+ ,MI0000704 ,+
mm_br_e15_100 ,3573,chr14 ,115443698,115443719,+ ,MI0000719 ,+
mm_br_e15_103 ,3495,chr17 ,17967158,17967179,+ ,MI0000147 ,+
mm_br_e15_106 ,3380,chr3 ,88019536,88019557,+ ,MI0000720 ,+
mm_br_e15_108 ,3252,chr10 ,122422754,122422775,- ,MI0000138 ,-
mm_br_e15_109 ,3246,chrX ,148346896,148346917,+ ,MI0000563 ,+
mm_br_e15_110 ,3202,chr2 ,131113839,131113860,+ ,MI0000588 ,+
mm_br_e15_111 ,3174,chr17 ,17967330,17967351,+ ,MI0000561 ,+
mm_br_e15_112 ,3119,chr9 ,106081177,106081198,+ ,MI0000137 ,+
mm_br_e15_113 ,2973,chr17 ,17967330,17967351,+ ,MI0000561 ,+
mm_br_e15_117 ,2814,chr1 ,23279113,23279134,+ ,MI0000144 ,+
mm_br_e15_118 ,2784,chrX ,148346896,148346917,+ ,MI0000563 ,+
mm_br_e15_121 ,2725,chr13 ,83878426,83878447,+ ,MI0000157 ,+
mm_br_e15_122 ,2718,chr9 ,106081177,106081198,+ ,MI0000137 ,+
mm_br_e15_123 ,2686,chr12 ,110829991,110830012,+ ,MI0001525 ,+
mm_br_e15_124 ,2650,chr9 ,41344815,41344836,+ ,MI0000557 ,+
mm_br_e15_126 ,2629,chr9 ,41344815,41344836,+ ,MI0000557 ,+
mm_br_e15_127 ,2618,chr9 ,106081177,106081198,+ ,MI0000137 ,+
mm_br_e15_128 ,2592,chr17 ,17967158,17967179,+ ,MI0000147 ,+
mm_br_e15_129 ,2588,chrX ,148347772,148347793,+ ,MI0000586 ,+
mm_br_e15_132 ,2512,chr13 ,83878426,83878447,+ ,MI0000157 ,+
mm_br_e15_133 ,2508,chr16 ,77599917,77599938,+ ,MI0000559 ,+
mm_br_e15_134 ,2504,chr15 ,85537755,85537776,+ ,MI0000558 ,+
mm_br_e15_135 ,2499,chr12 ,110831098,110831119,+ ,MI0000154 ,+
mm_br_e15_136 ,2495,chr8 ,110075188,110075209,+ ,MI0000165 ,+
mm_br_e15_138 ,2483,chr7 ,86650205,86650226,+ ,MI0000721 ,+
mm_br_e15_141 ,2405,chr9 ,106081177,106081198,+ ,MI0000137 ,+
mm_br_e15_148 ,2168,chr12 ,110950768,110950789,+ ,MI0000592 ,+
mm_br_e15_150 ,2148,chr17 ,17967330,17967351,+ ,MI0000561 ,+
mm_br_e15_151 ,2131,chr9 ,41344815,41344836,+ ,MI0000557 ,+
mm_br_e15_153 ,2110,chr16 ,77646524,77646545,+ ,MI0000152 ,+
mm_br_e15_155 ,2100,chr3 ,88019535,88019556,+ ,MI0000720 ,+
mm_br_e15_156 ,2092,chr1 ,164148014,164148035,+ ,MI0000713 ,+
mm_br_e15_159 ,2045,chr16 ,18327531,18327552,- ,MI0000227 ,-
mm_br_e15_163 ,1940,chr8 ,86702659,86702680,- ,MI0005450 ,-
mm_br_e15_164 ,1869,chr9 ,41344815,41344836,+ ,MI0000557 ,+
mm_br_e15_165 ,1822,chr10 ,122422754,122422775,- ,MI0000138 ,-
mm_br_e15_166 ,1821,chr3 ,88019535,88019556,+ ,MI0000720 ,+
mm_br_e15_167 ,1801,chr12 ,110955514,110955535,+ ,MI0003519 ,+
mm_br_e15_170 ,1793,chr9 ,41344815,41344836,+ ,MI0000557 ,+
mm_br_e15_171 ,1784,chr16 ,77599917,77599938,+ ,MI0000559 ,+
mm_br_e15_172 ,1759,chr3 ,88019535,88019556,+ ,MI0000720 ,+
mm_br_e15_173 ,1754,chr8 ,110075189,110075210,+ ,MI0000165 ,+
mm_br_e15_175 ,1744,chr2 ,84581273,84581294,- ,MI0000156 ,-
mm_br_e15_176 ,1743,chrX ,148346896,148346917,+ ,MI0000563 ,+
mm_br_e15_179 ,1710,chr15 ,85537755,85537776,+ ,MI0000558 ,+
mm_br_e15_181 ,1702,chr13 ,48631447,48631468,- ,MI0000405 ,-
mm_br_e15_183 ,1689,chrX ,148346896,148346917,+ ,MI0000563 ,+
mm_br_e15_185 ,1670,chr16 ,77599917,77599938,+ ,MI0000559 ,+
mm_br_e15_186 ,1630,chr10 ,122422754,122422775,- ,MI0000138 ,-
mm_br_e15_188 ,1621,chr7 ,86033181,86033202,+ ,MI0000729 ,+
mm_br_e15_189 ,1620,chr9 ,41339520,41339541,+ ,MI0000692 ,+
mm_br_e15_190 ,1617,chr11 ,65548301,65548322,- ,MI0004124 ,-
mm_br_e15_193 ,1566,chr11 ,76891625,76891646,- ,MI0004637 ,-
mm_br_e15_197 ,1559,chr2 ,131113839,131113860,+ ,MI0000588 ,+
mm_br_e15_200 ,1538,chr16 ,77599185,77599206,+ ,MI0000146 ,+
mm_br_e15_203 ,1512,chr17 ,17967330,17967351,+ ,MI0000561 ,+
mm_br_e15_207 ,1488,chr16 ,77599917,77599938,+ ,MI0000559 ,+
mm_br_e15_209 ,1477,chr15 ,85537755,85537776,+ ,MI0000558 ,+
mm_br_e15_210 ,1462,chrX ,148346896,148346917,+ ,MI0000563 ,+
mm_br_e15_218 ,1411,chrX ,148346896,148346917,+ ,MI0000563 ,+
mm_br_e15_219 ,1410,chr13 ,83878426,83878447,+ ,MI0000157 ,+
mm_br_e15_220 ,1407,chrX ,101311568,101311589,- ,MI0004258 ,-
mm_br_e15_221 ,1396,chr2 ,131113839,131113860,+ ,MI0000588 ,+
mm_br_e15_222 ,1380,chr1 ,139863045,139863066,+ ,MI0000697 ,+
mm_br_e15_223 ,1376,chr15 ,85537755,85537776,+ ,MI0000558 ,+
mm_br_e15_224 ,1374,chr10 ,122422754,122422775,- ,MI0000138 ,-
mm_br_e15_226 ,1361,chr17 ,17967781,17967802,+ ,MI0000151 ,+
mm_br_e15_231 ,1329,chr7 ,86033181,86033202,+ ,MI0000729 ,+
mm_br_e15_235 ,1320,chr13 ,83878426,83878447,+ ,MI0000157 ,+
mm_br_e15_237 ,1316,chr9 ,106081177,106081198,+ ,MI0000137 ,+
mm_br_e15_240 ,1301,chr6 ,30691314,30691335,+ ,MI0000817 ,+
mm_br_e15_241 ,1301,chr19 ,34895191,34895212,- ,MI0000684 ,-
mm_br_e15_244 ,1272,chr16 ,77599917,77599938,+ ,MI0000559 ,+
mm_br_e15_246 ,1272,chr13 ,48631447,48631468,- ,MI0000405 ,-
mm_br_e15_247 ,1265,chr2 ,180123801,180123822,+ ,MI0000139 ,+
mm_br_e15_250 ,1262,chr8 ,86702659,86702680,- ,MI0005450 ,-
mm_br_e15_255 ,1245,chr9 ,50911182,50911203,- ,MI0000403 ,-
mm_br_e15_257 ,1241,chr15 ,85537755,85537776,+ ,MI0000558 ,+
mm_br_e15_258 ,1241,chr8 ,110075188,110075209,+ ,MI0000165 ,+
mm_br_e15_259 ,1229,chr17 ,17967330,17967351,+ ,MI0000561 ,+
mm_br_e15_261 ,1222,chr13 ,48631447,48631468,- ,MI0000405 ,-
mm_br_e15_262 ,1206,chr8 ,86702823,86702844,- ,MI0000724 ,-
mm_br_e15_265 ,1176,chr1 ,139863045,139863066,+ ,MI0000697 ,+
mm_br_e15_267 ,1171,chr4 ,120445223,120445244,- ,MI0000259 ,-
mm_br_e15_269 ,1170,chr17 ,17967781,17967802,+ ,MI0000151 ,+
mm_br_e15_270 ,1168,chr16 ,77599185,77599206,+ ,MI0000146 ,+
mm_br_e15_271 ,1167,chr13 ,83878426,83878447,+ ,MI0000157 ,+
mm_br_e15_272 ,1166,chr4 ,101019562,101019583,- ,MI0000148 ,-
mm_br_e15_273 ,1161,chr14 ,70843364,70843385,+ ,MI0000704 ,+
mm_br_e15_278 ,1148,chr9 ,41344815,41344836,+ ,MI0000557 ,+
mm_br_e15_281 ,1135,chr16 ,77599185,77599206,+ ,MI0000146 ,+
mm_br_e15_282 ,1133,chr6 ,30691314,30691335,+ ,MI0000817 ,+
mm_br_e15_283 ,1132,chr16 ,77599917,77599938,+ ,MI0000559 ,+
mm_br_e15_285 ,1107,chrX ,148346896,148346917,+ ,MI0000563 ,+
mm_br_e15_286 ,1105,chr1 ,130098981,130099002,+ ,MI0000155 ,+
mm_br_e15_287 ,1103,chr12 ,110980632,110980653,+ ,MI0003521 ,+
mm_br_e15_288 ,1097,chr17 ,17967330,17967351,+ ,MI0000561 ,+
mm_br_e15_289 ,1093,chr12 ,110972027,110972048,+ ,MI0000799 ,+
mm_br_e15_290 ,1086,chr3 ,88019535,88019556,+ ,MI0000720 ,+
mm_br_e15_293 ,1064,chr16 ,77599918,77599939,+ ,MI0000559 ,+
mm_br_e15_294 ,1056,chr12 ,110957005,110957026,+ ,MI0004639 ,+
mm_br_e15_295 ,1052,chr1 ,139863227,139863248,+ ,MI0000723 ,+
mm_br_e15_297 ,1042,chr2 ,174093055,174093076,- ,MI0000398 ,-
mm_br_e15_298 ,1026,chr3 ,88019535,88019556,+ ,MI0000720 ,+
mm_br_e15_299 ,1025,chr3 ,88019535,88019556,+ ,MI0000720 ,+
mm_br_e15_303 ,993,chr14 ,65209546,65209567,+ ,MI0000716 ,+
mm_br_e15_304 ,990,chr9 ,41344815,41344836,+ ,MI0000557 ,+
mm_br_e15_306 ,987,chr16 ,77646524,77646545,+ ,MI0000152 ,+
mm_br_e15_308 ,985,chr9 ,41344815,41344836,+ ,MI0000557 ,+
mm_br_e15_312 ,979,chr16 ,77599917,77599938,+ ,MI0000559 ,+
mm_br_e15_315 ,969,chr1 ,23298553,23298574,+ ,MI0000548 ,+
mm_br_e15_316 ,967,chr12 ,110971991,110972012,+ ,MI0000799 ,+
mm_br_e15_318 ,965,chr3 ,88019535,88019556,+ ,MI0000720 ,+
mm_br_e15_319 ,958,chrX ,148346896,148346917,+ ,MI0000563 ,+
mm_br_e15_320 ,957,chr12 ,110955514,110955535,+ ,MI0003519 ,+
mm_br_e15_329 ,932,chr7 ,86650165,86650186,+ ,MI0000721 ,+
mm_br_e15_330 ,924,chr16 ,77599917,77599938,+ ,MI0000559 ,+
mm_br_e15_332 ,920,chr15 ,85537755,85537776,+ ,MI0000558 ,+
mm_br_e15_337 ,905,chr16 ,77599917,77599938,+ ,MI0000559 ,+
mm_br_e15_338 ,902,chr8 ,86702659,86702680,- ,MI0005450 ,-
mm_br_e15_339 ,894,chr1 ,74440898,74440919,+ ,MI0000575 ,+
mm_br_e15_340 ,873,chr19 ,29209828,29209849,+ ,MI0000649 ,+
mm_br_e15_344 ,869,chr5 ,138606560,138606581,- ,MI0000689 ,-
mm_br_e15_347 ,860,chr3 ,88019535,88019556,+ ,MI0000720 ,+
mm_br_e15_348 ,847,chr1 ,139863045,139863066,+ ,MI0000697 ,+
mm_br_e15_349 ,846,chr9 ,106081177,106081198,+ ,MI0000137 ,+
mm_br_e15_350 ,846,chr16 ,77599917,77599938,+ ,MI0000559 ,+
mm_br_e15_351 ,846,chr1 ,23279154,23279175,+ ,MI0000144 ,+
mm_br_e15_355 ,838,chr5 ,138606560,138606581,- ,MI0000689 ,-
mm_br_e15_356 ,837,chr4 ,120445265,120445286,- ,MI0000259 ,-
mm_br_e15_358 ,834,chr9 ,118940929,118940950,+ ,MI0000573 ,+
mm_br_e15_359 ,832,chr17 ,17967330,17967351,+ ,MI0000561 ,+
mm_br_e15_361 ,831,chr16 ,77646524,77646545,+ ,MI0000152 ,+
mm_br_e15_362 ,831,chr2 ,131113839,131113860,+ ,MI0000588 ,+
mm_br_e15_363 ,824,chr16 ,77599917,77599938,+ ,MI0000559 ,+
mm_br_e15_368 ,815,chr17 ,17967330,17967351,+ ,MI0000561 ,+
mm_br_e15_370 ,811,chr2 ,131113839,131113860,+ ,MI0000588 ,+
mm_br_e15_372 ,808,chr3 ,88019535,88019556,+ ,MI0000720 ,+
mm_br_e15_376 ,802,chr14 ,70843364,70843385,+ ,MI0000704 ,+
mm_br_e15_380 ,794,chr9 ,108470656,108470677,+ ,MI0000233 ,+
mm_br_e15_383 ,780,chr16 ,77599917,77599938,+ ,MI0000559 ,+
mm_br_e15_384 ,768,chr7 ,86650204,86650225,+ ,MI0000721 ,+
mm_br_e15_385 ,767,chr17 ,17967330,17967351,+ ,MI0000561 ,+
mm_br_e15_388 ,755,chr16 ,77599917,77599938,+ ,MI0000559 ,+
mm_br_e15_389 ,753,chr3 ,88019574,88019595,+ ,MI0000720 ,+
mm_br_e15_390 ,751,chr1 ,23279113,23279134,+ ,MI0000144 ,+
mm_br_e15_392 ,745,chr13 ,48631447,48631468,- ,MI0000405 ,-
mm_br_e15_395 ,744,chr8 ,86702659,86702680,- ,MI0005450 ,-
mm_br_e15_398 ,732,chrX ,148346896,148346917,+ ,MI0000563 ,+
mm_br_e15_403 ,717,chr1 ,130098981,130099002,+ ,MI0000155 ,+
mm_br_e15_404 ,710,chr9 ,108470656,108470677,+ ,MI0000233 ,+
mm_br_e15_405 ,709,chr16 ,77599917,77599938,+ ,MI0000559 ,+
mm_br_e15_408 ,694,chr8 ,110075188,110075209,+ ,MI0000165 ,+
mm_br_e15_409 ,694,chr1 ,139863045,139863066,+ ,MI0000697 ,+
mm_br_e15_410 ,692,chr9 ,106081177,106081198,+ ,MI0000137 ,+
mm_br_e15_413 ,687,chr17 ,17967330,17967351,+ ,MI0000561 ,+
mm_br_e15_415 ,683,chr10 ,122422754,122422775,- ,MI0000138 ,-
mm_br_e15_417 ,675,chr15 ,85537755,85537776,+ ,MI0000558 ,+
mm_br_e15_419 ,670,chr16 ,77599917,77599938,+ ,MI0000559 ,+
mm_br_e15_420 ,669,chr11 ,86397622,86397643,- ,MI0000569 ,-
mm_br_e15_422 ,660,chr12 ,110950767,110950788,+ ,MI0000592 ,+
mm_br_e15_427 ,654,chrX ,148346896,148346917,+ ,MI0000563 ,+
mm_br_e15_428 ,654,chrX ,18723434,18723455,- ,MI0000709 ,-
mm_br_e15_430 ,653,chr10 ,122422754,122422775,- ,MI0000138 ,-
mm_br_e15_432 ,649,chr9 ,106081177,106081198,+ ,MI0000137 ,+
mm_br_e15_433 ,640,chr8 ,110075188,110075209,+ ,MI0000165 ,+
mm_br_e15_437 ,628,chr1 ,139863085,139863106,+ ,MI0000697 ,+
mm_br_e15_439 ,626,chr10 ,122422754,122422775,- ,MI0000138 ,-
mm_br_e15_440 ,621,chr17 ,17967781,17967802,+ ,MI0000151 ,+
mm_br_e15_443 ,614,chr16 ,77599917,77599938,+ ,MI0000559 ,+
mm_br_e15_444 ,613,chr6 ,51219828,51219849,- ,MI0000550 ,-
mm_br_e15_448 ,609,chr13 ,48631447,48631468,- ,MI0000405 ,-
mm_br_e15_449 ,606,chr16 ,18327531,18327552,- ,MI0000227 ,-
mm_br_e15_452 ,602,chr15 ,103115616,103115637,+ ,MI0000617 ,+
mm_br_e15_454 ,595,chr12 ,110981676,110981697,+ ,MI0003535 ,+
mm_br_e15_455 ,594,chr16 ,77599185,77599206,+ ,MI0000146 ,+
mm_br_e15_456 ,591,chr8 ,110075189,110075210,+ ,MI0000165 ,+
mm_br_e15_459 ,587,chr9 ,106081177,106081198,+ ,MI0000137 ,+
mm_br_e15_460 ,587,chr15 ,85537755,85537776,+ ,MI0000558 ,+
mm_br_e15_461 ,583,chr16 ,77599917,77599938,+ ,MI0000559 ,+
mm_br_e15_462 ,581,chr12 ,110832775,110832796,+ ,MI0001526 ,+
mm_br_e15_465 ,579,chr15 ,85537755,85537776,+ ,MI0000558 ,+
mm_br_e15_469 ,573,chr12 ,110957005,110957026,+ ,MI0004639 ,+
mm_br_e15_472 ,568,chr15 ,85537755,85537776,+ ,MI0000558 ,+
mm_br_e15_475 ,564,chr16 ,77599917,77599938,+ ,MI0000559 ,+
mm_br_e15_476 ,564,chr14 ,115443698,115443719,+ ,MI0000719 ,+
mm_br_e15_478 ,561,chr10 ,122422754,122422775,- ,MI0000138 ,-
mm_br_e15_483 ,550,chr1 ,130098981,130099002,+ ,MI0000155 ,+
mm_br_e15_484 ,549,chr12 ,110980632,110980653,+ ,MI0003521 ,+
mm_br_e15_486 ,546,chr10 ,122422754,122422775,- ,MI0000138 ,-
mm_br_e15_487 ,545,chr15 ,68172819,68172840,- ,MI0000549 ,-
mm_br_e15_488 ,544,chr16 ,77599917,77599938,+ ,MI0000559 ,+
mm_br_e15_489 ,542,chr16 ,77599917,77599938,+ ,MI0000559 ,+
mm_br_e15_493 ,533,chr13 ,48631447,48631468,- ,MI0000405 ,-
mm_br_e15_496 ,530,chr5 ,138606560,138606581,- ,MI0000689 ,-
mm_br_e15_498 ,524,chr1 ,164148013,164148034,+ ,MI0000713 ,+
mm_br_e15_500 ,521,chr2 ,174093055,174093076,- ,MI0000398 ,-
mm_br_e15_502 ,513,chr16 ,77599917,77599938,+ ,MI0000559 ,+
mm_br_e15_505 ,512,chr17 ,17967330,17967351,+ ,MI0000561 ,+
mm_br_e15_506 ,511,chr16 ,77599917,77599938,+ ,MI0000559 ,+
mm_br_e15_507 ,511,chr16 ,77599918,77599939,+ ,MI0000559 ,+
mm_br_e15_510 ,506,chr2 ,180628787,180628808,+ ,MI0000150 ,+
mm_br_e15_511 ,505,chr9 ,41344815,41344836,+ ,MI0000557 ,+
mm_br_e15_513 ,502,chr11 ,86397622,86397643,- ,MI0000569 ,-
mm_br_e15_514 ,499,chr17 ,17967158,17967179,+ ,MI0000147 ,+
mm_br_e15_515 ,498,chr16 ,77599917,77599938,+ ,MI0000559 ,+
mm_br_e15_517 ,498,chr12 ,110962034,110962055,+ ,MI0000793 ,+
mm_br_e15_519 ,495,chr9 ,112021147,112021168,- ,MI0000726 ,-
mm_br_e15_520 ,494,chr17 ,17967330,17967351,+ ,MI0000561 ,+
mm_br_e15_521 ,493,chr9 ,41344815,41344836,+ ,MI0000557 ,+
mm_br_e15_522 ,493,chr19 ,6264857,6264878,+ ,MI0000551 ,+
mm_br_e15_528 ,485,chr15 ,68172819,68172840,- ,MI0000549 ,-
mm_br_e15_530 ,483,chr15 ,85537755,85537776,+ ,MI0000558 ,+
mm_br_e15_534 ,478,chr1 ,139863227,139863248,+ ,MI0000723 ,+
mm_br_e15_537 ,473,chr9 ,41344815,41344836,+ ,MI0000557 ,+
mm_br_e15_542 ,469,chr5 ,138606560,138606581,- ,MI0000689 ,-
mm_br_e15_543 ,469,chr1 ,139863227,139863248,+ ,MI0000723 ,+
mm_br_e15_545 ,467,chr12 ,110831098,110831119,+ ,MI0000154 ,+
mm_br_e15_547 ,465,chr15 ,85537755,85537776,+ ,MI0000558 ,+
mm_br_e15_548 ,463,chr16 ,77599917,77599938,+ ,MI0000559 ,+
mm_br_e15_551 ,461,chr16 ,77599185,77599206,+ ,MI0000146 ,+
mm_br_e15_552 ,459,chr15 ,85537755,85537776,+ ,MI0000558 ,+
mm_br_e15_555 ,457,chr2 ,131113839,131113860,+ ,MI0000588 ,+
mm_br_e15_563 ,447,chr6 ,28972624,28972645,+ ,MI0000222 ,+
mm_br_e15_566 ,445,chr5 ,138606560,138606581,- ,MI0000689 ,-
mm_br_e15_569 ,440,chr17 ,17967330,17967351,+ ,MI0000561 ,+
mm_br_e15_575 ,431,chr3 ,17695723,17695744,+ ,MI0000717 ,+
mm_br_e15_576 ,431,chr16 ,77599185,77599206,+ ,MI0000146 ,+
mm_br_e15_577 ,431,chr9 ,41339520,41339541,+ ,MI0000692 ,+
mm_br_e15_579 ,429,chr4 ,101019561,101019582,- ,MI0000148 ,-
mm_br_e15_582 ,426,chr3 ,88019536,88019557,+ ,MI0000720 ,+
mm_br_e15_583 ,425,chr13 ,113827757,113827778,+ ,MI0001649 ,+
mm_br_e15_584 ,425,chr16 ,77599917,77599938,+ ,MI0000559 ,+
mm_br_e15_585 ,423,chr9 ,112021147,112021168,- ,MI0000726 ,-
mm_br_e15_587 ,420,chr2 ,174093055,174093076,- ,MI0000398 ,-
mm_br_e15_589 ,418,chr8 ,86702784,86702805,- ,MI0000724 ,-
mm_br_e15_590 ,417,chr10 ,122422754,122422775,- ,MI0000138 ,-
mm_br_e15_592 ,415,chr1 ,23279113,23279134,+ ,MI0000144 ,+
mm_br_e15_600 ,408,chr15 ,85537755,85537776,+ ,MI0000558 ,+
mm_br_e15_608 ,402,chr9 ,106081177,106081198,+ ,MI0000137 ,+
mm_br_e15_609 ,402,chr17 ,17967330,17967351,+ ,MI0000561 ,+
mm_br_e15_614 ,397,chr2 ,131113839,131113860,+ ,MI0000588 ,+
mm_br_e15_617 ,392,chr12 ,110951751,110951772,+ ,MI0000605 ,+
mm_br_e15_618 ,390,chr16 ,77599917,77599938,+ ,MI0000559 ,+
mm_br_e15_622 ,388,chr16 ,77646524,77646545,+ ,MI0000152 ,+
mm_br_e15_624 ,387,chr11 ,65548301,65548322,- ,MI0004124 ,-
mm_br_e15_625 ,387,chr9 ,41339520,41339541,+ ,MI0000692 ,+
mm_br_e15_628 ,383,chr9 ,106081177,106081198,+ ,MI0000137 ,+
mm_br_e15_629 ,383,chr15 ,85537755,85537776,+ ,MI0000558 ,+
mm_br_e15_630 ,383,chr4 ,101019562,101019583,- ,MI0000148 ,-
mm_br_e15_633 ,381,chrX ,148346896,148346917,+ ,MI0000563 ,+
mm_br_e15_634 ,381,chr13 ,83878426,83878447,+ ,MI0000157 ,+
mm_br_e15_636 ,380,chr13 ,83878426,83878447,+ ,MI0000157 ,+
mm_br_e15_638 ,379,chr17 ,17967330,17967351,+ ,MI0000561 ,+
mm_br_e15_642 ,375,chr16 ,18327531,18327552,- ,MI0000227 ,-
mm_br_e15_647 ,372,chr16 ,77599917,77599938,+ ,MI0000559 ,+
mm_br_e15_648 ,371,chr16 ,77599917,77599938,+ ,MI0000559 ,+
mm_br_e15_649 ,371,chr11 ,76891625,76891646,- ,MI0004637 ,-
mm_br_e15_655 ,369,chr16 ,17124164,17124185,- ,MI0000408 ,-
mm_br_e15_657 ,368,chr3 ,88019575,88019596,+ ,MI0000720 ,+
mm_br_e15_659 ,366,chrX ,6825582,6825603,- ,MI0003206 ,-
mm_br_e15_665 ,362,chr16 ,77599916,77599937,+ ,MI0000559 ,+
mm_br_e15_669 ,361,chr19 ,34895191,34895212,- ,MI0000684 ,-
mm_br_e15_671 ,361,chr1 ,139863227,139863248,+ ,MI0000723 ,+
mm_br_e15_675 ,358,chr12 ,110831098,110831119,+ ,MI0000154 ,+
mm_br_e15_676 ,357,chr1 ,139863227,139863248,+ ,MI0000723 ,+
mm_br_e15_678 ,356,chr1 ,130098981,130099002,+ ,MI0000155 ,+
mm_br_e15_680 ,353,chr9 ,118940929,118940950,+ ,MI0000573 ,+
mm_br_e15_681 ,353,chr8 ,86732774,86732795,+ ,MI0000572 ,+
mm_br_e15_683 ,353,chr17 ,17967330,17967351,+ ,MI0000561 ,+
mm_br_e15_684 ,353,chr11 ,76891589,76891610,- ,MI0004637 ,-
mm_br_e15_688 ,351,chr3 ,68813840,68813861,+ ,MI0000566 ,+
mm_br_e15_689 ,351,chrX ,18723434,18723455,- ,MI0000709 ,-
mm_br_e15_690 ,350,chr1 ,23279113,23279134,+ ,MI0000144 ,+
mm_br_e15_692 ,349,chr9 ,41344815,41344836,+ ,MI0000557 ,+
mm_br_e15_694 ,347,chr19 ,29209829,29209850,+ ,MI0000649 ,+
mm_br_e15_695 ,346,chr16 ,77599917,77599938,+ ,MI0000559 ,+
mm_br_e15_697 ,346,chr1 ,164148014,164148035,+ ,MI0000713 ,+
mm_br_e15_698 ,343,chr16 ,77599917,77599938,+ ,MI0000559 ,+
mm_br_e15_699 ,343,chr16 ,77599185,77599206,+ ,MI0000146 ,+
mm_br_e15_703 ,341,chr9 ,41344815,41344836,+ ,MI0000557 ,+
mm_br_e15_705 ,339,chr10 ,91534848,91534869,- ,MI0000715 ,-
mm_br_e15_706 ,339,chr9 ,41344815,41344836,+ ,MI0000557 ,+
mm_br_e15_707 ,339,chr12 ,110971991,110972012,+ ,MI0000799 ,+
mm_br_e15_709 ,338,chr7 ,86650205,86650226,+ ,MI0000721 ,+
mm_br_e15_713 ,336,chr16 ,77599917,77599938,+ ,MI0000559 ,+
mm_br_e15_714 ,335,chr1 ,23279113,23279134,+ ,MI0000144 ,+
mm_br_e15_717 ,334,chrX ,148346896,148346917,+ ,MI0000563 ,+
mm_br_e15_718 ,333,chr7 ,86033181,86033202,+ ,MI0000729 ,+
mm_br_e15_721 ,333,chr9 ,106081176,106081197,+ ,MI0000137 ,+
mm_br_e15_723 ,332,chr15 ,85537755,85537776,+ ,MI0000558 ,+
mm_br_e15_724 ,332,chr16 ,77599917,77599938,+ ,MI0000559 ,+
mm_br_e15_729 ,328,chr9 ,41344815,41344836,+ ,MI0000557 ,+
mm_br_e15_730 ,328,chrX ,148346896,148346917,+ ,MI0000563 ,+
mm_br_e15_731 ,328,chr7 ,86650165,86650186,+ ,MI0000721 ,+
mm_br_e15_732 ,327,chr16 ,77599917,77599938,+ ,MI0000559 ,+
mm_br_e15_733 ,327,chr1 ,130098981,130099002,+ ,MI0000155 ,+
mm_br_e15_736 ,326,chr12 ,110832775,110832796,+ ,MI0001526 ,+
mm_br_e15_739 ,326,chr1 ,130098981,130099002,+ ,MI0000155 ,+
mm_br_e15_740 ,326,chrX ,50407205,50407226,- ,MI0003538 ,-
mm_br_e15_742 ,324,chrX ,148346896,148346917,+ ,MI0000563 ,+
mm_br_e15_749 ,320,chr14 ,70843364,70843385,+ ,MI0000704 ,+
mm_br_e15_751 ,318,chr11 ,65548301,65548322,- ,MI0004124 ,-
mm_br_e15_762 ,313,chr3 ,88019535,88019556,+ ,MI0000720 ,+
mm_br_e15_764 ,313,chr17 ,17967158,17967179,+ ,MI0000147 ,+
mm_br_e15_771 ,307,chr15 ,85537755,85537776,+ ,MI0000558 ,+
mm_br_e15_779 ,302,chr9 ,106081177,106081198,+ ,MI0000137 ,+
mm_br_e15_781 ,301,chr16 ,77599917,77599938,+ ,MI0000559 ,+
mm_br_e15_785 ,300,chr8 ,86702823,86702844,- ,MI0000724 ,-
mm_br_e15_786 ,298,chr8 ,86702659,86702680,- ,MI0005450 ,-
mm_br_e15_793 ,295,chr13 ,83878426,83878447,+ ,MI0000157 ,+
mm_br_e15_796 ,293,chr2 ,29701165,29701186,- ,MI0000741 ,-
mm_br_e15_799 ,292,chr2 ,38708305,38708326,+ ,MI0000223 ,+
mm_br_e15_802 ,291,chr19 ,34895191,34895212,- ,MI0000684 ,-
mm_br_e15_806 ,290,chr12 ,110981382,110981403,+ ,MI0001160 ,+
mm_br_e15_808 ,289,chr15 ,85537755,85537776,+ ,MI0000558 ,+
mm_br_e15_812 ,287,chr12 ,110824028,110824049,+ ,MI0000615 ,+
mm_br_e15_813 ,286,chr7 ,86033181,86033202,+ ,MI0000729 ,+
mm_br_e15_819 ,284,chr8 ,110075188,110075209,+ ,MI0000165 ,+
mm_br_e15_823 ,283,chr9 ,106081177,106081198,+ ,MI0000137 ,+
mm_br_e15_824 ,283,chr17 ,17967330,17967351,+ ,MI0000561 ,+
mm_br_e15_826 ,283,chr8 ,39315232,39315253,- ,MI0000800 ,-
mm_br_e15_828 ,282,chr14 ,115443698,115443719,+ ,MI0000719 ,+
mm_br_e15_833 ,280,chr10 ,122422754,122422775,- ,MI0000138 ,-
mm_br_e15_835 ,280,chr13 ,48631447,48631468,- ,MI0000405 ,-
mm_br_e15_854 ,276,chr19 ,29209828,29209849,+ ,MI0000649 ,+
mm_br_e15_861 ,275,chr16 ,77646524,77646545,+ ,MI0000152 ,+
mm_br_e15_862 ,274,chr16 ,77599917,77599938,+ ,MI0000559 ,+
mm_br_e15_865 ,274,chr5 ,138606560,138606581,- ,MI0000689 ,-
mm_br_e15_867 ,273,chr16 ,77599917,77599938,+ ,MI0000559 ,+
mm_br_e15_870 ,272,chr19 ,34895191,34895212,- ,MI0000684 ,-
mm_br_e15_873 ,271,chr2 ,174093055,174093076,- ,MI0000398 ,-
mm_br_e15_874 ,271,chr8 ,39315233,39315254,- ,MI0000800 ,-
mm_br_e15_876 ,269,chr8 ,86732774,86732795,+ ,MI0000572 ,+
mm_br_e15_877 ,269,chr16 ,77599917,77599938,+ ,MI0000559 ,+
mm_br_e15_878 ,269,chr9 ,41344815,41344836,+ ,MI0000557 ,+
mm_br_e15_882 ,269,chr1 ,164148014,164148035,+ ,MI0000713 ,+
mm_br_e15_883 ,268,chr9 ,41344815,41344836,+ ,MI0000557 ,+
mm_br_e15_891 ,267,chr1 ,139863045,139863066,+ ,MI0000697 ,+
mm_br_e15_898 ,265,chr1 ,130098981,130099002,+ ,MI0000155 ,+
mm_br_e15_903 ,261,chr8 ,110075188,110075209,+ ,MI0000165 ,+
mm_br_e15_917 ,256,chr1 ,23279113,23279134,+ ,MI0000144 ,+
mm_br_e15_918 ,256,chr3 ,88019535,88019556,+ ,MI0000720 ,+
mm_br_e15_921 ,255,chr3 ,88019535,88019556,+ ,MI0000720 ,+
mm_br_e15_923 ,255,chr5 ,138606598,138606619,- ,MI0000689 ,-
mm_br_e15_924 ,255,chr2 ,131113839,131113860,+ ,MI0000588 ,+
mm_br_e15_925 ,254,chr7 ,86033181,86033202,+ ,MI0000729 ,+
mm_br_e15_927 ,253,chr9 ,106081177,106081198,+ ,MI0000137 ,+
mm_br_e15_928 ,253,chr17 ,17967330,17967351,+ ,MI0000561 ,+
mm_br_e15_930 ,252,chr17 ,17967330,17967351,+ ,MI0000561 ,+
mm_br_e15_932 ,251,chr11 ,86926519,86926540,+ ,MI0000401 ,+
mm_br_e15_933 ,250,chrX ,148346896,148346917,+ ,MI0000563 ,+
mm_br_e15_937 ,249,chr1 ,164148014,164148035,+ ,MI0000713 ,+
mm_br_e15_938 ,248,chr15 ,85537755,85537776,+ ,MI0000558 ,+
mm_br_e15_944 ,247,chr16 ,77599916,77599937,+ ,MI0000559 ,+
mm_br_e15_945 ,247,chr16 ,77599917,77599938,+ ,MI0000559 ,+
mm_br_e15_948 ,247,chr2 ,174093055,174093076,- ,MI0000398 ,-
mm_br_e15_949 ,246,chrX ,148346896,148346917,+ ,MI0000563 ,+
mm_br_e15_951 ,246,chr5 ,138606803,138606824,- ,MI0000581 ,-
mm_br_e15_956 ,244,chr14 ,65209546,65209567,+ ,MI0000716 ,+
mm_br_e15_957 ,243,chr6 ,31012673,31012694,- ,MI0000576 ,-
mm_br_e15_958 ,243,chrX ,148346897,148346918,+ ,MI0000563 ,+
mm_br_e15_959 ,242,chr14 ,65209546,65209567,+ ,MI0000716 ,+
mm_br_e15_965 ,240,chr12 ,110980632,110980653,+ ,MI0003521 ,+
mm_br_e15_966 ,240,chr1 ,139863045,139863066,+ ,MI0000697 ,+
mm_br_e15_968 ,238,chr16 ,77599917,77599938,+ ,MI0000559 ,+
mm_br_e15_971 ,238,chr3 ,88019536,88019557,+ ,MI0000720 ,+
mm_br_e15_972 ,237,chr16 ,77599917,77599938,+ ,MI0000559 ,+
mm_br_e15_981 ,235,chr8 ,110075189,110075210,+ ,MI0000165 ,+
mm_br_e15_986 ,233,chr1 ,139863045,139863066,+ ,MI0000697 ,+
mm_br_e15_987 ,232,chr9 ,118940929,118940950,+ ,MI0000573 ,+
mm_br_e15_991 ,231,chr1 ,23279113,23279134,+ ,MI0000144 ,+
mm_br_e15_993 ,231,chr7 ,86650165,86650186,+ ,MI0000721 ,+
mm_br_e15_996 ,230,chr7 ,86033181,86033202,+ ,MI0000729 ,+
mm_br_e15_997 ,230,chr13 ,83878426,83878447,+ ,MI0000157 ,+
mm_br_e15_1000 ,228,chr8 ,86702659,86702680,- ,MI0005450 ,-
mm_br_e15_1001 ,227,chr9 ,41344815,41344836,+ ,MI0000557 ,+
mm_br_e15_1002 ,227,chr9 ,41344815,41344836,+ ,MI0000557 ,+
mm_br_e15_1005 ,227,chr12 ,110980632,110980653,+ ,MI0003521 ,+
mm_br_e15_1010 ,225,chrX ,148346896,148346917,+ ,MI0000563 ,+
mm_br_e15_1011 ,225,chr17 ,17967158,17967179,+ ,MI0000147 ,+
mm_br_e15_1012 ,224,chr16 ,77599917,77599938,+ ,MI0000559 ,+
mm_br_e15_1013 ,224,chrX ,148347772,148347793,+ ,MI0000586 ,+
mm_br_e15_1014 ,224,chr17 ,17967781,17967802,+ ,MI0000151 ,+
mm_br_e15_1017 ,223,chr16 ,77599185,77599206,+ ,MI0000146 ,+
mm_br_e15_1023 ,221,chr11 ,77886688,77886709,+ ,MI0001730 ,+
mm_br_e15_1025 ,220,chrX ,148346896,148346917,+ ,MI0000563 ,+
mm_br_e15_1028 ,218,chr10 ,122422754,122422775,- ,MI0000138 ,-
mm_br_e15_1035 ,217,chr8 ,86702823,86702844,- ,MI0000724 ,-
mm_br_e15_1036 ,216,chr15 ,85537755,85537776,+ ,MI0000558 ,+
mm_br_e15_1037 ,216,chr16 ,77599917,77599938,+ ,MI0000559 ,+
mm_br_e15_1042 ,215,chr16 ,77599917,77599938,+ ,MI0000559 ,+
mm_br_e15_1051 ,214,chr9 ,41344815,41344836,+ ,MI0000557 ,+
mm_br_e15_1054 ,213,chr16 ,77599917,77599938,+ ,MI0000559 ,+
mm_br_e15_1055 ,213,chrX ,148346896,148346917,+ ,MI0000563 ,+
mm_br_e15_1058 ,213,chr12 ,110981676,110981697,+ ,MI0003535 ,+
mm_br_e15_1065 ,211,chr13 ,48631447,48631468,- ,MI0000405 ,-
mm_br_e15_1066 ,210,chrX ,148346896,148346917,+ ,MI0000563 ,+
mm_br_e15_1071 ,208,chr9 ,41344815,41344836,+ ,MI0000557 ,+
mm_br_e15_1072 ,208,chrX ,148346896,148346917,+ ,MI0000563 ,+
mm_br_e15_1073 ,208,chr17 ,17967330,17967351,+ ,MI0000561 ,+
mm_br_e15_1077 ,208,chr17 ,17967158,17967179,+ ,MI0000147 ,+
mm_br_e15_1078 ,208,chr2 ,131113839,131113860,+ ,MI0000588 ,+
mm_br_e15_1079 ,208,chr12 ,110957006,110957027,+ ,MI0004639 ,+
mm_br_e15_1085 ,206,chr3 ,157207249,157207270,+ ,MI0000228 ,+
mm_br_e15_1090 ,204,chr7 ,86650167,86650188,+ ,MI0000721 ,+
mm_br_e15_1094 ,204,chr16 ,77646524,77646545,+ ,MI0000152 ,+
mm_br_e15_1097 ,204,chr2 ,131113839,131113860,+ ,MI0000588 ,+
mm_br_e15_1098 ,203,chrX ,148346896,148346917,+ ,MI0000563 ,+
mm_br_e15_1107 ,202,chr3 ,88019535,88019556,+ ,MI0000720 ,+
mm_br_e15_1112 ,201,chr9 ,41344815,41344836,+ ,MI0000557 ,+
mm_br_e15_1114 ,201,chr19 ,6264857,6264878,+ ,MI0000551 ,+
mm_br_e15_1116 ,200,chr17 ,17967330,17967351,+ ,MI0000561 ,+
mm_br_e15_1117 ,200,chr17 ,17967330,17967351,+ ,MI0000561 ,+
mm_br_e15_1118 ,200,chr14 ,115443698,115443719,+ ,MI0000719 ,+
mm_br_e15_1119 ,200,chr13 ,48631447,48631468,- ,MI0000405 ,-
mm_br_e15_1122 ,199,chrX ,148346896,148346917,+ ,MI0000563 ,+
mm_br_e15_1127 ,197,chr15 ,85537755,85537776,+ ,MI0000558 ,+
mm_br_e15_1128 ,197,chr16 ,77599917,77599938,+ ,MI0000559 ,+
mm_br_e15_1133 ,195,chr3 ,88019535,88019556,+ ,MI0000720 ,+
mm_br_e15_1137 ,195,chr9 ,108470656,108470677,+ ,MI0000233 ,+
mm_br_e15_1140 ,194,chr15 ,85537755,85537776,+ ,MI0000558 ,+
mm_br_e15_1141 ,194,chr15 ,85537755,85537776,+ ,MI0000558 ,+
mm_br_e15_1145 ,194,chr4 ,101019562,101019583,- ,MI0000148 ,-
mm_br_e15_1152 ,193,chr17 ,17967158,17967179,+ ,MI0000147 ,+
mm_br_e15_1154 ,192,chr1 ,23298553,23298574,+ ,MI0000548 ,+
mm_br_e15_1155 ,192,chr17 ,56382440,56382461,+ ,MI0000730 ,+
mm_br_e15_1156 ,192,chr9 ,41344815,41344836,+ ,MI0000557 ,+
mm_br_e15_1157 ,192,chr9 ,41344815,41344836,+ ,MI0000557 ,+
mm_br_e15_1159 ,192,chr9 ,41390024,41390045,+ ,MI0000725 ,+
mm_br_e15_1163 ,192,chrX ,6818396,6818417,- ,MI0004703 ,-
mm_br_e15_1166 ,191,chr16 ,77599917,77599938,+ ,MI0000559 ,+
mm_br_e15_1167 ,191,chr16 ,77599917,77599938,+ ,MI0000559 ,+
mm_br_e15_1169 ,191,chr8 ,110075189,110075210,+ ,MI0000165 ,+
mm_br_e15_1170 ,190,chr1 ,74440898,74440919,+ ,MI0000575 ,+
mm_br_e15_1172 ,190,chr15 ,85537755,85537776,+ ,MI0000558 ,+
mm_br_e15_1173 ,190,chr17 ,17967330,17967351,+ ,MI0000561 ,+
mm_br_e15_1175 ,190,chr14 ,70843365,70843386,+ ,MI0000704 ,+
mm_br_e15_1180 ,189,chr14 ,115443698,115443719,+ ,MI0000719 ,+
mm_br_e15_1184 ,188,chrX ,148346896,148346917,+ ,MI0000563 ,+
mm_br_e15_1188 ,188,chr12 ,110981414,110981435,+ ,MI0001160 ,+
mm_br_e15_1189 ,188,chr5 ,138606560,138606581,- ,MI0000689 ,-
mm_br_e15_1190 ,188,chr17 ,17967158,17967179,+ ,MI0000147 ,+
mm_br_e15_1192 ,187,chr16 ,77599917,77599938,+ ,MI0000559 ,+
mm_br_e15_1193 ,187,chr9 ,41344815,41344836,+ ,MI0000557 ,+
mm_br_e15_1194 ,187,chr17 ,17967330,17967351,+ ,MI0000561 ,+
mm_br_e15_1199 ,186,chr15 ,68172819,68172840,- ,MI0000549 ,-
mm_br_e15_1204 ,185,chr16 ,77599917,77599938,+ ,MI0000559 ,+
mm_br_e15_1205 ,185,chr9 ,41344815,41344836,+ ,MI0000557 ,+
mm_br_e15_1209 ,185,chr8 ,86702659,86702680,- ,MI0005450 ,-
mm_br_e15_1210 ,184,chr10 ,122422754,122422775,- ,MI0000138 ,-
mm_br_e15_1212 ,184,chr16 ,77599917,77599938,+ ,MI0000559 ,+
mm_br_e15_1216 ,183,chr16 ,77599917,77599938,+ ,MI0000559 ,+
mm_br_e15_1217 ,183,chr16 ,77599917,77599938,+ ,MI0000559 ,+
mm_br_e15_1220 ,183,chr16 ,77646524,77646545,+ ,MI0000152 ,+
mm_br_e15_1224 ,183,chr3 ,88019536,88019557,+ ,MI0000720 ,+
mm_br_e15_1225 ,183,chr2 ,131113839,131113860,+ ,MI0000588 ,+
mm_br_e15_1228 ,182,chr15 ,85537755,85537776,+ ,MI0000558 ,+
mm_br_e15_1237 ,181,chr2 ,131113839,131113860,+ ,MI0000588 ,+
mm_br_e15_1239 ,180,chr15 ,68172819,68172840,- ,MI0000549 ,-
mm_br_e15_1240 ,180,chr16 ,77599917,77599938,+ ,MI0000559 ,+
mm_br_e15_1244 ,180,chr1 ,139863227,139863248,+ ,MI0000723 ,+
mm_br_e15_1246 ,179,chr9 ,41344815,41344836,+ ,MI0000557 ,+
mm_br_e15_1248 ,178,chr9 ,41344815,41344836,+ ,MI0000557 ,+
mm_br_e15_1251 ,178,chr5 ,138606560,138606581,- ,MI0000689 ,-
mm_br_e15_1254 ,177,chr16 ,77599917,77599938,+ ,MI0000559 ,+
mm_br_e15_1256 ,176,chr15 ,85537755,85537776,+ ,MI0000558 ,+
mm_br_e15_1257 ,176,chrX ,148346896,148346917,+ ,MI0000563 ,+
mm_br_e15_1258 ,176,chrX ,148347772,148347793,+ ,MI0000586 ,+
mm_br_e15_1263 ,175,chr7 ,86650165,86650186,+ ,MI0000721 ,+
mm_br_e15_1269 ,175,chr2 ,131113839,131113860,+ ,MI0000588 ,+
mm_br_e15_1271 ,174,chr1 ,23279113,23279134,+ ,MI0000144 ,+
mm_br_e15_1273 ,173,chr16 ,77599917,77599938,+ ,MI0000559 ,+
mm_br_e15_1275 ,173,chrX ,148346896,148346917,+ ,MI0000563 ,+
mm_br_e15_1279 ,172,chr5 ,138607014,138607035,- ,MI0000407 ,-
mm_br_e15_1280 ,171,chr13 ,83878426,83878447,+ ,MI0000157 ,+
mm_br_e15_1282 ,171,chr17 ,17967158,17967179,+ ,MI0000147 ,+
mm_br_e15_1284 ,171,chr8 ,86702659,86702680,- ,MI0005450 ,-
mm_br_e15_1288 ,170,chr12 ,110831098,110831119,+ ,MI0000154 ,+
mm_br_e15_1290 ,170,chr16 ,77599185,77599206,+ ,MI0000146 ,+
mm_br_e15_1294 ,169,chr2 ,117010922,117010943,+ ,MI0004611 ,+
mm_br_e15_1295 ,169,chr2 ,131113839,131113860,+ ,MI0000588 ,+
mm_br_e15_1299 ,168,chr17 ,17967330,17967351,+ ,MI0000561 ,+
mm_br_e15_1304 ,168,chr8 ,86702659,86702680,- ,MI0005450 ,-
mm_br_e15_1305 ,167,chrX ,143592824,143592845,+ ,MI0001638 ,+
mm_br_e15_1307 ,167,chr9 ,41344815,41344836,+ ,MI0000557 ,+
mm_br_e15_1309 ,167,chr1 ,130098981,130099002,+ ,MI0000155 ,+
mm_br_e15_1314 ,166,chrX ,148346896,148346917,+ ,MI0000563 ,+
mm_br_e15_1315 ,166,chrX ,50407447,50407468,- ,MI0000590 ,-
mm_br_e15_1320 ,165,chr16 ,77599917,77599938,+ ,MI0000559 ,+
mm_br_e15_1323 ,165,chr9 ,41344816,41344837,+ ,MI0000557 ,+
mm_br_e15_1327 ,164,chr15 ,68172819,68172840,- ,MI0000549 ,-
mm_br_e15_1331 ,164,chr12 ,110831098,110831119,+ ,MI0000154 ,+
mm_br_e15_1332 ,164,chr9 ,112021147,112021168,- ,MI0000726 ,-
mm_br_e15_1335 ,163,chr15 ,85537755,85537776,+ ,MI0000558 ,+
mm_br_e15_1336 ,163,chr16 ,77599917,77599938,+ ,MI0000559 ,+
mm_br_e15_1339 ,163,chr12 ,110973157,110973178,+ ,MI0003492 ,+
mm_br_e15_1346 ,161,chrX ,148346896,148346917,+ ,MI0000563 ,+
mm_br_e15_1356 ,161,chr9 ,108470656,108470677,+ ,MI0000233 ,+
mm_br_e15_1357 ,160,chr15 ,85537755,85537776,+ ,MI0000558 ,+
mm_br_e15_1358 ,160,chrX ,148346896,148346917,+ ,MI0000563 ,+
mm_br_e15_1359 ,160,chr13 ,83878426,83878447,+ ,MI0000157 ,+
mm_br_e15_1366 ,159,chr12 ,110981974,110981995,+ ,MI0001161 ,+
mm_br_e15_1371 ,158,chr16 ,77646524,77646545,+ ,MI0000152 ,+
mm_br_e15_1374 ,158,chr13 ,48631447,48631468,- ,MI0000405 ,-
mm_br_e15_1377 ,157,chr10 ,122422754,122422775,- ,MI0000138 ,-
mm_br_e15_1378 ,157,chr9 ,106081177,106081198,+ ,MI0000137 ,+
mm_br_e15_1386 ,156,chr10 ,122422754,122422775,- ,MI0000138 ,-
mm_br_e15_1387 ,156,chr10 ,122422754,122422775,- ,MI0000138 ,-
mm_br_e15_1390 ,156,chr7 ,86650165,86650186,+ ,MI0000721 ,+
mm_br_e15_1391 ,156,chr7 ,86650165,86650186,+ ,MI0000721 ,+
mm_br_e15_1401 ,154,chr17 ,17967330,17967351,+ ,MI0000561 ,+
mm_br_e15_1405 ,154,chr12 ,110973156,110973177,+ ,MI0003492 ,+
mm_br_e15_1406 ,154,chr16 ,17124202,17124223,- ,MI0000408 ,-
mm_br_e15_1413 ,153,chr2 ,174093055,174093076,- ,MI0000398 ,-
mm_br_e15_1416 ,152,chr7 ,86033181,86033202,+ ,MI0000729 ,+
mm_br_e15_1420 ,152,chr17 ,17967158,17967179,+ ,MI0000147 ,+
mm_br_e15_1423 ,152,chr12 ,110972027,110972048,+ ,MI0000799 ,+
mm_br_e15_1424 ,152,chr13 ,48631448,48631469,- ,MI0000405 ,-
mm_br_e15_1426 ,150,chr9 ,106081177,106081198,+ ,MI0000137 ,+
mm_br_e15_1428 ,150,chr3 ,88019535,88019556,+ ,MI0000720 ,+
mm_br_e15_1429 ,150,chr2 ,180628788,180628809,+ ,MI0000150 ,+
mm_br_e15_1432 ,150,chr1 ,139863227,139863248,+ ,MI0000723 ,+
mm_br_e15_1434 ,149,chr15 ,85537755,85537776,+ ,MI0000558 ,+
mm_br_e15_1435 ,149,chr16 ,77599917,77599938,+ ,MI0000559 ,+
mm_br_e15_1439 ,149,chr1 ,139863227,139863248,+ ,MI0000723 ,+
mm_br_e15_1445 ,147,chr15 ,85537755,85537776,+ ,MI0000558 ,+
mm_br_e15_1446 ,147,chr15 ,85537755,85537776,+ ,MI0000558 ,+
mm_br_e15_1449 ,147,chr16 ,77599184,77599205,+ ,MI0000146 ,+
mm_br_e15_1450 ,146,chr7 ,86033181,86033202,+ ,MI0000729 ,+
mm_br_e15_1452 ,146,chr17 ,17967330,17967351,+ ,MI0000561 ,+
mm_br_e15_1461 ,145,chr13 ,83878426,83878447,+ ,MI0000157 ,+
mm_br_e15_1462 ,145,chr19 ,22825139,22825160,+ ,MI0000247 ,+
mm_br_e15_1464 ,145,chr2 ,10430946,10430967,+ ,MI0004673 ,+
mm_br_e15_1465 ,145,chr13 ,48631447,48631468,- ,MI0000405 ,-
mm_br_e15_1466 ,145,chr1 ,139863045,139863066,+ ,MI0000697 ,+
mm_br_e15_1468 ,144,chr9 ,106081177,106081198,+ ,MI0000137 ,+
mm_br_e15_1470 ,144,chr17 ,17967330,17967351,+ ,MI0000561 ,+
mm_br_e15_1471 ,144,chr17 ,17967330,17967351,+ ,MI0000561 ,+
mm_br_e15_1477 ,144,chr10 ,91534849,91534870,- ,MI0000715 ,-
mm_br_e15_1478 ,143,chr10 ,122422754,122422775,- ,MI0000138 ,-
mm_br_e15_1480 ,143,chr16 ,77599917,77599938,+ ,MI0000559 ,+
mm_br_e15_1487 ,143,chr1 ,139863045,139863066,+ ,MI0000697 ,+
mm_br_e15_1497 ,141,chr13 ,83878426,83878447,+ ,MI0000157 ,+
mm_br_e15_1499 ,141,chr1 ,130098981,130099002,+ ,MI0000155 ,+
mm_br_e15_1502 ,141,chr12 ,110973159,110973180,+ ,MI0003492 ,+
mm_br_e15_1507 ,140,chr9 ,41344815,41344836,+ ,MI0000557 ,+
mm_br_e15_1518 ,138,chr1 ,23279114,23279135,+ ,MI0000144 ,+
mm_br_e15_1525 ,137,chrX ,148346896,148346917,+ ,MI0000563 ,+
mm_br_e15_1527 ,137,chr15 ,82028557,82028578,+ ,MI0000707 ,+
mm_br_e15_1532 ,137,chr1 ,139863227,139863248,+ ,MI0000723 ,+
mm_br_e15_1533 ,136,chr17 ,17967330,17967351,+ ,MI0000561 ,+
mm_br_e15_1534 ,136,chr17 ,17967330,17967351,+ ,MI0000561 ,+
mm_br_e15_1536 ,136,chr13 ,83878426,83878447,+ ,MI0000157 ,+
mm_br_e15_1541 ,136,chr5 ,138606560,138606581,- ,MI0000689 ,-
mm_br_e15_1542 ,136,chr1 ,139863045,139863066,+ ,MI0000697 ,+
mm_br_e15_1544 ,135,chr16 ,77646524,77646545,+ ,MI0000152 ,+
mm_br_e15_1546 ,135,chr12 ,110829991,110830012,+ ,MI0001525 ,+
mm_br_e15_1547 ,135,chr2 ,131113839,131113860,+ ,MI0000588 ,+
mm_br_e15_1550 ,134,chrX ,101311568,101311589,- ,MI0004258 ,-
mm_br_e15_1551 ,134,chr16 ,77599917,77599938,+ ,MI0000559 ,+
mm_br_e15_1552 ,134,chr9 ,41344815,41344836,+ ,MI0000557 ,+
mm_br_e15_1556 ,134,chr9 ,41339520,41339541,+ ,MI0000692 ,+
mm_br_e15_1559 ,133,chr17 ,56382440,56382461,+ ,MI0000730 ,+
mm_br_e15_1560 ,133,chrX ,101311568,101311589,- ,MI0004258 ,-
mm_br_e15_1561 ,133,chrX ,148346896,148346917,+ ,MI0000563 ,+
mm_br_e15_1562 ,133,chr3 ,88019535,88019556,+ ,MI0000720 ,+
mm_br_e15_1563 ,133,chr12 ,110829992,110830013,+ ,MI0001525 ,+
mm_br_e15_1569 ,132,chr3 ,88019535,88019556,+ ,MI0000720 ,+
mm_br_e15_1570 ,132,chr12 ,110831098,110831119,+ ,MI0000154 ,+
mm_br_e15_1572 ,132,chr12 ,110832738,110832759,+ ,MI0001526 ,+
mm_br_e15_1573 ,132,chrX ,50094917,50094938,- ,MI0000765 ,-
mm_br_e15_1575 ,132,chr14 ,70843366,70843387,+ ,MI0000704 ,+
mm_br_e15_1577 ,131,chr15 ,85537755,85537776,+ ,MI0000558 ,+
mm_br_e15_1578 ,131,chr9 ,41344815,41344836,+ ,MI0000557 ,+
mm_br_e15_1580 ,131,chr17 ,17967330,17967351,+ ,MI0000561 ,+
mm_br_e15_1581 ,131,chr12 ,110831098,110831119,+ ,MI0000154 ,+
mm_br_e15_1585 ,131,chr16 ,77599918,77599939,+ ,MI0000559 ,+
mm_br_e15_1587 ,131,chr17 ,17967158,17967179,+ ,MI0000147 ,+
mm_br_e15_1589 ,131,chr12 ,110948399,110948420,+ ,MI0001163 ,+
mm_br_e15_1591 ,130,chr15 ,68172819,68172840,- ,MI0000549 ,-
mm_br_e15_1597 ,130,chr1 ,139863045,139863066,+ ,MI0000697 ,+
mm_br_e15_1600 ,129,chr9 ,41344815,41344836,+ ,MI0000557 ,+
mm_br_e15_1601 ,129,chr9 ,41344815,41344836,+ ,MI0000557 ,+
mm_br_e15_1605 ,129,chr4 ,101019562,101019583,- ,MI0000148 ,-
mm_br_e15_1611 ,128,chr1 ,23279113,23279134,+ ,MI0000144 ,+
mm_br_e15_1617 ,127,chr12 ,113369138,113369159,+ ,MI0000246 ,+
mm_br_e15_1621 ,127,chrX ,18723434,18723455,- ,MI0000709 ,-
mm_br_e15_1626 ,126,chr16 ,77599917,77599938,+ ,MI0000559 ,+
mm_br_e15_1627 ,126,chr9 ,41344815,41344836,+ ,MI0000557 ,+
mm_br_e15_1631 ,126,chrX ,148346897,148346918,+ ,MI0000563 ,+
mm_br_e15_1636 ,125,chr16 ,77599917,77599938,+ ,MI0000559 ,+
mm_br_e15_1637 ,125,chrX ,148346896,148346917,+ ,MI0000563 ,+
mm_br_e15_1645 ,125,chr12 ,110965592,110965613,+ ,MI0003534 ,+
mm_br_e15_1647 ,125,chr14 ,70843365,70843386,+ ,MI0000704 ,+
mm_br_e15_1649 ,124,chr10 ,122422754,122422775,- ,MI0000138 ,-
mm_br_e15_1650 ,124,chr17 ,17967330,17967351,+ ,MI0000561 ,+
mm_br_e15_1652 ,124,chr13 ,83878426,83878447,+ ,MI0000157 ,+
mm_br_e15_1653 ,124,chr13 ,83878426,83878447,+ ,MI0000157 ,+
mm_br_e15_1662 ,123,chr9 ,41344815,41344836,+ ,MI0000557 ,+
mm_br_e15_1664 ,123,chr2 ,84581273,84581294,- ,MI0000156 ,-
mm_br_e15_1669 ,122,chr15 ,85537755,85537776,+ ,MI0000558 ,+
mm_br_e15_1673 ,122,chr16 ,77599185,77599206,+ ,MI0000146 ,+
mm_br_e15_1674 ,122,chr1 ,139863045,139863066,+ ,MI0000697 ,+
mm_br_e15_1676 ,121,chr4 ,120445265,120445286,- ,MI0000259 ,-
mm_br_e15_1677 ,121,chr7 ,86033181,86033202,+ ,MI0000729 ,+
mm_br_e15_1679 ,121,chr16 ,77599917,77599938,+ ,MI0000559 ,+
mm_br_e15_1681 ,121,chr15 ,82028557,82028578,+ ,MI0000707 ,+
mm_br_e15_1685 ,121,chr2 ,131113839,131113860,+ ,MI0000588 ,+
mm_br_e15_1688 ,121,chr8 ,86702823,86702844,- ,MI0000724 ,-
mm_br_e15_1690 ,120,chrX ,148347772,148347793,+ ,MI0000586 ,+
mm_br_e15_1698 ,119,chr16 ,77599917,77599938,+ ,MI0000559 ,+
mm_br_e15_1699 ,119,chr16 ,77599917,77599938,+ ,MI0000559 ,+
mm_br_e15_1700 ,119,chrX ,148346896,148346917,+ ,MI0000563 ,+
mm_br_e15_1706 ,119,chr3 ,88019536,88019557,+ ,MI0000720 ,+
mm_br_e15_1707 ,119,chr12 ,110829991,110830012,+ ,MI0001525 ,+
mm_br_e15_1708 ,119,chr2 ,131113839,131113860,+ ,MI0000588 ,+
mm_br_e15_1711 ,118,chr7 ,86033181,86033202,+ ,MI0000729 ,+
mm_br_e15_1713 ,118,chr10 ,122422754,122422775,- ,MI0000138 ,-
mm_br_e15_1715 ,118,chrX ,148346896,148346917,+ ,MI0000563 ,+
mm_br_e15_1724 ,117,chr16 ,77599917,77599938,+ ,MI0000559 ,+
mm_br_e15_1725 ,117,chrX ,148346896,148346917,+ ,MI0000563 ,+
mm_br_e15_1727 ,117,chr17 ,17967330,17967351,+ ,MI0000561 ,+
mm_br_e15_1728 ,117,chr17 ,17967330,17967351,+ ,MI0000561 ,+
mm_br_e15_1731 ,117,chr17 ,17967781,17967802,+ ,MI0000151 ,+
mm_br_e15_1739 ,116,chr1 ,23279113,23279134,+ ,MI0000144 ,+
mm_br_e15_1741 ,116,chr15 ,85537755,85537776,+ ,MI0000558 ,+
mm_br_e15_1744 ,116,chr13 ,83878426,83878447,+ ,MI0000157 ,+
mm_br_e15_1751 ,116,chr8 ,86702659,86702680,- ,MI0005450 ,-
mm_br_e15_1752 ,116,chr1 ,139863227,139863248,+ ,MI0000723 ,+
mm_br_e15_1753 ,116,chr8 ,86702823,86702844,- ,MI0000724 ,-
mm_br_e15_1754 ,115,chr10 ,122422754,122422775,- ,MI0000138 ,-
mm_br_e15_1757 ,115,chr13 ,83878426,83878447,+ ,MI0000157 ,+
mm_br_e15_1762 ,115,chr1 ,139863227,139863248,+ ,MI0000723 ,+
mm_br_e15_1764 ,114,chr16 ,18327531,18327552,- ,MI0000227 ,-
mm_br_e15_1765 ,114,chr9 ,106081177,106081198,+ ,MI0000137 ,+
mm_br_e15_1769 ,114,chr2 ,174093055,174093076,- ,MI0000398 ,-
mm_br_e15_1771 ,114,chr9 ,106056509,106056530,+ ,MI0000161 ,+
mm_br_e15_1776 ,113,chr15 ,85537755,85537776,+ ,MI0000558 ,+
mm_br_e15_1777 ,113,chr16 ,77599917,77599938,+ ,MI0000559 ,+
mm_br_e15_1781 ,113,chr12 ,110831066,110831087,+ ,MI0000154 ,+
mm_br_e15_1787 ,113,chr16 ,77599185,77599206,+ ,MI0000146 ,+
mm_br_e15_1788 ,113,chr8 ,86702823,86702844,- ,MI0000724 ,-
mm_br_e15_1789 ,112,chrX ,50402592,50402613,- ,MI0003522 ,-
mm_br_e15_1791 ,112,chr16 ,77599917,77599938,+ ,MI0000559 ,+
mm_br_e15_1792 ,112,chr16 ,77599917,77599938,+ ,MI0000559 ,+
mm_br_e15_1793 ,112,chr16 ,77599917,77599938,+ ,MI0000559 ,+
mm_br_e15_1794 ,112,chr17 ,17967330,17967351,+ ,MI0000561 ,+
mm_br_e15_1798 ,112,chr12 ,110831098,110831119,+ ,MI0000154 ,+
mm_br_e15_1802 ,112,chr12 ,110829991,110830012,+ ,MI0001525 ,+
mm_br_e15_1806 ,112,chr12 ,110976684,110976705,+ ,MI0000176 ,+
mm_br_e15_1807 ,112,chr14 ,70843364,70843385,+ ,MI0000704 ,+
mm_br_e15_1816 ,111,chr12 ,110833541,110833562,+ ,MI0000162 ,+
mm_br_e15_1817 ,110,chr1 ,23279113,23279134,+ ,MI0000144 ,+
mm_br_e15_1818 ,110,chr17 ,34161996,34162017,- ,MI0000702 ,-
mm_br_e15_1820 ,110,chr15 ,85537755,85537776,+ ,MI0000558 ,+
mm_br_e15_1823 ,110,chr1 ,130098981,130099002,+ ,MI0000155 ,+
mm_br_e15_1827 ,110,chr8 ,96848212,96848233,+ ,MI0000164 ,+
mm_br_e15_1831 ,109,chr16 ,77599917,77599938,+ ,MI0000559 ,+
mm_br_e15_1833 ,109,chr9 ,41344815,41344836,+ ,MI0000557 ,+
mm_br_e15_1834 ,109,chr17 ,17967330,17967351,+ ,MI0000561 ,+
mm_br_e15_1835 ,109,chr17 ,17967330,17967351,+ ,MI0000561 ,+
mm_br_e15_1839 ,109,chr7 ,86650165,86650186,+ ,MI0000721 ,+
mm_br_e15_1840 ,109,chr13 ,83878426,83878447,+ ,MI0000157 ,+
mm_br_e15_1842 ,109,chr13 ,83878427,83878448,+ ,MI0000157 ,+
mm_br_e15_1847 ,109,chr7 ,149840873,149840894,- ,MI0003484 ,-
mm_br_e15_1848 ,108,chr9 ,118940929,118940950,+ ,MI0000573 ,+
mm_br_e15_1857 ,108,chr12 ,110971991,110972012,+ ,MI0000799 ,+
mm_br_e15_1860 ,108,chr2 ,131113839,131113860,+ ,MI0000588 ,+
mm_br_e15_1866 ,107,chr7 ,86033181,86033202,+ ,MI0000729 ,+
mm_br_e15_1868 ,107,chr16 ,77599917,77599938,+ ,MI0000559 ,+
mm_br_e15_1869 ,107,chrX ,148346896,148346917,+ ,MI0000563 ,+
mm_br_e15_1870 ,107,chr17 ,17967330,17967351,+ ,MI0000561 ,+
mm_br_e15_1882 ,106,chr16 ,18327531,18327552,- ,MI0000227 ,-
mm_br_e15_1883 ,106,chr7 ,86033181,86033202,+ ,MI0000729 ,+
mm_br_e15_1885 ,106,chr3 ,88019535,88019556,+ ,MI0000720 ,+
mm_br_e15_1897 ,105,chr15 ,68172819,68172840,- ,MI0000549 ,-
mm_br_e15_1899 ,105,chr15 ,85537755,85537776,+ ,MI0000558 ,+
mm_br_e15_1901 ,105,chr3 ,88019535,88019556,+ ,MI0000720 ,+
mm_br_e15_1905 ,105,chrX ,57647627,57647648,- ,MI0004706 ,-
mm_br_e15_1911 ,105,chr2 ,131113839,131113860,+ ,MI0000588 ,+
mm_br_e15_1912 ,105,chr12 ,110981641,110981662,+ ,MI0003535 ,+
mm_br_e15_1913 ,104,chr17 ,17967330,17967351,+ ,MI0000561 ,+
mm_br_e15_1914 ,104,chr11 ,76891625,76891646,- ,MI0004637 ,-
mm_br_e15_1916 ,104,chr3 ,88019535,88019556,+ ,MI0000720 ,+
mm_br_e15_1921 ,104,chr2 ,174093055,174093076,- ,MI0000398 ,-
mm_br_e15_1929 ,104,chr16 ,77599185,77599206,+ ,MI0000146 ,+
mm_br_e15_1930 ,104,chr8 ,86702659,86702680,- ,MI0005450 ,-
mm_br_e15_1931 ,103,chr1 ,23298553,23298574,+ ,MI0000548 ,+
mm_br_e15_1935 ,103,chr12 ,110831098,110831119,+ ,MI0000154 ,+
mm_br_e15_1941 ,103,chr12 ,110981676,110981697,+ ,MI0003535 ,+
mm_br_e15_1942 ,102,chr9 ,118940929,118940950,+ ,MI0000573 ,+
mm_br_e15_1943 ,102,chr15 ,68172819,68172840,- ,MI0000549 ,-
mm_br_e15_1947 ,102,chr17 ,17967330,17967351,+ ,MI0000561 ,+
mm_br_e15_1952 ,102,chr5 ,138606974,138606995,- ,MI0000407 ,-
mm_br_e15_1953 ,102,chr17 ,17967158,17967179,+ ,MI0000147 ,+
mm_br_e15_1956 ,102,chr2 ,131113839,131113860,+ ,MI0000588 ,+
mm_br_e15_1959 ,102,chr1 ,139863227,139863248,+ ,MI0000723 ,+
mm_br_e15_1960 ,101,chr10 ,122422754,122422775,- ,MI0000138 ,-
mm_br_e15_1964 ,101,chr4 ,101019562,101019583,- ,MI0000148 ,-
mm_br_e15_1970 ,101,chr16 ,77599185,77599206,+ ,MI0000146 ,+
mm_br_e15_1972 ,100,chr9 ,41344815,41344836,+ ,MI0000557 ,+
mm_br_e15_1983 ,100,chr2 ,131113839,131113860,+ ,MI0000588 ,+
mm_br_e15_1988 ,100,chr1 ,164148014,164148035,+ ,MI0000713 ,+
mm_br_e15_1989 ,99,chr1 ,23279113,23279134,+ ,MI0000144 ,+
mm_br_e15_1990 ,99,chr7 ,86033181,86033202,+ ,MI0000729 ,+
mm_br_e15_1992 ,99,chr9 ,41344815,41344836,+ ,MI0000557 ,+
mm_br_e15_1993 ,99,chrX ,148346896,148346917,+ ,MI0000563 ,+
mm_br_e15_1995 ,99,chr1 ,164148013,164148034,+ ,MI0000713 ,+
mm_br_e15_1997 ,99,chr12 ,110981413,110981434,+ ,MI0001160 ,+
mm_br_e15_1998 ,99,chr2 ,174092593,174092614,- ,MI0000394 ,-
mm_br_e15_2000 ,99,chr8 ,86702659,86702680,- ,MI0005450 ,-
mm_br_e15_2002 ,98,chr16 ,77599917,77599938,+ ,MI0000559 ,+
mm_br_e15_2003 ,98,chr16 ,77599917,77599938,+ ,MI0000559 ,+
mm_br_e15_2004 ,98,chr16 ,77599917,77599938,+ ,MI0000559 ,+
mm_br_e15_2019 ,97,chr7 ,86033181,86033202,+ ,MI0000729 ,+
mm_br_e15_2020 ,97,chr16 ,77599917,77599938,+ ,MI0000559 ,+
mm_br_e15_2021 ,97,chr16 ,77599917,77599938,+ ,MI0000559 ,+
mm_br_e15_2022 ,97,chr16 ,77599917,77599938,+ ,MI0000559 ,+
mm_br_e15_2023 ,97,chr16 ,77599917,77599938,+ ,MI0000559 ,+
mm_br_e15_2024 ,97,chr9 ,41344815,41344836,+ ,MI0000557 ,+
mm_br_e15_2026 ,97,chrX ,148346896,148346917,+ ,MI0000563 ,+
mm_br_e15_2028 ,97,chr17 ,17967330,17967351,+ ,MI0000561 ,+
mm_br_e15_2035 ,97,chr12 ,110965080,110965101,+ ,MI0000798 ,+
mm_br_e15_2036 ,97,chr2 ,180628788,180628809,+ ,MI0000150 ,+
mm_br_e15_2039 ,97,chr3 ,157207249,157207270,+ ,MI0000228 ,+
mm_br_e15_2041 ,97,chr2 ,131113839,131113860,+ ,MI0000588 ,+
mm_br_e15_2042 ,97,chr14 ,70843364,70843385,+ ,MI0000704 ,+
mm_br_e15_2047 ,96,chr16 ,77599917,77599938,+ ,MI0000559 ,+
mm_br_e15_2049 ,96,chr13 ,83878426,83878447,+ ,MI0000157 ,+
mm_br_e15_2052 ,96,chr1 ,130098981,130099002,+ ,MI0000155 ,+
mm_br_e15_2055 ,96,chr9 ,50911182,50911203,- ,MI0000403 ,-
mm_br_e15_2059 ,95,chr7 ,86033181,86033202,+ ,MI0000729 ,+
mm_br_e15_2061 ,95,chr16 ,77599917,77599938,+ ,MI0000559 ,+
mm_br_e15_2064 ,95,chrX ,148346896,148346917,+ ,MI0000563 ,+
mm_br_e15_2076 ,94,chr4 ,120445265,120445286,- ,MI0000259 ,-
mm_br_e15_2079 ,94,chr16 ,77599917,77599938,+ ,MI0000559 ,+
mm_br_e15_2083 ,94,chr12 ,110831098,110831119,+ ,MI0000154 ,+
mm_br_e15_2093 ,94,chr2 ,180628750,180628771,+ ,MI0000150 ,+
mm_br_e15_2095 ,94,chr13 ,48631447,48631468,- ,MI0000405 ,-
mm_br_e15_2097 ,93,chr18 ,65408520,65408541,+ ,MI0000256 ,+
mm_br_e15_2098 ,93,chrX ,101311568,101311589,- ,MI0004258 ,-
mm_br_e15_2099 ,93,chr9 ,41344815,41344836,+ ,MI0000557 ,+
mm_br_e15_2100 ,93,chr9 ,41344815,41344836,+ ,MI0000557 ,+
mm_br_e15_2101 ,93,chr7 ,86650165,86650186,+ ,MI0000721 ,+
mm_br_e15_2105 ,93,chr1 ,130098981,130099002,+ ,MI0000155 ,+
mm_br_e15_2111 ,92,chr10 ,122422754,122422775,- ,MI0000138 ,-
mm_br_e15_2113 ,92,chr15 ,85537755,85537776,+ ,MI0000558 ,+
mm_br_e15_2114 ,92,chr16 ,77599917,77599938,+ ,MI0000559 ,+
mm_br_e15_2116 ,92,chr3 ,88019535,88019556,+ ,MI0000720 ,+
mm_br_e15_2127 ,92,chr12 ,110950768,110950789,+ ,MI0000592 ,+
mm_br_e15_2129 ,92,chrX ,50407446,50407467,- ,MI0000590 ,-
mm_br_e15_2130 ,91,chr1 ,23279155,23279176,+ ,MI0000144 ,+
mm_br_e15_2131 ,91,chr16 ,77599917,77599938,+ ,MI0000559 ,+
mm_br_e15_2132 ,91,chr16 ,77599917,77599938,+ ,MI0000559 ,+
mm_br_e15_2133 ,91,chr16 ,77599917,77599938,+ ,MI0000559 ,+
mm_br_e15_2134 ,91,chr16 ,77599917,77599938,+ ,MI0000559 ,+
mm_br_e15_2135 ,91,chr9 ,41344815,41344836,+ ,MI0000557 ,+
mm_br_e15_2136 ,91,chr3 ,88019535,88019556,+ ,MI0000720 ,+
mm_br_e15_2144 ,91,chrX ,18724028,18724049,- ,MI0000710 ,-
mm_br_e15_2147 ,91,chr8 ,86702659,86702680,- ,MI0005450 ,-
mm_br_e15_2148 ,91,chr1 ,139863227,139863248,+ ,MI0000723 ,+
mm_br_e15_2151 ,90,chr16 ,77599917,77599938,+ ,MI0000559 ,+
mm_br_e15_2152 ,90,chr16 ,77599917,77599938,+ ,MI0000559 ,+
mm_br_e15_2153 ,90,chr16 ,77599917,77599938,+ ,MI0000559 ,+
mm_br_e15_2154 ,90,chr9 ,41344815,41344836,+ ,MI0000557 ,+
mm_br_e15_2161 ,90,chr9 ,106056471,106056492,+ ,MI0000161 ,+
mm_br_e15_2166 ,90,chr12 ,110801954,110801975,+ ,MI0004203 ,+
mm_br_e15_2167 ,90,chr17 ,17967158,17967179,+ ,MI0000147 ,+
mm_br_e15_2170 ,90,chr9 ,108470657,108470678,+ ,MI0000233 ,+
mm_br_e15_2171 ,90,chr12 ,110951751,110951772,+ ,MI0000605 ,+
mm_br_e15_2175 ,89,chrX ,148346896,148346917,+ ,MI0000563 ,+
mm_br_e15_2176 ,89,chrX ,148346896,148346917,+ ,MI0000563 ,+
mm_br_e15_2178 ,89,chr13 ,83878426,83878447,+ ,MI0000157 ,+
mm_br_e15_2181 ,89,chr1 ,130098981,130099002,+ ,MI0000155 ,+
mm_br_e15_2188 ,89,chrX ,50094917,50094938,- ,MI0000765 ,-
mm_br_e15_2192 ,89,chr1 ,139863045,139863066,+ ,MI0000697 ,+
mm_br_e15_2194 ,88,chr16 ,77599917,77599938,+ ,MI0000559 ,+
mm_br_e15_2195 ,88,chr9 ,41344815,41344836,+ ,MI0000557 ,+
mm_br_e15_2198 ,88,chr7 ,86650165,86650186,+ ,MI0000721 ,+
mm_br_e15_2201 ,88,chr1 ,130098981,130099002,+ ,MI0000155 ,+
mm_br_e15_2214 ,88,chr8 ,86702659,86702680,- ,MI0005450 ,-
mm_br_e15_2223 ,87,chr16 ,77599917,77599938,+ ,MI0000559 ,+
mm_br_e15_2224 ,87,chr16 ,77599917,77599938,+ ,MI0000559 ,+
mm_br_e15_2226 ,87,chr17 ,17967330,17967351,+ ,MI0000561 ,+
mm_br_e15_2227 ,87,chr17 ,17967330,17967351,+ ,MI0000561 ,+
mm_br_e15_2234 ,87,chr14 ,115443698,115443719,+ ,MI0000719 ,+
mm_br_e15_2245 ,87,chr2 ,84581273,84581294,- ,MI0000156 ,-
mm_br_e15_2250 ,87,chr16 ,77599185,77599206,+ ,MI0000146 ,+
mm_br_e15_2251 ,87,chr8 ,86702823,86702844,- ,MI0000724 ,-
mm_br_e15_2254 ,86,chr7 ,86033181,86033202,+ ,MI0000729 ,+
mm_br_e15_2257 ,86,chr16 ,77599917,77599938,+ ,MI0000559 ,+
mm_br_e15_2258 ,86,chr16 ,77599917,77599938,+ ,MI0000559 ,+
mm_br_e15_2259 ,86,chr9 ,41344815,41344836,+ ,MI0000557 ,+
mm_br_e15_2266 ,86,chr19 ,29209828,29209849,+ ,MI0000649 ,+
mm_br_e15_2268 ,86,chr2 ,174093055,174093076,- ,MI0000398 ,-
mm_br_e15_2269 ,86,chr2 ,174093055,174093076,- ,MI0000398 ,-
mm_br_e15_2272 ,86,chr17 ,17967158,17967179,+ ,MI0000147 ,+
mm_br_e15_2273 ,86,chr14 ,115442906,115442927,+ ,MI0000687 ,+
mm_br_e15_2285 ,85,chr12 ,110962034,110962055,+ ,MI0000793 ,+
mm_br_e15_2286 ,85,chr2 ,131113839,131113860,+ ,MI0000588 ,+
mm_br_e15_2290 ,84,chr10 ,122422754,122422775,- ,MI0000138 ,-
mm_br_e15_2291 ,84,chr16 ,77599917,77599938,+ ,MI0000559 ,+
mm_br_e15_2292 ,84,chr16 ,77599917,77599938,+ ,MI0000559 ,+
mm_br_e15_2294 ,84,chrX ,148347772,148347793,+ ,MI0000586 ,+
mm_br_e15_2303 ,84,chrX ,97576490,97576511,+ ,MI0005003 ,+
mm_br_e15_2304 ,84,chr5 ,138606560,138606581,- ,MI0000689 ,-
mm_br_e15_2305 ,84,chr12 ,110829991,110830012,+ ,MI0001525 ,+
mm_br_e15_2306 ,84,chr3 ,89031089,89031110,- ,MI0005521 ,-
mm_br_e15_2309 ,83,chr7 ,69022669,69022690,- ,MI0000630 ,-
mm_br_e15_2311 ,83,chr10 ,122422754,122422775,- ,MI0000138 ,-
mm_br_e15_2312 ,83,chr10 ,122422754,122422775,- ,MI0000138 ,-
mm_br_e15_2313 ,83,chr9 ,106081177,106081198,+ ,MI0000137 ,+
mm_br_e15_2314 ,83,chr15 ,85537755,85537776,+ ,MI0000558 ,+
mm_br_e15_2316 ,83,chr16 ,77599917,77599938,+ ,MI0000559 ,+
mm_br_e15_2328 ,83,chr17 ,17967158,17967179,+ ,MI0000147 ,+
mm_br_e15_2332 ,83,chr12 ,110955514,110955535,+ ,MI0003519 ,+
mm_br_e15_2334 ,82,chr15 ,85537755,85537776,+ ,MI0000558 ,+
mm_br_e15_2335 ,82,chr16 ,77599917,77599938,+ ,MI0000559 ,+
mm_br_e15_2337 ,82,chrX ,148346896,148346917,+ ,MI0000563 ,+
mm_br_e15_2338 ,82,chrX ,148346896,148346917,+ ,MI0000563 ,+
mm_br_e15_2344 ,82,chr15 ,103115616,103115637,+ ,MI0000617 ,+
mm_br_e15_2348 ,82,chr2 ,131113840,131113861,+ ,MI0000588 ,+
mm_br_e15_2350 ,82,chrX ,97576490,97576511,+ ,MI0005003 ,+
mm_br_e15_2358 ,81,chr16 ,77599917,77599938,+ ,MI0000559 ,+
mm_br_e15_2360 ,81,chrX ,148346896,148346917,+ ,MI0000563 ,+
mm_br_e15_2361 ,81,chrX ,148347772,148347793,+ ,MI0000586 ,+
mm_br_e15_2362 ,81,chr17 ,17967330,17967351,+ ,MI0000561 ,+
mm_br_e15_2369 ,81,chr13 ,48631447,48631468,- ,MI0000405 ,-
mm_br_e15_2373 ,80,chr16 ,77599917,77599938,+ ,MI0000559 ,+
mm_br_e15_2374 ,80,chrX ,148346896,148346917,+ ,MI0000563 ,+
mm_br_e15_2375 ,80,chr17 ,17967330,17967351,+ ,MI0000561 ,+
mm_br_e15_2381 ,80,chr17 ,17967781,17967802,+ ,MI0000151 ,+
mm_br_e15_2383 ,80,chr4 ,101019562,101019583,- ,MI0000148 ,-
mm_br_e15_2386 ,80,chr1 ,23298593,23298614,+ ,MI0000548 ,+
mm_br_e15_2389 ,80,chr5 ,138606560,138606581,- ,MI0000689 ,-
mm_br_e15_2391 ,80,chr9 ,41339520,41339541,+ ,MI0000692 ,+
mm_br_e15_2392 ,80,chr1 ,139863227,139863248,+ ,MI0000723 ,+
mm_br_e15_2397 ,79,chr16 ,77599917,77599938,+ ,MI0000559 ,+
mm_br_e15_2398 ,79,chrX ,148347772,148347793,+ ,MI0000586 ,+
mm_br_e15_2399 ,79,chr17 ,17967330,17967351,+ ,MI0000561 ,+
mm_br_e15_2406 ,79,chr2 ,180628788,180628809,+ ,MI0000150 ,+
mm_br_e15_2408 ,79,chr2 ,174093055,174093076,- ,MI0000398 ,-
mm_br_e15_2409 ,79,chr12 ,110831064,110831085,+ ,MI0000154 ,+
mm_br_e15_2410 ,79,chr12 ,110831064,110831085,+ ,MI0000154 ,+
mm_br_e15_2417 ,79,chr17 ,34161955,34161976,- ,MI0000702 ,-
mm_br_e15_2420 ,79,chr1 ,139863045,139863066,+ ,MI0000697 ,+
mm_br_e15_2423 ,78,chr10 ,122422754,122422775,- ,MI0000138 ,-
mm_br_e15_2425 ,78,chr16 ,77599917,77599938,+ ,MI0000559 ,+
mm_br_e15_2426 ,78,chr9 ,41344815,41344836,+ ,MI0000557 ,+
mm_br_e15_2427 ,78,chr9 ,41344815,41344836,+ ,MI0000557 ,+
mm_br_e15_2430 ,78,chr13 ,83878426,83878447,+ ,MI0000157 ,+
mm_br_e15_2431 ,78,chr13 ,83878426,83878447,+ ,MI0000157 ,+
mm_br_e15_2442 ,78,chr2 ,174093055,174093076,- ,MI0000398 ,-
mm_br_e15_2448 ,78,chr16 ,77599185,77599206,+ ,MI0000146 ,+
mm_br_e15_2450 ,77,chr12 ,110972355,110972376,+ ,MI0000160 ,+
mm_br_e15_2451 ,77,chr4 ,120445265,120445286,- ,MI0000259 ,-
mm_br_e15_2452 ,77,chr7 ,86033181,86033202,+ ,MI0000729 ,+
mm_br_e15_2458 ,77,chr16 ,77599917,77599938,+ ,MI0000559 ,+
mm_br_e15_2464 ,77,chr1 ,164148013,164148034,+ ,MI0000713 ,+
mm_br_e15_2473 ,77,chr9 ,50911182,50911203,- ,MI0000403 ,-
mm_br_e15_2474 ,77,chr2 ,131113839,131113860,+ ,MI0000588 ,+
mm_br_e15_2477 ,77,chr9 ,41339520,41339541,+ ,MI0000692 ,+
mm_br_e15_2483 ,76,chr16 ,77599917,77599938,+ ,MI0000559 ,+
mm_br_e15_2493 ,76,chr6 ,30691314,30691335,+ ,MI0000817 ,+
mm_br_e15_2501 ,76,chr4 ,120445223,120445244,- ,MI0000259 ,-
mm_br_e15_2505 ,76,chr17 ,17967158,17967179,+ ,MI0000147 ,+
mm_br_e15_2507 ,76,chr12 ,110981382,110981403,+ ,MI0001160 ,+
mm_br_e15_2512 ,76,chr8 ,86702659,86702680,- ,MI0005450 ,-
mm_br_e15_2513 ,76,chr1 ,139863227,139863248,+ ,MI0000723 ,+
mm_br_e15_2514 ,76,chr1 ,139863045,139863066,+ ,MI0000697 ,+
mm_br_e15_2515 ,76,chr12 ,110955514,110955535,+ ,MI0003519 ,+
mm_br_e15_2518 ,75,chr15 ,68172819,68172840,- ,MI0000549 ,-
mm_br_e15_2519 ,75,chr15 ,85537755,85537776,+ ,MI0000558 ,+
mm_br_e15_2520 ,75,chr16 ,77599917,77599938,+ ,MI0000559 ,+
mm_br_e15_2521 ,75,chr16 ,77599917,77599938,+ ,MI0000559 ,+
mm_br_e15_2522 ,75,chr11 ,76891625,76891646,- ,MI0004637 ,-
mm_br_e15_2523 ,75,chr12 ,110953577,110953598,+ ,MI0003532 ,+
mm_br_e15_2532 ,75,chr5 ,138606560,138606581,- ,MI0000689 ,-
mm_br_e15_2534 ,75,chr12 ,110829991,110830012,+ ,MI0001525 ,+
mm_br_e15_2535 ,75,chrX ,18723434,18723455,- ,MI0000709 ,-
mm_br_e15_2536 ,75,chr2 ,131113839,131113860,+ ,MI0000588 ,+
mm_br_e15_2542 ,75,chr8 ,86702659,86702680,- ,MI0005450 ,-
mm_br_e15_2543 ,75,chr8 ,86702659,86702680,- ,MI0005450 ,-
mm_br_e15_2544 ,75,chr12 ,110955514,110955535,+ ,MI0003519 ,+
mm_br_e15_2546 ,74,chrX ,50402592,50402613,- ,MI0003522 ,-
mm_br_e15_2548 ,74,chr10 ,122422754,122422775,- ,MI0000138 ,-
mm_br_e15_2550 ,74,chr16 ,77599917,77599938,+ ,MI0000559 ,+
mm_br_e15_2551 ,74,chr16 ,77599917,77599938,+ ,MI0000559 ,+
mm_br_e15_2552 ,74,chr9 ,41344815,41344836,+ ,MI0000557 ,+
mm_br_e15_2565 ,74,chr7 ,103397983,103398004,+ ,MI0004692 ,+
mm_br_e15_2566 ,74,chr9 ,41344816,41344837,+ ,MI0000557 ,+
mm_br_e15_2568 ,74,chr12 ,110075236,110075257,+ ,MI0000632 ,+
mm_br_e15_2572 ,74,chr13 ,48631447,48631468,- ,MI0000405 ,-
mm_br_e15_2574 ,73,chrX ,143592824,143592845,+ ,MI0001638 ,+
mm_br_e15_2577 ,73,chr9 ,106081177,106081198,+ ,MI0000137 ,+
mm_br_e15_2579 ,73,chr15 ,85537755,85537776,+ ,MI0000558 ,+
mm_br_e15_2580 ,73,chr16 ,77599917,77599938,+ ,MI0000559 ,+
mm_br_e15_2581 ,73,chr16 ,77599917,77599938,+ ,MI0000559 ,+
mm_br_e15_2587 ,73,chr14 ,115443698,115443719,+ ,MI0000719 ,+
mm_br_e15_2595 ,73,chr12 ,110966386,110966407,+ ,MI0003520 ,+
mm_br_e15_2605 ,72,chr7 ,86033181,86033202,+ ,MI0000729 ,+
mm_br_e15_2608 ,72,chr16 ,77599917,77599938,+ ,MI0000559 ,+
mm_br_e15_2611 ,72,chrX ,148346896,148346917,+ ,MI0000563 ,+
mm_br_e15_2612 ,72,chrX ,148347772,148347793,+ ,MI0000586 ,+
mm_br_e15_2613 ,72,chr17 ,17967330,17967351,+ ,MI0000561 ,+
mm_br_e15_2621 ,72,chr11 ,86397622,86397643,- ,MI0000569 ,-
mm_br_e15_2622 ,72,chr19 ,29209829,29209850,+ ,MI0000649 ,+
mm_br_e15_2624 ,72,chr12 ,110971991,110972012,+ ,MI0000799 ,+
mm_br_e15_2629 ,72,chr8 ,39315233,39315254,- ,MI0000800 ,-
mm_br_e15_2634 ,71,chrX ,143592824,143592845,+ ,MI0001638 ,+
mm_br_e15_2636 ,71,chr9 ,106081177,106081198,+ ,MI0000137 ,+
mm_br_e15_2637 ,71,chr16 ,77599917,77599938,+ ,MI0000559 ,+
mm_br_e15_2638 ,71,chr16 ,77599917,77599938,+ ,MI0000559 ,+
mm_br_e15_2639 ,71,chr16 ,77599917,77599938,+ ,MI0000559 ,+
mm_br_e15_2645 ,71,chr14 ,115443698,115443719,+ ,MI0000719 ,+
mm_br_e15_2659 ,71,chr11 ,28663760,28663781,+ ,MI0000731 ,+
mm_br_e15_2660 ,71,chr2 ,131113839,131113860,+ ,MI0000588 ,+
mm_br_e15_2665 ,70,chr16 ,77599917,77599938,+ ,MI0000559 ,+
mm_br_e15_2669 ,70,chr3 ,88019535,88019556,+ ,MI0000720 ,+
mm_br_e15_2672 ,70,chr12 ,110831098,110831119,+ ,MI0000154 ,+
mm_br_e15_2680 ,70,chr5 ,138606560,138606581,- ,MI0000689 ,-
mm_br_e15_2682 ,70,chr2 ,10430946,10430967,+ ,MI0004673 ,+
mm_br_e15_2686 ,70,chr2 ,131113839,131113860,+ ,MI0000588 ,+
mm_br_e15_2688 ,70,chr13 ,48631447,48631468,- ,MI0000405 ,-
mm_br_e15_2691 ,70,chr1 ,139863227,139863248,+ ,MI0000723 ,+
mm_br_e15_2695 ,69,chr9 ,106081177,106081198,+ ,MI0000137 ,+
mm_br_e15_2696 ,69,chr15 ,85537755,85537776,+ ,MI0000558 ,+
mm_br_e15_2697 ,69,chr16 ,77599917,77599938,+ ,MI0000559 ,+
mm_br_e15_2698 ,69,chr16 ,77599917,77599938,+ ,MI0000559 ,+
mm_br_e15_2699 ,69,chr9 ,41344815,41344836,+ ,MI0000557 ,+
mm_br_e15_2700 ,69,chrX ,148346896,148346917,+ ,MI0000563 ,+
mm_br_e15_2703 ,69,chr17 ,17967330,17967351,+ ,MI0000561 ,+
mm_br_e15_2704 ,69,chr17 ,17967330,17967351,+ ,MI0000561 ,+
mm_br_e15_2710 ,69,chr13 ,83878426,83878447,+ ,MI0000157 ,+
mm_br_e15_2716 ,69,chr17 ,17967158,17967179,+ ,MI0000147 ,+
mm_br_e15_2718 ,69,chr13 ,48631447,48631468,- ,MI0000405 ,-
mm_br_e15_2719 ,69,chr9 ,41339520,41339541,+ ,MI0000692 ,+
mm_br_e15_2720 ,69,chr1 ,139863227,139863248,+ ,MI0000723 ,+
mm_br_e15_2721 ,68,chr10 ,122422754,122422775,- ,MI0000138 ,-
mm_br_e15_2722 ,68,chr10 ,122422754,122422775,- ,MI0000138 ,-
mm_br_e15_2723 ,68,chr9 ,106081177,106081198,+ ,MI0000137 ,+
mm_br_e15_2724 ,68,chr9 ,106081177,106081198,+ ,MI0000137 ,+
mm_br_e15_2725 ,68,chr15 ,85537755,85537776,+ ,MI0000558 ,+
mm_br_e15_2728 ,68,chr16 ,77599917,77599938,+ ,MI0000559 ,+
mm_br_e15_2729 ,68,chr16 ,77599917,77599938,+ ,MI0000559 ,+
mm_br_e15_2731 ,68,chr9 ,41344815,41344836,+ ,MI0000557 ,+
mm_br_e15_2732 ,68,chrX ,148346896,148346917,+ ,MI0000563 ,+
mm_br_e15_2733 ,68,chr17 ,17967330,17967351,+ ,MI0000561 ,+
mm_br_e15_2737 ,68,chr13 ,83878426,83878447,+ ,MI0000157 ,+
mm_br_e15_2738 ,68,chr13 ,83878426,83878447,+ ,MI0000157 ,+
mm_br_e15_2756 ,68,chr2 ,131113839,131113860,+ ,MI0000588 ,+
mm_br_e15_2757 ,68,chr2 ,131113839,131113860,+ ,MI0000588 ,+
mm_br_e15_2759 ,68,chr12 ,110973120,110973141,+ ,MI0003492 ,+
mm_br_e15_2761 ,68,chr1 ,139863045,139863066,+ ,MI0000697 ,+
mm_br_e15_2763 ,67,chr4 ,120445265,120445286,- ,MI0000259 ,-
mm_br_e15_2764 ,67,chr4 ,120445265,120445286,- ,MI0000259 ,-
mm_br_e15_2767 ,67,chr16 ,77599917,77599938,+ ,MI0000559 ,+
mm_br_e15_2768 ,67,chr17 ,17967330,17967351,+ ,MI0000561 ,+
mm_br_e15_2772 ,67,chr3 ,88019535,88019556,+ ,MI0000720 ,+
mm_br_e15_2781 ,67,chr8 ,110075188,110075209,+ ,MI0000165 ,+
mm_br_e15_2783 ,67,chr5 ,138607014,138607035,- ,MI0000407 ,-
mm_br_e15_2791 ,67,chr1 ,94746998,94747019,+ ,MI0000171 ,+
mm_br_e15_2794 ,67,chr12 ,110829991,110830012,+ ,MI0001525 ,+
mm_br_e15_2799 ,67,chr12 ,110955514,110955535,+ ,MI0003519 ,+
mm_br_e15_2804 ,66,chr15 ,85537755,85537776,+ ,MI0000558 ,+
mm_br_e15_2805 ,66,chr16 ,77599917,77599938,+ ,MI0000559 ,+
mm_br_e15_2806 ,66,chr16 ,77599917,77599938,+ ,MI0000559 ,+
mm_br_e15_2807 ,66,chr17 ,17967330,17967351,+ ,MI0000561 ,+
mm_br_e15_2808 ,66,chr19 ,6264858,6264879,+ ,MI0000551 ,+
mm_br_e15_2811 ,66,chr3 ,88019535,88019556,+ ,MI0000720 ,+
mm_br_e15_2815 ,66,chr12 ,110831098,110831119,+ ,MI0000154 ,+
mm_br_e15_2828 ,66,chr17 ,17967158,17967179,+ ,MI0000147 ,+
mm_br_e15_2832 ,66,chr12 ,110829991,110830012,+ ,MI0001525 ,+
mm_br_e15_2833 ,66,chr2 ,131113839,131113860,+ ,MI0000588 ,+
mm_br_e15_2837 ,66,chr17 ,34161955,34161976,- ,MI0000702 ,-
mm_br_e15_2838 ,66,chr13 ,48631447,48631468,- ,MI0000405 ,-
mm_br_e15_2840 ,66,chr12 ,110980632,110980653,+ ,MI0003521 ,+
mm_br_e15_2841 ,66,chr16 ,77599185,77599206,+ ,MI0000146 ,+
mm_br_e15_2842 ,66,chr16 ,77599185,77599206,+ ,MI0000146 ,+
mm_br_e15_2843 ,66,chr16 ,77599185,77599206,+ ,MI0000146 ,+
mm_br_e15_2845 ,65,chr9 ,118940929,118940950,+ ,MI0000573 ,+
mm_br_e15_2847 ,65,chr9 ,106081177,106081198,+ ,MI0000137 ,+
mm_br_e15_2848 ,65,chr9 ,106081177,106081198,+ ,MI0000137 ,+
mm_br_e15_2849 ,65,chr15 ,85537755,85537776,+ ,MI0000558 ,+
mm_br_e15_2852 ,65,chr9 ,41344815,41344836,+ ,MI0000557 ,+
mm_br_e15_2853 ,65,chr9 ,41344815,41344836,+ ,MI0000557 ,+
mm_br_e15_2858 ,65,chr17 ,17967330,17967351,+ ,MI0000561 ,+
mm_br_e15_2859 ,65,chr19 ,6264858,6264879,+ ,MI0000551 ,+
mm_br_e15_2864 ,65,chr17 ,17967781,17967802,+ ,MI0000151 ,+
mm_br_e15_2865 ,65,chr1 ,130098981,130099002,+ ,MI0000155 ,+
mm_br_e15_2868 ,65,chr8 ,110075188,110075209,+ ,MI0000165 ,+
mm_br_e15_2869 ,65,chr7 ,86650205,86650226,+ ,MI0000721 ,+
mm_br_e15_2874 ,65,chr7 ,86650166,86650187,+ ,MI0000721 ,+
mm_br_e15_2883 ,65,chr12 ,110824578,110824599,+ ,MI0004171 ,+
mm_br_e15_2884 ,65,chr1 ,139863045,139863066,+ ,MI0000697 ,+
mm_br_e15_2885 ,65,chr1 ,139863045,139863066,+ ,MI0000697 ,+
mm_br_e15_2886 ,65,chr8 ,86702823,86702844,- ,MI0000724 ,-
mm_br_e15_2887 ,65,chr14 ,70843365,70843386,+ ,MI0000704 ,+
mm_br_e15_2888 ,65,chr14 ,70843364,70843385,+ ,MI0000704 ,+
mm_br_e15_2890 ,64,chr15 ,85537755,85537776,+ ,MI0000558 ,+
mm_br_e15_2894 ,64,chr16 ,77599917,77599938,+ ,MI0000559 ,+
mm_br_e15_2895 ,64,chr16 ,77599917,77599938,+ ,MI0000559 ,+
mm_br_e15_2920 ,64,chr5 ,138606560,138606581,- ,MI0000689 ,-
mm_br_e15_2928 ,64,chr1 ,164148014,164148035,+ ,MI0000713 ,+
mm_br_e15_2934 ,63,chr16 ,77599917,77599938,+ ,MI0000559 ,+
mm_br_e15_2935 ,63,chr16 ,77599917,77599938,+ ,MI0000559 ,+
mm_br_e15_2936 ,63,chr16 ,77599917,77599938,+ ,MI0000559 ,+
mm_br_e15_2937 ,63,chr16 ,77599917,77599938,+ ,MI0000559 ,+
mm_br_e15_2938 ,63,chr16 ,77599917,77599938,+ ,MI0000559 ,+
mm_br_e15_2942 ,63,chr1 ,130098981,130099002,+ ,MI0000155 ,+
mm_br_e15_2947 ,63,chr2 ,174093055,174093076,- ,MI0000398 ,-
mm_br_e15_2951 ,63,chr7 ,86650166,86650187,+ ,MI0000721 ,+
mm_br_e15_2960 ,63,chr8 ,86702659,86702680,- ,MI0005450 ,-
mm_br_e15_2961 ,62,chr9 ,41344814,41344835,+ ,MI0000557 ,+
mm_br_e15_2962 ,62,chr1 ,23279113,23279134,+ ,MI0000144 ,+
mm_br_e15_2967 ,62,chr15 ,85537755,85537776,+ ,MI0000558 ,+
mm_br_e15_2968 ,62,chr16 ,77599917,77599938,+ ,MI0000559 ,+
mm_br_e15_2969 ,62,chr16 ,77599917,77599938,+ ,MI0000559 ,+
mm_br_e15_2970 ,62,chr16 ,77599917,77599938,+ ,MI0000559 ,+
mm_br_e15_2971 ,62,chr9 ,41344815,41344836,+ ,MI0000557 ,+
mm_br_e15_2972 ,62,chr9 ,41344815,41344836,+ ,MI0000557 ,+
mm_br_e15_2974 ,62,chrX ,148346896,148346917,+ ,MI0000563 ,+
mm_br_e15_2980 ,62,chr17 ,17967781,17967802,+ ,MI0000151 ,+
mm_br_e15_2982 ,62,chr9 ,112021147,112021168,- ,MI0000726 ,-
mm_br_e15_2987 ,62,chr2 ,180628788,180628809,+ ,MI0000150 ,+
mm_br_e15_2996 ,62,chr14 ,62250731,62250752,- ,MI0000565 ,-
mm_br_e15_2997 ,62,chr5 ,138606560,138606581,- ,MI0000689 ,-
mm_br_e15_3003 ,62,chr12 ,110981415,110981436,+ ,MI0001160 ,+
mm_br_e15_3005 ,62,chr11 ,75277274,75277295,+ ,MI0000570 ,+
mm_br_e15_3006 ,62,chr1 ,139863227,139863248,+ ,MI0000723 ,+
mm_br_e15_3008 ,61,chr16 ,18327531,18327552,- ,MI0000227 ,-
mm_br_e15_3009 ,61,chr16 ,77599917,77599938,+ ,MI0000559 ,+
mm_br_e15_3010 ,61,chr16 ,77599917,77599938,+ ,MI0000559 ,+
mm_br_e15_3011 ,61,chr16 ,77599917,77599938,+ ,MI0000559 ,+
mm_br_e15_3012 ,61,chr16 ,77599917,77599938,+ ,MI0000559 ,+
mm_br_e15_3015 ,61,chr17 ,17967330,17967351,+ ,MI0000561 ,+
mm_br_e15_3026 ,61,chr8 ,110075188,110075209,+ ,MI0000165 ,+
mm_br_e15_3037 ,61,chr12 ,110971991,110972012,+ ,MI0000799 ,+
mm_br_e15_3046 ,61,chr13 ,48631447,48631468,- ,MI0000405 ,-
mm_br_e15_3053 ,60,chr1 ,23279113,23279134,+ ,MI0000144 ,+
mm_br_e15_3058 ,60,chr15 ,85537755,85537776,+ ,MI0000558 ,+
mm_br_e15_3059 ,60,chr15 ,85537755,85537776,+ ,MI0000558 ,+
mm_br_e15_3060 ,60,chr16 ,77599917,77599938,+ ,MI0000559 ,+
mm_br_e15_3061 ,60,chr16 ,77599917,77599938,+ ,MI0000559 ,+
mm_br_e15_3062 ,60,chrX ,148346896,148346917,+ ,MI0000563 ,+
mm_br_e15_3063 ,60,chrX ,148346896,148346917,+ ,MI0000563 ,+
mm_br_e15_3065 ,60,chr17 ,17967330,17967351,+ ,MI0000561 ,+
mm_br_e15_3073 ,60,chr4 ,101019562,101019583,- ,MI0000148 ,-
mm_br_e15_3076 ,60,chr12 ,110981675,110981696,+ ,MI0003535 ,+
mm_br_e15_3081 ,60,chrX ,6825582,6825603,- ,MI0003206 ,-
mm_br_e15_3084 ,60,chr2 ,10430946,10430967,+ ,MI0004673 ,+
mm_br_e15_3087 ,60,chr14 ,115443659,115443680,+ ,MI0000719 ,+
mm_br_e15_3090 ,60,chr8 ,86702659,86702680,- ,MI0005450 ,-
mm_br_e15_3094 ,59,chr15 ,68172819,68172840,- ,MI0000549 ,-
mm_br_e15_3095 ,59,chr12 ,110981513,110981534,+ ,MI0001164 ,+
mm_br_e15_3096 ,59,chr2 ,29701208,29701229,- ,MI0000741 ,-
mm_br_e15_3097 ,59,chr2 ,29701208,29701229,- ,MI0000741 ,-
mm_br_e15_3098 ,59,chr9 ,106081177,106081198,+ ,MI0000137 ,+
mm_br_e15_3100 ,59,chr15 ,85537755,85537776,+ ,MI0000558 ,+
mm_br_e15_3101 ,59,chr9 ,41344815,41344836,+ ,MI0000557 ,+
mm_br_e15_3103 ,59,chrX ,148346896,148346917,+ ,MI0000563 ,+
mm_br_e15_3105 ,59,chr17 ,17967330,17967351,+ ,MI0000561 ,+
mm_br_e15_3118 ,59,chr11 ,86397622,86397643,- ,MI0000569 ,-
mm_br_e15_3119 ,59,chr11 ,86397622,86397643,- ,MI0000569 ,-
mm_br_e15_3120 ,59,chr3 ,68813840,68813861,+ ,MI0000566 ,+
mm_br_e15_3121 ,59,chr19 ,29209829,29209850,+ ,MI0000649 ,+
mm_br_e15_3123 ,59,chr4 ,101019562,101019583,- ,MI0000148 ,-
mm_br_e15_3134 ,59,chr12 ,110833575,110833596,+ ,MI0000162 ,+
mm_br_e15_3143 ,59,chr16 ,77599185,77599206,+ ,MI0000146 ,+
mm_br_e15_3144 ,59,chr16 ,77599185,77599206,+ ,MI0000146 ,+
mm_br_e15_3147 ,58,chr13 ,63402068,63402089,+ ,MI0000142 ,+
mm_br_e15_3149 ,58,chr16 ,77599917,77599938,+ ,MI0000559 ,+
mm_br_e15_3150 ,58,chr16 ,77599917,77599938,+ ,MI0000559 ,+
mm_br_e15_3151 ,58,chr9 ,41344815,41344836,+ ,MI0000557 ,+
mm_br_e15_3153 ,58,chrX ,148346896,148346917,+ ,MI0000563 ,+
mm_br_e15_3156 ,58,chr17 ,17967330,17967351,+ ,MI0000561 ,+
mm_br_e15_3173 ,58,chr12 ,110948886,110948907,+ ,MI0000399 ,+
mm_br_e15_3174 ,58,chr8 ,110075188,110075209,+ ,MI0000165 ,+
mm_br_e15_3188 ,58,chrX ,18723434,18723455,- ,MI0000709 ,-
mm_br_e15_3189 ,58,chr19 ,34895191,34895212,- ,MI0000684 ,-
mm_br_e15_3193 ,58,chrX ,56350882,56350903,- ,MI0005515 ,-
mm_br_e15_3195 ,58,chr12 ,110972027,110972048,+ ,MI0000799 ,+
mm_br_e15_3197 ,58,chr16 ,77599185,77599206,+ ,MI0000146 ,+
mm_br_e15_3199 ,58,chr1 ,139863227,139863248,+ ,MI0000723 ,+
mm_br_e15_3203 ,57,chr10 ,122422754,122422775,- ,MI0000138 ,-
mm_br_e15_3204 ,57,chr10 ,122422754,122422775,- ,MI0000138 ,-
mm_br_e15_3205 ,57,chr10 ,122422754,122422775,- ,MI0000138 ,-
mm_br_e15_3209 ,57,chr9 ,106081177,106081198,+ ,MI0000137 ,+
mm_br_e15_3211 ,57,chr16 ,77599917,77599938,+ ,MI0000559 ,+
mm_br_e15_3212 ,57,chr16 ,77599917,77599938,+ ,MI0000559 ,+
mm_br_e15_3213 ,57,chr16 ,77599917,77599938,+ ,MI0000559 ,+
mm_br_e15_3214 ,57,chr17 ,17967330,17967351,+ ,MI0000561 ,+
mm_br_e15_3238 ,57,chr17 ,17967196,17967217,+ ,MI0000147 ,+
mm_br_e15_3241 ,57,chr2 ,131113839,131113860,+ ,MI0000588 ,+
mm_br_e15_3243 ,57,chr1 ,164148014,164148035,+ ,MI0000713 ,+
mm_br_e15_3244 ,57,chr16 ,77599185,77599206,+ ,MI0000146 ,+
mm_br_e15_3246 ,56,chr9 ,118940929,118940950,+ ,MI0000573 ,+
mm_br_e15_3247 ,56,chr1 ,23279113,23279134,+ ,MI0000144 ,+
mm_br_e15_3248 ,56,chr15 ,68172819,68172840,- ,MI0000549 ,-
mm_br_e15_3249 ,56,chr7 ,86033181,86033202,+ ,MI0000729 ,+
mm_br_e15_3252 ,56,chr16 ,77599917,77599938,+ ,MI0000559 ,+
mm_br_e15_3253 ,56,chr16 ,77599917,77599938,+ ,MI0000559 ,+
mm_br_e15_3254 ,56,chr16 ,77599917,77599938,+ ,MI0000559 ,+
mm_br_e15_3255 ,56,chr16 ,77599917,77599938,+ ,MI0000559 ,+
mm_br_e15_3256 ,56,chr16 ,77599917,77599938,+ ,MI0000559 ,+
mm_br_e15_3258 ,56,chrX ,148346896,148346917,+ ,MI0000563 ,+
mm_br_e15_3259 ,56,chr11 ,76891625,76891646,- ,MI0004637 ,-
mm_br_e15_3271 ,56,chr8 ,110075188,110075209,+ ,MI0000165 ,+
mm_br_e15_3285 ,56,chr19 ,34895191,34895212,- ,MI0000684 ,-
mm_br_e15_3290 ,56,chr9 ,41390063,41390084,+ ,MI0000725 ,+
mm_br_e15_3294 ,56,chr2 ,94081533,94081554,- ,MI0000585 ,-
mm_br_e15_3295 ,56,chr13 ,48631448,48631469,- ,MI0000405 ,-
mm_br_e15_3296 ,56,chr1 ,139863227,139863248,+ ,MI0000723 ,+
mm_br_e15_3298 ,56,chr1 ,139863045,139863066,+ ,MI0000697 ,+
mm_br_e15_3303 ,55,chr2 ,180628787,180628808,+ ,MI0000150 ,+
mm_br_e15_3305 ,55,chr2 ,180123801,180123822,+ ,MI0000139 ,+
mm_br_e15_3306 ,55,chr11 ,65548301,65548322,- ,MI0004124 ,-
mm_br_e15_3307 ,55,chr10 ,122422754,122422775,- ,MI0000138 ,-
mm_br_e15_3309 ,55,chr15 ,85537755,85537776,+ ,MI0000558 ,+
mm_br_e15_3310 ,55,chr15 ,85537755,85537776,+ ,MI0000558 ,+
mm_br_e15_3311 ,55,chr15 ,85537755,85537776,+ ,MI0000558 ,+
mm_br_e15_3312 ,55,chr15 ,85537755,85537776,+ ,MI0000558 ,+
mm_br_e15_3313 ,55,chr16 ,77599917,77599938,+ ,MI0000559 ,+
mm_br_e15_3315 ,55,chrX ,148346896,148346917,+ ,MI0000563 ,+
mm_br_e15_3316 ,55,chr17 ,17967330,17967351,+ ,MI0000561 ,+
mm_br_e15_3326 ,55,chr16 ,77646524,77646545,+ ,MI0000152 ,+
mm_br_e15_3331 ,55,chr2 ,180628788,180628809,+ ,MI0000150 ,+
mm_br_e15_3346 ,55,chr9 ,41339520,41339541,+ ,MI0000692 ,+
mm_br_e15_3353 ,54,chr16 ,77599917,77599938,+ ,MI0000559 ,+
mm_br_e15_3354 ,54,chr16 ,77599917,77599938,+ ,MI0000559 ,+
mm_br_e15_3357 ,54,chr17 ,17967330,17967351,+ ,MI0000561 ,+
mm_br_e15_3358 ,54,chr17 ,17967330,17967351,+ ,MI0000561 ,+
mm_br_e15_3373 ,54,chr12 ,110831098,110831119,+ ,MI0000154 ,+
mm_br_e15_3376 ,54,chr2 ,180628788,180628809,+ ,MI0000150 ,+
mm_br_e15_3377 ,54,chr3 ,88019575,88019596,+ ,MI0000720 ,+
mm_br_e15_3391 ,54,chr2 ,131113839,131113860,+ ,MI0000588 ,+
mm_br_e15_3398 ,54,chr8 ,86702659,86702680,- ,MI0005450 ,-
mm_br_e15_3399 ,54,chr1 ,139863045,139863066,+ ,MI0000697 ,+
mm_br_e15_3403 ,53,chr12 ,110947275,110947296,+ ,MI0000796 ,+
mm_br_e15_3406 ,53,chr16 ,77599917,77599938,+ ,MI0000559 ,+
mm_br_e15_3407 ,53,chr16 ,77599917,77599938,+ ,MI0000559 ,+
mm_br_e15_3408 ,53,chr16 ,77599917,77599938,+ ,MI0000559 ,+
mm_br_e15_3410 ,53,chr9 ,41344815,41344836,+ ,MI0000557 ,+
mm_br_e15_3412 ,53,chr17 ,17967330,17967351,+ ,MI0000561 ,+
mm_br_e15_3423 ,53,chr12 ,110856515,110856536,+ ,MI0001165 ,+
mm_br_e15_3436 ,53,chr14 ,115443699,115443720,+ ,MI0000719 ,+
mm_br_e15_3437 ,53,chr12 ,110962034,110962055,+ ,MI0000793 ,+
mm_br_e15_3442 ,53,chr9 ,41339520,41339541,+ ,MI0000692 ,+
mm_br_e15_3448 ,52,chr1 ,23298553,23298574,+ ,MI0000548 ,+
mm_br_e15_3450 ,52,chr9 ,106081177,106081198,+ ,MI0000137 ,+
mm_br_e15_3454 ,52,chr16 ,77599917,77599938,+ ,MI0000559 ,+
mm_br_e15_3455 ,52,chr16 ,77599917,77599938,+ ,MI0000559 ,+
mm_br_e15_3456 ,52,chr16 ,77599917,77599938,+ ,MI0000559 ,+
mm_br_e15_3464 ,52,chr2 ,180628788,180628809,+ ,MI0000150 ,+
mm_br_e15_3480 ,52,chr12 ,110831064,110831085,+ ,MI0000154 ,+
mm_br_e15_3481 ,52,chr5 ,138606560,138606581,- ,MI0000689 ,-
mm_br_e15_3484 ,52,chr17 ,17967158,17967179,+ ,MI0000147 ,+
mm_br_e15_3487 ,52,chr2 ,131113839,131113860,+ ,MI0000588 ,+
mm_br_e15_3491 ,52,chr2 ,29701165,29701186,- ,MI0000741 ,-
mm_br_e15_3492 ,52,chr1 ,164148014,164148035,+ ,MI0000713 ,+
mm_br_e15_3493 ,52,chrX ,6818396,6818417,- ,MI0004703 ,-
mm_br_e15_3494 ,52,chr11 ,76891590,76891611,- ,MI0004637 ,-
mm_br_e15_3496 ,52,chr8 ,86702659,86702680,- ,MI0005450 ,-
mm_br_e15_3497 ,52,chr1 ,139863045,139863066,+ ,MI0000697 ,+
mm_br_e15_3499 ,51,chr1 ,23279113,23279134,+ ,MI0000144 ,+
mm_br_e15_3502 ,51,chr9 ,106081177,106081198,+ ,MI0000137 ,+
mm_br_e15_3504 ,51,chr15 ,85537755,85537776,+ ,MI0000558 ,+
mm_br_e15_3505 ,51,chr16 ,77599917,77599938,+ ,MI0000559 ,+
mm_br_e15_3506 ,51,chr9 ,41344815,41344836,+ ,MI0000557 ,+
mm_br_e15_3507 ,51,chr9 ,41344815,41344836,+ ,MI0000557 ,+
mm_br_e15_3508 ,51,chrX ,148346896,148346917,+ ,MI0000563 ,+
mm_br_e15_3510 ,51,chr17 ,17967330,17967351,+ ,MI0000561 ,+
mm_br_e15_3515 ,51,chr13 ,83878426,83878447,+ ,MI0000157 ,+
mm_br_e15_3518 ,51,chr17 ,17967781,17967802,+ ,MI0000151 ,+
mm_br_e15_3521 ,51,chr2 ,180628788,180628809,+ ,MI0000150 ,+
mm_br_e15_3526 ,51,chr9 ,106081178,106081199,+ ,MI0000137 ,+
mm_br_e15_3532 ,51,chr5 ,138606560,138606581,- ,MI0000689 ,-
mm_br_e15_3534 ,51,chr12 ,110950768,110950789,+ ,MI0000592 ,+
mm_br_e15_3535 ,51,chr7 ,86650204,86650225,+ ,MI0000721 ,+
mm_br_e15_3536 ,51,chr2 ,131113839,131113860,+ ,MI0000588 ,+
mm_br_e15_3545 ,51,chr14 ,115442943,115442964,+ ,MI0000687 ,+
mm_br_e15_3550 ,51,chr1 ,139863045,139863066,+ ,MI0000697 ,+
mm_br_e15_3551 ,50,chr1 ,74440898,74440919,+ ,MI0000575 ,+
mm_br_e15_3552 ,50,chr1 ,23279113,23279134,+ ,MI0000144 ,+
mm_br_e15_3555 ,50,chr10 ,122422754,122422775,- ,MI0000138 ,-
mm_br_e15_3556 ,50,chr9 ,106081177,106081198,+ ,MI0000137 ,+
mm_br_e15_3557 ,50,chr9 ,106081177,106081198,+ ,MI0000137 ,+
mm_br_e15_3561 ,50,chr16 ,77599917,77599938,+ ,MI0000559 ,+
mm_br_e15_3562 ,50,chr16 ,77599917,77599938,+ ,MI0000559 ,+
mm_br_e15_3564 ,50,chr9 ,41344815,41344836,+ ,MI0000557 ,+
mm_br_e15_3569 ,50,chr3 ,88019535,88019556,+ ,MI0000720 ,+
mm_br_e15_3570 ,50,chr3 ,88019535,88019556,+ ,MI0000720 ,+
mm_br_e15_3571 ,50,chr3 ,88019535,88019556,+ ,MI0000720 ,+
mm_br_e15_3581 ,50,chr11 ,96711753,96711774,+ ,MI0000174 ,+
mm_br_e15_3583 ,50,chr1 ,196863794,196863815,+ ,MI0000577 ,+
mm_br_e15_3598 ,50,chr9 ,108470656,108470677,+ ,MI0000233 ,+
mm_br_e15_3609 ,50,chr16 ,77599185,77599206,+ ,MI0000146 ,+
mm_br_e15_3611 ,50,chr1 ,139863045,139863066,+ ,MI0000697 ,+
mm_br_e15_3612 ,49,chr19 ,22825100,22825121,+ ,MI0000247 ,+
mm_br_e15_3618 ,49,chr16 ,77599917,77599938,+ ,MI0000559 ,+
mm_br_e15_3622 ,49,chr17 ,17967330,17967351,+ ,MI0000561 ,+
mm_br_e15_3623 ,49,chr19 ,46417280,46417301,+ ,MI0004665 ,+
mm_br_e15_3626 ,49,chr13 ,83878426,83878447,+ ,MI0000157 ,+
mm_br_e15_3631 ,49,chr14 ,115443698,115443719,+ ,MI0000719 ,+
mm_br_e15_3632 ,49,chr9 ,106056471,106056492,+ ,MI0000161 ,+
mm_br_e15_3633 ,49,chr2 ,180628788,180628809,+ ,MI0000150 ,+
mm_br_e15_3638 ,49,chr13 ,48631446,48631467,- ,MI0000405 ,-
mm_br_e15_3653 ,49,chr13 ,48631447,48631468,- ,MI0000405 ,-
mm_br_e15_3654 ,49,chr12 ,110973120,110973141,+ ,MI0003492 ,+
mm_br_e15_3656 ,49,chr14 ,70843366,70843387,+ ,MI0000704 ,+
mm_br_e15_3657 ,49,chr16 ,77599185,77599206,+ ,MI0000146 ,+
mm_br_e15_3658 ,49,chr16 ,77599185,77599206,+ ,MI0000146 ,+
mm_br_e15_3660 ,49,chr1 ,139863045,139863066,+ ,MI0000697 ,+
mm_br_e15_3661 ,49,chr14 ,70843364,70843385,+ ,MI0000704 ,+
mm_br_e15_3662 ,48,chr1 ,74947235,74947256,- ,MI0000792 ,-
mm_br_e15_3668 ,48,chr10 ,122422754,122422775,- ,MI0000138 ,-
mm_br_e15_3672 ,48,chr15 ,85537755,85537776,+ ,MI0000558 ,+
mm_br_e15_3673 ,48,chr16 ,77599917,77599938,+ ,MI0000559 ,+
mm_br_e15_3674 ,48,chr16 ,77599917,77599938,+ ,MI0000559 ,+
mm_br_e15_3675 ,48,chr9 ,41344815,41344836,+ ,MI0000557 ,+
mm_br_e15_3676 ,48,chrX ,148346896,148346917,+ ,MI0000563 ,+
mm_br_e15_3678 ,48,chr17 ,17967330,17967351,+ ,MI0000561 ,+
mm_br_e15_3679 ,48,chr11 ,76891625,76891646,- ,MI0004637 ,-
mm_br_e15_3682 ,48,chr13 ,83878426,83878447,+ ,MI0000157 ,+
mm_br_e15_3698 ,48,chr11 ,86926519,86926540,+ ,MI0000401 ,+
mm_br_e15_3701 ,48,chr12 ,110971991,110972012,+ ,MI0000799 ,+
mm_br_e15_3709 ,48,chr5 ,138606560,138606581,- ,MI0000689 ,-
mm_br_e15_3710 ,48,chr17 ,17967158,17967179,+ ,MI0000147 ,+
mm_br_e15_3713 ,48,chr11 ,76891589,76891610,- ,MI0004637 ,-
mm_br_e15_3717 ,48,chr9 ,41339520,41339541,+ ,MI0000692 ,+
mm_br_e15_3718 ,48,chr8 ,86702785,86702806,- ,MI0000724 ,-
mm_br_e15_3719 ,48,chr8 ,86702659,86702680,- ,MI0005450 ,-
mm_br_e15_3720 ,48,chr8 ,86702659,86702680,- ,MI0005450 ,-
mm_br_e15_3721 ,48,chr12 ,110957005,110957026,+ ,MI0004639 ,+
mm_br_e15_3724 ,47,chr16 ,18327531,18327552,- ,MI0000227 ,-
mm_br_e15_3725 ,47,chr17 ,56382440,56382461,+ ,MI0000730 ,+
mm_br_e15_3726 ,47,chr10 ,122422754,122422775,- ,MI0000138 ,-
mm_br_e15_3727 ,47,chr9 ,106081177,106081198,+ ,MI0000137 ,+
mm_br_e15_3730 ,47,chr15 ,85537755,85537776,+ ,MI0000558 ,+
mm_br_e15_3731 ,47,chr16 ,77599917,77599938,+ ,MI0000559 ,+
mm_br_e15_3732 ,47,chr9 ,41344815,41344836,+ ,MI0000557 ,+
mm_br_e15_3733 ,47,chr9 ,41344815,41344836,+ ,MI0000557 ,+
mm_br_e15_3735 ,47,chrX ,148347772,148347793,+ ,MI0000586 ,+
mm_br_e15_3751 ,47,chr4 ,101019562,101019583,- ,MI0000148 ,-
mm_br_e15_3757 ,47,chr2 ,174093055,174093076,- ,MI0000398 ,-
mm_br_e15_3767 ,47,chr5 ,138606803,138606824,- ,MI0000581 ,-
mm_br_e15_3783 ,47,chr8 ,86702659,86702680,- ,MI0005450 ,-
mm_br_e15_3784 ,47,chr8 ,86702659,86702680,- ,MI0005450 ,-
mm_br_e15_3785 ,46,chr1 ,23279155,23279176,+ ,MI0000144 ,+
mm_br_e15_3786 ,46,chr9 ,41344814,41344835,+ ,MI0000557 ,+
mm_br_e15_3787 ,46,chr1 ,23279113,23279134,+ ,MI0000144 ,+
mm_br_e15_3788 ,46,chr7 ,86033181,86033202,+ ,MI0000729 ,+
mm_br_e15_3793 ,46,chr9 ,106081177,106081198,+ ,MI0000137 ,+
mm_br_e15_3798 ,46,chr15 ,85537755,85537776,+ ,MI0000558 ,+
mm_br_e15_3800 ,46,chr16 ,77599917,77599938,+ ,MI0000559 ,+
mm_br_e15_3801 ,46,chr16 ,77599917,77599938,+ ,MI0000559 ,+
mm_br_e15_3802 ,46,chr16 ,77599917,77599938,+ ,MI0000559 ,+
mm_br_e15_3803 ,46,chr16 ,77599917,77599938,+ ,MI0000559 ,+
mm_br_e15_3804 ,46,chr16 ,77599917,77599938,+ ,MI0000559 ,+
mm_br_e15_3805 ,46,chr16 ,77599917,77599938,+ ,MI0000559 ,+
mm_br_e15_3807 ,46,chrX ,148346896,148346917,+ ,MI0000563 ,+
mm_br_e15_3809 ,46,chr17 ,17967330,17967351,+ ,MI0000561 ,+
mm_br_e15_3814 ,46,chr13 ,83878426,83878447,+ ,MI0000157 ,+
mm_br_e15_3818 ,46,chr8 ,24253059,24253080,+ ,MI0003493 ,+
mm_br_e15_3821 ,46,chr1 ,130098981,130099002,+ ,MI0000155 ,+
mm_br_e15_3823 ,46,chr12 ,110962573,110962594,+ ,MI0000400 ,+
mm_br_e15_3835 ,46,chr2 ,174093055,174093076,- ,MI0000398 ,-
mm_br_e15_3843 ,46,chr17 ,17967158,17967179,+ ,MI0000147 ,+
mm_br_e15_3844 ,46,chr12 ,110824295,110824316,+ ,MI0003518 ,+
mm_br_e15_3845 ,46,chr3 ,88019574,88019595,+ ,MI0000720 ,+
mm_br_e15_3849 ,46,chr2 ,131113839,131113860,+ ,MI0000588 ,+
mm_br_e15_3852 ,46,chr9 ,41390063,41390084,+ ,MI0000725 ,+
mm_br_e15_3857 ,46,chr1 ,139863045,139863066,+ ,MI0000697 ,+
mm_br_e15_3866 ,45,chr15 ,85537755,85537776,+ ,MI0000558 ,+
mm_br_e15_3869 ,45,chr16 ,77599917,77599938,+ ,MI0000559 ,+
mm_br_e15_3870 ,45,chr16 ,77599917,77599938,+ ,MI0000559 ,+
mm_br_e15_3871 ,45,chr16 ,77599917,77599938,+ ,MI0000559 ,+
mm_br_e15_3872 ,45,chr16 ,77599917,77599938,+ ,MI0000559 ,+
mm_br_e15_3873 ,45,chr16 ,77599917,77599938,+ ,MI0000559 ,+
mm_br_e15_3874 ,45,chr16 ,77599917,77599938,+ ,MI0000559 ,+
mm_br_e15_3875 ,45,chr16 ,77599917,77599938,+ ,MI0000559 ,+
mm_br_e15_3877 ,45,chr9 ,41344815,41344836,+ ,MI0000557 ,+
mm_br_e15_3878 ,45,chr9 ,41344815,41344836,+ ,MI0000557 ,+
mm_br_e15_3881 ,45,chr17 ,17967330,17967351,+ ,MI0000561 ,+
mm_br_e15_3887 ,45,chr13 ,83878426,83878447,+ ,MI0000157 ,+
mm_br_e15_3888 ,45,chr3 ,88019535,88019556,+ ,MI0000720 ,+
mm_br_e15_3889 ,45,chr3 ,88019535,88019556,+ ,MI0000720 ,+
mm_br_e15_3906 ,45,chr13 ,48631393,48631414,- ,MI0000405 ,-
mm_br_e15_3911 ,45,chr17 ,17967158,17967179,+ ,MI0000147 ,+
mm_br_e15_3915 ,45,chr2 ,131113839,131113860,+ ,MI0000588 ,+
mm_br_e15_3920 ,45,chr13 ,48631447,48631468,- ,MI0000405 ,-
mm_br_e15_3927 ,45,chr9 ,41339520,41339541,+ ,MI0000692 ,+
mm_br_e15_3928 ,45,chr8 ,86702659,86702680,- ,MI0005450 ,-
mm_br_e15_3929 ,45,chr8 ,86702659,86702680,- ,MI0005450 ,-
mm_br_e15_3930 ,45,chr8 ,86702659,86702680,- ,MI0005450 ,-
mm_br_e15_3931 ,45,chr1 ,139863227,139863248,+ ,MI0000723 ,+
mm_br_e15_3932 ,45,chr1 ,139863045,139863066,+ ,MI0000697 ,+
mm_br_e15_3936 ,44,chr1 ,23279113,23279134,+ ,MI0000144 ,+
mm_br_e15_3938 ,44,chr16 ,18327531,18327552,- ,MI0000227 ,-
mm_br_e15_3940 ,44,chr9 ,106081177,106081198,+ ,MI0000137 ,+
mm_br_e15_3941 ,44,chr9 ,106081177,106081198,+ ,MI0000137 ,+
mm_br_e15_3942 ,44,chr9 ,106081177,106081198,+ ,MI0000137 ,+
mm_br_e15_3943 ,44,chr15 ,85537755,85537776,+ ,MI0000558 ,+
mm_br_e15_3946 ,44,chr16 ,77599917,77599938,+ ,MI0000559 ,+
mm_br_e15_3947 ,44,chr16 ,77599917,77599938,+ ,MI0000559 ,+
mm_br_e15_3948 ,44,chr16 ,77599917,77599938,+ ,MI0000559 ,+
mm_br_e15_3949 ,44,chr9 ,41344815,41344836,+ ,MI0000557 ,+
mm_br_e15_3956 ,44,chrX ,148346896,148346917,+ ,MI0000563 ,+
mm_br_e15_3968 ,44,chr2 ,26446922,26446943,+ ,MI0000153 ,+
mm_br_e15_3977 ,44,chr7 ,19766874,19766895,+ ,MI0000607 ,+
mm_br_e15_3978 ,44,chr6 ,28972624,28972645,+ ,MI0000222 ,+
mm_br_e15_3980 ,44,chr9 ,106081176,106081197,+ ,MI0000137 ,+
mm_br_e15_3983 ,44,chr5 ,138606560,138606581,- ,MI0000689 ,-
mm_br_e15_3985 ,44,chr7 ,19766875,19766896,+ ,MI0000607 ,+
mm_br_e15_3988 ,44,chr5 ,138606598,138606619,- ,MI0000689 ,-
mm_br_e15_3989 ,44,chr2 ,131113839,131113860,+ ,MI0000588 ,+
mm_br_e15_3998 ,44,chr16 ,77599185,77599206,+ ,MI0000146 ,+
mm_br_e15_3999 ,44,chr8 ,86702659,86702680,- ,MI0005450 ,-
mm_br_e15_4000 ,44,chr8 ,86702823,86702844,- ,MI0000724 ,-
mm_br_e15_4003 ,43,chr1 ,23279113,23279134,+ ,MI0000144 ,+
mm_br_e15_4004 ,43,chr8 ,86732774,86732795,+ ,MI0000572 ,+
mm_br_e15_4005 ,43,chr7 ,86033181,86033202,+ ,MI0000729 ,+
mm_br_e15_4008 ,43,chr10 ,122422754,122422775,- ,MI0000138 ,-
mm_br_e15_4012 ,43,chr15 ,85537755,85537776,+ ,MI0000558 ,+
mm_br_e15_4013 ,43,chr15 ,85537755,85537776,+ ,MI0000558 ,+
mm_br_e15_4014 ,43,chr15 ,85537755,85537776,+ ,MI0000558 ,+
mm_br_e15_4015 ,43,chr9 ,41344815,41344836,+ ,MI0000557 ,+
mm_br_e15_4017 ,43,chrX ,148346896,148346917,+ ,MI0000563 ,+
mm_br_e15_4022 ,43,chr13 ,83878426,83878447,+ ,MI0000157 ,+
mm_br_e15_4023 ,43,chr13 ,83878426,83878447,+ ,MI0000157 ,+
mm_br_e15_4029 ,43,chr12 ,110831098,110831119,+ ,MI0000154 ,+
mm_br_e15_4037 ,43,chr2 ,174093055,174093076,- ,MI0000398 ,-
mm_br_e15_4038 ,43,chr2 ,174093055,174093076,- ,MI0000398 ,-
mm_br_e15_4040 ,43,chr16 ,77599918,77599939,+ ,MI0000559 ,+
mm_br_e15_4043 ,43,chr4 ,120445223,120445244,- ,MI0000259 ,-
mm_br_e15_4059 ,43,chr13 ,48631447,48631468,- ,MI0000405 ,-
mm_br_e15_4063 ,43,chr16 ,77599185,77599206,+ ,MI0000146 ,+
mm_br_e15_4064 ,43,chr16 ,77599185,77599206,+ ,MI0000146 ,+
mm_br_e15_4066 ,43,chr8 ,86702823,86702844,- ,MI0000724 ,-
mm_br_e15_4073 ,42,chr1 ,23279113,23279134,+ ,MI0000144 ,+
mm_br_e15_4074 ,42,chr15 ,68172819,68172840,- ,MI0000549 ,-
mm_br_e15_4075 ,42,chr9 ,106081177,106081198,+ ,MI0000137 ,+
mm_br_e15_4076 ,42,chr15 ,85537755,85537776,+ ,MI0000558 ,+
mm_br_e15_4077 ,42,chr16 ,77599917,77599938,+ ,MI0000559 ,+
mm_br_e15_4078 ,42,chr16 ,77599917,77599938,+ ,MI0000559 ,+
mm_br_e15_4079 ,42,chr16 ,77599917,77599938,+ ,MI0000559 ,+
mm_br_e15_4081 ,42,chr9 ,41344815,41344836,+ ,MI0000557 ,+
mm_br_e15_4082 ,42,chr9 ,41344815,41344836,+ ,MI0000557 ,+
mm_br_e15_4083 ,42,chr9 ,41344815,41344836,+ ,MI0000557 ,+
mm_br_e15_4084 ,42,chrX ,148346896,148346917,+ ,MI0000563 ,+
mm_br_e15_4085 ,42,chrX ,148346896,148346917,+ ,MI0000563 ,+
mm_br_e15_4091 ,42,chr13 ,83878426,83878447,+ ,MI0000157 ,+
mm_br_e15_4104 ,42,chr14 ,115443698,115443719,+ ,MI0000719 ,+
mm_br_e15_4105 ,42,chr12 ,110950052,110950073,+ ,MI0000797 ,+
mm_br_e15_4107 ,42,chr6 ,31012673,31012694,- ,MI0000576 ,-
mm_br_e15_4108 ,42,chr4 ,101019562,101019583,- ,MI0000148 ,-
mm_br_e15_4119 ,42,chr4 ,120445223,120445244,- ,MI0000259 ,-
mm_br_e15_4125 ,42,chr16 ,17124164,17124185,- ,MI0000408 ,-
mm_br_e15_4129 ,42,chr17 ,17967158,17967179,+ ,MI0000147 ,+
mm_br_e15_4130 ,42,chr5 ,138606803,138606824,- ,MI0000581 ,-
mm_br_e15_4149 ,41,chr9 ,118940929,118940950,+ ,MI0000573 ,+
mm_br_e15_4150 ,41,chr15 ,68172819,68172840,- ,MI0000549 ,-
mm_br_e15_4152 ,41,chr7 ,86033181,86033202,+ ,MI0000729 ,+
mm_br_e15_4154 ,41,chr11 ,65548301,65548322,- ,MI0004124 ,-
mm_br_e15_4159 ,41,chr15 ,85537755,85537776,+ ,MI0000558 ,+
mm_br_e15_4160 ,41,chr16 ,77599917,77599938,+ ,MI0000559 ,+
mm_br_e15_4161 ,41,chr16 ,77599917,77599938,+ ,MI0000559 ,+
mm_br_e15_4162 ,41,chr16 ,77599917,77599938,+ ,MI0000559 ,+
mm_br_e15_4163 ,41,chr16 ,77599917,77599938,+ ,MI0000559 ,+
mm_br_e15_4164 ,41,chr16 ,77599917,77599938,+ ,MI0000559 ,+
mm_br_e15_4165 ,41,chr16 ,77599917,77599938,+ ,MI0000559 ,+
mm_br_e15_4167 ,41,chr9 ,41344815,41344836,+ ,MI0000557 ,+
mm_br_e15_4168 ,41,chrX ,148346896,148346917,+ ,MI0000563 ,+
mm_br_e15_4169 ,41,chrX ,148347772,148347793,+ ,MI0000586 ,+
mm_br_e15_4183 ,41,chr6 ,30691314,30691335,+ ,MI0000817 ,+
mm_br_e15_4195 ,41,chr13 ,83878427,83878448,+ ,MI0000157 ,+
mm_br_e15_4200 ,41,chr17 ,17967158,17967179,+ ,MI0000147 ,+
mm_br_e15_4203 ,41,chr12 ,110961718,110961739,+ ,MI0001162 ,+
mm_br_e15_4212 ,41,chr13 ,48631447,48631468,- ,MI0000405 ,-
mm_br_e15_4213 ,41,chr13 ,48631447,48631468,- ,MI0000405 ,-
mm_br_e15_4214 ,41,chr13 ,48631447,48631468,- ,MI0000405 ,-
mm_br_e15_4216 ,41,chr14 ,115442943,115442964,+ ,MI0000687 ,+
mm_br_e15_4219 ,41,chr12 ,110981676,110981697,+ ,MI0003535 ,+
mm_br_e15_4223 ,41,chr1 ,139863227,139863248,+ ,MI0000723 ,+
mm_br_e15_4224 ,41,chr1 ,139863045,139863066,+ ,MI0000697 ,+
mm_br_e15_4225 ,41,chr8 ,86702823,86702844,- ,MI0000724 ,-
mm_br_e15_4226 ,41,chr14 ,70843364,70843385,+ ,MI0000704 ,+
mm_br_e15_4228 ,40,chr1 ,74440898,74440919,+ ,MI0000575 ,+
mm_br_e15_4230 ,40,chr14 ,65209545,65209566,+ ,MI0000716 ,+
mm_br_e15_4234 ,40,chr10 ,91534848,91534869,- ,MI0000715 ,-
mm_br_e15_4235 ,40,chr16 ,18327531,18327552,- ,MI0000227 ,-
mm_br_e15_4236 ,40,chr17 ,56382440,56382461,+ ,MI0000730 ,+
mm_br_e15_4239 ,40,chr10 ,122422754,122422775,- ,MI0000138 ,-
mm_br_e15_4240 ,40,chr10 ,122422754,122422775,- ,MI0000138 ,-
mm_br_e15_4245 ,40,chr15 ,85537755,85537776,+ ,MI0000558 ,+
mm_br_e15_4246 ,40,chr15 ,85537755,85537776,+ ,MI0000558 ,+
mm_br_e15_4247 ,40,chr15 ,85537755,85537776,+ ,MI0000558 ,+
mm_br_e15_4249 ,40,chr16 ,77599917,77599938,+ ,MI0000559 ,+
mm_br_e15_4250 ,40,chr16 ,77599917,77599938,+ ,MI0000559 ,+
mm_br_e15_4251 ,40,chr9 ,41344815,41344836,+ ,MI0000557 ,+
mm_br_e15_4253 ,40,chrX ,148346896,148346917,+ ,MI0000563 ,+
mm_br_e15_4254 ,40,chrX ,148346896,148346917,+ ,MI0000563 ,+
mm_br_e15_4255 ,40,chrX ,148346896,148346917,+ ,MI0000563 ,+
mm_br_e15_4262 ,40,chr3 ,88019535,88019556,+ ,MI0000720 ,+
mm_br_e15_4263 ,40,chr3 ,88019535,88019556,+ ,MI0000720 ,+
mm_br_e15_4273 ,40,chr16 ,77646524,77646545,+ ,MI0000152 ,+
mm_br_e15_4274 ,40,chr1 ,130098981,130099002,+ ,MI0000155 ,+
mm_br_e15_4275 ,40,chr12 ,110829939,110829960,+ ,MI0001525 ,+
mm_br_e15_4278 ,40,chr4 ,101019562,101019583,- ,MI0000148 ,-
mm_br_e15_4293 ,40,chr17 ,17967158,17967179,+ ,MI0000147 ,+
mm_br_e15_4295 ,40,chrX ,18724028,18724049,- ,MI0000710 ,-
mm_br_e15_4304 ,40,chr12 ,110980632,110980653,+ ,MI0003521 ,+
mm_br_e15_4305 ,40,chr8 ,86702659,86702680,- ,MI0005450 ,-
mm_br_e15_4309 ,39,chr1 ,74440898,74440919,+ ,MI0000575 ,+
mm_br_e15_4316 ,39,chr10 ,122422754,122422775,- ,MI0000138 ,-
mm_br_e15_4318 ,39,chr9 ,106081177,106081198,+ ,MI0000137 ,+
mm_br_e15_4325 ,39,chr15 ,85537755,85537776,+ ,MI0000558 ,+
mm_br_e15_4326 ,39,chr15 ,85537755,85537776,+ ,MI0000558 ,+
mm_br_e15_4328 ,39,chr16 ,77599917,77599938,+ ,MI0000559 ,+
mm_br_e15_4329 ,39,chr16 ,77599917,77599938,+ ,MI0000559 ,+
mm_br_e15_4330 ,39,chr16 ,77599917,77599938,+ ,MI0000559 ,+
mm_br_e15_4331 ,39,chr16 ,77599917,77599938,+ ,MI0000559 ,+
mm_br_e15_4334 ,39,chrX ,148346896,148346917,+ ,MI0000563 ,+
mm_br_e15_4339 ,39,chr17 ,17967330,17967351,+ ,MI0000561 ,+
mm_br_e15_4340 ,39,chr17 ,17967330,17967351,+ ,MI0000561 ,+
mm_br_e15_4341 ,39,chr18 ,61808852,61808873,- ,MI0000257 ,-
mm_br_e15_4357 ,39,chr8 ,24253059,24253080,+ ,MI0003493 ,+
mm_br_e15_4377 ,39,chr16 ,77599918,77599939,+ ,MI0000559 ,+
mm_br_e15_4385 ,39,chr5 ,138606560,138606581,- ,MI0000689 ,-
mm_br_e15_4386 ,39,chr5 ,138606560,138606581,- ,MI0000689 ,-
mm_br_e15_4387 ,39,chr17 ,17967158,17967179,+ ,MI0000147 ,+
mm_br_e15_4388 ,39,chr9 ,108470656,108470677,+ ,MI0000233 ,+
mm_br_e15_4390 ,39,chr9 ,106056509,106056530,+ ,MI0000161 ,+
mm_br_e15_4393 ,39,chr2 ,131113839,131113860,+ ,MI0000588 ,+
mm_br_e15_4407 ,39,chr1 ,139863228,139863249,+ ,MI0000723 ,+
mm_br_e15_4410 ,39,chr1 ,139863227,139863248,+ ,MI0000723 ,+
mm_br_e15_4411 ,39,chr14 ,70843364,70843385,+ ,MI0000704 ,+
mm_br_e15_4413 ,38,chr1 ,74440898,74440919,+ ,MI0000575 ,+
mm_br_e15_4414 ,38,chr9 ,118940929,118940950,+ ,MI0000573 ,+
mm_br_e15_4417 ,38,chr1 ,23298553,23298574,+ ,MI0000548 ,+
mm_br_e15_4420 ,38,chr10 ,122422754,122422775,- ,MI0000138 ,-
mm_br_e15_4421 ,38,chr10 ,122422754,122422775,- ,MI0000138 ,-
mm_br_e15_4422 ,38,chr9 ,106081177,106081198,+ ,MI0000137 ,+
mm_br_e15_4424 ,38,chr15 ,85537755,85537776,+ ,MI0000558 ,+
mm_br_e15_4425 ,38,chr15 ,85537755,85537776,+ ,MI0000558 ,+
mm_br_e15_4426 ,38,chr15 ,85537755,85537776,+ ,MI0000558 ,+
mm_br_e15_4427 ,38,chr15 ,85537755,85537776,+ ,MI0000558 ,+
mm_br_e15_4429 ,38,chr16 ,77599917,77599938,+ ,MI0000559 ,+
mm_br_e15_4430 ,38,chr16 ,77599917,77599938,+ ,MI0000559 ,+
mm_br_e15_4431 ,38,chr16 ,77599917,77599938,+ ,MI0000559 ,+
mm_br_e15_4432 ,38,chr16 ,77599917,77599938,+ ,MI0000559 ,+
mm_br_e15_4433 ,38,chr16 ,77599917,77599938,+ ,MI0000559 ,+
mm_br_e15_4434 ,38,chr9 ,41344815,41344836,+ ,MI0000557 ,+
mm_br_e15_4435 ,38,chr9 ,41344815,41344836,+ ,MI0000557 ,+
mm_br_e15_4436 ,38,chr9 ,41344815,41344836,+ ,MI0000557 ,+
mm_br_e15_4439 ,38,chr17 ,17967330,17967351,+ ,MI0000561 ,+
mm_br_e15_4443 ,38,chr3 ,88019535,88019556,+ ,MI0000720 ,+
mm_br_e15_4457 ,38,chr14 ,65209546,65209567,+ ,MI0000716 ,+
mm_br_e15_4470 ,38,chr14 ,65209507,65209528,+ ,MI0000716 ,+
mm_br_e15_4478 ,38,chr5 ,138606560,138606581,- ,MI0000689 ,-
mm_br_e15_4480 ,38,chr2 ,84581273,84581294,- ,MI0000156 ,-
mm_br_e15_4481 ,38,chr2 ,131113841,131113862,+ ,MI0000588 ,+
mm_br_e15_4482 ,38,chr17 ,17967158,17967179,+ ,MI0000147 ,+
mm_br_e15_4483 ,38,chr5 ,138606803,138606824,- ,MI0000581 ,-
mm_br_e15_4486 ,38,chr12 ,110832737,110832758,+ ,MI0001526 ,+
mm_br_e15_4499 ,38,chr11 ,74986905,74986926,+ ,MI0000696 ,+
mm_br_e15_4506 ,38,chr2 ,38708304,38708325,+ ,MI0000223 ,+
mm_br_e15_4507 ,38,chr8 ,86702659,86702680,- ,MI0005450 ,-
mm_br_e15_4508 ,38,chr8 ,86702659,86702680,- ,MI0005450 ,-
mm_br_e15_4509 ,38,chr1 ,139863045,139863066,+ ,MI0000697 ,+
mm_br_e15_4515 ,37,chr1 ,23279113,23279134,+ ,MI0000144 ,+
mm_br_e15_4521 ,37,chr15 ,85537755,85537776,+ ,MI0000558 ,+
mm_br_e15_4523 ,37,chr16 ,77599917,77599938,+ ,MI0000559 ,+
mm_br_e15_4524 ,37,chr9 ,41344815,41344836,+ ,MI0000557 ,+
mm_br_e15_4526 ,37,chrX ,148346896,148346917,+ ,MI0000563 ,+
mm_br_e15_4527 ,37,chrX ,148346896,148346917,+ ,MI0000563 ,+
mm_br_e15_4533 ,37,chr3 ,88019535,88019556,+ ,MI0000720 ,+
mm_br_e15_4563 ,37,chr2 ,174093055,174093076,- ,MI0000398 ,-
mm_br_e15_4564 ,37,chr16 ,77599918,77599939,+ ,MI0000559 ,+
mm_br_e15_4569 ,37,chr7 ,86650166,86650187,+ ,MI0000721 ,+
mm_br_e15_4583 ,37,chr2 ,131113839,131113860,+ ,MI0000588 ,+
mm_br_e15_4585 ,37,chr12 ,110951713,110951734,+ ,MI0000605 ,+
mm_br_e15_4587 ,37,chr12 ,110965592,110965613,+ ,MI0003534 ,+
mm_br_e15_4592 ,37,chr12 ,110955514,110955535,+ ,MI0003519 ,+
mm_br_e15_4599 ,36,chr15 ,85537755,85537776,+ ,MI0000558 ,+
mm_br_e15_4600 ,36,chr15 ,85537755,85537776,+ ,MI0000558 ,+
mm_br_e15_4601 ,36,chr15 ,85537755,85537776,+ ,MI0000558 ,+
mm_br_e15_4602 ,36,chr15 ,85537755,85537776,+ ,MI0000558 ,+
mm_br_e15_4604 ,36,chr16 ,77599917,77599938,+ ,MI0000559 ,+
mm_br_e15_4605 ,36,chr16 ,77599917,77599938,+ ,MI0000559 ,+
mm_br_e15_4606 ,36,chr16 ,77599917,77599938,+ ,MI0000559 ,+
mm_br_e15_4607 ,36,chr16 ,77599917,77599938,+ ,MI0000559 ,+
mm_br_e15_4608 ,36,chr16 ,77599917,77599938,+ ,MI0000559 ,+
mm_br_e15_4614 ,36,chrX ,148346896,148346917,+ ,MI0000563 ,+
mm_br_e15_4615 ,36,chr17 ,17967330,17967351,+ ,MI0000561 ,+
mm_br_e15_4616 ,36,chr17 ,17967330,17967351,+ ,MI0000561 ,+
mm_br_e15_4618 ,36,chr11 ,76891625,76891646,- ,MI0004637 ,-
mm_br_e15_4626 ,36,chr13 ,83878426,83878447,+ ,MI0000157 ,+
mm_br_e15_4627 ,36,chr13 ,83878426,83878447,+ ,MI0000157 ,+
mm_br_e15_4639 ,36,chr16 ,77646524,77646545,+ ,MI0000152 ,+
mm_br_e15_4641 ,36,chr1 ,130098981,130099002,+ ,MI0000155 ,+
mm_br_e15_4648 ,36,chr1 ,164148013,164148034,+ ,MI0000713 ,+
mm_br_e15_4653 ,36,chr1 ,23279114,23279135,+ ,MI0000144 ,+
mm_br_e15_4670 ,36,chr12 ,110971991,110972012,+ ,MI0000799 ,+
mm_br_e15_4684 ,36,chr16 ,77599222,77599243,+ ,MI0000146 ,+
mm_br_e15_4685 ,36,chrX ,100768270,100768291,- ,MI0005496 ,-
mm_br_e15_4692 ,36,chr2 ,131113839,131113860,+ ,MI0000588 ,+
mm_br_e15_4702 ,36,chrX ,97576453,97576474,+ ,MI0005003 ,+
mm_br_e15_4707 ,36,chr12 ,110980632,110980653,+ ,MI0003521 ,+
mm_br_e15_4710 ,36,chr1 ,139863227,139863248,+ ,MI0000723 ,+
mm_br_e15_4711 ,36,chr1 ,139863227,139863248,+ ,MI0000723 ,+
mm_br_e15_4712 ,36,chr1 ,139863227,139863248,+ ,MI0000723 ,+
mm_br_e15_4714 ,36,chr14 ,70843364,70843385,+ ,MI0000704 ,+
mm_br_e15_4716 ,35,chr16 ,77599916,77599937,+ ,MI0000559 ,+
mm_br_e15_4721 ,35,chr1 ,23279113,23279134,+ ,MI0000144 ,+
mm_br_e15_4723 ,35,chr12 ,110828710,110828731,+ ,MI0001524 ,+
mm_br_e15_4726 ,35,chr10 ,122422754,122422775,- ,MI0000138 ,-
mm_br_e15_4727 ,35,chr10 ,122422754,122422775,- ,MI0000138 ,-
mm_br_e15_4728 ,35,chr9 ,106081177,106081198,+ ,MI0000137 ,+
mm_br_e15_4730 ,35,chr16 ,77599917,77599938,+ ,MI0000559 ,+
mm_br_e15_4731 ,35,chr16 ,77599917,77599938,+ ,MI0000559 ,+
mm_br_e15_4732 ,35,chr16 ,77599917,77599938,+ ,MI0000559 ,+
mm_br_e15_4733 ,35,chr16 ,77599917,77599938,+ ,MI0000559 ,+
mm_br_e15_4734 ,35,chr16 ,77599917,77599938,+ ,MI0000559 ,+
mm_br_e15_4735 ,35,chr16 ,77599917,77599938,+ ,MI0000559 ,+
mm_br_e15_4736 ,35,chr16 ,77599917,77599938,+ ,MI0000559 ,+
mm_br_e15_4737 ,35,chr16 ,77599917,77599938,+ ,MI0000559 ,+
mm_br_e15_4738 ,35,chr16 ,77599917,77599938,+ ,MI0000559 ,+
mm_br_e15_4739 ,35,chr16 ,77599917,77599938,+ ,MI0000559 ,+
mm_br_e15_4740 ,35,chr16 ,77599917,77599938,+ ,MI0000559 ,+
mm_br_e15_4742 ,35,chr9 ,41344815,41344836,+ ,MI0000557 ,+
mm_br_e15_4744 ,35,chr17 ,17967330,17967351,+ ,MI0000561 ,+
mm_br_e15_4745 ,35,chr11 ,76891625,76891646,- ,MI0004637 ,-
mm_br_e15_4752 ,35,chr3 ,88019535,88019556,+ ,MI0000720 ,+
mm_br_e15_4753 ,35,chr3 ,88019535,88019556,+ ,MI0000720 ,+
mm_br_e15_4776 ,35,chr11 ,96178500,96178521,+ ,MI0000685 ,+
mm_br_e15_4796 ,35,chr14 ,70843363,70843384,+ ,MI0000704 ,+
mm_br_e15_4800 ,35,chr4 ,120445223,120445244,- ,MI0000259 ,-
mm_br_e15_4801 ,35,chr19 ,6264857,6264878,+ ,MI0000551 ,+
mm_br_e15_4812 ,35,chr9 ,108470656,108470677,+ ,MI0000233 ,+
mm_br_e15_4815 ,35,chr8 ,86732462,86732483,+ ,MI0000571 ,+
mm_br_e15_4816 ,35,chr12 ,110832737,110832758,+ ,MI0001526 ,+
mm_br_e15_4818 ,35,chr2 ,131113839,131113860,+ ,MI0000588 ,+
mm_br_e15_4819 ,35,chr19 ,34895191,34895212,- ,MI0000684 ,-
mm_br_e15_4827 ,35,chr13 ,48631447,48631468,- ,MI0000405 ,-
mm_br_e15_4831 ,35,chr1 ,139863227,139863248,+ ,MI0000723 ,+
mm_br_e15_4833 ,35,chr8 ,86702823,86702844,- ,MI0000724 ,-
mm_br_e15_4835 ,35,chr12 ,110957005,110957026,+ ,MI0004639 ,+
mm_br_e15_4838 ,34,chr16 ,77599916,77599937,+ ,MI0000559 ,+
mm_br_e15_4844 ,34,chr1 ,23279113,23279134,+ ,MI0000144 ,+
mm_br_e15_4845 ,34,chr1 ,23279113,23279134,+ ,MI0000144 ,+
mm_br_e15_4848 ,34,chr11 ,65548301,65548322,- ,MI0004124 ,-
mm_br_e15_4849 ,34,chrX ,101311568,101311589,- ,MI0004258 ,-
mm_br_e15_4853 ,34,chr10 ,122422754,122422775,- ,MI0000138 ,-
mm_br_e15_4860 ,34,chr16 ,77599917,77599938,+ ,MI0000559 ,+
mm_br_e15_4861 ,34,chr16 ,77599917,77599938,+ ,MI0000559 ,+
mm_br_e15_4862 ,34,chr16 ,77599917,77599938,+ ,MI0000559 ,+
mm_br_e15_4863 ,34,chr16 ,77599917,77599938,+ ,MI0000559 ,+
mm_br_e15_4864 ,34,chr16 ,77599917,77599938,+ ,MI0000559 ,+
mm_br_e15_4865 ,34,chr16 ,77599917,77599938,+ ,MI0000559 ,+
mm_br_e15_4866 ,34,chr9 ,41344815,41344836,+ ,MI0000557 ,+
mm_br_e15_4870 ,34,chr17 ,17967330,17967351,+ ,MI0000561 ,+
mm_br_e15_4878 ,34,chr13 ,83878426,83878447,+ ,MI0000157 ,+
mm_br_e15_4893 ,34,chr12 ,110831098,110831119,+ ,MI0000154 ,+
mm_br_e15_4894 ,34,chr12 ,110831098,110831119,+ ,MI0000154 ,+
mm_br_e15_4896 ,34,chr17 ,17967781,17967802,+ ,MI0000151 ,+
mm_br_e15_4901 ,34,chr1 ,130098981,130099002,+ ,MI0000155 ,+
mm_br_e15_4908 ,34,chr4 ,101019562,101019583,- ,MI0000148 ,-
mm_br_e15_4920 ,34,chr16 ,77599918,77599939,+ ,MI0000559 ,+
mm_br_e15_4931 ,34,chr5 ,138606560,138606581,- ,MI0000689 ,-
mm_br_e15_4933 ,34,chr17 ,17967158,17967179,+ ,MI0000147 ,+
mm_br_e15_4934 ,34,chr3 ,88019574,88019595,+ ,MI0000720 ,+
mm_br_e15_4952 ,34,chr16 ,77599185,77599206,+ ,MI0000146 ,+
mm_br_e15_4967 ,33,chr15 ,85537755,85537776,+ ,MI0000558 ,+
mm_br_e15_4968 ,33,chr15 ,85537755,85537776,+ ,MI0000558 ,+
mm_br_e15_4971 ,33,chr16 ,77599917,77599938,+ ,MI0000559 ,+
mm_br_e15_4972 ,33,chr16 ,77599917,77599938,+ ,MI0000559 ,+
mm_br_e15_4973 ,33,chr16 ,77599917,77599938,+ ,MI0000559 ,+
mm_br_e15_4974 ,33,chr16 ,77599917,77599938,+ ,MI0000559 ,+
mm_br_e15_4975 ,33,chr16 ,77599917,77599938,+ ,MI0000559 ,+
mm_br_e15_4976 ,33,chr9 ,41344815,41344836,+ ,MI0000557 ,+
mm_br_e15_4977 ,33,chr9 ,41344815,41344836,+ ,MI0000557 ,+
mm_br_e15_4978 ,33,chr9 ,41344815,41344836,+ ,MI0000557 ,+
mm_br_e15_4981 ,33,chrX ,148346896,148346917,+ ,MI0000563 ,+
mm_br_e15_4986 ,33,chr3 ,88019535,88019556,+ ,MI0000720 ,+
mm_br_e15_4987 ,33,chr3 ,88019535,88019556,+ ,MI0000720 ,+
mm_br_e15_4988 ,33,chr7 ,86650165,86650186,+ ,MI0000721 ,+
mm_br_e15_4989 ,33,chr7 ,86650165,86650186,+ ,MI0000721 ,+
mm_br_e15_4997 ,33,chr16 ,77646524,77646545,+ ,MI0000152 ,+
mm_br_e15_4998 ,33,chr16 ,77646524,77646545,+ ,MI0000152 ,+
mm_br_e15_4999 ,33,chr16 ,77646524,77646545,+ ,MI0000152 ,+
mm_br_e15_5000 ,33,chr16 ,77646524,77646545,+ ,MI0000152 ,+
mm_br_e15_5009 ,33,chr5 ,138607014,138607035,- ,MI0000407 ,-
mm_br_e15_5026 ,33,chr12 ,110971991,110972012,+ ,MI0000799 ,+
mm_br_e15_5046 ,33,chrX ,50401185,50401206,- ,MI0004705 ,-
mm_br_e15_5048 ,33,chrX ,18723434,18723455,- ,MI0000709 ,-
mm_br_e15_5049 ,33,chr2 ,131113839,131113860,+ ,MI0000588 ,+
mm_br_e15_5050 ,33,chr2 ,131113839,131113860,+ ,MI0000588 ,+
mm_br_e15_5051 ,33,chr2 ,131113839,131113860,+ ,MI0000588 ,+
mm_br_e15_5052 ,33,chr19 ,34895191,34895212,- ,MI0000684 ,-
mm_br_e15_5077 ,32,chr9 ,118940929,118940950,+ ,MI0000573 ,+
mm_br_e15_5078 ,32,chr9 ,118940929,118940950,+ ,MI0000573 ,+
mm_br_e15_5080 ,32,chr15 ,68169031,68169052,- ,MI0000145 ,-
mm_br_e15_5083 ,32,chrX ,101311568,101311589,- ,MI0004258 ,-
mm_br_e15_5090 ,32,chr10 ,122422754,122422775,- ,MI0000138 ,-
mm_br_e15_5091 ,32,chr9 ,106081177,106081198,+ ,MI0000137 ,+
mm_br_e15_5096 ,32,chr15 ,85537755,85537776,+ ,MI0000558 ,+
mm_br_e15_5097 ,32,chr15 ,85537755,85537776,+ ,MI0000558 ,+
mm_br_e15_5098 ,32,chr15 ,85537755,85537776,+ ,MI0000558 ,+
mm_br_e15_5099 ,32,chr16 ,77599917,77599938,+ ,MI0000559 ,+
mm_br_e15_5100 ,32,chr16 ,77599917,77599938,+ ,MI0000559 ,+
mm_br_e15_5101 ,32,chr9 ,41344815,41344836,+ ,MI0000557 ,+
mm_br_e15_5102 ,32,chr9 ,41344815,41344836,+ ,MI0000557 ,+
mm_br_e15_5103 ,32,chr9 ,41344815,41344836,+ ,MI0000557 ,+
mm_br_e15_5104 ,32,chr9 ,41344815,41344836,+ ,MI0000557 ,+
mm_br_e15_5105 ,32,chr9 ,41344815,41344836,+ ,MI0000557 ,+
mm_br_e15_5106 ,32,chr9 ,41344815,41344836,+ ,MI0000557 ,+
mm_br_e15_5107 ,32,chr9 ,41344815,41344836,+ ,MI0000557 ,+
mm_br_e15_5108 ,32,chrX ,148346896,148346917,+ ,MI0000563 ,+
mm_br_e15_5109 ,32,chrX ,148346896,148346917,+ ,MI0000563 ,+
mm_br_e15_5111 ,32,chr17 ,17967330,17967351,+ ,MI0000561 ,+
mm_br_e15_5112 ,32,chr17 ,17967330,17967351,+ ,MI0000561 ,+
mm_br_e15_5113 ,32,chr17 ,17967330,17967351,+ ,MI0000561 ,+
mm_br_e15_5132 ,32,chr12 ,110831098,110831119,+ ,MI0000154 ,+
mm_br_e15_5133 ,32,chr12 ,110831098,110831119,+ ,MI0000154 ,+
mm_br_e15_5145 ,32,chr4 ,101019562,101019583,- ,MI0000148 ,-
mm_br_e15_5155 ,32,chr4 ,120445223,120445244,- ,MI0000259 ,-
mm_br_e15_5167 ,32,chr2 ,84581273,84581294,- ,MI0000156 ,-
mm_br_e15_5170 ,32,chr17 ,17967158,17967179,+ ,MI0000147 ,+
mm_br_e15_5177 ,32,chr2 ,131113839,131113860,+ ,MI0000588 ,+
mm_br_e15_5180 ,32,chr13 ,48631447,48631468,- ,MI0000405 ,-
mm_br_e15_5185 ,32,chr16 ,77599185,77599206,+ ,MI0000146 ,+
mm_br_e15_5190 ,32,chr1 ,139863227,139863248,+ ,MI0000723 ,+
mm_br_e15_5191 ,32,chr1 ,139863227,139863248,+ ,MI0000723 ,+
mm_br_e15_5192 ,32,chr1 ,139863045,139863066,+ ,MI0000697 ,+
mm_br_e15_5193 ,32,chr1 ,139863045,139863066,+ ,MI0000697 ,+
mm_br_e15_5200 ,31,chrX ,101311568,101311589,- ,MI0004258 ,-
mm_br_e15_5204 ,31,chr9 ,106081177,106081198,+ ,MI0000137 ,+
mm_br_e15_5206 ,31,chr15 ,85537755,85537776,+ ,MI0000558 ,+
mm_br_e15_5209 ,31,chr16 ,77599917,77599938,+ ,MI0000559 ,+
mm_br_e15_5210 ,31,chr16 ,77599917,77599938,+ ,MI0000559 ,+
mm_br_e15_5211 ,31,chr16 ,77599917,77599938,+ ,MI0000559 ,+
mm_br_e15_5212 ,31,chr16 ,77599917,77599938,+ ,MI0000559 ,+
mm_br_e15_5213 ,31,chr16 ,77599917,77599938,+ ,MI0000559 ,+
mm_br_e15_5214 ,31,chr16 ,77599917,77599938,+ ,MI0000559 ,+
mm_br_e15_5215 ,31,chr9 ,41344815,41344836,+ ,MI0000557 ,+
mm_br_e15_5216 ,31,chr9 ,41344815,41344836,+ ,MI0000557 ,+
mm_br_e15_5219 ,31,chrX ,148346896,148346917,+ ,MI0000563 ,+
mm_br_e15_5232 ,31,chr7 ,86650165,86650186,+ ,MI0000721 ,+
mm_br_e15_5233 ,31,chr7 ,86650165,86650186,+ ,MI0000721 ,+
mm_br_e15_5234 ,31,chr3 ,88019535,88019556,+ ,MI0000720 ,+
mm_br_e15_5235 ,31,chr3 ,88019535,88019556,+ ,MI0000720 ,+
mm_br_e15_5236 ,31,chr3 ,88019535,88019556,+ ,MI0000720 ,+
mm_br_e15_5255 ,31,chr11 ,96711753,96711774,+ ,MI0000174 ,+
mm_br_e15_5257 ,31,chr11 ,28663761,28663782,+ ,MI0000731 ,+
mm_br_e15_5291 ,31,chr8 ,24253101,24253122,+ ,MI0003493 ,+
mm_br_e15_5295 ,31,chr5 ,138606560,138606581,- ,MI0000689 ,-
mm_br_e15_5305 ,31,chr16 ,77599222,77599243,+ ,MI0000146 ,+
mm_br_e15_5306 ,31,chr9 ,108470656,108470677,+ ,MI0000233 ,+
mm_br_e15_5307 ,31,chr9 ,108470656,108470677,+ ,MI0000233 ,+
mm_br_e15_5313 ,31,chrX ,18723434,18723455,- ,MI0000709 ,-
mm_br_e15_5314 ,31,chrX ,18723434,18723455,- ,MI0000709 ,-
mm_br_e15_5316 ,31,chr2 ,131113839,131113860,+ ,MI0000588 ,+
mm_br_e15_5325 ,31,chr13 ,48631447,48631468,- ,MI0000405 ,-
mm_br_e15_5326 ,31,chr13 ,48631447,48631468,- ,MI0000405 ,-
mm_br_e15_5327 ,31,chr12 ,110973118,110973139,+ ,MI0003492 ,+
mm_br_e15_5335 ,31,chr8 ,86702659,86702680,- ,MI0005450 ,-
mm_br_e15_5336 ,31,chr1 ,139863227,139863248,+ ,MI0000723 ,+
mm_br_e15_5337 ,31,chr8 ,86702823,86702844,- ,MI0000724 ,-
mm_br_e15_5339 ,30,chr12 ,110832775,110832796,+ ,MI0001526 ,+
mm_br_e15_5341 ,30,chr13 ,63402068,63402089,+ ,MI0000142 ,+
mm_br_e15_5343 ,30,chr14 ,65209545,65209566,+ ,MI0000716 ,+
mm_br_e15_5344 ,30,chr1 ,23279113,23279134,+ ,MI0000144 ,+
mm_br_e15_5345 ,30,chr13 ,113827757,113827778,+ ,MI0001649 ,+
mm_br_e15_5347 ,30,chr16 ,18327531,18327552,- ,MI0000227 ,-
mm_br_e15_5352 ,30,chr9 ,106081177,106081198,+ ,MI0000137 ,+
mm_br_e15_5354 ,30,chr15 ,85537755,85537776,+ ,MI0000558 ,+
mm_br_e15_5356 ,30,chr16 ,77599917,77599938,+ ,MI0000559 ,+
mm_br_e15_5357 ,30,chr16 ,77599917,77599938,+ ,MI0000559 ,+
mm_br_e15_5358 ,30,chr16 ,77599917,77599938,+ ,MI0000559 ,+
mm_br_e15_5365 ,30,chr17 ,17967330,17967351,+ ,MI0000561 ,+
mm_br_e15_5374 ,30,chr7 ,86650165,86650186,+ ,MI0000721 ,+
mm_br_e15_5375 ,30,chr7 ,86650165,86650186,+ ,MI0000721 ,+
mm_br_e15_5386 ,30,chr16 ,77646524,77646545,+ ,MI0000152 ,+
mm_br_e15_5387 ,30,chr16 ,77646524,77646545,+ ,MI0000152 ,+
mm_br_e15_5397 ,30,chr14 ,65209546,65209567,+ ,MI0000716 ,+
mm_br_e15_5398 ,30,chr7 ,86650205,86650226,+ ,MI0000721 ,+
mm_br_e15_5436 ,30,chr17 ,17967158,17967179,+ ,MI0000147 ,+
mm_br_e15_5437 ,30,chr17 ,17967158,17967179,+ ,MI0000147 ,+
mm_br_e15_5438 ,30,chr17 ,17967196,17967217,+ ,MI0000147 ,+
mm_br_e15_5439 ,30,chr9 ,108470656,108470677,+ ,MI0000233 ,+
mm_br_e15_5440 ,30,chr9 ,108470656,108470677,+ ,MI0000233 ,+
mm_br_e15_5453 ,30,chr2 ,131113839,131113860,+ ,MI0000588 ,+
mm_br_e15_5454 ,30,chr2 ,131113839,131113860,+ ,MI0000588 ,+
mm_br_e15_5464 ,30,chr13 ,48631447,48631468,- ,MI0000405 ,-
mm_br_e15_5468 ,30,chr1 ,139863085,139863106,+ ,MI0000697 ,+
mm_br_e15_5470 ,30,chr8 ,110075189,110075210,+ ,MI0000165 ,+
mm_br_e15_5472 ,30,chr12 ,110972027,110972048,+ ,MI0000799 ,+
mm_br_e15_5476 ,30,chr16 ,77599185,77599206,+ ,MI0000146 ,+
mm_br_e15_5482 ,29,chr4 ,120445265,120445286,- ,MI0000259 ,-
mm_br_e15_5485 ,29,chr1 ,20669136,20669157,+ ,MI0000249 ,+
mm_br_e15_5486 ,29,chr7 ,86033181,86033202,+ ,MI0000729 ,+
mm_br_e15_5491 ,29,chr9 ,106081177,106081198,+ ,MI0000137 ,+
mm_br_e15_5494 ,29,chr15 ,85537755,85537776,+ ,MI0000558 ,+
mm_br_e15_5495 ,29,chr15 ,85537755,85537776,+ ,MI0000558 ,+
mm_br_e15_5499 ,29,chr16 ,77599917,77599938,+ ,MI0000559 ,+
mm_br_e15_5500 ,29,chr16 ,77599917,77599938,+ ,MI0000559 ,+
mm_br_e15_5501 ,29,chr16 ,77599917,77599938,+ ,MI0000559 ,+
mm_br_e15_5502 ,29,chr16 ,77599917,77599938,+ ,MI0000559 ,+
mm_br_e15_5503 ,29,chr16 ,77599917,77599938,+ ,MI0000559 ,+
mm_br_e15_5504 ,29,chr16 ,77599917,77599938,+ ,MI0000559 ,+
mm_br_e15_5505 ,29,chr9 ,41344815,41344836,+ ,MI0000557 ,+
mm_br_e15_5506 ,29,chr9 ,41344815,41344836,+ ,MI0000557 ,+
mm_br_e15_5507 ,29,chr9 ,41344815,41344836,+ ,MI0000557 ,+
mm_br_e15_5508 ,29,chr9 ,41344815,41344836,+ ,MI0000557 ,+
mm_br_e15_5510 ,29,chrX ,148346896,148346917,+ ,MI0000563 ,+
mm_br_e15_5511 ,29,chrX ,148346896,148346917,+ ,MI0000563 ,+
mm_br_e15_5514 ,29,chrX ,148347772,148347793,+ ,MI0000586 ,+
mm_br_e15_5526 ,29,chr13 ,83878426,83878447,+ ,MI0000157 ,+
mm_br_e15_5527 ,29,chr13 ,83878426,83878447,+ ,MI0000157 ,+
mm_br_e15_5528 ,29,chr13 ,83878426,83878447,+ ,MI0000157 ,+
mm_br_e15_5529 ,29,chr13 ,83878426,83878447,+ ,MI0000157 ,+
mm_br_e15_5530 ,29,chr13 ,83878426,83878447,+ ,MI0000157 ,+
mm_br_e15_5531 ,29,chr13 ,83878426,83878447,+ ,MI0000157 ,+
mm_br_e15_5532 ,29,chr13 ,83878426,83878447,+ ,MI0000157 ,+
mm_br_e15_5553 ,29,chr14 ,115443698,115443719,+ ,MI0000719 ,+
mm_br_e15_5555 ,29,chr12 ,110962573,110962594,+ ,MI0000400 ,+
mm_br_e15_5578 ,29,chr2 ,174093055,174093076,- ,MI0000398 ,-
mm_br_e15_5585 ,29,chr12 ,110971991,110972012,+ ,MI0000799 ,+
mm_br_e15_5597 ,29,chr2 ,10430946,10430967,+ ,MI0004673 ,+
mm_br_e15_5605 ,29,chr9 ,50911182,50911203,- ,MI0000403 ,-
mm_br_e15_5606 ,29,chr13 ,113826216,113826237,+ ,MI0004645 ,+
mm_br_e15_5607 ,29,chr2 ,131113839,131113860,+ ,MI0000588 ,+
mm_br_e15_5618 ,29,chr13 ,48631447,48631468,- ,MI0000405 ,-
mm_br_e15_5622 ,29,chr1 ,164148014,164148035,+ ,MI0000713 ,+
mm_br_e15_5624 ,29,chr12 ,110980632,110980653,+ ,MI0003521 ,+
mm_br_e15_5627 ,29,chr16 ,77599185,77599206,+ ,MI0000146 ,+
mm_br_e15_5629 ,29,chrX ,6819110,6819131,- ,MI0000763 ,-
mm_br_e15_5630 ,29,chr14 ,70843365,70843386,+ ,MI0000704 ,+
mm_br_e15_5631 ,29,chr12 ,110955514,110955535,+ ,MI0003519 ,+
mm_br_e15_5636 ,28,chr1 ,23298553,23298574,+ ,MI0000548 ,+
mm_br_e15_5637 ,28,chr15 ,68172819,68172840,- ,MI0000549 ,-
mm_br_e15_5644 ,28,chr10 ,122422754,122422775,- ,MI0000138 ,-
mm_br_e15_5645 ,28,chr10 ,122422754,122422775,- ,MI0000138 ,-
mm_br_e15_5647 ,28,chr9 ,106081177,106081198,+ ,MI0000137 ,+
mm_br_e15_5650 ,28,chr15 ,85537755,85537776,+ ,MI0000558 ,+
mm_br_e15_5652 ,28,chr16 ,77599917,77599938,+ ,MI0000559 ,+
mm_br_e15_5653 ,28,chr16 ,77599917,77599938,+ ,MI0000559 ,+
mm_br_e15_5654 ,28,chr16 ,77599917,77599938,+ ,MI0000559 ,+
mm_br_e15_5655 ,28,chr16 ,77599917,77599938,+ ,MI0000559 ,+
mm_br_e15_5656 ,28,chr16 ,77599917,77599938,+ ,MI0000559 ,+
mm_br_e15_5657 ,28,chr16 ,77599917,77599938,+ ,MI0000559 ,+
mm_br_e15_5658 ,28,chr16 ,77599917,77599938,+ ,MI0000559 ,+
mm_br_e15_5659 ,28,chr16 ,77599917,77599938,+ ,MI0000559 ,+
mm_br_e15_5661 ,28,chr9 ,41344815,41344836,+ ,MI0000557 ,+
mm_br_e15_5662 ,28,chr9 ,41344815,41344836,+ ,MI0000557 ,+
mm_br_e15_5663 ,28,chr9 ,41344815,41344836,+ ,MI0000557 ,+
mm_br_e15_5664 ,28,chrX ,148346896,148346917,+ ,MI0000563 ,+
mm_br_e15_5665 ,28,chrX ,148346896,148346917,+ ,MI0000563 ,+
mm_br_e15_5667 ,28,chr17 ,17967330,17967351,+ ,MI0000561 ,+
mm_br_e15_5668 ,28,chr17 ,17967330,17967351,+ ,MI0000561 ,+
mm_br_e15_5669 ,28,chr17 ,17967330,17967351,+ ,MI0000561 ,+
mm_br_e15_5679 ,28,chr3 ,88019535,88019556,+ ,MI0000720 ,+
mm_br_e15_5701 ,28,chr8 ,110075188,110075209,+ ,MI0000165 ,+
mm_br_e15_5707 ,28,chr19 ,29209828,29209849,+ ,MI0000649 ,+
mm_br_e15_5722 ,28,chr2 ,174093055,174093076,- ,MI0000398 ,-
mm_br_e15_5723 ,28,chr2 ,174093055,174093076,- ,MI0000398 ,-
mm_br_e15_5728 ,28,chr9 ,106081178,106081199,+ ,MI0000137 ,+
mm_br_e15_5730 ,28,chr12 ,110971991,110972012,+ ,MI0000799 ,+
mm_br_e15_5732 ,28,chr3 ,88019536,88019557,+ ,MI0000720 ,+
mm_br_e15_5733 ,28,chr1 ,23279154,23279175,+ ,MI0000144 ,+
mm_br_e15_5752 ,28,chr5 ,138606560,138606581,- ,MI0000689 ,-
mm_br_e15_5753 ,28,chr16 ,17124164,17124185,- ,MI0000408 ,-
mm_br_e15_5755 ,28,chr8 ,39315233,39315254,- ,MI0000800 ,-
mm_br_e15_5758 ,28,chr17 ,17967158,17967179,+ ,MI0000147 ,+
mm_br_e15_5759 ,28,chr17 ,17967158,17967179,+ ,MI0000147 ,+
mm_br_e15_5760 ,28,chrX ,148346895,148346916,+ ,MI0000563 ,+
mm_br_e15_5763 ,28,chr12 ,110961718,110961739,+ ,MI0001162 ,+
mm_br_e15_5764 ,28,chr9 ,106056509,106056530,+ ,MI0000161 ,+
mm_br_e15_5769 ,28,chr2 ,131113839,131113860,+ ,MI0000588 ,+
mm_br_e15_5780 ,28,chr17 ,34161955,34161976,- ,MI0000702 ,-
mm_br_e15_5781 ,28,chr13 ,48631447,48631468,- ,MI0000405 ,-
mm_br_e15_5788 ,28,chr12 ,110980632,110980653,+ ,MI0003521 ,+
mm_br_e15_5790 ,28,chr8 ,86702785,86702806,- ,MI0000724 ,-
mm_br_e15_5792 ,28,chr1 ,139863045,139863066,+ ,MI0000697 ,+
mm_br_e15_5794 ,28,chr8 ,86702823,86702844,- ,MI0000724 ,-
mm_br_e15_5796 ,28,chr12 ,110957005,110957026,+ ,MI0004639 ,+
mm_br_e15_5802 ,27,chr9 ,118940929,118940950,+ ,MI0000573 ,+
mm_br_e15_5805 ,27,chr15 ,68172819,68172840,- ,MI0000549 ,-
mm_br_e15_5807 ,27,chr7 ,108623932,108623953,+ ,MI0000693 ,+
mm_br_e15_5812 ,27,chr10 ,122422754,122422775,- ,MI0000138 ,-
mm_br_e15_5815 ,27,chr15 ,85537755,85537776,+ ,MI0000558 ,+
mm_br_e15_5818 ,27,chr16 ,77599917,77599938,+ ,MI0000559 ,+
mm_br_e15_5819 ,27,chr16 ,77599917,77599938,+ ,MI0000559 ,+
mm_br_e15_5820 ,27,chr16 ,77599917,77599938,+ ,MI0000559 ,+
mm_br_e15_5821 ,27,chr16 ,77599917,77599938,+ ,MI0000559 ,+
mm_br_e15_5822 ,27,chr16 ,77599917,77599938,+ ,MI0000559 ,+
mm_br_e15_5823 ,27,chr16 ,77599917,77599938,+ ,MI0000559 ,+
mm_br_e15_5824 ,27,chr16 ,77599917,77599938,+ ,MI0000559 ,+
mm_br_e15_5825 ,27,chr16 ,77599917,77599938,+ ,MI0000559 ,+
mm_br_e15_5826 ,27,chr9 ,41344815,41344836,+ ,MI0000557 ,+
mm_br_e15_5827 ,27,chr9 ,41344815,41344836,+ ,MI0000557 ,+
mm_br_e15_5828 ,27,chr9 ,41344815,41344836,+ ,MI0000557 ,+
mm_br_e15_5831 ,27,chrX ,148346896,148346917,+ ,MI0000563 ,+
mm_br_e15_5832 ,27,chrX ,148346896,148346917,+ ,MI0000563 ,+
mm_br_e15_5834 ,27,chr17 ,17967330,17967351,+ ,MI0000561 ,+
mm_br_e15_5835 ,27,chr17 ,17967330,17967351,+ ,MI0000561 ,+
mm_br_e15_5865 ,27,chr12 ,110831098,110831119,+ ,MI0000154 ,+
mm_br_e15_5866 ,27,chr17 ,17967781,17967802,+ ,MI0000151 ,+
mm_br_e15_5867 ,27,chr16 ,77646524,77646545,+ ,MI0000152 ,+
mm_br_e15_5869 ,27,chr12 ,110829992,110830013,+ ,MI0001525 ,+
mm_br_e15_5873 ,27,chrX ,50407205,50407226,- ,MI0003538 ,-
mm_br_e15_5874 ,27,chr3 ,68813840,68813861,+ ,MI0000566 ,+
mm_br_e15_5880 ,27,chr3 ,88019575,88019596,+ ,MI0000720 ,+
mm_br_e15_5881 ,27,chr16 ,77599915,77599936,+ ,MI0000559 ,+
mm_br_e15_5890 ,27,chr19 ,29209828,29209849,+ ,MI0000649 ,+
mm_br_e15_5894 ,27,chrX ,57647627,57647648,- ,MI0004706 ,-
mm_br_e15_5906 ,27,chr12 ,110856515,110856536,+ ,MI0001165 ,+
mm_br_e15_5908 ,27,chr12 ,110971991,110972012,+ ,MI0000799 ,+
mm_br_e15_5909 ,27,chr9 ,106081176,106081197,+ ,MI0000137 ,+
mm_br_e15_5914 ,27,chr14 ,65209507,65209528,+ ,MI0000716 ,+
mm_br_e15_5926 ,27,chr12 ,110950768,110950789,+ ,MI0000592 ,+
mm_br_e15_5927 ,27,chr9 ,108470656,108470677,+ ,MI0000233 ,+
mm_br_e15_5932 ,27,chr13 ,63401837,63401858,+ ,MI0000141 ,+
mm_br_e15_5933 ,27,chr12 ,110981382,110981403,+ ,MI0001160 ,+
mm_br_e15_5939 ,27,chr2 ,131113839,131113860,+ ,MI0000588 ,+
mm_br_e15_5940 ,27,chr19 ,34895191,34895212,- ,MI0000684 ,-
mm_br_e15_5941 ,27,chr19 ,34895191,34895212,- ,MI0000684 ,-
mm_br_e15_5953 ,27,chr1 ,139863085,139863106,+ ,MI0000697 ,+
mm_br_e15_5956 ,27,chrX ,6818396,6818417,- ,MI0004703 ,-
mm_br_e15_5959 ,27,chr6 ,30691316,30691337,+ ,MI0000817 ,+
mm_br_e15_5962 ,27,chr8 ,86702659,86702680,- ,MI0005450 ,-
mm_br_e15_5963 ,27,chr1 ,139863227,139863248,+ ,MI0000723 ,+
mm_br_e15_5964 ,27,chr1 ,139863045,139863066,+ ,MI0000697 ,+
mm_br_e15_5965 ,27,chr12 ,110955514,110955535,+ ,MI0003519 ,+
mm_br_e15_5967 ,26,chr7 ,86650167,86650188,+ ,MI0000721 ,+
mm_br_e15_5968 ,26,chr16 ,77599916,77599937,+ ,MI0000559 ,+
mm_br_e15_5970 ,26,chr9 ,118940929,118940950,+ ,MI0000573 ,+
mm_br_e15_5971 ,26,chr14 ,115443580,115443601,+ ,MI0000718 ,+
mm_br_e15_5973 ,26,chr1 ,23279113,23279134,+ ,MI0000144 ,+
mm_br_e15_5974 ,26,chr1 ,23279113,23279134,+ ,MI0000144 ,+
mm_br_e15_5975 ,26,chr15 ,68172819,68172840,- ,MI0000549 ,-
mm_br_e15_5976 ,26,chr8 ,86732774,86732795,+ ,MI0000572 ,+
mm_br_e15_5986 ,26,chr15 ,85537755,85537776,+ ,MI0000558 ,+
mm_br_e15_5987 ,26,chr15 ,85537755,85537776,+ ,MI0000558 ,+
mm_br_e15_5991 ,26,chr16 ,77599917,77599938,+ ,MI0000559 ,+
mm_br_e15_5992 ,26,chr16 ,77599917,77599938,+ ,MI0000559 ,+
mm_br_e15_5993 ,26,chr16 ,77599917,77599938,+ ,MI0000559 ,+
mm_br_e15_5994 ,26,chr16 ,77599917,77599938,+ ,MI0000559 ,+
mm_br_e15_5995 ,26,chr16 ,77599917,77599938,+ ,MI0000559 ,+
mm_br_e15_5996 ,26,chr16 ,77599917,77599938,+ ,MI0000559 ,+
mm_br_e15_5997 ,26,chr16 ,77599917,77599938,+ ,MI0000559 ,+
mm_br_e15_5998 ,26,chr16 ,77599917,77599938,+ ,MI0000559 ,+
mm_br_e15_5999 ,26,chr16 ,77599917,77599938,+ ,MI0000559 ,+
mm_br_e15_6000 ,26,chr16 ,77599917,77599938,+ ,MI0000559 ,+
mm_br_e15_6001 ,26,chr16 ,77599917,77599938,+ ,MI0000559 ,+
mm_br_e15_6002 ,26,chr16 ,77599917,77599938,+ ,MI0000559 ,+
mm_br_e15_6003 ,26,chr16 ,77599917,77599938,+ ,MI0000559 ,+
mm_br_e15_6004 ,26,chr16 ,77599917,77599938,+ ,MI0000559 ,+
mm_br_e15_6005 ,26,chr16 ,77599917,77599938,+ ,MI0000559 ,+
mm_br_e15_6006 ,26,chr16 ,77599917,77599938,+ ,MI0000559 ,+
mm_br_e15_6007 ,26,chr16 ,77599917,77599938,+ ,MI0000559 ,+
mm_br_e15_6008 ,26,chr9 ,41344815,41344836,+ ,MI0000557 ,+
mm_br_e15_6009 ,26,chr9 ,41344815,41344836,+ ,MI0000557 ,+
mm_br_e15_6010 ,26,chr9 ,41344815,41344836,+ ,MI0000557 ,+
mm_br_e15_6011 ,26,chr9 ,41344815,41344836,+ ,MI0000557 ,+
mm_br_e15_6013 ,26,chrX ,148347772,148347793,+ ,MI0000586 ,+
mm_br_e15_6015 ,26,chr17 ,17967330,17967351,+ ,MI0000561 ,+
mm_br_e15_6016 ,26,chr17 ,17967330,17967351,+ ,MI0000561 ,+
mm_br_e15_6025 ,26,chr7 ,86650165,86650186,+ ,MI0000721 ,+
mm_br_e15_6026 ,26,chr7 ,86650165,86650186,+ ,MI0000721 ,+
mm_br_e15_6027 ,26,chr7 ,86650165,86650186,+ ,MI0000721 ,+
mm_br_e15_6044 ,26,chr17 ,17967781,17967802,+ ,MI0000151 ,+
mm_br_e15_6045 ,26,chr6 ,51219828,51219849,- ,MI0000550 ,-
mm_br_e15_6046 ,26,chr16 ,14159723,14159744,+ ,MI0003491 ,+
mm_br_e15_6051 ,26,chr14 ,62250912,62250933,- ,MI0000564 ,-
mm_br_e15_6056 ,26,chr14 ,65209546,65209567,+ ,MI0000716 ,+
mm_br_e15_6060 ,26,chr12 ,110948885,110948906,+ ,MI0000399 ,+
mm_br_e15_6068 ,26,chr2 ,174093055,174093076,- ,MI0000398 ,-
mm_br_e15_6070 ,26,chr4 ,36615588,36615609,- ,MI0005550 ,-
mm_br_e15_6071 ,26,chr12 ,110950767,110950788,+ ,MI0000592 ,+
mm_br_e15_6075 ,26,chr16 ,77599918,77599939,+ ,MI0000559 ,+
mm_br_e15_6081 ,26,chr12 ,110971991,110972012,+ ,MI0000799 ,+
mm_br_e15_6091 ,26,chr2 ,131113841,131113862,+ ,MI0000588 ,+
mm_br_e15_6095 ,26,chr17 ,17967196,17967217,+ ,MI0000147 ,+
mm_br_e15_6096 ,26,chr9 ,108470656,108470677,+ ,MI0000233 ,+
mm_br_e15_6103 ,26,chr12 ,110981382,110981403,+ ,MI0001160 ,+
mm_br_e15_6118 ,26,chr13 ,48631447,48631468,- ,MI0000405 ,-
mm_br_e15_6119 ,26,chr13 ,48631447,48631468,- ,MI0000405 ,-
mm_br_e15_6136 ,26,chr16 ,77599185,77599206,+ ,MI0000146 ,+
mm_br_e15_6140 ,26,chr8 ,86702659,86702680,- ,MI0005450 ,-
mm_br_e15_6142 ,26,chr1 ,139863045,139863066,+ ,MI0000697 ,+
mm_br_e15_6144 ,26,chr12 ,110960980,110961001,+ ,MI0003533 ,+
mm_br_e15_6146 ,26,chr12 ,110955514,110955535,+ ,MI0003519 ,+
mm_br_e15_6149 ,26,chr14 ,70843364,70843385,+ ,MI0000704 ,+
mm_br_e15_6155 ,25,chr4 ,120445265,120445286,- ,MI0000259 ,-
mm_br_e15_6158 ,25,chr1 ,23279113,23279134,+ ,MI0000144 ,+
mm_br_e15_6159 ,25,chr1 ,23279113,23279134,+ ,MI0000144 ,+
mm_br_e15_6168 ,25,chr10 ,122422754,122422775,- ,MI0000138 ,-
mm_br_e15_6169 ,25,chr10 ,122422754,122422775,- ,MI0000138 ,-
mm_br_e15_6176 ,25,chr15 ,85537755,85537776,+ ,MI0000558 ,+
mm_br_e15_6177 ,25,chr15 ,85537755,85537776,+ ,MI0000558 ,+
mm_br_e15_6178 ,25,chr15 ,85537755,85537776,+ ,MI0000558 ,+
mm_br_e15_6180 ,25,chr16 ,77599917,77599938,+ ,MI0000559 ,+
mm_br_e15_6181 ,25,chr16 ,77599917,77599938,+ ,MI0000559 ,+
mm_br_e15_6182 ,25,chr16 ,77599917,77599938,+ ,MI0000559 ,+
mm_br_e15_6183 ,25,chr16 ,77599917,77599938,+ ,MI0000559 ,+
mm_br_e15_6184 ,25,chr16 ,77599917,77599938,+ ,MI0000559 ,+
mm_br_e15_6188 ,25,chr9 ,41344815,41344836,+ ,MI0000557 ,+
mm_br_e15_6189 ,25,chr9 ,41344815,41344836,+ ,MI0000557 ,+
mm_br_e15_6190 ,25,chr9 ,41344815,41344836,+ ,MI0000557 ,+
mm_br_e15_6191 ,25,chr9 ,41344815,41344836,+ ,MI0000557 ,+
mm_br_e15_6192 ,25,chr9 ,41344815,41344836,+ ,MI0000557 ,+
mm_br_e15_6194 ,25,chrX ,148346896,148346917,+ ,MI0000563 ,+
mm_br_e15_6195 ,25,chrX ,148346896,148346917,+ ,MI0000563 ,+
mm_br_e15_6196 ,25,chrX ,148346896,148346917,+ ,MI0000563 ,+
mm_br_e15_6200 ,25,chr17 ,17967330,17967351,+ ,MI0000561 ,+
mm_br_e15_6201 ,25,chr17 ,17967330,17967351,+ ,MI0000561 ,+
mm_br_e15_6202 ,25,chr17 ,17967330,17967351,+ ,MI0000561 ,+
mm_br_e15_6203 ,25,chr17 ,17967330,17967351,+ ,MI0000561 ,+
mm_br_e15_6204 ,25,chr17 ,17967330,17967351,+ ,MI0000561 ,+
mm_br_e15_6205 ,25,chr17 ,17967330,17967351,+ ,MI0000561 ,+
mm_br_e15_6239 ,25,chr12 ,110831098,110831119,+ ,MI0000154 ,+
mm_br_e15_6240 ,25,chr12 ,110831098,110831119,+ ,MI0000154 ,+
mm_br_e15_6241 ,25,chr12 ,110831098,110831119,+ ,MI0000154 ,+
mm_br_e15_6248 ,25,chr15 ,103115616,103115637,+ ,MI0000617 ,+
mm_br_e15_6250 ,25,chr1 ,130098981,130099002,+ ,MI0000155 ,+
mm_br_e15_6251 ,25,chr1 ,130098981,130099002,+ ,MI0000155 ,+
mm_br_e15_6252 ,25,chr1 ,130098981,130099002,+ ,MI0000155 ,+
mm_br_e15_6254 ,25,chr14 ,115443698,115443719,+ ,MI0000719 ,+
mm_br_e15_6257 ,25,chr8 ,110075188,110075209,+ ,MI0000165 ,+
mm_br_e15_6265 ,25,chr19 ,29209828,29209849,+ ,MI0000649 ,+
mm_br_e15_6266 ,25,chr4 ,101019562,101019583,- ,MI0000148 ,-
mm_br_e15_6268 ,25,chr15 ,68172818,68172839,- ,MI0000549 ,-
mm_br_e15_6281 ,25,chr2 ,174093055,174093076,- ,MI0000398 ,-
mm_br_e15_6282 ,25,chr2 ,174093055,174093076,- ,MI0000398 ,-
mm_br_e15_6288 ,25,chr12 ,110971991,110972012,+ ,MI0000799 ,+
mm_br_e15_6293 ,25,chr1 ,23279154,23279175,+ ,MI0000144 ,+
mm_br_e15_6295 ,25,chr7 ,148407306,148407327,- ,MI0000695 ,-
mm_br_e15_6304 ,25,chr5 ,138606560,138606581,- ,MI0000689 ,-
mm_br_e15_6309 ,25,chr3 ,157207249,157207270,+ ,MI0000228 ,+
mm_br_e15_6310 ,25,chrX ,102539631,102539652,- ,MI0001146 ,-
mm_br_e15_6314 ,25,chr12 ,110829991,110830012,+ ,MI0001525 ,+
mm_br_e15_6315 ,25,chr13 ,63401837,63401858,+ ,MI0000141 ,+
mm_br_e15_6316 ,25,chr2 ,10430946,10430967,+ ,MI0004673 ,+
mm_br_e15_6324 ,25,chr2 ,131113839,131113860,+ ,MI0000588 ,+
mm_br_e15_6325 ,25,chr2 ,131113839,131113860,+ ,MI0000588 ,+
mm_br_e15_6326 ,25,chr19 ,34895191,34895212,- ,MI0000684 ,-
mm_br_e15_6343 ,25,chr13 ,48631447,48631468,- ,MI0000405 ,-
mm_br_e15_6344 ,25,chr13 ,48631447,48631468,- ,MI0000405 ,-
mm_br_e15_6348 ,25,chr12 ,110824578,110824599,+ ,MI0004171 ,+
mm_br_e15_6351 ,25,chr12 ,110972027,110972048,+ ,MI0000799 ,+
mm_br_e15_6356 ,25,chr8 ,86702659,86702680,- ,MI0005450 ,-
mm_br_e15_6357 ,25,chr8 ,86702659,86702680,- ,MI0005450 ,-
mm_br_e15_6358 ,25,chr8 ,86702659,86702680,- ,MI0005450 ,-
mm_br_e15_6362 ,25,chr1 ,139863227,139863248,+ ,MI0000723 ,+
mm_br_e15_6363 ,25,chr1 ,139863227,139863248,+ ,MI0000723 ,+
mm_br_e15_6376 ,24,chr9 ,118940929,118940950,+ ,MI0000573 ,+
mm_br_e15_6378 ,24,chr2 ,180628787,180628808,+ ,MI0000150 ,+
mm_br_e15_6379 ,24,chr1 ,23279113,23279134,+ ,MI0000144 ,+
mm_br_e15_6380 ,24,chr15 ,68172819,68172840,- ,MI0000549 ,-
mm_br_e15_6381 ,24,chr13 ,113827757,113827778,+ ,MI0001649 ,+
mm_br_e15_6382 ,24,chr13 ,113827757,113827778,+ ,MI0001649 ,+
mm_br_e15_6383 ,24,chr16 ,18327531,18327552,- ,MI0000227 ,-
mm_br_e15_6384 ,24,chr2 ,180123801,180123822,+ ,MI0000139 ,+
mm_br_e15_6386 ,24,chr7 ,86033181,86033202,+ ,MI0000729 ,+
mm_br_e15_6388 ,24,chr11 ,65548301,65548322,- ,MI0004124 ,-
mm_br_e15_6397 ,24,chr9 ,106081177,106081198,+ ,MI0000137 ,+
mm_br_e15_6398 ,24,chr9 ,106081177,106081198,+ ,MI0000137 ,+
mm_br_e15_6399 ,24,chr9 ,106081177,106081198,+ ,MI0000137 ,+
mm_br_e15_6400 ,24,chr9 ,106081177,106081198,+ ,MI0000137 ,+
mm_br_e15_6403 ,24,chr15 ,85537755,85537776,+ ,MI0000558 ,+
mm_br_e15_6404 ,24,chr15 ,85537755,85537776,+ ,MI0000558 ,+
mm_br_e15_6405 ,24,chr15 ,85537755,85537776,+ ,MI0000558 ,+
mm_br_e15_6406 ,24,chr15 ,85537755,85537776,+ ,MI0000558 ,+
mm_br_e15_6407 ,24,chr15 ,85537755,85537776,+ ,MI0000558 ,+
mm_br_e15_6409 ,24,chr16 ,77599917,77599938,+ ,MI0000559 ,+
mm_br_e15_6410 ,24,chr16 ,77599917,77599938,+ ,MI0000559 ,+
mm_br_e15_6411 ,24,chr16 ,77599917,77599938,+ ,MI0000559 ,+
mm_br_e15_6412 ,24,chr16 ,77599917,77599938,+ ,MI0000559 ,+
mm_br_e15_6413 ,24,chr16 ,77599917,77599938,+ ,MI0000559 ,+
mm_br_e15_6414 ,24,chr16 ,77599917,77599938,+ ,MI0000559 ,+
mm_br_e15_6415 ,24,chr16 ,77599917,77599938,+ ,MI0000559 ,+
mm_br_e15_6416 ,24,chr16 ,77599917,77599938,+ ,MI0000559 ,+
mm_br_e15_6417 ,24,chr16 ,77599917,77599938,+ ,MI0000559 ,+
mm_br_e15_6418 ,24,chr16 ,77599917,77599938,+ ,MI0000559 ,+
mm_br_e15_6419 ,24,chr16 ,77599917,77599938,+ ,MI0000559 ,+
mm_br_e15_6421 ,24,chr9 ,41344815,41344836,+ ,MI0000557 ,+
mm_br_e15_6422 ,24,chr9 ,41344815,41344836,+ ,MI0000557 ,+
mm_br_e15_6423 ,24,chr9 ,41344815,41344836,+ ,MI0000557 ,+
mm_br_e15_6424 ,24,chr9 ,41344815,41344836,+ ,MI0000557 ,+
mm_br_e15_6425 ,24,chr9 ,41344815,41344836,+ ,MI0000557 ,+
mm_br_e15_6426 ,24,chr9 ,41344815,41344836,+ ,MI0000557 ,+
mm_br_e15_6427 ,24,chr9 ,41344815,41344836,+ ,MI0000557 ,+
mm_br_e15_6435 ,24,chrX ,148346896,148346917,+ ,MI0000563 ,+
mm_br_e15_6437 ,24,chr17 ,17967330,17967351,+ ,MI0000561 ,+
mm_br_e15_6438 ,24,chr17 ,17967330,17967351,+ ,MI0000561 ,+
mm_br_e15_6439 ,24,chr11 ,76891625,76891646,- ,MI0004637 ,-
mm_br_e15_6448 ,24,chr3 ,88019535,88019556,+ ,MI0000720 ,+
mm_br_e15_6449 ,24,chr3 ,88019535,88019556,+ ,MI0000720 ,+
mm_br_e15_6450 ,24,chr3 ,88019535,88019556,+ ,MI0000720 ,+
mm_br_e15_6466 ,24,chr12 ,110831098,110831119,+ ,MI0000154 ,+
mm_br_e15_6467 ,24,chr12 ,110831098,110831119,+ ,MI0000154 ,+
mm_br_e15_6468 ,24,chr12 ,110831098,110831119,+ ,MI0000154 ,+
mm_br_e15_6470 ,24,chr17 ,17967781,17967802,+ ,MI0000151 ,+
mm_br_e15_6471 ,24,chr16 ,77646524,77646545,+ ,MI0000152 ,+
mm_br_e15_6472 ,24,chr16 ,77646524,77646545,+ ,MI0000152 ,+
mm_br_e15_6474 ,24,chr15 ,103115616,103115637,+ ,MI0000617 ,+
mm_br_e15_6476 ,24,chr1 ,130098981,130099002,+ ,MI0000155 ,+
mm_br_e15_6477 ,24,chr1 ,130098981,130099002,+ ,MI0000155 ,+
mm_br_e15_6479 ,24,chr14 ,115443698,115443719,+ ,MI0000719 ,+
mm_br_e15_6481 ,24,chr8 ,110075188,110075209,+ ,MI0000165 ,+
mm_br_e15_6489 ,24,chr4 ,101019562,101019583,- ,MI0000148 ,-
mm_br_e15_6505 ,24,chr2 ,174093055,174093076,- ,MI0000398 ,-
mm_br_e15_6512 ,24,chr7 ,86650166,86650187,+ ,MI0000721 ,+
mm_br_e15_6513 ,24,chr1 ,23279154,23279175,+ ,MI0000144 ,+
mm_br_e15_6525 ,24,chr12 ,110973159,110973180,+ ,MI0003492 ,+
mm_br_e15_6527 ,24,chr8 ,39315233,39315254,- ,MI0000800 ,-
mm_br_e15_6531 ,24,chr17 ,17967158,17967179,+ ,MI0000147 ,+
mm_br_e15_6532 ,24,chr12 ,110829991,110830012,+ ,MI0001525 ,+
mm_br_e15_6533 ,24,chr12 ,110829991,110830012,+ ,MI0001525 ,+
mm_br_e15_6534 ,24,chr12 ,110948399,110948420,+ ,MI0001163 ,+
mm_br_e15_6535 ,24,chr12 ,110948399,110948420,+ ,MI0001163 ,+
mm_br_e15_6538 ,24,chr9 ,50911182,50911203,- ,MI0000403 ,-
mm_br_e15_6539 ,24,chrX ,18723434,18723455,- ,MI0000709 ,-
mm_br_e15_6540 ,24,chrX ,18723434,18723455,- ,MI0000709 ,-
mm_br_e15_6543 ,24,chr2 ,131113839,131113860,+ ,MI0000588 ,+
mm_br_e15_6544 ,24,chr2 ,131113839,131113860,+ ,MI0000588 ,+
mm_br_e15_6559 ,24,chr13 ,48631447,48631468,- ,MI0000405 ,-
mm_br_e15_6561 ,24,chr2 ,29701165,29701186,- ,MI0000741 ,-
mm_br_e15_6567 ,24,chr1 ,139863046,139863067,+ ,MI0000697 ,+
mm_br_e15_6571 ,24,chr9 ,108470657,108470678,+ ,MI0000233 ,+
mm_br_e15_6573 ,24,chr16 ,77599185,77599206,+ ,MI0000146 ,+
mm_br_e15_6574 ,24,chr9 ,41339520,41339541,+ ,MI0000692 ,+
mm_br_e15_6575 ,24,chr8 ,86702785,86702806,- ,MI0000724 ,-
mm_br_e15_6577 ,24,chr8 ,86702659,86702680,- ,MI0005450 ,-
mm_br_e15_6578 ,24,chr1 ,139863227,139863248,+ ,MI0000723 ,+
mm_br_e15_6579 ,24,chr1 ,139863227,139863248,+ ,MI0000723 ,+
mm_br_e15_6580 ,24,chr1 ,139863227,139863248,+ ,MI0000723 ,+
mm_br_e15_6581 ,24,chr1 ,139863227,139863248,+ ,MI0000723 ,+
mm_br_e15_6582 ,24,chr1 ,139863227,139863248,+ ,MI0000723 ,+
mm_br_e15_6583 ,24,chr1 ,139863227,139863248,+ ,MI0000723 ,+
mm_br_e15_6588 ,23,chr7 ,86650167,86650188,+ ,MI0000721 ,+
mm_br_e15_6595 ,23,chr3 ,118136819,118136840,+ ,MI0000163 ,+
mm_br_e15_6596 ,23,chrX ,50402592,50402613,- ,MI0003522 ,-
mm_br_e15_6599 ,23,chr1 ,23298553,23298574,+ ,MI0000548 ,+
mm_br_e15_6600 ,23,chr1 ,23298553,23298574,+ ,MI0000548 ,+
mm_br_e15_6602 ,23,chr13 ,113827757,113827778,+ ,MI0001649 ,+
mm_br_e15_6605 ,23,chr16 ,18327531,18327552,- ,MI0000227 ,-
mm_br_e15_6606 ,23,chr16 ,18327531,18327552,- ,MI0000227 ,-
mm_br_e15_6607 ,23,chr17 ,56382440,56382461,+ ,MI0000730 ,+
mm_br_e15_6615 ,23,chr9 ,106081177,106081198,+ ,MI0000137 ,+
mm_br_e15_6620 ,23,chr15 ,85537755,85537776,+ ,MI0000558 ,+
mm_br_e15_6621 ,23,chr15 ,85537755,85537776,+ ,MI0000558 ,+
mm_br_e15_6622 ,23,chr15 ,85537755,85537776,+ ,MI0000558 ,+
mm_br_e15_6623 ,23,chr15 ,85537755,85537776,+ ,MI0000558 ,+
mm_br_e15_6624 ,23,chr15 ,85537755,85537776,+ ,MI0000558 ,+
mm_br_e15_6625 ,23,chr15 ,85537755,85537776,+ ,MI0000558 ,+
mm_br_e15_6628 ,23,chr16 ,77599917,77599938,+ ,MI0000559 ,+
mm_br_e15_6629 ,23,chr16 ,77599917,77599938,+ ,MI0000559 ,+
mm_br_e15_6630 ,23,chr16 ,77599917,77599938,+ ,MI0000559 ,+
mm_br_e15_6631 ,23,chr16 ,77599917,77599938,+ ,MI0000559 ,+
mm_br_e15_6632 ,23,chr16 ,77599917,77599938,+ ,MI0000559 ,+
mm_br_e15_6633 ,23,chr16 ,77599917,77599938,+ ,MI0000559 ,+
mm_br_e15_6634 ,23,chr16 ,77599917,77599938,+ ,MI0000559 ,+
mm_br_e15_6635 ,23,chr16 ,77599917,77599938,+ ,MI0000559 ,+
mm_br_e15_6636 ,23,chr16 ,77599917,77599938,+ ,MI0000559 ,+
mm_br_e15_6637 ,23,chr16 ,77599917,77599938,+ ,MI0000559 ,+
mm_br_e15_6640 ,23,chr9 ,41344815,41344836,+ ,MI0000557 ,+
mm_br_e15_6641 ,23,chr9 ,41344815,41344836,+ ,MI0000557 ,+
mm_br_e15_6642 ,23,chr9 ,41344815,41344836,+ ,MI0000557 ,+
mm_br_e15_6645 ,23,chrX ,148346896,148346917,+ ,MI0000563 ,+
mm_br_e15_6646 ,23,chrX ,148346896,148346917,+ ,MI0000563 ,+
mm_br_e15_6647 ,23,chrX ,148346896,148346917,+ ,MI0000563 ,+
mm_br_e15_6649 ,23,chr17 ,17967330,17967351,+ ,MI0000561 ,+
mm_br_e15_6650 ,23,chr17 ,17967330,17967351,+ ,MI0000561 ,+
mm_br_e15_6664 ,23,chr13 ,83878426,83878447,+ ,MI0000157 ,+
mm_br_e15_6665 ,23,chr13 ,83878426,83878447,+ ,MI0000157 ,+
mm_br_e15_6687 ,23,chr12 ,110831098,110831119,+ ,MI0000154 ,+
mm_br_e15_6688 ,23,chr8 ,24253059,24253080,+ ,MI0003493 ,+
mm_br_e15_6690 ,23,chr16 ,77646524,77646545,+ ,MI0000152 ,+
mm_br_e15_6693 ,23,chr6 ,30691314,30691335,+ ,MI0000817 ,+
mm_br_e15_6694 ,23,chr6 ,30691314,30691335,+ ,MI0000817 ,+
mm_br_e15_6697 ,23,chr12 ,110948886,110948907,+ ,MI0000399 ,+
mm_br_e15_6698 ,23,chr11 ,86397622,86397643,- ,MI0000569 ,-
mm_br_e15_6699 ,23,chrX ,50407205,50407226,- ,MI0003538 ,-
mm_br_e15_6727 ,23,chr12 ,110981414,110981435,+ ,MI0001160 ,+
mm_br_e15_6728 ,23,chr12 ,110981414,110981435,+ ,MI0001160 ,+
mm_br_e15_6729 ,23,chr12 ,110971991,110972012,+ ,MI0000799 ,+
mm_br_e15_6732 ,23,chr10 ,122422755,122422776,- ,MI0000138 ,-
mm_br_e15_6756 ,23,chr5 ,138606560,138606581,- ,MI0000689 ,-
mm_br_e15_6758 ,23,chr12 ,110973159,110973180,+ ,MI0003492 ,+
mm_br_e15_6762 ,23,chr17 ,17967158,17967179,+ ,MI0000147 ,+
mm_br_e15_6763 ,23,chr17 ,17967158,17967179,+ ,MI0000147 ,+
mm_br_e15_6765 ,23,chr9 ,108470656,108470677,+ ,MI0000233 ,+
mm_br_e15_6778 ,23,chr11 ,76891589,76891610,- ,MI0004637 ,-
mm_br_e15_6784 ,23,chr2 ,131113839,131113860,+ ,MI0000588 ,+
mm_br_e15_6785 ,23,chr2 ,131113839,131113860,+ ,MI0000588 ,+
mm_br_e15_6786 ,23,chr2 ,131113839,131113860,+ ,MI0000588 ,+
mm_br_e15_6787 ,23,chr19 ,34895191,34895212,- ,MI0000684 ,-
mm_br_e15_6802 ,23,chr13 ,48631447,48631468,- ,MI0000405 ,-
mm_br_e15_6803 ,23,chr13 ,48631447,48631468,- ,MI0000405 ,-
mm_br_e15_6804 ,23,chr5 ,9375714,9375735,+ ,MI0005472 ,+
mm_br_e15_6806 ,23,chr11 ,74986905,74986926,+ ,MI0000696 ,+
mm_br_e15_6808 ,23,chr9 ,41339521,41339542,+ ,MI0000692 ,+
mm_br_e15_6814 ,23,chr16 ,77599185,77599206,+ ,MI0000146 ,+
mm_br_e15_6817 ,23,chr8 ,86702659,86702680,- ,MI0005450 ,-
mm_br_e15_6818 ,23,chr8 ,86702659,86702680,- ,MI0005450 ,-
mm_br_e15_6820 ,23,chr1 ,139863227,139863248,+ ,MI0000723 ,+
mm_br_e15_6821 ,23,chr14 ,70843364,70843385,+ ,MI0000704 ,+
mm_br_e15_6826 ,22,chr13 ,63402068,63402089,+ ,MI0000142 ,+
mm_br_e15_6830 ,22,chr15 ,68172819,68172840,- ,MI0000549 ,-
mm_br_e15_6832 ,22,chr12 ,110981513,110981534,+ ,MI0001164 ,+
mm_br_e15_6834 ,22,chr8 ,86732774,86732795,+ ,MI0000572 ,+
mm_br_e15_6835 ,22,chr16 ,18327531,18327552,- ,MI0000227 ,-
mm_br_e15_6836 ,22,chr16 ,18327531,18327552,- ,MI0000227 ,-
mm_br_e15_6837 ,22,chr17 ,56382440,56382461,+ ,MI0000730 ,+
mm_br_e15_6838 ,22,chr7 ,86033181,86033202,+ ,MI0000729 ,+
mm_br_e15_6839 ,22,chr17 ,34161996,34162017,- ,MI0000702 ,-
mm_br_e15_6840 ,22,chr17 ,34161996,34162017,- ,MI0000702 ,-
mm_br_e15_6846 ,22,chr9 ,106081177,106081198,+ ,MI0000137 ,+
mm_br_e15_6854 ,22,chr15 ,85537755,85537776,+ ,MI0000558 ,+
mm_br_e15_6855 ,22,chr15 ,85537755,85537776,+ ,MI0000558 ,+
mm_br_e15_6856 ,22,chr15 ,85537755,85537776,+ ,MI0000558 ,+
mm_br_e15_6857 ,22,chr15 ,85537755,85537776,+ ,MI0000558 ,+
mm_br_e15_6858 ,22,chr15 ,85537755,85537776,+ ,MI0000558 ,+
mm_br_e15_6859 ,22,chr15 ,85537755,85537776,+ ,MI0000558 ,+
mm_br_e15_6863 ,22,chr16 ,77599917,77599938,+ ,MI0000559 ,+
mm_br_e15_6864 ,22,chr16 ,77599917,77599938,+ ,MI0000559 ,+
mm_br_e15_6865 ,22,chr16 ,77599917,77599938,+ ,MI0000559 ,+
mm_br_e15_6866 ,22,chr16 ,77599917,77599938,+ ,MI0000559 ,+
mm_br_e15_6867 ,22,chr16 ,77599917,77599938,+ ,MI0000559 ,+
mm_br_e15_6868 ,22,chr16 ,77599917,77599938,+ ,MI0000559 ,+
mm_br_e15_6869 ,22,chr16 ,77599917,77599938,+ ,MI0000559 ,+
mm_br_e15_6870 ,22,chr16 ,77599917,77599938,+ ,MI0000559 ,+
mm_br_e15_6871 ,22,chr16 ,77599917,77599938,+ ,MI0000559 ,+
mm_br_e15_6872 ,22,chr16 ,77599917,77599938,+ ,MI0000559 ,+
mm_br_e15_6873 ,22,chr16 ,77599917,77599938,+ ,MI0000559 ,+
mm_br_e15_6874 ,22,chr16 ,77599917,77599938,+ ,MI0000559 ,+
mm_br_e15_6875 ,22,chr16 ,77599917,77599938,+ ,MI0000559 ,+
mm_br_e15_6877 ,22,chr9 ,41344815,41344836,+ ,MI0000557 ,+
mm_br_e15_6878 ,22,chr9 ,41344815,41344836,+ ,MI0000557 ,+
mm_br_e15_6879 ,22,chr9 ,41344815,41344836,+ ,MI0000557 ,+
mm_br_e15_6884 ,22,chrX ,148346896,148346917,+ ,MI0000563 ,+
mm_br_e15_6885 ,22,chrX ,148346896,148346917,+ ,MI0000563 ,+
mm_br_e15_6888 ,22,chr17 ,17967330,17967351,+ ,MI0000561 ,+
mm_br_e15_6889 ,22,chr17 ,17967330,17967351,+ ,MI0000561 ,+
mm_br_e15_6890 ,22,chr17 ,17967330,17967351,+ ,MI0000561 ,+
mm_br_e15_6891 ,22,chr17 ,17967330,17967351,+ ,MI0000561 ,+
mm_br_e15_6893 ,22,chr11 ,43187937,43187958,- ,MI0000170 ,-
mm_br_e15_6905 ,22,chr3 ,88019535,88019556,+ ,MI0000720 ,+
mm_br_e15_6906 ,22,chr3 ,88019535,88019556,+ ,MI0000720 ,+
mm_br_e15_6907 ,22,chr3 ,88019535,88019556,+ ,MI0000720 ,+
mm_br_e15_6908 ,22,chr7 ,86650165,86650186,+ ,MI0000721 ,+
mm_br_e15_6909 ,22,chr7 ,86650165,86650186,+ ,MI0000721 ,+
mm_br_e15_6910 ,22,chr7 ,86650165,86650186,+ ,MI0000721 ,+
mm_br_e15_6911 ,22,chr7 ,86650165,86650186,+ ,MI0000721 ,+
mm_br_e15_6941 ,22,chr15 ,103115616,103115637,+ ,MI0000617 ,+
mm_br_e15_6942 ,22,chr15 ,103115616,103115637,+ ,MI0000617 ,+
mm_br_e15_6944 ,22,chr1 ,130098981,130099002,+ ,MI0000155 ,+
mm_br_e15_6945 ,22,chr1 ,130098981,130099002,+ ,MI0000155 ,+
mm_br_e15_6950 ,22,chr8 ,110075188,110075209,+ ,MI0000165 ,+
mm_br_e15_6954 ,22,chr3 ,88019575,88019596,+ ,MI0000720 ,+
mm_br_e15_6959 ,22,chr19 ,29209828,29209849,+ ,MI0000649 ,+
mm_br_e15_6981 ,22,chr2 ,174093055,174093076,- ,MI0000398 ,-
mm_br_e15_6984 ,22,chr15 ,85537756,85537777,+ ,MI0000558 ,+
mm_br_e15_6985 ,22,chr16 ,77599918,77599939,+ ,MI0000559 ,+
mm_br_e15_6986 ,22,chr9 ,41344816,41344837,+ ,MI0000557 ,+
mm_br_e15_6989 ,22,chr3 ,88019536,88019557,+ ,MI0000720 ,+
mm_br_e15_7002 ,22,chr1 ,160435782,160435803,+ ,MI0004633 ,+
mm_br_e15_7009 ,22,chr5 ,138606560,138606581,- ,MI0000689 ,-
mm_br_e15_7011 ,22,chrX ,6825582,6825603,- ,MI0003206 ,-
mm_br_e15_7019 ,22,chr17 ,17967158,17967179,+ ,MI0000147 ,+
mm_br_e15_7020 ,22,chr17 ,17967158,17967179,+ ,MI0000147 ,+
mm_br_e15_7022 ,22,chr9 ,108470656,108470677,+ ,MI0000233 ,+
mm_br_e15_7024 ,22,chr12 ,110950016,110950037,+ ,MI0000797 ,+
mm_br_e15_7032 ,22,chr9 ,50911182,50911203,- ,MI0000403 ,-
mm_br_e15_7038 ,22,chr2 ,131113839,131113860,+ ,MI0000588 ,+
mm_br_e15_7051 ,22,chr13 ,48631447,48631468,- ,MI0000405 ,-
mm_br_e15_7052 ,22,chrX ,56350882,56350903,- ,MI0005515 ,-
mm_br_e15_7053 ,22,chr14 ,115442943,115442964,+ ,MI0000687 ,+
mm_br_e15_7060 ,22,chr1 ,164148014,164148035,+ ,MI0000713 ,+
mm_br_e15_7064 ,22,chr9 ,108470657,108470678,+ ,MI0000233 ,+
mm_br_e15_7068 ,22,chr16 ,77599185,77599206,+ ,MI0000146 ,+
mm_br_e15_7069 ,22,chr16 ,77599185,77599206,+ ,MI0000146 ,+
mm_br_e15_7070 ,22,chr16 ,77599185,77599206,+ ,MI0000146 ,+
mm_br_e15_7071 ,22,chr9 ,41339520,41339541,+ ,MI0000692 ,+
mm_br_e15_7075 ,22,chr1 ,139863227,139863248,+ ,MI0000723 ,+
mm_br_e15_7076 ,22,chr1 ,139863227,139863248,+ ,MI0000723 ,+
mm_br_e15_7077 ,22,chr1 ,139863045,139863066,+ ,MI0000697 ,+
mm_br_e15_7078 ,22,chr1 ,139863045,139863066,+ ,MI0000697 ,+
mm_br_e15_7079 ,22,chr8 ,86702823,86702844,- ,MI0000724 ,-
mm_br_e15_7082 ,22,chr11 ,77886688,77886709,+ ,MI0001730 ,+
mm_br_e15_7083 ,22,chr14 ,70843364,70843385,+ ,MI0000704 ,+
mm_br_e15_7084 ,22,chr14 ,70843364,70843385,+ ,MI0000704 ,+
mm_br_e15_7085 ,22,chr14 ,70843364,70843385,+ ,MI0000704 ,+
mm_br_e15_7089 ,21,chr9 ,118940929,118940950,+ ,MI0000573 ,+
mm_br_e15_7090 ,21,chr3 ,118136819,118136840,+ ,MI0000163 ,+
mm_br_e15_7092 ,21,chr14 ,65209545,65209566,+ ,MI0000716 ,+
mm_br_e15_7094 ,21,chr1 ,23279113,23279134,+ ,MI0000144 ,+
mm_br_e15_7095 ,21,chr1 ,23298553,23298574,+ ,MI0000548 ,+
mm_br_e15_7098 ,21,chr18 ,65408520,65408541,+ ,MI0000256 ,+
mm_br_e15_7100 ,21,chr7 ,86033181,86033202,+ ,MI0000729 ,+
mm_br_e15_7102 ,21,chr12 ,110962575,110962596,+ ,MI0000400 ,+
mm_br_e15_7112 ,21,chr15 ,85537755,85537776,+ ,MI0000558 ,+
mm_br_e15_7113 ,21,chr15 ,85537755,85537776,+ ,MI0000558 ,+
mm_br_e15_7114 ,21,chr15 ,85537755,85537776,+ ,MI0000558 ,+
mm_br_e15_7115 ,21,chr15 ,85537755,85537776,+ ,MI0000558 ,+
mm_br_e15_7116 ,21,chr15 ,85537755,85537776,+ ,MI0000558 ,+
mm_br_e15_7118 ,21,chr16 ,77599917,77599938,+ ,MI0000559 ,+
mm_br_e15_7119 ,21,chr16 ,77599917,77599938,+ ,MI0000559 ,+
mm_br_e15_7120 ,21,chr16 ,77599917,77599938,+ ,MI0000559 ,+
mm_br_e15_7121 ,21,chr16 ,77599917,77599938,+ ,MI0000559 ,+
mm_br_e15_7122 ,21,chr16 ,77599917,77599938,+ ,MI0000559 ,+
mm_br_e15_7123 ,21,chr16 ,77599917,77599938,+ ,MI0000559 ,+
mm_br_e15_7124 ,21,chr16 ,77599917,77599938,+ ,MI0000559 ,+
mm_br_e15_7125 ,21,chr16 ,77599917,77599938,+ ,MI0000559 ,+
mm_br_e15_7126 ,21,chr16 ,77599917,77599938,+ ,MI0000559 ,+
mm_br_e15_7127 ,21,chr16 ,77599917,77599938,+ ,MI0000559 ,+
mm_br_e15_7129 ,21,chr9 ,41344815,41344836,+ ,MI0000557 ,+
mm_br_e15_7130 ,21,chr9 ,41344815,41344836,+ ,MI0000557 ,+
mm_br_e15_7131 ,21,chr9 ,41344815,41344836,+ ,MI0000557 ,+
mm_br_e15_7137 ,21,chrX ,148346896,148346917,+ ,MI0000563 ,+
mm_br_e15_7138 ,21,chrX ,148346896,148346917,+ ,MI0000563 ,+
mm_br_e15_7139 ,21,chrX ,148346896,148346917,+ ,MI0000563 ,+
mm_br_e15_7140 ,21,chrX ,148346896,148346917,+ ,MI0000563 ,+
mm_br_e15_7144 ,21,chr17 ,17967330,17967351,+ ,MI0000561 ,+
mm_br_e15_7145 ,21,chr17 ,17967330,17967351,+ ,MI0000561 ,+
mm_br_e15_7146 ,21,chr17 ,17967330,17967351,+ ,MI0000561 ,+
mm_br_e15_7147 ,21,chr17 ,17967330,17967351,+ ,MI0000561 ,+
mm_br_e15_7148 ,21,chr17 ,17967330,17967351,+ ,MI0000561 ,+
mm_br_e15_7160 ,21,chr13 ,83878426,83878447,+ ,MI0000157 ,+
mm_br_e15_7161 ,21,chr13 ,83878426,83878447,+ ,MI0000157 ,+
mm_br_e15_7162 ,21,chr13 ,83878426,83878447,+ ,MI0000157 ,+
mm_br_e15_7163 ,21,chr13 ,83878426,83878447,+ ,MI0000157 ,+
mm_br_e15_7164 ,21,chr7 ,86650165,86650186,+ ,MI0000721 ,+
mm_br_e15_7165 ,21,chr7 ,86650165,86650186,+ ,MI0000721 ,+
mm_br_e15_7166 ,21,chr7 ,86650165,86650186,+ ,MI0000721 ,+
mm_br_e15_7195 ,21,chr12 ,110831098,110831119,+ ,MI0000154 ,+
mm_br_e15_7199 ,21,chr16 ,77646524,77646545,+ ,MI0000152 ,+
mm_br_e15_7203 ,21,chr1 ,130098981,130099002,+ ,MI0000155 ,+
mm_br_e15_7205 ,21,chr14 ,115443698,115443719,+ ,MI0000719 ,+
mm_br_e15_7206 ,21,chr14 ,115443698,115443719,+ ,MI0000719 ,+
mm_br_e15_7215 ,21,chr8 ,110075188,110075209,+ ,MI0000165 ,+
mm_br_e15_7222 ,21,chr19 ,29209829,29209850,+ ,MI0000649 ,+
mm_br_e15_7230 ,21,chr17 ,36097738,36097759,- ,MI0005553 ,-
mm_br_e15_7231 ,21,chr19 ,29209828,29209849,+ ,MI0000649 ,+
mm_br_e15_7263 ,21,chr16 ,77599918,77599939,+ ,MI0000559 ,+
mm_br_e15_7264 ,21,chrX ,148346897,148346918,+ ,MI0000563 ,+
mm_br_e15_7270 ,21,chr3 ,88019536,88019557,+ ,MI0000720 ,+
mm_br_e15_7271 ,21,chr3 ,88019536,88019557,+ ,MI0000720 ,+
mm_br_e15_7296 ,21,chr17 ,17967158,17967179,+ ,MI0000147 ,+
mm_br_e15_7300 ,21,chr3 ,157207249,157207270,+ ,MI0000228 ,+
mm_br_e15_7306 ,21,chr11 ,28663760,28663781,+ ,MI0000731 ,+
mm_br_e15_7317 ,21,chr9 ,50911182,50911203,- ,MI0000403 ,-
mm_br_e15_7318 ,21,chr9 ,50911716,50911737,- ,MI0000404 ,-
mm_br_e15_7319 ,21,chr11 ,76891589,76891610,- ,MI0004637 ,-
mm_br_e15_7325 ,21,chr2 ,131113839,131113860,+ ,MI0000588 ,+
mm_br_e15_7326 ,21,chr2 ,131113839,131113860,+ ,MI0000588 ,+
mm_br_e15_7327 ,21,chr19 ,34895191,34895212,- ,MI0000684 ,-
mm_br_e15_7341 ,21,chr13 ,48631447,48631468,- ,MI0000405 ,-
mm_br_e15_7346 ,21,chr12 ,110833541,110833562,+ ,MI0000162 ,+
mm_br_e15_7353 ,21,chr16 ,77599185,77599206,+ ,MI0000146 ,+
mm_br_e15_7354 ,21,chr16 ,77599185,77599206,+ ,MI0000146 ,+
mm_br_e15_7355 ,21,chr16 ,77599185,77599206,+ ,MI0000146 ,+
mm_br_e15_7356 ,21,chr12 ,110955515,110955536,+ ,MI0003519 ,+
mm_br_e15_7361 ,21,chr8 ,86702659,86702680,- ,MI0005450 ,-
mm_br_e15_7362 ,21,chr8 ,86702659,86702680,- ,MI0005450 ,-
mm_br_e15_7366 ,21,chr1 ,139863227,139863248,+ ,MI0000723 ,+
mm_br_e15_7367 ,21,chr1 ,139863227,139863248,+ ,MI0000723 ,+
mm_br_e15_7368 ,21,chr1 ,139863227,139863248,+ ,MI0000723 ,+
mm_br_e15_7370 ,21,chr1 ,139863045,139863066,+ ,MI0000697 ,+
mm_br_e15_7371 ,21,chr11 ,28646204,28646225,+ ,MI0004126 ,+
mm_br_e15_7373 ,21,chr11 ,77886688,77886709,+ ,MI0001730 ,+
mm_br_e15_7375 ,20,chr6 ,30691354,30691375,+ ,MI0000817 ,+
mm_br_e15_7376 ,20,chrX ,50401383,50401404,- ,MI0001653 ,-
mm_br_e15_7379 ,20,chr16 ,77599916,77599937,+ ,MI0000559 ,+
mm_br_e15_7388 ,20,chr9 ,118940929,118940950,+ ,MI0000573 ,+
mm_br_e15_7391 ,20,chr1 ,23279113,23279134,+ ,MI0000144 ,+
mm_br_e15_7393 ,20,chr15 ,68172819,68172840,- ,MI0000549 ,-
mm_br_e15_7394 ,20,chr15 ,68172819,68172840,- ,MI0000549 ,-
mm_br_e15_7395 ,20,chr15 ,68172819,68172840,- ,MI0000549 ,-
mm_br_e15_7398 ,20,chr17 ,56382440,56382461,+ ,MI0000730 ,+
mm_br_e15_7399 ,20,chr7 ,86033181,86033202,+ ,MI0000729 ,+
mm_br_e15_7400 ,20,chr2 ,29701208,29701229,- ,MI0000741 ,-
mm_br_e15_7401 ,20,chrX ,101311568,101311589,- ,MI0004258 ,-
mm_br_e15_7406 ,20,chr10 ,122422754,122422775,- ,MI0000138 ,-
mm_br_e15_7407 ,20,chr10 ,122422754,122422775,- ,MI0000138 ,-
mm_br_e15_7408 ,20,chr9 ,106081177,106081198,+ ,MI0000137 ,+
mm_br_e15_7411 ,20,chr15 ,85537755,85537776,+ ,MI0000558 ,+
mm_br_e15_7412 ,20,chr15 ,85537755,85537776,+ ,MI0000558 ,+
mm_br_e15_7413 ,20,chr15 ,85537755,85537776,+ ,MI0000558 ,+
mm_br_e15_7414 ,20,chr15 ,85537755,85537776,+ ,MI0000558 ,+
mm_br_e15_7415 ,20,chr15 ,85537755,85537776,+ ,MI0000558 ,+
mm_br_e15_7423 ,20,chr16 ,77599917,77599938,+ ,MI0000559 ,+
mm_br_e15_7424 ,20,chr16 ,77599917,77599938,+ ,MI0000559 ,+
mm_br_e15_7425 ,20,chr16 ,77599917,77599938,+ ,MI0000559 ,+
mm_br_e15_7426 ,20,chr16 ,77599917,77599938,+ ,MI0000559 ,+
mm_br_e15_7427 ,20,chr16 ,77599917,77599938,+ ,MI0000559 ,+
mm_br_e15_7428 ,20,chr16 ,77599917,77599938,+ ,MI0000559 ,+
mm_br_e15_7429 ,20,chr16 ,77599917,77599938,+ ,MI0000559 ,+
mm_br_e15_7430 ,20,chr16 ,77599917,77599938,+ ,MI0000559 ,+
mm_br_e15_7431 ,20,chr16 ,77599917,77599938,+ ,MI0000559 ,+
mm_br_e15_7432 ,20,chr16 ,77599917,77599938,+ ,MI0000559 ,+
mm_br_e15_7433 ,20,chr16 ,77599917,77599938,+ ,MI0000559 ,+
mm_br_e15_7435 ,20,chr9 ,41344815,41344836,+ ,MI0000557 ,+
mm_br_e15_7436 ,20,chr9 ,41344815,41344836,+ ,MI0000557 ,+
mm_br_e15_7437 ,20,chr9 ,41344815,41344836,+ ,MI0000557 ,+
mm_br_e15_7438 ,20,chr9 ,41344815,41344836,+ ,MI0000557 ,+
mm_br_e15_7441 ,20,chrX ,148346896,148346917,+ ,MI0000563 ,+
mm_br_e15_7442 ,20,chrX ,148346896,148346917,+ ,MI0000563 ,+
mm_br_e15_7446 ,20,chrX ,148347772,148347793,+ ,MI0000586 ,+
mm_br_e15_7447 ,20,chr17 ,17967330,17967351,+ ,MI0000561 ,+
mm_br_e15_7448 ,20,chr17 ,17967330,17967351,+ ,MI0000561 ,+
mm_br_e15_7449 ,20,chr17 ,17967330,17967351,+ ,MI0000561 ,+
mm_br_e15_7450 ,20,chr17 ,17967330,17967351,+ ,MI0000561 ,+
mm_br_e15_7451 ,20,chr17 ,17967330,17967351,+ ,MI0000561 ,+
mm_br_e15_7452 ,20,chr17 ,17967330,17967351,+ ,MI0000561 ,+
mm_br_e15_7453 ,20,chr17 ,17967330,17967351,+ ,MI0000561 ,+
mm_br_e15_7472 ,20,chr3 ,88019535,88019556,+ ,MI0000720 ,+
mm_br_e15_7473 ,20,chr3 ,88019535,88019556,+ ,MI0000720 ,+
mm_br_e15_7474 ,20,chr13 ,83878426,83878447,+ ,MI0000157 ,+
mm_br_e15_7475 ,20,chr13 ,83878426,83878447,+ ,MI0000157 ,+
mm_br_e15_7513 ,20,chr16 ,77646524,77646545,+ ,MI0000152 ,+
mm_br_e15_7514 ,20,chr12 ,110973158,110973179,+ ,MI0003492 ,+
mm_br_e15_7519 ,20,chr9 ,112021147,112021168,- ,MI0000726 ,-
mm_br_e15_7521 ,20,chr9 ,106056471,106056492,+ ,MI0000161 ,+
mm_br_e15_7526 ,20,chr8 ,110075188,110075209,+ ,MI0000165 ,+
mm_br_e15_7533 ,20,chr19 ,29209829,29209850,+ ,MI0000649 ,+
mm_br_e15_7535 ,20,chrX ,69506423,69506444,- ,MI0000711 ,-
mm_br_e15_7536 ,20,chr14 ,65209546,65209567,+ ,MI0000716 ,+
mm_br_e15_7538 ,20,chr14 ,115443405,115443426,+ ,MI0000568 ,+
mm_br_e15_7542 ,20,chr12 ,110832774,110832795,+ ,MI0001526 ,+
mm_br_e15_7553 ,20,chr19 ,29209828,29209849,+ ,MI0000649 ,+
mm_br_e15_7577 ,20,chr16 ,77599918,77599939,+ ,MI0000559 ,+
mm_br_e15_7578 ,20,chr2 ,174092559,174092580,- ,MI0000394 ,-
mm_br_e15_7583 ,20,chr12 ,110971991,110972012,+ ,MI0000799 ,+
mm_br_e15_7588 ,20,chr17 ,17967329,17967350,+ ,MI0000561 ,+
mm_br_e15_7589 ,20,chr19 ,6264857,6264878,+ ,MI0000551 ,+
mm_br_e15_7594 ,20,chr12 ,110801954,110801975,+ ,MI0004203 ,+
mm_br_e15_7606 ,20,chr2 ,32174005,32174026,+ ,MI0000714 ,+
mm_br_e15_7611 ,20,chr5 ,138606560,138606581,- ,MI0000689 ,-
mm_br_e15_7614 ,20,chr8 ,39315233,39315254,- ,MI0000800 ,-
mm_br_e15_7615 ,20,chr2 ,174093053,174093074,- ,MI0000398 ,-
mm_br_e15_7616 ,20,chr17 ,17967158,17967179,+ ,MI0000147 ,+
mm_br_e15_7617 ,20,chr7 ,19766875,19766896,+ ,MI0000607 ,+
mm_br_e15_7620 ,20,chr12 ,110829991,110830012,+ ,MI0001525 ,+
mm_br_e15_7622 ,20,chr13 ,63401837,63401858,+ ,MI0000141 ,+
mm_br_e15_7624 ,20,chr9 ,106056509,106056530,+ ,MI0000161 ,+
mm_br_e15_7625 ,20,chrX ,100768451,100768472,- ,MI0004125 ,-
mm_br_e15_7626 ,20,chr2 ,10430946,10430967,+ ,MI0004673 ,+
mm_br_e15_7632 ,20,chr11 ,76891623,76891644,- ,MI0004637 ,-
mm_br_e15_7637 ,20,chrX ,18723434,18723455,- ,MI0000709 ,-
mm_br_e15_7643 ,20,chr2 ,131113839,131113860,+ ,MI0000588 ,+
mm_br_e15_7664 ,20,chr13 ,48631447,48631468,- ,MI0000405 ,-
mm_br_e15_7670 ,20,chrX ,50094874,50094895,- ,MI0000765 ,-
mm_br_e15_7671 ,20,chr12 ,110980632,110980653,+ ,MI0003521 ,+
mm_br_e15_7674 ,20,chr7 ,149840873,149840894,- ,MI0003484 ,-
mm_br_e15_7676 ,20,chr16 ,77599185,77599206,+ ,MI0000146 ,+
mm_br_e15_7677 ,20,chr16 ,77599185,77599206,+ ,MI0000146 ,+
mm_br_e15_7678 ,20,chr16 ,77599185,77599206,+ ,MI0000146 ,+
mm_br_e15_7679 ,20,chr12 ,110955515,110955536,+ ,MI0003519 ,+
mm_br_e15_7683 ,20,chr1 ,139863227,139863248,+ ,MI0000723 ,+
mm_br_e15_7684 ,20,chr1 ,139863227,139863248,+ ,MI0000723 ,+
mm_br_e15_7685 ,20,chr1 ,139863227,139863248,+ ,MI0000723 ,+
mm_br_e15_7686 ,20,chr1 ,139863227,139863248,+ ,MI0000723 ,+
mm_br_e15_7688 ,20,chr8 ,86702823,86702844,- ,MI0000724 ,-
mm_br_e15_7690 ,20,chr14 ,70843364,70843385,+ ,MI0000704 ,+
mm_br_e15_7693 ,19,chr12 ,110832775,110832796,+ ,MI0001526 ,+
mm_br_e15_7701 ,19,chr1 ,74440898,74440919,+ ,MI0000575 ,+
mm_br_e15_7702 ,19,chr9 ,118940929,118940950,+ ,MI0000573 ,+
mm_br_e15_7703 ,19,chr12 ,110972355,110972376,+ ,MI0000160 ,+
mm_br_e15_7706 ,19,chr1 ,23279113,23279134,+ ,MI0000144 ,+
mm_br_e15_7708 ,19,chr15 ,68172819,68172840,- ,MI0000549 ,-
mm_br_e15_7709 ,19,chr15 ,68172819,68172840,- ,MI0000549 ,-
mm_br_e15_7710 ,19,chr15 ,68172819,68172840,- ,MI0000549 ,-
mm_br_e15_7717 ,19,chr13 ,113827757,113827778,+ ,MI0001649 ,+
mm_br_e15_7718 ,19,chr16 ,18327531,18327552,- ,MI0000227 ,-
mm_br_e15_7719 ,19,chr16 ,18327531,18327552,- ,MI0000227 ,-
mm_br_e15_7720 ,19,chr9 ,89697101,89697122,- ,MI0000226 ,-
mm_br_e15_7721 ,19,chr2 ,180123801,180123822,+ ,MI0000139 ,+
mm_br_e15_7723 ,19,chr12 ,110962575,110962596,+ ,MI0000400 ,+
mm_br_e15_7731 ,19,chr9 ,106081177,106081198,+ ,MI0000137 ,+
mm_br_e15_7739 ,19,chr15 ,85537755,85537776,+ ,MI0000558 ,+
mm_br_e15_7740 ,19,chr15 ,85537755,85537776,+ ,MI0000558 ,+
mm_br_e15_7741 ,19,chr15 ,85537755,85537776,+ ,MI0000558 ,+
mm_br_e15_7742 ,19,chr15 ,85537755,85537776,+ ,MI0000558 ,+
mm_br_e15_7743 ,19,chr15 ,85537755,85537776,+ ,MI0000558 ,+
mm_br_e15_7744 ,19,chr15 ,85537755,85537776,+ ,MI0000558 ,+
mm_br_e15_7745 ,19,chr15 ,85537755,85537776,+ ,MI0000558 ,+
mm_br_e15_7746 ,19,chr15 ,85537755,85537776,+ ,MI0000558 ,+
mm_br_e15_7747 ,19,chr15 ,85537755,85537776,+ ,MI0000558 ,+
mm_br_e15_7751 ,19,chr16 ,77599917,77599938,+ ,MI0000559 ,+
mm_br_e15_7752 ,19,chr16 ,77599917,77599938,+ ,MI0000559 ,+
mm_br_e15_7753 ,19,chr16 ,77599917,77599938,+ ,MI0000559 ,+
mm_br_e15_7754 ,19,chr16 ,77599917,77599938,+ ,MI0000559 ,+
mm_br_e15_7755 ,19,chr16 ,77599917,77599938,+ ,MI0000559 ,+
mm_br_e15_7756 ,19,chr16 ,77599917,77599938,+ ,MI0000559 ,+
mm_br_e15_7757 ,19,chr16 ,77599917,77599938,+ ,MI0000559 ,+
mm_br_e15_7758 ,19,chr16 ,77599917,77599938,+ ,MI0000559 ,+
mm_br_e15_7759 ,19,chr16 ,77599917,77599938,+ ,MI0000559 ,+
mm_br_e15_7760 ,19,chr16 ,77599917,77599938,+ ,MI0000559 ,+
mm_br_e15_7761 ,19,chr16 ,77599917,77599938,+ ,MI0000559 ,+
mm_br_e15_7762 ,19,chr16 ,77599917,77599938,+ ,MI0000559 ,+
mm_br_e15_7766 ,19,chr9 ,41344815,41344836,+ ,MI0000557 ,+
mm_br_e15_7767 ,19,chr9 ,41344815,41344836,+ ,MI0000557 ,+
mm_br_e15_7768 ,19,chr9 ,41344815,41344836,+ ,MI0000557 ,+
mm_br_e15_7769 ,19,chr9 ,41344815,41344836,+ ,MI0000557 ,+
mm_br_e15_7770 ,19,chr9 ,41344815,41344836,+ ,MI0000557 ,+
mm_br_e15_7771 ,19,chr9 ,41344815,41344836,+ ,MI0000557 ,+
mm_br_e15_7772 ,19,chr9 ,41344815,41344836,+ ,MI0000557 ,+
mm_br_e15_7773 ,19,chr9 ,41344815,41344836,+ ,MI0000557 ,+
mm_br_e15_7781 ,19,chrX ,148346896,148346917,+ ,MI0000563 ,+
mm_br_e15_7782 ,19,chrX ,148346896,148346917,+ ,MI0000563 ,+
mm_br_e15_7783 ,19,chrX ,148346896,148346917,+ ,MI0000563 ,+
mm_br_e15_7784 ,19,chrX ,148346896,148346917,+ ,MI0000563 ,+
mm_br_e15_7785 ,19,chrX ,148346896,148346917,+ ,MI0000563 ,+
mm_br_e15_7786 ,19,chrX ,148346896,148346917,+ ,MI0000563 ,+
mm_br_e15_7787 ,19,chrX ,148346896,148346917,+ ,MI0000563 ,+
mm_br_e15_7788 ,19,chrX ,148346896,148346917,+ ,MI0000563 ,+
mm_br_e15_7789 ,19,chrX ,148346896,148346917,+ ,MI0000563 ,+
mm_br_e15_7790 ,19,chrX ,148347772,148347793,+ ,MI0000586 ,+
mm_br_e15_7792 ,19,chr17 ,17967330,17967351,+ ,MI0000561 ,+
mm_br_e15_7793 ,19,chr17 ,17967330,17967351,+ ,MI0000561 ,+
mm_br_e15_7794 ,19,chr17 ,17967330,17967351,+ ,MI0000561 ,+
mm_br_e15_7795 ,19,chr17 ,17967330,17967351,+ ,MI0000561 ,+
mm_br_e15_7796 ,19,chr17 ,17967330,17967351,+ ,MI0000561 ,+
mm_br_e15_7797 ,19,chr17 ,17967330,17967351,+ ,MI0000561 ,+
mm_br_e15_7812 ,19,chr7 ,86650165,86650186,+ ,MI0000721 ,+
mm_br_e15_7813 ,19,chr7 ,86650165,86650186,+ ,MI0000721 ,+
mm_br_e15_7814 ,19,chr3 ,88019535,88019556,+ ,MI0000720 ,+
mm_br_e15_7815 ,19,chr3 ,88019535,88019556,+ ,MI0000720 ,+
mm_br_e15_7816 ,19,chr3 ,88019535,88019556,+ ,MI0000720 ,+
mm_br_e15_7854 ,19,chr17 ,17967781,17967802,+ ,MI0000151 ,+
mm_br_e15_7855 ,19,chr17 ,17967781,17967802,+ ,MI0000151 ,+
mm_br_e15_7857 ,19,chr16 ,77646524,77646545,+ ,MI0000152 ,+
mm_br_e15_7863 ,19,chr1 ,130098981,130099002,+ ,MI0000155 ,+
mm_br_e15_7866 ,19,chr14 ,115443698,115443719,+ ,MI0000719 ,+
mm_br_e15_7867 ,19,chr14 ,115443698,115443719,+ ,MI0000719 ,+
mm_br_e15_7868 ,19,chr3 ,68813840,68813861,+ ,MI0000566 ,+
mm_br_e15_7916 ,19,chr11 ,86926519,86926540,+ ,MI0000401 ,+
mm_br_e15_7922 ,19,chr15 ,85537756,85537777,+ ,MI0000558 ,+
mm_br_e15_7924 ,19,chrX ,56350881,56350902,- ,MI0005515 ,-
mm_br_e15_7939 ,19,chr5 ,138606560,138606581,- ,MI0000689 ,-
mm_br_e15_7940 ,19,chr5 ,138606560,138606581,- ,MI0000689 ,-
mm_br_e15_7941 ,19,chr5 ,138606560,138606581,- ,MI0000689 ,-
mm_br_e15_7942 ,19,chr5 ,138606560,138606581,- ,MI0000689 ,-
mm_br_e15_7950 ,19,chr17 ,17967158,17967179,+ ,MI0000147 ,+
mm_br_e15_7951 ,19,chr17 ,17967158,17967179,+ ,MI0000147 ,+
mm_br_e15_7954 ,19,chr12 ,110950768,110950789,+ ,MI0000592 ,+
mm_br_e15_7956 ,19,chr9 ,108470656,108470677,+ ,MI0000233 ,+
mm_br_e15_7968 ,19,chrX ,18723434,18723455,- ,MI0000709 ,-
mm_br_e15_7972 ,19,chr2 ,131113839,131113860,+ ,MI0000588 ,+
mm_br_e15_7973 ,19,chr2 ,131113839,131113860,+ ,MI0000588 ,+
mm_br_e15_7974 ,19,chr19 ,34895191,34895212,- ,MI0000684 ,-
mm_br_e15_7992 ,19,chr13 ,48631447,48631468,- ,MI0000405 ,-
mm_br_e15_8003 ,19,chr8 ,86702658,86702679,- ,MI0005450 ,-
mm_br_e15_8004 ,19,chr1 ,130098983,130099004,+ ,MI0000155 ,+
mm_br_e15_8008 ,19,chr1 ,164148014,164148035,+ ,MI0000713 ,+
mm_br_e15_8016 ,19,chr16 ,77599185,77599206,+ ,MI0000146 ,+
mm_br_e15_8017 ,19,chr16 ,77599185,77599206,+ ,MI0000146 ,+
mm_br_e15_8018 ,19,chr16 ,77599185,77599206,+ ,MI0000146 ,+
mm_br_e15_8021 ,19,chr8 ,86702659,86702680,- ,MI0005450 ,-
mm_br_e15_8022 ,19,chr8 ,86702659,86702680,- ,MI0005450 ,-
mm_br_e15_8023 ,19,chr1 ,139863227,139863248,+ ,MI0000723 ,+
mm_br_e15_8025 ,19,chr1 ,139863045,139863066,+ ,MI0000697 ,+
mm_br_e15_8026 ,19,chr8 ,86702823,86702844,- ,MI0000724 ,-
mm_br_e15_8027 ,19,chr12 ,110957006,110957027,+ ,MI0004639 ,+
mm_br_e15_8035 ,18,chr7 ,86650167,86650188,+ ,MI0000721 ,+
mm_br_e15_8038 ,18,chr16 ,77599916,77599937,+ ,MI0000559 ,+
mm_br_e15_8049 ,18,chr9 ,118940929,118940950,+ ,MI0000573 ,+
mm_br_e15_8051 ,18,chr14 ,65209545,65209566,+ ,MI0000716 ,+
mm_br_e15_8054 ,18,chr10 ,91534848,91534869,- ,MI0000715 ,-
mm_br_e15_8058 ,18,chr1 ,23298553,23298574,+ ,MI0000548 ,+
mm_br_e15_8059 ,18,chrX ,102539672,102539693,- ,MI0001146 ,-
mm_br_e15_8062 ,18,chr13 ,113827757,113827778,+ ,MI0001649 ,+
mm_br_e15_8064 ,18,chr16 ,18327531,18327552,- ,MI0000227 ,-
mm_br_e15_8066 ,18,chrX ,101311568,101311589,- ,MI0004258 ,-
mm_br_e15_8075 ,18,chr10 ,122422754,122422775,- ,MI0000138 ,-
mm_br_e15_8076 ,18,chr10 ,122422754,122422775,- ,MI0000138 ,-
mm_br_e15_8077 ,18,chr10 ,122422754,122422775,- ,MI0000138 ,-
mm_br_e15_8080 ,18,chr9 ,106081177,106081198,+ ,MI0000137 ,+
mm_br_e15_8081 ,18,chr9 ,106081177,106081198,+ ,MI0000137 ,+
mm_br_e15_8091 ,18,chr15 ,85537755,85537776,+ ,MI0000558 ,+
mm_br_e15_8092 ,18,chr15 ,85537755,85537776,+ ,MI0000558 ,+
mm_br_e15_8093 ,18,chr15 ,85537755,85537776,+ ,MI0000558 ,+
mm_br_e15_8094 ,18,chr15 ,85537755,85537776,+ ,MI0000558 ,+
mm_br_e15_8095 ,18,chr15 ,85537755,85537776,+ ,MI0000558 ,+
mm_br_e15_8096 ,18,chr15 ,85537755,85537776,+ ,MI0000558 ,+
mm_br_e15_8097 ,18,chr15 ,85537755,85537776,+ ,MI0000558 ,+
mm_br_e15_8098 ,18,chr15 ,85537755,85537776,+ ,MI0000558 ,+
mm_br_e15_8104 ,18,chr16 ,77599917,77599938,+ ,MI0000559 ,+
mm_br_e15_8105 ,18,chr16 ,77599917,77599938,+ ,MI0000559 ,+
mm_br_e15_8106 ,18,chr16 ,77599917,77599938,+ ,MI0000559 ,+
mm_br_e15_8107 ,18,chr16 ,77599917,77599938,+ ,MI0000559 ,+
mm_br_e15_8108 ,18,chr16 ,77599917,77599938,+ ,MI0000559 ,+
mm_br_e15_8109 ,18,chr16 ,77599917,77599938,+ ,MI0000559 ,+
mm_br_e15_8110 ,18,chr16 ,77599917,77599938,+ ,MI0000559 ,+
mm_br_e15_8111 ,18,chr16 ,77599917,77599938,+ ,MI0000559 ,+
mm_br_e15_8112 ,18,chr16 ,77599917,77599938,+ ,MI0000559 ,+
mm_br_e15_8113 ,18,chr16 ,77599917,77599938,+ ,MI0000559 ,+
mm_br_e15_8114 ,18,chr16 ,77599917,77599938,+ ,MI0000559 ,+
mm_br_e15_8115 ,18,chr16 ,77599917,77599938,+ ,MI0000559 ,+
mm_br_e15_8116 ,18,chr16 ,77599917,77599938,+ ,MI0000559 ,+
mm_br_e15_8117 ,18,chr16 ,77599917,77599938,+ ,MI0000559 ,+
mm_br_e15_8118 ,18,chr16 ,77599917,77599938,+ ,MI0000559 ,+
mm_br_e15_8119 ,18,chr16 ,77599917,77599938,+ ,MI0000559 ,+
mm_br_e15_8120 ,18,chr16 ,77599917,77599938,+ ,MI0000559 ,+
mm_br_e15_8121 ,18,chr16 ,77599917,77599938,+ ,MI0000559 ,+
mm_br_e15_8122 ,18,chr16 ,77599917,77599938,+ ,MI0000559 ,+
mm_br_e15_8123 ,18,chr16 ,77599917,77599938,+ ,MI0000559 ,+
mm_br_e15_8124 ,18,chr16 ,77599917,77599938,+ ,MI0000559 ,+
mm_br_e15_8127 ,18,chr9 ,41344815,41344836,+ ,MI0000557 ,+
mm_br_e15_8128 ,18,chr9 ,41344815,41344836,+ ,MI0000557 ,+
mm_br_e15_8129 ,18,chr9 ,41344815,41344836,+ ,MI0000557 ,+
mm_br_e15_8130 ,18,chr9 ,41344815,41344836,+ ,MI0000557 ,+
mm_br_e15_8131 ,18,chr9 ,41344815,41344836,+ ,MI0000557 ,+
mm_br_e15_8132 ,18,chr9 ,41344815,41344836,+ ,MI0000557 ,+
mm_br_e15_8133 ,18,chr9 ,41344815,41344836,+ ,MI0000557 ,+
mm_br_e15_8134 ,18,chr9 ,41344815,41344836,+ ,MI0000557 ,+
mm_br_e15_8135 ,18,chr9 ,41344815,41344836,+ ,MI0000557 ,+
mm_br_e15_8136 ,18,chr9 ,41344815,41344836,+ ,MI0000557 ,+
mm_br_e15_8138 ,18,chrX ,148346896,148346917,+ ,MI0000563 ,+
mm_br_e15_8139 ,18,chrX ,148346896,148346917,+ ,MI0000563 ,+
mm_br_e15_8140 ,18,chrX ,148346896,148346917,+ ,MI0000563 ,+
mm_br_e15_8141 ,18,chrX ,148346896,148346917,+ ,MI0000563 ,+
mm_br_e15_8142 ,18,chrX ,148346896,148346917,+ ,MI0000563 ,+
mm_br_e15_8143 ,18,chrX ,148346896,148346917,+ ,MI0000563 ,+
mm_br_e15_8144 ,18,chrX ,148346896,148346917,+ ,MI0000563 ,+
mm_br_e15_8145 ,18,chrX ,148346896,148346917,+ ,MI0000563 ,+
mm_br_e15_8149 ,18,chr17 ,17967330,17967351,+ ,MI0000561 ,+
mm_br_e15_8150 ,18,chr17 ,17967330,17967351,+ ,MI0000561 ,+
mm_br_e15_8151 ,18,chr17 ,17967330,17967351,+ ,MI0000561 ,+
mm_br_e15_8159 ,18,chr19 ,46417280,46417301,+ ,MI0004665 ,+
mm_br_e15_8160 ,18,chr19 ,6264858,6264879,+ ,MI0000551 ,+
mm_br_e15_8162 ,18,chr12 ,113369139,113369160,+ ,MI0000246 ,+
mm_br_e15_8172 ,18,chr13 ,83878426,83878447,+ ,MI0000157 ,+
mm_br_e15_8173 ,18,chr13 ,83878426,83878447,+ ,MI0000157 ,+
mm_br_e15_8174 ,18,chr7 ,86650165,86650186,+ ,MI0000721 ,+
mm_br_e15_8175 ,18,chr7 ,86650165,86650186,+ ,MI0000721 ,+
mm_br_e15_8218 ,18,chr12 ,110831098,110831119,+ ,MI0000154 ,+
mm_br_e15_8221 ,18,chr16 ,77646524,77646545,+ ,MI0000152 ,+
mm_br_e15_8222 ,18,chr16 ,77646524,77646545,+ ,MI0000152 ,+
mm_br_e15_8223 ,18,chr16 ,77646524,77646545,+ ,MI0000152 ,+
mm_br_e15_8227 ,18,chr15 ,103115616,103115637,+ ,MI0000617 ,+
mm_br_e15_8232 ,18,chr9 ,112021147,112021168,- ,MI0000726 ,-
mm_br_e15_8233 ,18,chrX ,50095030,50095051,- ,MI0000580 ,-
mm_br_e15_8236 ,18,chr8 ,110075188,110075209,+ ,MI0000165 ,+
mm_br_e15_8248 ,18,chr2 ,180628788,180628809,+ ,MI0000150 ,+
mm_br_e15_8249 ,18,chr2 ,180628788,180628809,+ ,MI0000150 ,+
mm_br_e15_8250 ,18,chr2 ,180628788,180628809,+ ,MI0000150 ,+
mm_br_e15_8264 ,18,chr4 ,101019562,101019583,- ,MI0000148 ,-
mm_br_e15_8265 ,18,chr4 ,120445264,120445285,- ,MI0000259 ,-
mm_br_e15_8289 ,18,chr12 ,110856515,110856536,+ ,MI0001165 ,+
mm_br_e15_8294 ,18,chr13 ,48631446,48631467,- ,MI0000405 ,-
mm_br_e15_8295 ,18,chr2 ,174092559,174092580,- ,MI0000394 ,-
mm_br_e15_8304 ,18,chr12 ,110831064,110831085,+ ,MI0000154 ,+
mm_br_e15_8333 ,18,chr5 ,138606560,138606581,- ,MI0000689 ,-
mm_br_e15_8334 ,18,chr5 ,138606560,138606581,- ,MI0000689 ,-
mm_br_e15_8335 ,18,chr2 ,84581273,84581294,- ,MI0000156 ,-
mm_br_e15_8344 ,18,chr17 ,17967158,17967179,+ ,MI0000147 ,+
mm_br_e15_8345 ,18,chr17 ,17967158,17967179,+ ,MI0000147 ,+
mm_br_e15_8346 ,18,chr17 ,17967158,17967179,+ ,MI0000147 ,+
mm_br_e15_8347 ,18,chr9 ,108470656,108470677,+ ,MI0000233 ,+
mm_br_e15_8353 ,18,chr12 ,110972028,110972049,+ ,MI0000799 ,+
mm_br_e15_8355 ,18,chr13 ,83878463,83878484,+ ,MI0000157 ,+
mm_br_e15_8356 ,18,chr12 ,110971993,110972014,+ ,MI0000799 ,+
mm_br_e15_8369 ,18,chr8 ,96848212,96848233,+ ,MI0000164 ,+
mm_br_e15_8391 ,18,chr13 ,48631447,48631468,- ,MI0000405 ,-
mm_br_e15_8398 ,18,chr1 ,139863085,139863106,+ ,MI0000697 ,+
mm_br_e15_8399 ,18,chr8 ,86702784,86702805,- ,MI0000724 ,-
mm_br_e15_8402 ,18,chr1 ,164148014,164148035,+ ,MI0000713 ,+
mm_br_e15_8403 ,18,chr12 ,110981676,110981697,+ ,MI0003535 ,+
mm_br_e15_8408 ,18,chr9 ,41339520,41339541,+ ,MI0000692 ,+
mm_br_e15_8410 ,18,chr1 ,139863227,139863248,+ ,MI0000723 ,+
mm_br_e15_8411 ,18,chr1 ,139863227,139863248,+ ,MI0000723 ,+
mm_br_e15_8414 ,18,chr12 ,110957005,110957026,+ ,MI0004639 ,+
mm_br_e15_8416 ,17,chr1 ,74947235,74947256,- ,MI0000792 ,-
mm_br_e15_8423 ,17,chr9 ,118940929,118940950,+ ,MI0000573 ,+
mm_br_e15_8424 ,17,chr9 ,118940929,118940950,+ ,MI0000573 ,+
mm_br_e15_8425 ,17,chr4 ,120445265,120445286,- ,MI0000259 ,-
mm_br_e15_8426 ,17,chr4 ,120445265,120445286,- ,MI0000259 ,-
mm_br_e15_8428 ,17,chr1 ,23298553,23298574,+ ,MI0000548 ,+
mm_br_e15_8432 ,17,chr17 ,56382440,56382461,+ ,MI0000730 ,+
mm_br_e15_8433 ,17,chr17 ,56382440,56382461,+ ,MI0000730 ,+
mm_br_e15_8436 ,17,chr7 ,86033181,86033202,+ ,MI0000729 ,+
mm_br_e15_8445 ,17,chr10 ,122422754,122422775,- ,MI0000138 ,-
mm_br_e15_8446 ,17,chr10 ,122422754,122422775,- ,MI0000138 ,-
mm_br_e15_8447 ,17,chr9 ,106081177,106081198,+ ,MI0000137 ,+
mm_br_e15_8448 ,17,chr9 ,106081177,106081198,+ ,MI0000137 ,+
mm_br_e15_8449 ,17,chr9 ,106081177,106081198,+ ,MI0000137 ,+
mm_br_e15_8468 ,17,chr15 ,85537755,85537776,+ ,MI0000558 ,+
mm_br_e15_8469 ,17,chr15 ,85537755,85537776,+ ,MI0000558 ,+
mm_br_e15_8470 ,17,chr15 ,85537755,85537776,+ ,MI0000558 ,+
mm_br_e15_8471 ,17,chr15 ,85537755,85537776,+ ,MI0000558 ,+
mm_br_e15_8472 ,17,chr15 ,85537755,85537776,+ ,MI0000558 ,+
mm_br_e15_8473 ,17,chr15 ,85537755,85537776,+ ,MI0000558 ,+
mm_br_e15_8474 ,17,chr15 ,85537755,85537776,+ ,MI0000558 ,+
mm_br_e15_8475 ,17,chr15 ,85537755,85537776,+ ,MI0000558 ,+
mm_br_e15_8476 ,17,chr15 ,85537755,85537776,+ ,MI0000558 ,+
mm_br_e15_8477 ,17,chr15 ,85537755,85537776,+ ,MI0000558 ,+
mm_br_e15_8478 ,17,chr15 ,85537755,85537776,+ ,MI0000558 ,+
mm_br_e15_8479 ,17,chr15 ,85537755,85537776,+ ,MI0000558 ,+
mm_br_e15_8485 ,17,chr16 ,77599917,77599938,+ ,MI0000559 ,+
mm_br_e15_8486 ,17,chr16 ,77599917,77599938,+ ,MI0000559 ,+
mm_br_e15_8487 ,17,chr16 ,77599917,77599938,+ ,MI0000559 ,+
mm_br_e15_8488 ,17,chr16 ,77599917,77599938,+ ,MI0000559 ,+
mm_br_e15_8489 ,17,chr16 ,77599917,77599938,+ ,MI0000559 ,+
mm_br_e15_8490 ,17,chr16 ,77599917,77599938,+ ,MI0000559 ,+
mm_br_e15_8491 ,17,chr16 ,77599917,77599938,+ ,MI0000559 ,+
mm_br_e15_8492 ,17,chr16 ,77599917,77599938,+ ,MI0000559 ,+
mm_br_e15_8493 ,17,chr16 ,77599917,77599938,+ ,MI0000559 ,+
mm_br_e15_8494 ,17,chr16 ,77599917,77599938,+ ,MI0000559 ,+
mm_br_e15_8495 ,17,chr16 ,77599917,77599938,+ ,MI0000559 ,+
mm_br_e15_8496 ,17,chr16 ,77599917,77599938,+ ,MI0000559 ,+
mm_br_e15_8497 ,17,chr16 ,77599917,77599938,+ ,MI0000559 ,+
mm_br_e15_8498 ,17,chr16 ,77599917,77599938,+ ,MI0000559 ,+
mm_br_e15_8502 ,17,chr9 ,41344815,41344836,+ ,MI0000557 ,+
mm_br_e15_8503 ,17,chr9 ,41344815,41344836,+ ,MI0000557 ,+
mm_br_e15_8504 ,17,chr9 ,41344815,41344836,+ ,MI0000557 ,+
mm_br_e15_8505 ,17,chr9 ,41344815,41344836,+ ,MI0000557 ,+
mm_br_e15_8506 ,17,chr9 ,41344815,41344836,+ ,MI0000557 ,+
mm_br_e15_8510 ,17,chrX ,148346896,148346917,+ ,MI0000563 ,+
mm_br_e15_8511 ,17,chrX ,148346896,148346917,+ ,MI0000563 ,+
mm_br_e15_8512 ,17,chrX ,148346896,148346917,+ ,MI0000563 ,+
mm_br_e15_8513 ,17,chrX ,148346896,148346917,+ ,MI0000563 ,+
mm_br_e15_8514 ,17,chrX ,148346896,148346917,+ ,MI0000563 ,+
mm_br_e15_8515 ,17,chrX ,148346896,148346917,+ ,MI0000563 ,+
mm_br_e15_8516 ,17,chrX ,148346896,148346917,+ ,MI0000563 ,+
mm_br_e15_8517 ,17,chrX ,148346896,148346917,+ ,MI0000563 ,+
mm_br_e15_8518 ,17,chrX ,148346896,148346917,+ ,MI0000563 ,+
mm_br_e15_8526 ,17,chr17 ,17967330,17967351,+ ,MI0000561 ,+
mm_br_e15_8527 ,17,chr17 ,17967330,17967351,+ ,MI0000561 ,+
mm_br_e15_8528 ,17,chr17 ,17967330,17967351,+ ,MI0000561 ,+
mm_br_e15_8529 ,17,chr17 ,17967330,17967351,+ ,MI0000561 ,+
mm_br_e15_8530 ,17,chr17 ,17967330,17967351,+ ,MI0000561 ,+
mm_br_e15_8531 ,17,chr17 ,17967330,17967351,+ ,MI0000561 ,+
mm_br_e15_8532 ,17,chr17 ,17967330,17967351,+ ,MI0000561 ,+
mm_br_e15_8533 ,17,chr17 ,17967330,17967351,+ ,MI0000561 ,+
mm_br_e15_8534 ,17,chr17 ,17967330,17967351,+ ,MI0000561 ,+
mm_br_e15_8537 ,17,chr19 ,46417280,46417301,+ ,MI0004665 ,+
mm_br_e15_8556 ,17,chr13 ,83878426,83878447,+ ,MI0000157 ,+
mm_br_e15_8557 ,17,chr13 ,83878426,83878447,+ ,MI0000157 ,+
mm_br_e15_8558 ,17,chr3 ,88019535,88019556,+ ,MI0000720 ,+
mm_br_e15_8559 ,17,chr3 ,88019535,88019556,+ ,MI0000720 ,+
mm_br_e15_8560 ,17,chr3 ,88019535,88019556,+ ,MI0000720 ,+
mm_br_e15_8561 ,17,chr3 ,88019535,88019556,+ ,MI0000720 ,+
mm_br_e15_8610 ,17,chr12 ,110831098,110831119,+ ,MI0000154 ,+
mm_br_e15_8611 ,17,chr12 ,110831098,110831119,+ ,MI0000154 ,+
mm_br_e15_8617 ,17,chr17 ,17967781,17967802,+ ,MI0000151 ,+
mm_br_e15_8621 ,17,chr11 ,119876095,119876116,- ,MI0000619 ,-
mm_br_e15_8623 ,17,chr15 ,103115616,103115637,+ ,MI0000617 ,+
mm_br_e15_8625 ,17,chr9 ,112021147,112021168,- ,MI0000726 ,-
mm_br_e15_8626 ,17,chr14 ,115443698,115443719,+ ,MI0000719 ,+
mm_br_e15_8629 ,17,chr11 ,86397622,86397643,- ,MI0000569 ,-
mm_br_e15_8669 ,17,chr2 ,174093055,174093076,- ,MI0000398 ,-
mm_br_e15_8670 ,17,chr2 ,174093055,174093076,- ,MI0000398 ,-
mm_br_e15_8671 ,17,chr12 ,110856515,110856536,+ ,MI0001165 ,+
mm_br_e15_8679 ,17,chrX ,148346897,148346918,+ ,MI0000563 ,+
mm_br_e15_8685 ,17,chr12 ,110971991,110972012,+ ,MI0000799 ,+
mm_br_e15_8686 ,17,chr15 ,103115579,103115600,+ ,MI0000617 ,+
mm_br_e15_8689 ,17,chr7 ,86650166,86650187,+ ,MI0000721 ,+
mm_br_e15_8690 ,17,chr7 ,86650166,86650187,+ ,MI0000721 ,+
mm_br_e15_8692 ,17,chr1 ,23279154,23279175,+ ,MI0000144 ,+
mm_br_e15_8694 ,17,chr4 ,120442151,120442172,- ,MI0000547 ,-
mm_br_e15_8710 ,17,chr9 ,41390024,41390045,+ ,MI0000725 ,+
mm_br_e15_8723 ,17,chr12 ,110973159,110973180,+ ,MI0003492 ,+
mm_br_e15_8733 ,17,chr17 ,17967158,17967179,+ ,MI0000147 ,+
mm_br_e15_8734 ,17,chr17 ,17967158,17967179,+ ,MI0000147 ,+
mm_br_e15_8735 ,17,chr17 ,17967158,17967179,+ ,MI0000147 ,+
mm_br_e15_8737 ,17,chr9 ,108470656,108470677,+ ,MI0000233 ,+
mm_br_e15_8742 ,17,chr12 ,110962574,110962595,+ ,MI0000400 ,+
mm_br_e15_8744 ,17,chr3 ,88019574,88019595,+ ,MI0000720 ,+
mm_br_e15_8750 ,17,chr3 ,89031089,89031110,- ,MI0005521 ,-
mm_br_e15_8752 ,17,chr9 ,50911182,50911203,- ,MI0000403 ,-
mm_br_e15_8753 ,17,chr9 ,50911182,50911203,- ,MI0000403 ,-
mm_br_e15_8757 ,17,chrX ,18723434,18723455,- ,MI0000709 ,-
mm_br_e15_8758 ,17,chrX ,18724028,18724049,- ,MI0000710 ,-
mm_br_e15_8767 ,17,chr2 ,131113839,131113860,+ ,MI0000588 ,+
mm_br_e15_8768 ,17,chr2 ,131113839,131113860,+ ,MI0000588 ,+
mm_br_e15_8769 ,17,chr2 ,131113839,131113860,+ ,MI0000588 ,+
mm_br_e15_8770 ,17,chr2 ,131113839,131113860,+ ,MI0000588 ,+
mm_br_e15_8771 ,17,chr2 ,131113839,131113860,+ ,MI0000588 ,+
mm_br_e15_8772 ,17,chr2 ,131113839,131113860,+ ,MI0000588 ,+
mm_br_e15_8788 ,17,chr12 ,110951713,110951734,+ ,MI0000605 ,+
mm_br_e15_8791 ,17,chr2 ,29701165,29701186,- ,MI0000741 ,-
mm_br_e15_8805 ,17,chr12 ,110972027,110972048,+ ,MI0000799 ,+
mm_br_e15_8812 ,17,chr12 ,110980632,110980653,+ ,MI0003521 ,+
mm_br_e15_8813 ,17,chr7 ,149840873,149840894,- ,MI0003484 ,-
mm_br_e15_8817 ,17,chr16 ,77599185,77599206,+ ,MI0000146 ,+
mm_br_e15_8818 ,17,chr16 ,77599185,77599206,+ ,MI0000146 ,+
mm_br_e15_8819 ,17,chr16 ,77599185,77599206,+ ,MI0000146 ,+
mm_br_e15_8820 ,17,chr16 ,77599185,77599206,+ ,MI0000146 ,+
mm_br_e15_8825 ,17,chr1 ,139863045,139863066,+ ,MI0000697 ,+
mm_br_e15_8826 ,17,chr8 ,86702823,86702844,- ,MI0000724 ,-
mm_br_e15_8827 ,17,chr12 ,110951751,110951772,+ ,MI0000605 ,+
mm_br_e15_8828 ,17,chr3 ,157207250,157207271,+ ,MI0000228 ,+
mm_br_e15_8845 ,16,chr1 ,178702473,178702494,- ,MI0000640 ,-
mm_br_e15_8853 ,16,chr1 ,23279113,23279134,+ ,MI0000144 ,+
mm_br_e15_8854 ,16,chr1 ,23298553,23298574,+ ,MI0000548 ,+
mm_br_e15_8856 ,16,chr15 ,68172819,68172840,- ,MI0000549 ,-
mm_br_e15_8857 ,16,chr15 ,68172819,68172840,- ,MI0000549 ,-
mm_br_e15_8860 ,16,chr17 ,56382440,56382461,+ ,MI0000730 ,+
mm_br_e15_8861 ,16,chr2 ,29701208,29701229,- ,MI0000741 ,-
mm_br_e15_8870 ,16,chr10 ,122422754,122422775,- ,MI0000138 ,-
mm_br_e15_8871 ,16,chr9 ,106081177,106081198,+ ,MI0000137 ,+
mm_br_e15_8879 ,16,chr15 ,85537755,85537776,+ ,MI0000558 ,+
mm_br_e15_8880 ,16,chr15 ,85537755,85537776,+ ,MI0000558 ,+
mm_br_e15_8881 ,16,chr15 ,85537755,85537776,+ ,MI0000558 ,+
mm_br_e15_8882 ,16,chr15 ,85537755,85537776,+ ,MI0000558 ,+
mm_br_e15_8883 ,16,chr15 ,85537755,85537776,+ ,MI0000558 ,+
mm_br_e15_8884 ,16,chr15 ,85537755,85537776,+ ,MI0000558 ,+
mm_br_e15_8885 ,16,chr15 ,85537755,85537776,+ ,MI0000558 ,+
mm_br_e15_8886 ,16,chr15 ,85537755,85537776,+ ,MI0000558 ,+
mm_br_e15_8887 ,16,chr15 ,85537755,85537776,+ ,MI0000558 ,+
mm_br_e15_8888 ,16,chr15 ,85537755,85537776,+ ,MI0000558 ,+
mm_br_e15_8889 ,16,chr15 ,85537755,85537776,+ ,MI0000558 ,+
mm_br_e15_8890 ,16,chr15 ,85537755,85537776,+ ,MI0000558 ,+
mm_br_e15_8891 ,16,chr15 ,85537755,85537776,+ ,MI0000558 ,+
mm_br_e15_8897 ,16,chr16 ,77599917,77599938,+ ,MI0000559 ,+
mm_br_e15_8898 ,16,chr16 ,77599917,77599938,+ ,MI0000559 ,+
mm_br_e15_8899 ,16,chr16 ,77599917,77599938,+ ,MI0000559 ,+
mm_br_e15_8900 ,16,chr16 ,77599917,77599938,+ ,MI0000559 ,+
mm_br_e15_8901 ,16,chr16 ,77599917,77599938,+ ,MI0000559 ,+
mm_br_e15_8902 ,16,chr16 ,77599917,77599938,+ ,MI0000559 ,+
mm_br_e15_8903 ,16,chr16 ,77599917,77599938,+ ,MI0000559 ,+
mm_br_e15_8904 ,16,chr16 ,77599917,77599938,+ ,MI0000559 ,+
mm_br_e15_8905 ,16,chr16 ,77599917,77599938,+ ,MI0000559 ,+
mm_br_e15_8906 ,16,chr16 ,77599917,77599938,+ ,MI0000559 ,+
mm_br_e15_8907 ,16,chr16 ,77599917,77599938,+ ,MI0000559 ,+
mm_br_e15_8908 ,16,chr16 ,77599917,77599938,+ ,MI0000559 ,+
mm_br_e15_8909 ,16,chr16 ,77599917,77599938,+ ,MI0000559 ,+
mm_br_e15_8910 ,16,chr16 ,77599917,77599938,+ ,MI0000559 ,+
mm_br_e15_8911 ,16,chr16 ,77599917,77599938,+ ,MI0000559 ,+
mm_br_e15_8912 ,16,chr16 ,77599917,77599938,+ ,MI0000559 ,+
mm_br_e15_8913 ,16,chr16 ,77599917,77599938,+ ,MI0000559 ,+
mm_br_e15_8914 ,16,chr16 ,77599917,77599938,+ ,MI0000559 ,+
mm_br_e15_8915 ,16,chr16 ,77599917,77599938,+ ,MI0000559 ,+
mm_br_e15_8916 ,16,chr16 ,77599917,77599938,+ ,MI0000559 ,+
mm_br_e15_8917 ,16,chr16 ,77599917,77599938,+ ,MI0000559 ,+
mm_br_e15_8918 ,16,chr16 ,77599917,77599938,+ ,MI0000559 ,+
mm_br_e15_8919 ,16,chr16 ,77599917,77599938,+ ,MI0000559 ,+
mm_br_e15_8920 ,16,chr16 ,77599917,77599938,+ ,MI0000559 ,+
mm_br_e15_8921 ,16,chr16 ,77599917,77599938,+ ,MI0000559 ,+
mm_br_e15_8925 ,16,chr9 ,41344815,41344836,+ ,MI0000557 ,+
mm_br_e15_8926 ,16,chr9 ,41344815,41344836,+ ,MI0000557 ,+
mm_br_e15_8927 ,16,chr9 ,41344815,41344836,+ ,MI0000557 ,+
mm_br_e15_8928 ,16,chr9 ,41344815,41344836,+ ,MI0000557 ,+
mm_br_e15_8929 ,16,chr9 ,41344815,41344836,+ ,MI0000557 ,+
mm_br_e15_8930 ,16,chr9 ,41344815,41344836,+ ,MI0000557 ,+
mm_br_e15_8931 ,16,chr9 ,41344815,41344836,+ ,MI0000557 ,+
mm_br_e15_8932 ,16,chr9 ,41344815,41344836,+ ,MI0000557 ,+
mm_br_e15_8933 ,16,chr9 ,41344815,41344836,+ ,MI0000557 ,+
mm_br_e15_8934 ,16,chr9 ,41344815,41344836,+ ,MI0000557 ,+
mm_br_e15_8940 ,16,chrX ,148346896,148346917,+ ,MI0000563 ,+
mm_br_e15_8941 ,16,chrX ,148346896,148346917,+ ,MI0000563 ,+
mm_br_e15_8942 ,16,chrX ,148346896,148346917,+ ,MI0000563 ,+
mm_br_e15_8943 ,16,chrX ,148346896,148346917,+ ,MI0000563 ,+
mm_br_e15_8944 ,16,chrX ,148346896,148346917,+ ,MI0000563 ,+
mm_br_e15_8947 ,16,chrX ,148347772,148347793,+ ,MI0000586 ,+
mm_br_e15_8950 ,16,chr17 ,17967330,17967351,+ ,MI0000561 ,+
mm_br_e15_8951 ,16,chr17 ,17967330,17967351,+ ,MI0000561 ,+
mm_br_e15_8952 ,16,chr17 ,17967330,17967351,+ ,MI0000561 ,+
mm_br_e15_8953 ,16,chr17 ,17967330,17967351,+ ,MI0000561 ,+
mm_br_e15_8960 ,16,chr19 ,46417280,46417301,+ ,MI0004665 ,+
mm_br_e15_8978 ,16,chr13 ,83878426,83878447,+ ,MI0000157 ,+
mm_br_e15_8979 ,16,chr13 ,83878426,83878447,+ ,MI0000157 ,+
mm_br_e15_8980 ,16,chr13 ,83878426,83878447,+ ,MI0000157 ,+
mm_br_e15_8981 ,16,chr13 ,83878426,83878447,+ ,MI0000157 ,+
mm_br_e15_9033 ,16,chr12 ,110831098,110831119,+ ,MI0000154 ,+
mm_br_e15_9034 ,16,chr12 ,110831098,110831119,+ ,MI0000154 ,+
mm_br_e15_9049 ,16,chr6 ,30691314,30691335,+ ,MI0000817 ,+
mm_br_e15_9055 ,16,chrX ,50407205,50407226,- ,MI0003538 ,-
mm_br_e15_9062 ,16,chr1 ,164148013,164148034,+ ,MI0000713 ,+
mm_br_e15_9064 ,16,chr4 ,101019561,101019582,- ,MI0000148 ,-
mm_br_e15_9071 ,16,chr4 ,155429020,155429041,- ,MI0000554 ,-
mm_br_e15_9085 ,16,chr19 ,29209828,29209849,+ ,MI0000649 ,+
mm_br_e15_9086 ,16,chr4 ,101019562,101019583,- ,MI0000148 ,-
mm_br_e15_9088 ,16,chr9 ,112021184,112021205,- ,MI0000726 ,-
mm_br_e15_9118 ,16,chr2 ,174093055,174093076,- ,MI0000398 ,-
mm_br_e15_9119 ,16,chr2 ,174093055,174093076,- ,MI0000398 ,-
mm_br_e15_9120 ,16,chr2 ,174093055,174093076,- ,MI0000398 ,-
mm_br_e15_9129 ,16,chr12 ,110950767,110950788,+ ,MI0000592 ,+
mm_br_e15_9138 ,16,chr12 ,110971991,110972012,+ ,MI0000799 ,+
mm_br_e15_9142 ,16,chr1 ,23298593,23298614,+ ,MI0000548 ,+
mm_br_e15_9180 ,16,chr17 ,17967158,17967179,+ ,MI0000147 ,+
mm_br_e15_9182 ,16,chr12 ,110950768,110950789,+ ,MI0000592 ,+
mm_br_e15_9184 ,16,chr9 ,108470656,108470677,+ ,MI0000233 ,+
mm_br_e15_9185 ,16,chr5 ,138606803,138606824,- ,MI0000581 ,-
mm_br_e15_9196 ,16,chr12 ,110829991,110830012,+ ,MI0001525 ,+
mm_br_e15_9197 ,16,chr12 ,110829991,110830012,+ ,MI0001525 ,+
mm_br_e15_9201 ,16,chr9 ,106056509,106056530,+ ,MI0000161 ,+
mm_br_e15_9207 ,16,chr12 ,110980633,110980654,+ ,MI0003521 ,+
mm_br_e15_9209 ,16,chr8 ,96848212,96848233,+ ,MI0000164 ,+
mm_br_e15_9210 ,16,chr11 ,76891589,76891610,- ,MI0004637 ,-
mm_br_e15_9211 ,16,chrX ,18723434,18723455,- ,MI0000709 ,-
mm_br_e15_9220 ,16,chr2 ,131113839,131113860,+ ,MI0000588 ,+
mm_br_e15_9221 ,16,chr2 ,131113839,131113860,+ ,MI0000588 ,+
mm_br_e15_9222 ,16,chr2 ,131113839,131113860,+ ,MI0000588 ,+
mm_br_e15_9242 ,16,chr12 ,110951713,110951734,+ ,MI0000605 ,+
mm_br_e15_9244 ,16,chr13 ,48631447,48631468,- ,MI0000405 ,-
mm_br_e15_9245 ,16,chr13 ,48631447,48631468,- ,MI0000405 ,-
mm_br_e15_9249 ,16,chr12 ,110833541,110833562,+ ,MI0000162 ,+
mm_br_e15_9256 ,16,chr8 ,110075189,110075210,+ ,MI0000165 ,+
mm_br_e15_9275 ,16,chr16 ,77599185,77599206,+ ,MI0000146 ,+
mm_br_e15_9276 ,16,chr16 ,77599185,77599206,+ ,MI0000146 ,+
mm_br_e15_9277 ,16,chr16 ,77599185,77599206,+ ,MI0000146 ,+
mm_br_e15_9279 ,16,chr9 ,41339520,41339541,+ ,MI0000692 ,+
mm_br_e15_9281 ,16,chr8 ,86702785,86702806,- ,MI0000724 ,-
mm_br_e15_9286 ,16,chr8 ,86702659,86702680,- ,MI0005450 ,-
mm_br_e15_9287 ,16,chr8 ,86702659,86702680,- ,MI0005450 ,-
mm_br_e15_9288 ,16,chr8 ,86702659,86702680,- ,MI0005450 ,-
mm_br_e15_9291 ,16,chr1 ,139863227,139863248,+ ,MI0000723 ,+
mm_br_e15_9292 ,16,chr1 ,139863227,139863248,+ ,MI0000723 ,+
mm_br_e15_9293 ,16,chr1 ,139863227,139863248,+ ,MI0000723 ,+
mm_br_e15_9295 ,16,chr1 ,139863045,139863066,+ ,MI0000697 ,+
mm_br_e15_9296 ,16,chr1 ,139863045,139863066,+ ,MI0000697 ,+
mm_br_e15_9297 ,16,chr1 ,139863045,139863066,+ ,MI0000697 ,+
mm_br_e15_9298 ,16,chr8 ,86702823,86702844,- ,MI0000724 ,-
mm_br_e15_9299 ,16,chrX ,6819110,6819131,- ,MI0000763 ,-
mm_br_e15_9303 ,16,chr14 ,70843364,70843385,+ ,MI0000704 ,+
mm_br_e15_9308 ,15,chr7 ,86650167,86650188,+ ,MI0000721 ,+
mm_br_e15_9315 ,15,chr9 ,118940929,118940950,+ ,MI0000573 ,+
mm_br_e15_9320 ,15,chr4 ,120445265,120445286,- ,MI0000259 ,-
mm_br_e15_9322 ,15,chr1 ,23279113,23279134,+ ,MI0000144 ,+
mm_br_e15_9323 ,15,chr1 ,23279113,23279134,+ ,MI0000144 ,+
mm_br_e15_9324 ,15,chr1 ,23279113,23279134,+ ,MI0000144 ,+
mm_br_e15_9325 ,15,chr1 ,23298553,23298574,+ ,MI0000548 ,+
mm_br_e15_9328 ,15,chr7 ,86033181,86033202,+ ,MI0000729 ,+
mm_br_e15_9330 ,15,chr7 ,69022669,69022690,- ,MI0000630 ,-
mm_br_e15_9339 ,15,chr10 ,122422754,122422775,- ,MI0000138 ,-
mm_br_e15_9341 ,15,chr9 ,106081177,106081198,+ ,MI0000137 ,+
mm_br_e15_9342 ,15,chr9 ,106081177,106081198,+ ,MI0000137 ,+
mm_br_e15_9343 ,15,chr9 ,106081177,106081198,+ ,MI0000137 ,+
mm_br_e15_9353 ,15,chr15 ,85537755,85537776,+ ,MI0000558 ,+
mm_br_e15_9354 ,15,chr15 ,85537755,85537776,+ ,MI0000558 ,+
mm_br_e15_9355 ,15,chr15 ,85537755,85537776,+ ,MI0000558 ,+
mm_br_e15_9356 ,15,chr15 ,85537755,85537776,+ ,MI0000558 ,+
mm_br_e15_9357 ,15,chr15 ,85537755,85537776,+ ,MI0000558 ,+
mm_br_e15_9358 ,15,chr15 ,85537755,85537776,+ ,MI0000558 ,+
mm_br_e15_9359 ,15,chr15 ,85537755,85537776,+ ,MI0000558 ,+
mm_br_e15_9360 ,15,chr15 ,85537755,85537776,+ ,MI0000558 ,+
mm_br_e15_9361 ,15,chr15 ,85537755,85537776,+ ,MI0000558 ,+
mm_br_e15_9362 ,15,chr15 ,85537755,85537776,+ ,MI0000558 ,+
mm_br_e15_9363 ,15,chr15 ,85537755,85537776,+ ,MI0000558 ,+
mm_br_e15_9364 ,15,chr15 ,85537755,85537776,+ ,MI0000558 ,+
mm_br_e15_9370 ,15,chr16 ,77599917,77599938,+ ,MI0000559 ,+
mm_br_e15_9371 ,15,chr16 ,77599917,77599938,+ ,MI0000559 ,+
mm_br_e15_9372 ,15,chr16 ,77599917,77599938,+ ,MI0000559 ,+
mm_br_e15_9373 ,15,chr16 ,77599917,77599938,+ ,MI0000559 ,+
mm_br_e15_9374 ,15,chr16 ,77599917,77599938,+ ,MI0000559 ,+
mm_br_e15_9375 ,15,chr16 ,77599917,77599938,+ ,MI0000559 ,+
mm_br_e15_9376 ,15,chr16 ,77599917,77599938,+ ,MI0000559 ,+
mm_br_e15_9377 ,15,chr16 ,77599917,77599938,+ ,MI0000559 ,+
mm_br_e15_9378 ,15,chr16 ,77599917,77599938,+ ,MI0000559 ,+
mm_br_e15_9379 ,15,chr16 ,77599917,77599938,+ ,MI0000559 ,+
mm_br_e15_9380 ,15,chr16 ,77599917,77599938,+ ,MI0000559 ,+
mm_br_e15_9381 ,15,chr16 ,77599917,77599938,+ ,MI0000559 ,+
mm_br_e15_9382 ,15,chr16 ,77599917,77599938,+ ,MI0000559 ,+
mm_br_e15_9383 ,15,chr16 ,77599917,77599938,+ ,MI0000559 ,+
mm_br_e15_9384 ,15,chr16 ,77599917,77599938,+ ,MI0000559 ,+
mm_br_e15_9385 ,15,chr16 ,77599917,77599938,+ ,MI0000559 ,+
mm_br_e15_9390 ,15,chr9 ,41344815,41344836,+ ,MI0000557 ,+
mm_br_e15_9391 ,15,chr9 ,41344815,41344836,+ ,MI0000557 ,+
mm_br_e15_9392 ,15,chr9 ,41344815,41344836,+ ,MI0000557 ,+
mm_br_e15_9393 ,15,chr9 ,41344815,41344836,+ ,MI0000557 ,+
mm_br_e15_9394 ,15,chr9 ,41344815,41344836,+ ,MI0000557 ,+
mm_br_e15_9395 ,15,chr9 ,41344815,41344836,+ ,MI0000557 ,+
mm_br_e15_9398 ,15,chrX ,148346896,148346917,+ ,MI0000563 ,+
mm_br_e15_9399 ,15,chrX ,148346896,148346917,+ ,MI0000563 ,+
mm_br_e15_9400 ,15,chrX ,148346896,148346917,+ ,MI0000563 ,+
mm_br_e15_9401 ,15,chrX ,148346896,148346917,+ ,MI0000563 ,+
mm_br_e15_9409 ,15,chr17 ,17967330,17967351,+ ,MI0000561 ,+
mm_br_e15_9410 ,15,chr17 ,17967330,17967351,+ ,MI0000561 ,+
mm_br_e15_9411 ,15,chr17 ,17967330,17967351,+ ,MI0000561 ,+
mm_br_e15_9412 ,15,chr17 ,17967330,17967351,+ ,MI0000561 ,+
mm_br_e15_9413 ,15,chr17 ,17967330,17967351,+ ,MI0000561 ,+
mm_br_e15_9414 ,15,chr17 ,17967330,17967351,+ ,MI0000561 ,+
mm_br_e15_9415 ,15,chr17 ,17967330,17967351,+ ,MI0000561 ,+
mm_br_e15_9416 ,15,chr17 ,17967330,17967351,+ ,MI0000561 ,+
mm_br_e15_9417 ,15,chr17 ,17967330,17967351,+ ,MI0000561 ,+
mm_br_e15_9418 ,15,chr17 ,17967330,17967351,+ ,MI0000561 ,+
mm_br_e15_9419 ,15,chr17 ,17967330,17967351,+ ,MI0000561 ,+
mm_br_e15_9427 ,15,chr19 ,46417280,46417301,+ ,MI0004665 ,+
mm_br_e15_9439 ,15,chr3 ,88019535,88019556,+ ,MI0000720 ,+
mm_br_e15_9440 ,15,chr3 ,88019535,88019556,+ ,MI0000720 ,+
mm_br_e15_9441 ,15,chr3 ,88019535,88019556,+ ,MI0000720 ,+
mm_br_e15_9442 ,15,chr3 ,88019535,88019556,+ ,MI0000720 ,+
mm_br_e15_9443 ,15,chr3 ,88019535,88019556,+ ,MI0000720 ,+
mm_br_e15_9490 ,15,chr12 ,110831098,110831119,+ ,MI0000154 ,+
mm_br_e15_9491 ,15,chr12 ,110831098,110831119,+ ,MI0000154 ,+
mm_br_e15_9506 ,15,chr3 ,68813840,68813861,+ ,MI0000566 ,+
mm_br_e15_9516 ,15,chr2 ,180628788,180628809,+ ,MI0000150 ,+
mm_br_e15_9517 ,15,chr2 ,180628788,180628809,+ ,MI0000150 ,+
mm_br_e15_9525 ,15,chr12 ,113369138,113369159,+ ,MI0000246 ,+
mm_br_e15_9569 ,15,chr2 ,174093055,174093076,- ,MI0000398 ,-
mm_br_e15_9570 ,15,chr2 ,174093055,174093076,- ,MI0000398 ,-
mm_br_e15_9582 ,15,chr12 ,110950767,110950788,+ ,MI0000592 ,+
mm_br_e15_9586 ,15,chr15 ,85537756,85537777,+ ,MI0000558 ,+
mm_br_e15_9587 ,15,chr16 ,77599918,77599939,+ ,MI0000559 ,+
mm_br_e15_9592 ,15,chr12 ,110971991,110972012,+ ,MI0000799 ,+
mm_br_e15_9597 ,15,chr9 ,106081176,106081197,+ ,MI0000137 ,+
mm_br_e15_9614 ,15,chr12 ,110824028,110824049,+ ,MI0000615 ,+
mm_br_e15_9632 ,15,chr14 ,62250731,62250752,- ,MI0000565 ,-
mm_br_e15_9634 ,15,chr8 ,110075190,110075211,+ ,MI0000165 ,+
mm_br_e15_9636 ,15,chr5 ,138606560,138606581,- ,MI0000689 ,-
mm_br_e15_9639 ,15,chrX ,6825156,6825177,- ,MI0000230 ,-
mm_br_e15_9642 ,15,chr16 ,17124164,17124185,- ,MI0000408 ,-
mm_br_e15_9652 ,15,chr17 ,17967158,17967179,+ ,MI0000147 ,+
mm_br_e15_9653 ,15,chr17 ,17967158,17967179,+ ,MI0000147 ,+
mm_br_e15_9654 ,15,chr17 ,17967158,17967179,+ ,MI0000147 ,+
mm_br_e15_9657 ,15,chr5 ,138606803,138606824,- ,MI0000581 ,-
mm_br_e15_9658 ,15,chr7 ,19766875,19766896,+ ,MI0000607 ,+
mm_br_e15_9663 ,15,chr12 ,110829991,110830012,+ ,MI0001525 ,+
mm_br_e15_9668 ,15,chr12 ,110981382,110981403,+ ,MI0001160 ,+
mm_br_e15_9670 ,15,chr12 ,110824332,110824353,+ ,MI0003518 ,+
mm_br_e15_9685 ,15,chr2 ,131113839,131113860,+ ,MI0000588 ,+
mm_br_e15_9686 ,15,chr2 ,131113839,131113860,+ ,MI0000588 ,+
mm_br_e15_9687 ,15,chr2 ,131113839,131113860,+ ,MI0000588 ,+
mm_br_e15_9688 ,15,chr2 ,131113839,131113860,+ ,MI0000588 ,+
mm_br_e15_9689 ,15,chr2 ,131113839,131113860,+ ,MI0000588 ,+
mm_br_e15_9690 ,15,chr19 ,34895191,34895212,- ,MI0000684 ,-
mm_br_e15_9711 ,15,chr8 ,39315232,39315253,- ,MI0000800 ,-
mm_br_e15_9727 ,15,chrX ,18723474,18723495,- ,MI0000709 ,-
mm_br_e15_9737 ,15,chr1 ,164148014,164148035,+ ,MI0000713 ,+
mm_br_e15_9738 ,15,chr1 ,164148014,164148035,+ ,MI0000713 ,+
mm_br_e15_9741 ,15,chr12 ,110981974,110981995,+ ,MI0001161 ,+
mm_br_e15_9742 ,15,chr12 ,110981676,110981697,+ ,MI0003535 ,+
mm_br_e15_9746 ,15,chrX ,69507613,69507634,- ,MI0001734 ,-
mm_br_e15_9755 ,15,chr8 ,86702659,86702680,- ,MI0005450 ,-
mm_br_e15_9756 ,15,chr8 ,86702659,86702680,- ,MI0005450 ,-
mm_br_e15_9757 ,15,chr1 ,139863227,139863248,+ ,MI0000723 ,+
mm_br_e15_9760 ,15,chr1 ,139863045,139863066,+ ,MI0000697 ,+
mm_br_e15_9761 ,15,chr1 ,139863045,139863066,+ ,MI0000697 ,+
mm_br_e15_9763 ,15,chr8 ,86702823,86702844,- ,MI0000724 ,-
mm_br_e15_9770 ,14,chrX ,50401221,50401242,- ,MI0004705 ,-
mm_br_e15_9771 ,14,chr12 ,110832775,110832796,+ ,MI0001526 ,+
mm_br_e15_9789 ,14,chr4 ,120445265,120445286,- ,MI0000259 ,-
mm_br_e15_9793 ,14,chr1 ,23279113,23279134,+ ,MI0000144 ,+
mm_br_e15_9794 ,14,chr1 ,23298553,23298574,+ ,MI0000548 ,+
mm_br_e15_9795 ,14,chr15 ,68172819,68172840,- ,MI0000549 ,-
mm_br_e15_9796 ,14,chr17 ,56382440,56382461,+ ,MI0000730 ,+
mm_br_e15_9797 ,14,chr17 ,56382440,56382461,+ ,MI0000730 ,+
mm_br_e15_9799 ,14,chr7 ,86033181,86033202,+ ,MI0000729 ,+
mm_br_e15_9800 ,14,chrX ,101311568,101311589,- ,MI0004258 ,-
mm_br_e15_9801 ,14,chrX ,101311568,101311589,- ,MI0004258 ,-
mm_br_e15_9802 ,14,chrX ,101311568,101311589,- ,MI0004258 ,-
mm_br_e15_9810 ,14,chr10 ,122422754,122422775,- ,MI0000138 ,-
mm_br_e15_9811 ,14,chr10 ,122422754,122422775,- ,MI0000138 ,-
mm_br_e15_9812 ,14,chr9 ,106081177,106081198,+ ,MI0000137 ,+
mm_br_e15_9813 ,14,chr9 ,106081177,106081198,+ ,MI0000137 ,+
mm_br_e15_9814 ,14,chr9 ,106081177,106081198,+ ,MI0000137 ,+
mm_br_e15_9815 ,14,chr9 ,106081177,106081198,+ ,MI0000137 ,+
mm_br_e15_9831 ,14,chr15 ,85537755,85537776,+ ,MI0000558 ,+
mm_br_e15_9832 ,14,chr15 ,85537755,85537776,+ ,MI0000558 ,+
mm_br_e15_9833 ,14,chr15 ,85537755,85537776,+ ,MI0000558 ,+
mm_br_e15_9834 ,14,chr15 ,85537755,85537776,+ ,MI0000558 ,+
mm_br_e15_9835 ,14,chr15 ,85537755,85537776,+ ,MI0000558 ,+
mm_br_e15_9847 ,14,chr16 ,77599917,77599938,+ ,MI0000559 ,+
mm_br_e15_9848 ,14,chr16 ,77599917,77599938,+ ,MI0000559 ,+
mm_br_e15_9849 ,14,chr16 ,77599917,77599938,+ ,MI0000559 ,+
mm_br_e15_9850 ,14,chr16 ,77599917,77599938,+ ,MI0000559 ,+
mm_br_e15_9851 ,14,chr16 ,77599917,77599938,+ ,MI0000559 ,+
mm_br_e15_9852 ,14,chr16 ,77599917,77599938,+ ,MI0000559 ,+
mm_br_e15_9853 ,14,chr16 ,77599917,77599938,+ ,MI0000559 ,+
mm_br_e15_9854 ,14,chr16 ,77599917,77599938,+ ,MI0000559 ,+
mm_br_e15_9855 ,14,chr16 ,77599917,77599938,+ ,MI0000559 ,+
mm_br_e15_9856 ,14,chr16 ,77599917,77599938,+ ,MI0000559 ,+
mm_br_e15_9857 ,14,chr16 ,77599917,77599938,+ ,MI0000559 ,+
mm_br_e15_9858 ,14,chr16 ,77599917,77599938,+ ,MI0000559 ,+
mm_br_e15_9859 ,14,chr16 ,77599917,77599938,+ ,MI0000559 ,+
mm_br_e15_9860 ,14,chr16 ,77599917,77599938,+ ,MI0000559 ,+
mm_br_e15_9861 ,14,chr16 ,77599917,77599938,+ ,MI0000559 ,+
mm_br_e15_9862 ,14,chr16 ,77599917,77599938,+ ,MI0000559 ,+
mm_br_e15_9863 ,14,chr16 ,77599917,77599938,+ ,MI0000559 ,+
mm_br_e15_9864 ,14,chr16 ,77599917,77599938,+ ,MI0000559 ,+
mm_br_e15_9865 ,14,chr16 ,77599917,77599938,+ ,MI0000559 ,+
mm_br_e15_9867 ,14,chr9 ,41344815,41344836,+ ,MI0000557 ,+
mm_br_e15_9868 ,14,chr9 ,41344815,41344836,+ ,MI0000557 ,+
mm_br_e15_9869 ,14,chr9 ,41344815,41344836,+ ,MI0000557 ,+
mm_br_e15_9870 ,14,chr9 ,41344815,41344836,+ ,MI0000557 ,+
mm_br_e15_9871 ,14,chr9 ,41344815,41344836,+ ,MI0000557 ,+
mm_br_e15_9872 ,14,chr9 ,41344815,41344836,+ ,MI0000557 ,+
mm_br_e15_9873 ,14,chr9 ,41344815,41344836,+ ,MI0000557 ,+
mm_br_e15_9874 ,14,chr9 ,41344815,41344836,+ ,MI0000557 ,+
mm_br_e15_9875 ,14,chr9 ,41344815,41344836,+ ,MI0000557 ,+
mm_br_e15_9876 ,14,chr9 ,41344815,41344836,+ ,MI0000557 ,+
mm_br_e15_9877 ,14,chr9 ,41344815,41344836,+ ,MI0000557 ,+
mm_br_e15_9878 ,14,chr9 ,41344815,41344836,+ ,MI0000557 ,+
mm_br_e15_9879 ,14,chr9 ,41344815,41344836,+ ,MI0000557 ,+
mm_br_e15_9886 ,14,chrX ,148346896,148346917,+ ,MI0000563 ,+
mm_br_e15_9887 ,14,chrX ,148346896,148346917,+ ,MI0000563 ,+
mm_br_e15_9892 ,14,chrX ,148347772,148347793,+ ,MI0000586 ,+
mm_br_e15_9895 ,14,chr17 ,17967330,17967351,+ ,MI0000561 ,+
mm_br_e15_9896 ,14,chr17 ,17967330,17967351,+ ,MI0000561 ,+
mm_br_e15_9897 ,14,chr17 ,17967330,17967351,+ ,MI0000561 ,+
mm_br_e15_9898 ,14,chr17 ,17967330,17967351,+ ,MI0000561 ,+
mm_br_e15_9899 ,14,chr17 ,17967330,17967351,+ ,MI0000561 ,+
mm_br_e15_9900 ,14,chr17 ,17967330,17967351,+ ,MI0000561 ,+
mm_br_e15_9901 ,14,chr17 ,17967330,17967351,+ ,MI0000561 ,+
mm_br_e15_9902 ,14,chr17 ,17967330,17967351,+ ,MI0000561 ,+
mm_br_e15_9903 ,14,chr17 ,17967330,17967351,+ ,MI0000561 ,+
mm_br_e15_9904 ,14,chr17 ,17967330,17967351,+ ,MI0000561 ,+
mm_br_e15_9905 ,14,chr17 ,17967330,17967351,+ ,MI0000561 ,+
mm_br_e15_9906 ,14,chr17 ,17967330,17967351,+ ,MI0000561 ,+
mm_br_e15_9907 ,14,chr17 ,17967330,17967351,+ ,MI0000561 ,+
mm_br_e15_9908 ,14,chr17 ,17967330,17967351,+ ,MI0000561 ,+
mm_br_e15_9916 ,14,chr19 ,46417280,46417301,+ ,MI0004665 ,+
mm_br_e15_9935 ,14,chr7 ,86650165,86650186,+ ,MI0000721 ,+
mm_br_e15_9936 ,14,chr7 ,86650165,86650186,+ ,MI0000721 ,+
mm_br_e15_9937 ,14,chr7 ,86650165,86650186,+ ,MI0000721 ,+
mm_br_e15_9938 ,14,chr13 ,83878426,83878447,+ ,MI0000157 ,+
mm_br_e15_9939 ,14,chr13 ,83878426,83878447,+ ,MI0000157 ,+
mm_br_e15_9940 ,14,chr13 ,83878426,83878447,+ ,MI0000157 ,+
mm_br_e15_9941 ,14,chr13 ,83878426,83878447,+ ,MI0000157 ,+
mm_br_e15_9942 ,14,chr13 ,83878426,83878447,+ ,MI0000157 ,+
mm_br_e15_9943 ,14,chr13 ,83878426,83878447,+ ,MI0000157 ,+
mm_br_e15_10013 ,14,chr12 ,110831098,110831119,+ ,MI0000154 ,+
mm_br_e15_10014 ,14,chr12 ,110831098,110831119,+ ,MI0000154 ,+
mm_br_e15_10015 ,14,chr12 ,110831098,110831119,+ ,MI0000154 ,+
mm_br_e15_10016 ,14,chr12 ,110831098,110831119,+ ,MI0000154 ,+
mm_br_e15_10023 ,14,chr16 ,77646524,77646545,+ ,MI0000152 ,+
mm_br_e15_10024 ,14,chr16 ,77646524,77646545,+ ,MI0000152 ,+
mm_br_e15_10027 ,14,chr6 ,51219828,51219849,- ,MI0000550 ,-
mm_br_e15_10028 ,14,chr6 ,51219828,51219849,- ,MI0000550 ,-
mm_br_e15_10031 ,14,chr1 ,130098981,130099002,+ ,MI0000155 ,+
mm_br_e15_10032 ,14,chr1 ,130098981,130099002,+ ,MI0000155 ,+
mm_br_e15_10033 ,14,chr1 ,130098981,130099002,+ ,MI0000155 ,+
mm_br_e15_10040 ,14,chr4 ,56908144,56908165,- ,MI0000691 ,-
mm_br_e15_10051 ,14,chr19 ,29209829,29209850,+ ,MI0000649 ,+
mm_br_e15_10121 ,14,chr16 ,77599918,77599939,+ ,MI0000559 ,+
mm_br_e15_10126 ,14,chr12 ,110971991,110972012,+ ,MI0000799 ,+
mm_br_e15_10127 ,14,chr12 ,110971991,110972012,+ ,MI0000799 ,+
mm_br_e15_10128 ,14,chr12 ,110971991,110972012,+ ,MI0000799 ,+
mm_br_e15_10130 ,14,chr6 ,28972624,28972645,+ ,MI0000222 ,+
mm_br_e15_10133 ,14,chr13 ,83878427,83878448,+ ,MI0000157 ,+
mm_br_e15_10134 ,14,chr4 ,120445223,120445244,- ,MI0000259 ,-
mm_br_e15_10137 ,14,chr8 ,107832279,107832300,- ,MI0000603 ,-
mm_br_e15_10166 ,14,chr5 ,138606560,138606581,- ,MI0000689 ,-
mm_br_e15_10167 ,14,chr5 ,138606560,138606581,- ,MI0000689 ,-
mm_br_e15_10180 ,14,chr11 ,70048232,70048253,+ ,MI0004636 ,+
mm_br_e15_10189 ,14,chr17 ,17967158,17967179,+ ,MI0000147 ,+
mm_br_e15_10190 ,14,chr17 ,17967158,17967179,+ ,MI0000147 ,+
mm_br_e15_10197 ,14,chr14 ,115442906,115442927,+ ,MI0000687 ,+
mm_br_e15_10198 ,14,chr5 ,138606803,138606824,- ,MI0000581 ,-
mm_br_e15_10203 ,14,chr12 ,110829991,110830012,+ ,MI0001525 ,+
mm_br_e15_10204 ,14,chr12 ,110829991,110830012,+ ,MI0001525 ,+
mm_br_e15_10205 ,14,chr12 ,110829991,110830012,+ ,MI0001525 ,+
mm_br_e15_10206 ,14,chr9 ,106056509,106056530,+ ,MI0000161 ,+
mm_br_e15_10207 ,14,chr2 ,10430946,10430967,+ ,MI0004673 ,+
mm_br_e15_10223 ,14,chr11 ,76891589,76891610,- ,MI0004637 ,-
mm_br_e15_10224 ,14,chrX ,18723434,18723455,- ,MI0000709 ,-
mm_br_e15_10231 ,14,chr2 ,131113839,131113860,+ ,MI0000588 ,+
mm_br_e15_10232 ,14,chr2 ,131113839,131113860,+ ,MI0000588 ,+
mm_br_e15_10233 ,14,chr2 ,131113839,131113860,+ ,MI0000588 ,+
mm_br_e15_10234 ,14,chr19 ,34895191,34895212,- ,MI0000684 ,-
mm_br_e15_10235 ,14,chr19 ,34895191,34895212,- ,MI0000684 ,-
mm_br_e15_10236 ,14,chr19 ,34895191,34895212,- ,MI0000684 ,-
mm_br_e15_10266 ,14,chr13 ,48631447,48631468,- ,MI0000405 ,-
mm_br_e15_10267 ,14,chr13 ,48631447,48631468,- ,MI0000405 ,-
mm_br_e15_10270 ,14,chr16 ,17124202,17124223,- ,MI0000408 ,-
mm_br_e15_10277 ,14,chr12 ,110824578,110824599,+ ,MI0004171 ,+
mm_br_e15_10279 ,14,chr8 ,110075189,110075210,+ ,MI0000165 ,+
mm_br_e15_10280 ,14,chr8 ,110075189,110075210,+ ,MI0000165 ,+
mm_br_e15_10295 ,14,chr16 ,77599185,77599206,+ ,MI0000146 ,+
mm_br_e15_10298 ,14,chr8 ,86702659,86702680,- ,MI0005450 ,-
mm_br_e15_10299 ,14,chr8 ,86702659,86702680,- ,MI0005450 ,-
mm_br_e15_10302 ,14,chr1 ,139863227,139863248,+ ,MI0000723 ,+
mm_br_e15_10303 ,14,chr1 ,139863045,139863066,+ ,MI0000697 ,+
mm_br_e15_10306 ,14,chr14 ,70843365,70843386,+ ,MI0000704 ,+
mm_br_e15_10307 ,14,chr12 ,110955514,110955535,+ ,MI0003519 ,+
mm_br_e15_10308 ,14,chr12 ,110955514,110955535,+ ,MI0003519 ,+
mm_br_e15_10309 ,14,chr12 ,110955514,110955535,+ ,MI0003519 ,+
mm_br_e15_10310 ,14,chr12 ,110957005,110957026,+ ,MI0004639 ,+
mm_br_e15_10311 ,14,chr12 ,110957005,110957026,+ ,MI0004639 ,+
mm_br_e15_10312 ,14,chr14 ,70843364,70843385,+ ,MI0000704 ,+
mm_br_e15_10315 ,13,chr12 ,110818453,110818474,+ ,MI0005514 ,+
mm_br_e15_10317 ,13,chr16 ,77599916,77599937,+ ,MI0000559 ,+
mm_br_e15_10323 ,13,chr9 ,118940929,118940950,+ ,MI0000573 ,+
mm_br_e15_10328 ,13,chrX ,50402592,50402613,- ,MI0003522 ,-
mm_br_e15_10332 ,13,chr4 ,120445265,120445286,- ,MI0000259 ,-
mm_br_e15_10339 ,13,chr1 ,23279113,23279134,+ ,MI0000144 ,+
mm_br_e15_10340 ,13,chr1 ,23279113,23279134,+ ,MI0000144 ,+
mm_br_e15_10347 ,13,chr8 ,86732774,86732795,+ ,MI0000572 ,+
mm_br_e15_10350 ,13,chr17 ,56382440,56382461,+ ,MI0000730 ,+
mm_br_e15_10351 ,13,chr17 ,56382440,56382461,+ ,MI0000730 ,+
mm_br_e15_10356 ,13,chrX ,101311568,101311589,- ,MI0004258 ,-
mm_br_e15_10357 ,13,chrX ,101311568,101311589,- ,MI0004258 ,-
mm_br_e15_10358 ,13,chrX ,101311568,101311589,- ,MI0004258 ,-
mm_br_e15_10367 ,13,chr10 ,122422754,122422775,- ,MI0000138 ,-
mm_br_e15_10368 ,13,chr10 ,122422754,122422775,- ,MI0000138 ,-
mm_br_e15_10373 ,13,chr9 ,106081177,106081198,+ ,MI0000137 ,+
mm_br_e15_10374 ,13,chr9 ,106081177,106081198,+ ,MI0000137 ,+
mm_br_e15_10375 ,13,chr9 ,106081177,106081198,+ ,MI0000137 ,+
mm_br_e15_10376 ,13,chr9 ,106081177,106081198,+ ,MI0000137 ,+
mm_br_e15_10391 ,13,chr15 ,85537755,85537776,+ ,MI0000558 ,+
mm_br_e15_10392 ,13,chr15 ,85537755,85537776,+ ,MI0000558 ,+
mm_br_e15_10393 ,13,chr15 ,85537755,85537776,+ ,MI0000558 ,+
mm_br_e15_10394 ,13,chr15 ,85537755,85537776,+ ,MI0000558 ,+
mm_br_e15_10395 ,13,chr15 ,85537755,85537776,+ ,MI0000558 ,+
mm_br_e15_10396 ,13,chr15 ,85537755,85537776,+ ,MI0000558 ,+
mm_br_e15_10397 ,13,chr15 ,85537755,85537776,+ ,MI0000558 ,+
mm_br_e15_10398 ,13,chr15 ,85537755,85537776,+ ,MI0000558 ,+
mm_br_e15_10399 ,13,chr15 ,85537755,85537776,+ ,MI0000558 ,+
mm_br_e15_10400 ,13,chr15 ,85537755,85537776,+ ,MI0000558 ,+
mm_br_e15_10407 ,13,chr16 ,77599917,77599938,+ ,MI0000559 ,+
mm_br_e15_10408 ,13,chr16 ,77599917,77599938,+ ,MI0000559 ,+
mm_br_e15_10409 ,13,chr16 ,77599917,77599938,+ ,MI0000559 ,+
mm_br_e15_10410 ,13,chr16 ,77599917,77599938,+ ,MI0000559 ,+
mm_br_e15_10411 ,13,chr16 ,77599917,77599938,+ ,MI0000559 ,+
mm_br_e15_10412 ,13,chr16 ,77599917,77599938,+ ,MI0000559 ,+
mm_br_e15_10413 ,13,chr16 ,77599917,77599938,+ ,MI0000559 ,+
mm_br_e15_10414 ,13,chr16 ,77599917,77599938,+ ,MI0000559 ,+
mm_br_e15_10415 ,13,chr16 ,77599917,77599938,+ ,MI0000559 ,+
mm_br_e15_10416 ,13,chr16 ,77599917,77599938,+ ,MI0000559 ,+
mm_br_e15_10417 ,13,chr16 ,77599917,77599938,+ ,MI0000559 ,+
mm_br_e15_10418 ,13,chr16 ,77599917,77599938,+ ,MI0000559 ,+
mm_br_e15_10419 ,13,chr16 ,77599917,77599938,+ ,MI0000559 ,+
mm_br_e15_10420 ,13,chr16 ,77599917,77599938,+ ,MI0000559 ,+
mm_br_e15_10421 ,13,chr16 ,77599917,77599938,+ ,MI0000559 ,+
mm_br_e15_10422 ,13,chr16 ,77599917,77599938,+ ,MI0000559 ,+
mm_br_e15_10423 ,13,chr16 ,77599917,77599938,+ ,MI0000559 ,+
mm_br_e15_10424 ,13,chr16 ,77599917,77599938,+ ,MI0000559 ,+
mm_br_e15_10425 ,13,chr16 ,77599917,77599938,+ ,MI0000559 ,+
mm_br_e15_10430 ,13,chr9 ,41344815,41344836,+ ,MI0000557 ,+
mm_br_e15_10431 ,13,chr9 ,41344815,41344836,+ ,MI0000557 ,+
mm_br_e15_10432 ,13,chr9 ,41344815,41344836,+ ,MI0000557 ,+
mm_br_e15_10433 ,13,chr9 ,41344815,41344836,+ ,MI0000557 ,+
mm_br_e15_10434 ,13,chr9 ,41344815,41344836,+ ,MI0000557 ,+
mm_br_e15_10435 ,13,chr9 ,41344815,41344836,+ ,MI0000557 ,+
mm_br_e15_10436 ,13,chr9 ,41344815,41344836,+ ,MI0000557 ,+
mm_br_e15_10437 ,13,chr9 ,41344815,41344836,+ ,MI0000557 ,+
mm_br_e15_10438 ,13,chr9 ,41344815,41344836,+ ,MI0000557 ,+
mm_br_e15_10439 ,13,chr9 ,41344815,41344836,+ ,MI0000557 ,+
mm_br_e15_10446 ,13,chrX ,148346896,148346917,+ ,MI0000563 ,+
mm_br_e15_10447 ,13,chrX ,148346896,148346917,+ ,MI0000563 ,+
mm_br_e15_10448 ,13,chrX ,148346896,148346917,+ ,MI0000563 ,+
mm_br_e15_10449 ,13,chrX ,148346896,148346917,+ ,MI0000563 ,+
mm_br_e15_10450 ,13,chrX ,148346896,148346917,+ ,MI0000563 ,+
mm_br_e15_10451 ,13,chrX ,148346896,148346917,+ ,MI0000563 ,+
mm_br_e15_10452 ,13,chrX ,148346896,148346917,+ ,MI0000563 ,+
mm_br_e15_10453 ,13,chrX ,148346896,148346917,+ ,MI0000563 ,+
mm_br_e15_10459 ,13,chr17 ,17967330,17967351,+ ,MI0000561 ,+
mm_br_e15_10460 ,13,chr17 ,17967330,17967351,+ ,MI0000561 ,+
mm_br_e15_10461 ,13,chr17 ,17967330,17967351,+ ,MI0000561 ,+
mm_br_e15_10462 ,13,chr17 ,17967330,17967351,+ ,MI0000561 ,+
mm_br_e15_10463 ,13,chr17 ,17967330,17967351,+ ,MI0000561 ,+
mm_br_e15_10464 ,13,chr17 ,17967330,17967351,+ ,MI0000561 ,+
mm_br_e15_10465 ,13,chr17 ,17967330,17967351,+ ,MI0000561 ,+
mm_br_e15_10466 ,13,chr17 ,17967330,17967351,+ ,MI0000561 ,+
mm_br_e15_10467 ,13,chr17 ,17967330,17967351,+ ,MI0000561 ,+
mm_br_e15_10468 ,13,chr17 ,17967330,17967351,+ ,MI0000561 ,+
mm_br_e15_10469 ,13,chr17 ,17967330,17967351,+ ,MI0000561 ,+
mm_br_e15_10470 ,13,chr17 ,17967330,17967351,+ ,MI0000561 ,+
mm_br_e15_10471 ,13,chr17 ,17967330,17967351,+ ,MI0000561 ,+
mm_br_e15_10472 ,13,chr17 ,17967330,17967351,+ ,MI0000561 ,+
mm_br_e15_10473 ,13,chr17 ,17967330,17967351,+ ,MI0000561 ,+
mm_br_e15_10474 ,13,chr17 ,17967330,17967351,+ ,MI0000561 ,+
mm_br_e15_10475 ,13,chr17 ,17967330,17967351,+ ,MI0000561 ,+
mm_br_e15_10486 ,13,chr12 ,110978760,110978781,+ ,MI0000794 ,+
mm_br_e15_10505 ,13,chr13 ,83878426,83878447,+ ,MI0000157 ,+
mm_br_e15_10506 ,13,chr13 ,83878426,83878447,+ ,MI0000157 ,+
mm_br_e15_10507 ,13,chr13 ,83878426,83878447,+ ,MI0000157 ,+
mm_br_e15_10508 ,13,chr13 ,83878426,83878447,+ ,MI0000157 ,+
mm_br_e15_10509 ,13,chr13 ,83878426,83878447,+ ,MI0000157 ,+
mm_br_e15_10510 ,13,chr13 ,83878426,83878447,+ ,MI0000157 ,+
mm_br_e15_10577 ,13,chr12 ,110831098,110831119,+ ,MI0000154 ,+
mm_br_e15_10578 ,13,chr12 ,110831098,110831119,+ ,MI0000154 ,+
mm_br_e15_10579 ,13,chr12 ,110831098,110831119,+ ,MI0000154 ,+
mm_br_e15_10584 ,13,chrX ,50406494,50406515,- ,MI0000643 ,-
mm_br_e15_10585 ,13,chr17 ,17967781,17967802,+ ,MI0000151 ,+
mm_br_e15_10587 ,13,chr16 ,77646524,77646545,+ ,MI0000152 ,+
mm_br_e15_10589 ,13,chr6 ,51219828,51219849,- ,MI0000550 ,-
mm_br_e15_10595 ,13,chr1 ,130098981,130099002,+ ,MI0000155 ,+
mm_br_e15_10596 ,13,chr1 ,130098981,130099002,+ ,MI0000155 ,+
mm_br_e15_10597 ,13,chr1 ,130098981,130099002,+ ,MI0000155 ,+
mm_br_e15_10598 ,13,chr9 ,112021147,112021168,- ,MI0000726 ,-
mm_br_e15_10603 ,13,chr14 ,115443698,115443719,+ ,MI0000719 ,+
mm_br_e15_10604 ,13,chr1 ,134094680,134094701,+ ,MI0000646 ,+
mm_br_e15_10605 ,13,chr6 ,30119711,30119732,- ,MI0000225 ,-
mm_br_e15_10606 ,13,chr12 ,110962573,110962594,+ ,MI0000400 ,+
mm_br_e15_10607 ,13,chr12 ,110962573,110962594,+ ,MI0000400 ,+
mm_br_e15_10613 ,13,chr11 ,86397622,86397643,- ,MI0000569 ,-
mm_br_e15_10615 ,13,chr3 ,68813697,68813718,+ ,MI0000140 ,+
mm_br_e15_10620 ,13,chr2 ,74564131,74564152,+ ,MI0000221 ,+
mm_br_e15_10622 ,13,chr8 ,110075188,110075209,+ ,MI0000165 ,+
mm_br_e15_10623 ,13,chr8 ,110075188,110075209,+ ,MI0000165 ,+
mm_br_e15_10628 ,13,chr1 ,164148013,164148034,+ ,MI0000713 ,+
mm_br_e15_10635 ,13,chr14 ,65209546,65209567,+ ,MI0000716 ,+
mm_br_e15_10637 ,13,chr14 ,115443405,115443426,+ ,MI0000568 ,+
mm_br_e15_10640 ,13,chr3 ,88019575,88019596,+ ,MI0000720 ,+
mm_br_e15_10648 ,13,chr15 ,82028557,82028578,+ ,MI0000707 ,+
mm_br_e15_10669 ,13,chrX ,57647627,57647648,- ,MI0004706 ,-
mm_br_e15_10711 ,13,chr11 ,77886512,77886533,+ ,MI0000168 ,+
mm_br_e15_10725 ,13,chr2 ,117010887,117010908,+ ,MI0004611 ,+
mm_br_e15_10726 ,13,chr12 ,110950767,110950788,+ ,MI0000592 ,+
mm_br_e15_10735 ,13,chr16 ,77599918,77599939,+ ,MI0000559 ,+
mm_br_e15_10737 ,13,chrX ,148346897,148346918,+ ,MI0000563 ,+
mm_br_e15_10742 ,13,chr12 ,110971991,110972012,+ ,MI0000799 ,+
mm_br_e15_10743 ,13,chr3 ,88019536,88019557,+ ,MI0000720 ,+
mm_br_e15_10749 ,13,chr7 ,86650164,86650185,+ ,MI0000721 ,+
mm_br_e15_10756 ,13,chr1 ,130098980,130099001,+ ,MI0000155 ,+
mm_br_e15_10770 ,13,chr12 ,110824028,110824049,+ ,MI0000615 ,+
mm_br_e15_10771 ,13,chr12 ,110824028,110824049,+ ,MI0000615 ,+
mm_br_e15_10792 ,13,chr1 ,164147975,164147996,+ ,MI0000713 ,+
mm_br_e15_10801 ,13,chr5 ,138606560,138606581,- ,MI0000689 ,-
mm_br_e15_10803 ,13,chr2 ,84581273,84581294,- ,MI0000156 ,-
mm_br_e15_10821 ,13,chr17 ,17967158,17967179,+ ,MI0000147 ,+
mm_br_e15_10822 ,13,chr17 ,17967158,17967179,+ ,MI0000147 ,+
mm_br_e15_10823 ,13,chr17 ,17967158,17967179,+ ,MI0000147 ,+
mm_br_e15_10824 ,13,chr17 ,17967158,17967179,+ ,MI0000147 ,+
mm_br_e15_10825 ,13,chr17 ,17967158,17967179,+ ,MI0000147 ,+
mm_br_e15_10828 ,13,chr12 ,110824295,110824316,+ ,MI0003518 ,+
mm_br_e15_10829 ,13,chr9 ,108470656,108470677,+ ,MI0000233 ,+
mm_br_e15_10830 ,13,chr7 ,19766875,19766896,+ ,MI0000607 ,+
mm_br_e15_10833 ,13,chr10 ,91534849,91534870,- ,MI0000715 ,-
mm_br_e15_10837 ,13,chr12 ,110829991,110830012,+ ,MI0001525 ,+
mm_br_e15_10838 ,13,chr12 ,110829991,110830012,+ ,MI0001525 ,+
mm_br_e15_10839 ,13,chr12 ,110829991,110830012,+ ,MI0001525 ,+
mm_br_e15_10841 ,13,chrX ,100768270,100768291,- ,MI0005496 ,-
mm_br_e15_10842 ,13,chr2 ,10430946,10430967,+ ,MI0004673 ,+
mm_br_e15_10843 ,13,chr12 ,110948399,110948420,+ ,MI0001163 ,+
mm_br_e15_10844 ,13,chr11 ,75277236,75277257,+ ,MI0000570 ,+
mm_br_e15_10871 ,13,chr2 ,131113839,131113860,+ ,MI0000588 ,+
mm_br_e15_10872 ,13,chr2 ,131113839,131113860,+ ,MI0000588 ,+
mm_br_e15_10873 ,13,chr2 ,131113839,131113860,+ ,MI0000588 ,+
mm_br_e15_10874 ,13,chr2 ,131113839,131113860,+ ,MI0000588 ,+
mm_br_e15_10875 ,13,chr2 ,131113839,131113860,+ ,MI0000588 ,+
mm_br_e15_10876 ,13,chr2 ,131113839,131113860,+ ,MI0000588 ,+
mm_br_e15_10877 ,13,chr2 ,131113839,131113860,+ ,MI0000588 ,+
mm_br_e15_10878 ,13,chr2 ,131113839,131113860,+ ,MI0000588 ,+
mm_br_e15_10879 ,13,chr2 ,131113839,131113860,+ ,MI0000588 ,+
mm_br_e15_10880 ,13,chr2 ,131113839,131113860,+ ,MI0000588 ,+
mm_br_e15_10881 ,13,chr2 ,131113839,131113860,+ ,MI0000588 ,+
mm_br_e15_10882 ,13,chr19 ,34895191,34895212,- ,MI0000684 ,-
mm_br_e15_10883 ,13,chr19 ,34895191,34895212,- ,MI0000684 ,-
mm_br_e15_10920 ,13,chr13 ,48631447,48631468,- ,MI0000405 ,-
mm_br_e15_10921 ,13,chr13 ,48631447,48631468,- ,MI0000405 ,-
mm_br_e15_10922 ,13,chr13 ,48631447,48631468,- ,MI0000405 ,-
mm_br_e15_10923 ,13,chr13 ,48631447,48631468,- ,MI0000405 ,-
mm_br_e15_10924 ,13,chr13 ,48631447,48631468,- ,MI0000405 ,-
mm_br_e15_10925 ,13,chr13 ,48631447,48631468,- ,MI0000405 ,-
mm_br_e15_10929 ,13,chrX ,18723474,18723495,- ,MI0000709 ,-
mm_br_e15_10936 ,13,chr8 ,86702784,86702805,- ,MI0000724 ,-
mm_br_e15_10939 ,13,chr8 ,110075189,110075210,+ ,MI0000165 ,+
mm_br_e15_10940 ,13,chr8 ,110075189,110075210,+ ,MI0000165 ,+
mm_br_e15_10941 ,13,chr3 ,68813882,68813903,+ ,MI0000566 ,+
mm_br_e15_10942 ,13,chr1 ,139863046,139863067,+ ,MI0000697 ,+
mm_br_e15_10960 ,13,chr16 ,77599185,77599206,+ ,MI0000146 ,+
mm_br_e15_10961 ,13,chr16 ,77599185,77599206,+ ,MI0000146 ,+
mm_br_e15_10962 ,13,chr16 ,77599185,77599206,+ ,MI0000146 ,+
mm_br_e15_10963 ,13,chr16 ,77599185,77599206,+ ,MI0000146 ,+
mm_br_e15_10966 ,13,chr1 ,139863084,139863105,+ ,MI0000697 ,+
mm_br_e15_10968 ,13,chr8 ,86702659,86702680,- ,MI0005450 ,-
mm_br_e15_10969 ,13,chr8 ,86702659,86702680,- ,MI0005450 ,-
mm_br_e15_10970 ,13,chr8 ,86702659,86702680,- ,MI0005450 ,-
mm_br_e15_10971 ,13,chr8 ,86702659,86702680,- ,MI0005450 ,-
mm_br_e15_10973 ,13,chr1 ,139863227,139863248,+ ,MI0000723 ,+
mm_br_e15_10974 ,13,chr1 ,139863227,139863248,+ ,MI0000723 ,+
mm_br_e15_10975 ,13,chr1 ,139863227,139863248,+ ,MI0000723 ,+
mm_br_e15_10976 ,13,chr1 ,139863227,139863248,+ ,MI0000723 ,+
mm_br_e15_10980 ,13,chr12 ,110951751,110951772,+ ,MI0000605 ,+
mm_br_e15_10981 ,13,chr12 ,110957006,110957027,+ ,MI0004639 ,+
mm_br_e15_10982 ,13,chr11 ,77886688,77886709,+ ,MI0001730 ,+
mm_br_e15_10984 ,13,chrX ,50407445,50407466,- ,MI0000590 ,-
mm_br_e15_10992 ,12,chr12 ,110832775,110832796,+ ,MI0001526 ,+
mm_br_e15_10996 ,12,chr12 ,118489333,118489354,+ ,MI0000175 ,+
mm_br_e15_11008 ,12,chr19 ,22825100,22825121,+ ,MI0000247 ,+
mm_br_e15_11016 ,12,chr19 ,6264658,6264679,+ ,MI0000733 ,+
mm_br_e15_11017 ,12,chr4 ,120445265,120445286,- ,MI0000259 ,-
mm_br_e15_11021 ,12,chr1 ,23279113,23279134,+ ,MI0000144 ,+
mm_br_e15_11023 ,12,chr15 ,68172819,68172840,- ,MI0000549 ,-
mm_br_e15_11024 ,12,chr15 ,68172819,68172840,- ,MI0000549 ,-
mm_br_e15_11032 ,12,chr18 ,65408520,65408541,+ ,MI0000256 ,+
mm_br_e15_11036 ,12,chr17 ,56382440,56382461,+ ,MI0000730 ,+
mm_br_e15_11048 ,12,chr10 ,122422754,122422775,- ,MI0000138 ,-
mm_br_e15_11049 ,12,chr10 ,122422754,122422775,- ,MI0000138 ,-
mm_br_e15_11050 ,12,chr10 ,122422754,122422775,- ,MI0000138 ,-
mm_br_e15_11051 ,12,chr10 ,122422754,122422775,- ,MI0000138 ,-
mm_br_e15_11054 ,12,chr9 ,106081177,106081198,+ ,MI0000137 ,+
mm_br_e15_11055 ,12,chr9 ,106081177,106081198,+ ,MI0000137 ,+
mm_br_e15_11056 ,12,chr9 ,106081177,106081198,+ ,MI0000137 ,+
mm_br_e15_11057 ,12,chr9 ,106081177,106081198,+ ,MI0000137 ,+
mm_br_e15_11075 ,12,chr15 ,85537755,85537776,+ ,MI0000558 ,+
mm_br_e15_11076 ,12,chr15 ,85537755,85537776,+ ,MI0000558 ,+
mm_br_e15_11077 ,12,chr15 ,85537755,85537776,+ ,MI0000558 ,+
mm_br_e15_11078 ,12,chr15 ,85537755,85537776,+ ,MI0000558 ,+
mm_br_e15_11079 ,12,chr15 ,85537755,85537776,+ ,MI0000558 ,+
mm_br_e15_11080 ,12,chr15 ,85537755,85537776,+ ,MI0000558 ,+
mm_br_e15_11081 ,12,chr15 ,85537755,85537776,+ ,MI0000558 ,+
mm_br_e15_11082 ,12,chr15 ,85537755,85537776,+ ,MI0000558 ,+
mm_br_e15_11083 ,12,chr15 ,85537755,85537776,+ ,MI0000558 ,+
mm_br_e15_11084 ,12,chr15 ,85537755,85537776,+ ,MI0000558 ,+
mm_br_e15_11085 ,12,chr15 ,85537755,85537776,+ ,MI0000558 ,+
mm_br_e15_11086 ,12,chr15 ,85537755,85537776,+ ,MI0000558 ,+
mm_br_e15_11087 ,12,chr15 ,85537755,85537776,+ ,MI0000558 ,+
mm_br_e15_11096 ,12,chr16 ,77599917,77599938,+ ,MI0000559 ,+
mm_br_e15_11097 ,12,chr16 ,77599917,77599938,+ ,MI0000559 ,+
mm_br_e15_11098 ,12,chr16 ,77599917,77599938,+ ,MI0000559 ,+
mm_br_e15_11099 ,12,chr16 ,77599917,77599938,+ ,MI0000559 ,+
mm_br_e15_11100 ,12,chr16 ,77599917,77599938,+ ,MI0000559 ,+
mm_br_e15_11101 ,12,chr16 ,77599917,77599938,+ ,MI0000559 ,+
mm_br_e15_11102 ,12,chr16 ,77599917,77599938,+ ,MI0000559 ,+
mm_br_e15_11103 ,12,chr16 ,77599917,77599938,+ ,MI0000559 ,+
mm_br_e15_11104 ,12,chr16 ,77599917,77599938,+ ,MI0000559 ,+
mm_br_e15_11105 ,12,chr16 ,77599917,77599938,+ ,MI0000559 ,+
mm_br_e15_11106 ,12,chr16 ,77599917,77599938,+ ,MI0000559 ,+
mm_br_e15_11107 ,12,chr16 ,77599917,77599938,+ ,MI0000559 ,+
mm_br_e15_11108 ,12,chr16 ,77599917,77599938,+ ,MI0000559 ,+
mm_br_e15_11109 ,12,chr16 ,77599917,77599938,+ ,MI0000559 ,+
mm_br_e15_11110 ,12,chr16 ,77599917,77599938,+ ,MI0000559 ,+
mm_br_e15_11111 ,12,chr16 ,77599917,77599938,+ ,MI0000559 ,+
mm_br_e15_11112 ,12,chr16 ,77599917,77599938,+ ,MI0000559 ,+
mm_br_e15_11113 ,12,chr16 ,77599917,77599938,+ ,MI0000559 ,+
mm_br_e15_11114 ,12,chr16 ,77599917,77599938,+ ,MI0000559 ,+
mm_br_e15_11115 ,12,chr16 ,77599917,77599938,+ ,MI0000559 ,+
mm_br_e15_11116 ,12,chr16 ,77599917,77599938,+ ,MI0000559 ,+
mm_br_e15_11117 ,12,chr16 ,77599917,77599938,+ ,MI0000559 ,+
mm_br_e15_11118 ,12,chr16 ,77599917,77599938,+ ,MI0000559 ,+
mm_br_e15_11119 ,12,chr16 ,77599917,77599938,+ ,MI0000559 ,+
mm_br_e15_11125 ,12,chr9 ,41344815,41344836,+ ,MI0000557 ,+
mm_br_e15_11126 ,12,chr9 ,41344815,41344836,+ ,MI0000557 ,+
mm_br_e15_11127 ,12,chr9 ,41344815,41344836,+ ,MI0000557 ,+
mm_br_e15_11128 ,12,chr9 ,41344815,41344836,+ ,MI0000557 ,+
mm_br_e15_11129 ,12,chr9 ,41344815,41344836,+ ,MI0000557 ,+
mm_br_e15_11130 ,12,chr9 ,41344815,41344836,+ ,MI0000557 ,+
mm_br_e15_11131 ,12,chr9 ,41344815,41344836,+ ,MI0000557 ,+
mm_br_e15_11132 ,12,chr9 ,41344815,41344836,+ ,MI0000557 ,+
mm_br_e15_11133 ,12,chr9 ,41344815,41344836,+ ,MI0000557 ,+
mm_br_e15_11139 ,12,chrX ,148346896,148346917,+ ,MI0000563 ,+
mm_br_e15_11140 ,12,chrX ,148346896,148346917,+ ,MI0000563 ,+
mm_br_e15_11141 ,12,chrX ,148346896,148346917,+ ,MI0000563 ,+
mm_br_e15_11142 ,12,chrX ,148346896,148346917,+ ,MI0000563 ,+
mm_br_e15_11143 ,12,chrX ,148346896,148346917,+ ,MI0000563 ,+
mm_br_e15_11144 ,12,chrX ,148346896,148346917,+ ,MI0000563 ,+
mm_br_e15_11147 ,12,chrX ,148347772,148347793,+ ,MI0000586 ,+
mm_br_e15_11156 ,12,chr17 ,17967330,17967351,+ ,MI0000561 ,+
mm_br_e15_11157 ,12,chr17 ,17967330,17967351,+ ,MI0000561 ,+
mm_br_e15_11158 ,12,chr17 ,17967330,17967351,+ ,MI0000561 ,+
mm_br_e15_11159 ,12,chr17 ,17967330,17967351,+ ,MI0000561 ,+
mm_br_e15_11160 ,12,chr17 ,17967330,17967351,+ ,MI0000561 ,+
mm_br_e15_11161 ,12,chr17 ,17967330,17967351,+ ,MI0000561 ,+
mm_br_e15_11162 ,12,chr17 ,17967330,17967351,+ ,MI0000561 ,+
mm_br_e15_11163 ,12,chr17 ,17967330,17967351,+ ,MI0000561 ,+
mm_br_e15_11164 ,12,chr17 ,17967330,17967351,+ ,MI0000561 ,+
mm_br_e15_11165 ,12,chr17 ,17967330,17967351,+ ,MI0000561 ,+
mm_br_e15_11166 ,12,chr17 ,17967330,17967351,+ ,MI0000561 ,+
mm_br_e15_11167 ,12,chr17 ,17967330,17967351,+ ,MI0000561 ,+
mm_br_e15_11168 ,12,chr17 ,17967330,17967351,+ ,MI0000561 ,+
mm_br_e15_11169 ,12,chr17 ,17967330,17967351,+ ,MI0000561 ,+
mm_br_e15_11197 ,12,chr7 ,86650165,86650186,+ ,MI0000721 ,+
mm_br_e15_11198 ,12,chr7 ,86650165,86650186,+ ,MI0000721 ,+
mm_br_e15_11199 ,12,chr7 ,86650165,86650186,+ ,MI0000721 ,+
mm_br_e15_11200 ,12,chr7 ,86650165,86650186,+ ,MI0000721 ,+
mm_br_e15_11201 ,12,chr7 ,86650165,86650186,+ ,MI0000721 ,+
mm_br_e15_11202 ,12,chr7 ,86650165,86650186,+ ,MI0000721 ,+
mm_br_e15_11203 ,12,chr7 ,86650165,86650186,+ ,MI0000721 ,+
mm_br_e15_11284 ,12,chr12 ,110831098,110831119,+ ,MI0000154 ,+
mm_br_e15_11290 ,12,chr17 ,17967781,17967802,+ ,MI0000151 ,+
mm_br_e15_11291 ,12,chr17 ,17967781,17967802,+ ,MI0000151 ,+
mm_br_e15_11292 ,12,chr17 ,17967781,17967802,+ ,MI0000151 ,+
mm_br_e15_11293 ,12,chr17 ,17967781,17967802,+ ,MI0000151 ,+
mm_br_e15_11296 ,12,chr16 ,77646524,77646545,+ ,MI0000152 ,+
mm_br_e15_11297 ,12,chr16 ,77646524,77646545,+ ,MI0000152 ,+
mm_br_e15_11298 ,12,chr12 ,118489295,118489316,+ ,MI0000175 ,+
mm_br_e15_11300 ,12,chr6 ,51219828,51219849,- ,MI0000550 ,-
mm_br_e15_11305 ,12,chr14 ,115443698,115443719,+ ,MI0000719 ,+
mm_br_e15_11306 ,12,chr14 ,115443698,115443719,+ ,MI0000719 ,+
mm_br_e15_11307 ,12,chr14 ,115443698,115443719,+ ,MI0000719 ,+
mm_br_e15_11315 ,12,chr11 ,86397622,86397643,- ,MI0000569 ,-
mm_br_e15_11316 ,12,chrX ,50407205,50407226,- ,MI0003538 ,-
mm_br_e15_11317 ,12,chr11 ,70048564,70048585,+ ,MI0000237 ,+
mm_br_e15_11318 ,12,chr1 ,196863285,196863306,+ ,MI0000712 ,+
mm_br_e15_11322 ,12,chr8 ,110075188,110075209,+ ,MI0000165 ,+
mm_br_e15_11335 ,12,chr14 ,65209546,65209567,+ ,MI0000716 ,+
mm_br_e15_11336 ,12,chr3 ,88019575,88019596,+ ,MI0000720 ,+
mm_br_e15_11341 ,12,chr16 ,77599915,77599936,+ ,MI0000559 ,+
mm_br_e15_11355 ,12,chr12 ,110973157,110973178,+ ,MI0003492 ,+
mm_br_e15_11367 ,12,chr4 ,101019562,101019583,- ,MI0000148 ,-
mm_br_e15_11368 ,12,chr4 ,101019562,101019583,- ,MI0000148 ,-
mm_br_e15_11425 ,12,chr2 ,174093055,174093076,- ,MI0000398 ,-
mm_br_e15_11426 ,12,chr2 ,174093055,174093076,- ,MI0000398 ,-
mm_br_e15_11427 ,12,chr2 ,174093055,174093076,- ,MI0000398 ,-
mm_br_e15_11432 ,12,chr4 ,36615588,36615609,- ,MI0005550 ,-
mm_br_e15_11434 ,12,chr7 ,19766874,19766895,+ ,MI0000607 ,+
mm_br_e15_11440 ,12,chr16 ,77599918,77599939,+ ,MI0000559 ,+
mm_br_e15_11443 ,12,chrX ,148346897,148346918,+ ,MI0000563 ,+
mm_br_e15_11444 ,12,chrX ,148346897,148346918,+ ,MI0000563 ,+
mm_br_e15_11452 ,12,chr12 ,110971991,110972012,+ ,MI0000799 ,+
mm_br_e15_11453 ,12,chr12 ,110971991,110972012,+ ,MI0000799 ,+
mm_br_e15_11457 ,12,chr13 ,83878427,83878448,+ ,MI0000157 ,+
mm_br_e15_11458 ,12,chr13 ,83878427,83878448,+ ,MI0000157 ,+
mm_br_e15_11464 ,12,chr4 ,120445223,120445244,- ,MI0000259 ,-
mm_br_e15_11465 ,12,chr4 ,120445223,120445244,- ,MI0000259 ,-
mm_br_e15_11470 ,12,chr19 ,6264857,6264878,+ ,MI0000551 ,+
mm_br_e15_11472 ,12,chr1 ,130098980,130099001,+ ,MI0000155 ,+
mm_br_e15_11514 ,12,chr9 ,41390024,41390045,+ ,MI0000725 ,+
mm_br_e15_11527 ,12,chr5 ,138606560,138606581,- ,MI0000689 ,-
mm_br_e15_11528 ,12,chr5 ,138606560,138606581,- ,MI0000689 ,-
mm_br_e15_11529 ,12,chr5 ,138606560,138606581,- ,MI0000689 ,-
mm_br_e15_11535 ,12,chr12 ,110856480,110856501,+ ,MI0001165 ,+
mm_br_e15_11539 ,12,chr8 ,39315233,39315254,- ,MI0000800 ,-
mm_br_e15_11540 ,12,chr2 ,174093053,174093074,- ,MI0000398 ,-
mm_br_e15_11543 ,12,chr17 ,17967158,17967179,+ ,MI0000147 ,+
mm_br_e15_11544 ,12,chr17 ,17967158,17967179,+ ,MI0000147 ,+
mm_br_e15_11545 ,12,chr17 ,17967158,17967179,+ ,MI0000147 ,+
mm_br_e15_11546 ,12,chr17 ,17967158,17967179,+ ,MI0000147 ,+
mm_br_e15_11548 ,12,chr16 ,77599222,77599243,+ ,MI0000146 ,+
mm_br_e15_11550 ,12,chr6 ,36371800,36371821,+ ,MI0005002 ,+
mm_br_e15_11551 ,12,chr7 ,86033221,86033242,+ ,MI0000729 ,+
mm_br_e15_11554 ,12,chr10 ,91534849,91534870,- ,MI0000715 ,-
mm_br_e15_11558 ,12,chr12 ,110962574,110962595,+ ,MI0000400 ,+
mm_br_e15_11562 ,12,chr12 ,110965593,110965614,+ ,MI0003534 ,+
mm_br_e15_11565 ,12,chr8 ,86732462,86732483,+ ,MI0000571 ,+
mm_br_e15_11566 ,12,chr9 ,106056509,106056530,+ ,MI0000161 ,+
mm_br_e15_11567 ,12,chr9 ,106056509,106056530,+ ,MI0000161 ,+
mm_br_e15_11568 ,12,chr2 ,10430946,10430967,+ ,MI0004673 ,+
mm_br_e15_11569 ,12,chr12 ,110948399,110948420,+ ,MI0001163 ,+
mm_br_e15_11570 ,12,chr11 ,28663760,28663781,+ ,MI0000731 ,+
mm_br_e15_11572 ,12,chr7 ,86650204,86650225,+ ,MI0000721 ,+
mm_br_e15_11592 ,12,chrX ,18723434,18723455,- ,MI0000709 ,-
mm_br_e15_11609 ,12,chr2 ,131113839,131113860,+ ,MI0000588 ,+
mm_br_e15_11610 ,12,chr2 ,131113839,131113860,+ ,MI0000588 ,+
mm_br_e15_11611 ,12,chr2 ,131113839,131113860,+ ,MI0000588 ,+
mm_br_e15_11612 ,12,chr2 ,131113839,131113860,+ ,MI0000588 ,+
mm_br_e15_11613 ,12,chr19 ,34895191,34895212,- ,MI0000684 ,-
mm_br_e15_11647 ,12,chr12 ,110981641,110981662,+ ,MI0003535 ,+
mm_br_e15_11653 ,12,chr13 ,48631447,48631468,- ,MI0000405 ,-
mm_br_e15_11654 ,12,chr12 ,110973120,110973141,+ ,MI0003492 ,+
mm_br_e15_11656 ,12,chr2 ,29701165,29701186,- ,MI0000741 ,-
mm_br_e15_11657 ,12,chr14 ,115442943,115442964,+ ,MI0000687 ,+
mm_br_e15_11677 ,12,chr1 ,164148014,164148035,+ ,MI0000713 ,+
mm_br_e15_11678 ,12,chr1 ,164148014,164148035,+ ,MI0000713 ,+
mm_br_e15_11688 ,12,chr12 ,110981676,110981697,+ ,MI0003535 ,+
mm_br_e15_11690 ,12,chr12 ,110980632,110980653,+ ,MI0003521 ,+
mm_br_e15_11696 ,12,chr13 ,48631448,48631469,- ,MI0000405 ,-
mm_br_e15_11705 ,12,chr16 ,77599185,77599206,+ ,MI0000146 ,+
mm_br_e15_11706 ,12,chr16 ,77599185,77599206,+ ,MI0000146 ,+
mm_br_e15_11707 ,12,chr16 ,77599185,77599206,+ ,MI0000146 ,+
mm_br_e15_11708 ,12,chr16 ,77599185,77599206,+ ,MI0000146 ,+
mm_br_e15_11711 ,12,chr8 ,86702659,86702680,- ,MI0005450 ,-
mm_br_e15_11712 ,12,chr8 ,86702659,86702680,- ,MI0005450 ,-
mm_br_e15_11713 ,12,chr8 ,86702659,86702680,- ,MI0005450 ,-
mm_br_e15_11714 ,12,chr8 ,86702659,86702680,- ,MI0005450 ,-
mm_br_e15_11715 ,12,chr1 ,139863227,139863248,+ ,MI0000723 ,+
mm_br_e15_11716 ,12,chr1 ,139863227,139863248,+ ,MI0000723 ,+
mm_br_e15_11717 ,12,chr1 ,139863227,139863248,+ ,MI0000723 ,+
mm_br_e15_11718 ,12,chr1 ,139863227,139863248,+ ,MI0000723 ,+
mm_br_e15_11719 ,12,chr1 ,139863227,139863248,+ ,MI0000723 ,+
mm_br_e15_11723 ,12,chr1 ,139863045,139863066,+ ,MI0000697 ,+
mm_br_e15_11730 ,12,chr14 ,70843364,70843385,+ ,MI0000704 ,+
mm_br_e15_11731 ,12,chr14 ,70843364,70843385,+ ,MI0000704 ,+
mm_br_e15_11745 ,11,chr1 ,160435820,160435841,+ ,MI0004633 ,+
mm_br_e15_11760 ,11,chr1 ,74440898,74440919,+ ,MI0000575 ,+
mm_br_e15_11761 ,11,chr1 ,74440898,74440919,+ ,MI0000575 ,+
mm_br_e15_11762 ,11,chr9 ,118940929,118940950,+ ,MI0000573 ,+
mm_br_e15_11763 ,11,chr9 ,118940929,118940950,+ ,MI0000573 ,+
mm_br_e15_11772 ,11,chr4 ,120445265,120445286,- ,MI0000259 ,-
mm_br_e15_11774 ,11,chr1 ,23279113,23279134,+ ,MI0000144 ,+
mm_br_e15_11775 ,11,chr1 ,23298553,23298574,+ ,MI0000548 ,+
mm_br_e15_11781 ,11,chr13 ,113827757,113827778,+ ,MI0001649 ,+
mm_br_e15_11784 ,11,chr16 ,18327531,18327552,- ,MI0000227 ,-
mm_br_e15_11786 ,11,chr2 ,180123801,180123822,+ ,MI0000139 ,+
mm_br_e15_11787 ,11,chr2 ,180123801,180123822,+ ,MI0000139 ,+
mm_br_e15_11791 ,11,chr7 ,86033181,86033202,+ ,MI0000729 ,+
mm_br_e15_11794 ,11,chr11 ,65548301,65548322,- ,MI0004124 ,-
mm_br_e15_11796 ,11,chr12 ,110828710,110828731,+ ,MI0001524 ,+
mm_br_e15_11809 ,11,chr10 ,122422754,122422775,- ,MI0000138 ,-
mm_br_e15_11810 ,11,chr10 ,122422754,122422775,- ,MI0000138 ,-
mm_br_e15_11811 ,11,chr10 ,122422754,122422775,- ,MI0000138 ,-
mm_br_e15_11812 ,11,chr10 ,122422754,122422775,- ,MI0000138 ,-
mm_br_e15_11813 ,11,chr10 ,122422754,122422775,- ,MI0000138 ,-
mm_br_e15_11814 ,11,chr10 ,122422754,122422775,- ,MI0000138 ,-
mm_br_e15_11820 ,11,chr9 ,106081177,106081198,+ ,MI0000137 ,+
mm_br_e15_11821 ,11,chr9 ,106081177,106081198,+ ,MI0000137 ,+
mm_br_e15_11822 ,11,chr9 ,106081177,106081198,+ ,MI0000137 ,+
mm_br_e15_11823 ,11,chr9 ,106081177,106081198,+ ,MI0000137 ,+
mm_br_e15_11839 ,11,chr15 ,85537755,85537776,+ ,MI0000558 ,+
mm_br_e15_11840 ,11,chr15 ,85537755,85537776,+ ,MI0000558 ,+
mm_br_e15_11841 ,11,chr15 ,85537755,85537776,+ ,MI0000558 ,+
mm_br_e15_11842 ,11,chr15 ,85537755,85537776,+ ,MI0000558 ,+
mm_br_e15_11843 ,11,chr15 ,85537755,85537776,+ ,MI0000558 ,+
mm_br_e15_11844 ,11,chr15 ,85537755,85537776,+ ,MI0000558 ,+
mm_br_e15_11845 ,11,chr15 ,85537755,85537776,+ ,MI0000558 ,+
mm_br_e15_11846 ,11,chr15 ,85537755,85537776,+ ,MI0000558 ,+
mm_br_e15_11847 ,11,chr15 ,85537755,85537776,+ ,MI0000558 ,+
mm_br_e15_11848 ,11,chr15 ,85537755,85537776,+ ,MI0000558 ,+
mm_br_e15_11849 ,11,chr15 ,85537755,85537776,+ ,MI0000558 ,+
mm_br_e15_11850 ,11,chr15 ,85537755,85537776,+ ,MI0000558 ,+
mm_br_e15_11851 ,11,chr15 ,85537755,85537776,+ ,MI0000558 ,+
mm_br_e15_11852 ,11,chr15 ,85537755,85537776,+ ,MI0000558 ,+
mm_br_e15_11853 ,11,chr15 ,85537755,85537776,+ ,MI0000558 ,+
mm_br_e15_11854 ,11,chr15 ,85537755,85537776,+ ,MI0000558 ,+
mm_br_e15_11863 ,11,chr16 ,77599917,77599938,+ ,MI0000559 ,+
mm_br_e15_11864 ,11,chr16 ,77599917,77599938,+ ,MI0000559 ,+
mm_br_e15_11865 ,11,chr16 ,77599917,77599938,+ ,MI0000559 ,+
mm_br_e15_11866 ,11,chr16 ,77599917,77599938,+ ,MI0000559 ,+
mm_br_e15_11867 ,11,chr16 ,77599917,77599938,+ ,MI0000559 ,+
mm_br_e15_11868 ,11,chr16 ,77599917,77599938,+ ,MI0000559 ,+
mm_br_e15_11869 ,11,chr16 ,77599917,77599938,+ ,MI0000559 ,+
mm_br_e15_11870 ,11,chr16 ,77599917,77599938,+ ,MI0000559 ,+
mm_br_e15_11871 ,11,chr16 ,77599917,77599938,+ ,MI0000559 ,+
mm_br_e15_11872 ,11,chr16 ,77599917,77599938,+ ,MI0000559 ,+
mm_br_e15_11873 ,11,chr16 ,77599917,77599938,+ ,MI0000559 ,+
mm_br_e15_11874 ,11,chr16 ,77599917,77599938,+ ,MI0000559 ,+
mm_br_e15_11875 ,11,chr16 ,77599917,77599938,+ ,MI0000559 ,+
mm_br_e15_11876 ,11,chr16 ,77599917,77599938,+ ,MI0000559 ,+
mm_br_e15_11877 ,11,chr16 ,77599917,77599938,+ ,MI0000559 ,+
mm_br_e15_11878 ,11,chr16 ,77599917,77599938,+ ,MI0000559 ,+
mm_br_e15_11879 ,11,chr16 ,77599917,77599938,+ ,MI0000559 ,+
mm_br_e15_11880 ,11,chr16 ,77599917,77599938,+ ,MI0000559 ,+
mm_br_e15_11881 ,11,chr16 ,77599917,77599938,+ ,MI0000559 ,+
mm_br_e15_11882 ,11,chr16 ,77599917,77599938,+ ,MI0000559 ,+
mm_br_e15_11883 ,11,chr16 ,77599917,77599938,+ ,MI0000559 ,+
mm_br_e15_11884 ,11,chr16 ,77599917,77599938,+ ,MI0000559 ,+
mm_br_e15_11885 ,11,chr16 ,77599917,77599938,+ ,MI0000559 ,+
mm_br_e15_11886 ,11,chr16 ,77599917,77599938,+ ,MI0000559 ,+
mm_br_e15_11887 ,11,chr16 ,77599917,77599938,+ ,MI0000559 ,+
mm_br_e15_11888 ,11,chr16 ,77599917,77599938,+ ,MI0000559 ,+
mm_br_e15_11889 ,11,chr16 ,77599917,77599938,+ ,MI0000559 ,+
mm_br_e15_11890 ,11,chr16 ,77599917,77599938,+ ,MI0000559 ,+
mm_br_e15_11891 ,11,chr16 ,77599917,77599938,+ ,MI0000559 ,+
mm_br_e15_11892 ,11,chr16 ,77599917,77599938,+ ,MI0000559 ,+
mm_br_e15_11893 ,11,chr16 ,77599917,77599938,+ ,MI0000559 ,+
mm_br_e15_11894 ,11,chr16 ,77599917,77599938,+ ,MI0000559 ,+
mm_br_e15_11895 ,11,chr16 ,77599917,77599938,+ ,MI0000559 ,+
mm_br_e15_11896 ,11,chr16 ,77599917,77599938,+ ,MI0000559 ,+
mm_br_e15_11897 ,11,chr16 ,77599917,77599938,+ ,MI0000559 ,+
mm_br_e15_11898 ,11,chr16 ,77599917,77599938,+ ,MI0000559 ,+
mm_br_e15_11904 ,11,chr9 ,41344815,41344836,+ ,MI0000557 ,+
mm_br_e15_11905 ,11,chr9 ,41344815,41344836,+ ,MI0000557 ,+
mm_br_e15_11906 ,11,chr9 ,41344815,41344836,+ ,MI0000557 ,+
mm_br_e15_11907 ,11,chr9 ,41344815,41344836,+ ,MI0000557 ,+
mm_br_e15_11908 ,11,chr9 ,41344815,41344836,+ ,MI0000557 ,+
mm_br_e15_11909 ,11,chr9 ,41344815,41344836,+ ,MI0000557 ,+
mm_br_e15_11910 ,11,chr9 ,41344815,41344836,+ ,MI0000557 ,+
mm_br_e15_11911 ,11,chr9 ,41344815,41344836,+ ,MI0000557 ,+
mm_br_e15_11912 ,11,chr9 ,41344815,41344836,+ ,MI0000557 ,+
mm_br_e15_11913 ,11,chr9 ,41344815,41344836,+ ,MI0000557 ,+
mm_br_e15_11914 ,11,chr9 ,41344815,41344836,+ ,MI0000557 ,+
mm_br_e15_11915 ,11,chr9 ,41344815,41344836,+ ,MI0000557 ,+
mm_br_e15_11916 ,11,chr9 ,41344815,41344836,+ ,MI0000557 ,+
mm_br_e15_11917 ,11,chr9 ,41344815,41344836,+ ,MI0000557 ,+
mm_br_e15_11918 ,11,chr9 ,41344815,41344836,+ ,MI0000557 ,+
mm_br_e15_11919 ,11,chr9 ,41344815,41344836,+ ,MI0000557 ,+
mm_br_e15_11920 ,11,chr9 ,41344815,41344836,+ ,MI0000557 ,+
mm_br_e15_11921 ,11,chr9 ,41344815,41344836,+ ,MI0000557 ,+
mm_br_e15_11922 ,11,chr9 ,41344815,41344836,+ ,MI0000557 ,+
mm_br_e15_11923 ,11,chr9 ,41344815,41344836,+ ,MI0000557 ,+
mm_br_e15_11935 ,11,chrX ,148346896,148346917,+ ,MI0000563 ,+
mm_br_e15_11936 ,11,chrX ,148346896,148346917,+ ,MI0000563 ,+
mm_br_e15_11937 ,11,chrX ,148346896,148346917,+ ,MI0000563 ,+
mm_br_e15_11938 ,11,chrX ,148346896,148346917,+ ,MI0000563 ,+
mm_br_e15_11939 ,11,chrX ,148346896,148346917,+ ,MI0000563 ,+
mm_br_e15_11940 ,11,chrX ,148346896,148346917,+ ,MI0000563 ,+
mm_br_e15_11941 ,11,chrX ,148346896,148346917,+ ,MI0000563 ,+
mm_br_e15_11942 ,11,chrX ,148346896,148346917,+ ,MI0000563 ,+
mm_br_e15_11943 ,11,chrX ,148346896,148346917,+ ,MI0000563 ,+
mm_br_e15_11956 ,11,chr17 ,17967330,17967351,+ ,MI0000561 ,+
mm_br_e15_11957 ,11,chr17 ,17967330,17967351,+ ,MI0000561 ,+
mm_br_e15_11958 ,11,chr17 ,17967330,17967351,+ ,MI0000561 ,+
mm_br_e15_11959 ,11,chr17 ,17967330,17967351,+ ,MI0000561 ,+
mm_br_e15_11960 ,11,chr17 ,17967330,17967351,+ ,MI0000561 ,+
mm_br_e15_11961 ,11,chr17 ,17967330,17967351,+ ,MI0000561 ,+
mm_br_e15_11962 ,11,chr17 ,17967330,17967351,+ ,MI0000561 ,+
mm_br_e15_11963 ,11,chr17 ,17967330,17967351,+ ,MI0000561 ,+
mm_br_e15_11964 ,11,chr17 ,17967330,17967351,+ ,MI0000561 ,+
mm_br_e15_11965 ,11,chr17 ,17967330,17967351,+ ,MI0000561 ,+
mm_br_e15_11966 ,11,chr17 ,17967330,17967351,+ ,MI0000561 ,+
mm_br_e15_11967 ,11,chr17 ,17967330,17967351,+ ,MI0000561 ,+
mm_br_e15_11968 ,11,chr17 ,17967330,17967351,+ ,MI0000561 ,+
mm_br_e15_11969 ,11,chr17 ,17967330,17967351,+ ,MI0000561 ,+
mm_br_e15_11970 ,11,chr17 ,17967330,17967351,+ ,MI0000561 ,+
mm_br_e15_11971 ,11,chr17 ,17967330,17967351,+ ,MI0000561 ,+
mm_br_e15_11972 ,11,chr17 ,17967330,17967351,+ ,MI0000561 ,+
mm_br_e15_11973 ,11,chr17 ,17967330,17967351,+ ,MI0000561 ,+
mm_br_e15_11974 ,11,chr17 ,17967330,17967351,+ ,MI0000561 ,+
mm_br_e15_11975 ,11,chr17 ,17967330,17967351,+ ,MI0000561 ,+
mm_br_e15_11976 ,11,chr17 ,17967330,17967351,+ ,MI0000561 ,+
mm_br_e15_11977 ,11,chr17 ,17967330,17967351,+ ,MI0000561 ,+
mm_br_e15_11978 ,11,chr17 ,17967330,17967351,+ ,MI0000561 ,+
mm_br_e15_11979 ,11,chr17 ,17967330,17967351,+ ,MI0000561 ,+
mm_br_e15_11995 ,11,chr19 ,46417280,46417301,+ ,MI0004665 ,+
mm_br_e15_12016 ,11,chr7 ,86650165,86650186,+ ,MI0000721 ,+
mm_br_e15_12017 ,11,chr7 ,86650165,86650186,+ ,MI0000721 ,+
mm_br_e15_12018 ,11,chr7 ,86650165,86650186,+ ,MI0000721 ,+
mm_br_e15_12019 ,11,chr7 ,86650165,86650186,+ ,MI0000721 ,+
mm_br_e15_12020 ,11,chr7 ,86650165,86650186,+ ,MI0000721 ,+
mm_br_e15_12021 ,11,chr7 ,86650165,86650186,+ ,MI0000721 ,+
mm_br_e15_12022 ,11,chr7 ,86650165,86650186,+ ,MI0000721 ,+
mm_br_e15_12031 ,11,chr7 ,108623896,108623917,+ ,MI0000693 ,+
mm_br_e15_12122 ,11,chrX ,50406494,50406515,- ,MI0000643 ,-
mm_br_e15_12124 ,11,chr17 ,17967781,17967802,+ ,MI0000151 ,+
mm_br_e15_12125 ,11,chr17 ,17967781,17967802,+ ,MI0000151 ,+
mm_br_e15_12130 ,11,chr9 ,41390060,41390081,+ ,MI0000725 ,+
mm_br_e15_12131 ,11,chr12 ,118489295,118489316,+ ,MI0000175 ,+
mm_br_e15_12139 ,11,chr1 ,130098981,130099002,+ ,MI0000155 ,+
mm_br_e15_12140 ,11,chr1 ,130098981,130099002,+ ,MI0000155 ,+
mm_br_e15_12141 ,11,chr9 ,112021147,112021168,- ,MI0000726 ,-
mm_br_e15_12143 ,11,chr14 ,115443698,115443719,+ ,MI0000719 ,+
mm_br_e15_12149 ,11,chr4 ,62917901,62917922,+ ,MI0004679 ,+
mm_br_e15_12150 ,11,chr9 ,106056471,106056492,+ ,MI0000161 ,+
mm_br_e15_12151 ,11,chr11 ,86397622,86397643,- ,MI0000569 ,-
mm_br_e15_12155 ,11,chr8 ,110075188,110075209,+ ,MI0000165 ,+
mm_br_e15_12170 ,11,chrX ,69506423,69506444,- ,MI0000711 ,-
mm_br_e15_12215 ,11,chr4 ,101019562,101019583,- ,MI0000148 ,-
mm_br_e15_12216 ,11,chr4 ,101019562,101019583,- ,MI0000148 ,-
mm_br_e15_12290 ,11,chr2 ,174093055,174093076,- ,MI0000398 ,-
mm_br_e15_12291 ,11,chr2 ,174093055,174093076,- ,MI0000398 ,-
mm_br_e15_12292 ,11,chr2 ,174093055,174093076,- ,MI0000398 ,-
mm_br_e15_12293 ,11,chr2 ,174093055,174093076,- ,MI0000398 ,-
mm_br_e15_12300 ,11,chr19 ,22825139,22825160,+ ,MI0000247 ,+
mm_br_e15_12320 ,11,chr16 ,77599918,77599939,+ ,MI0000559 ,+
mm_br_e15_12324 ,11,chr3 ,89031086,89031107,- ,MI0005521 ,-
mm_br_e15_12333 ,11,chr12 ,110971991,110972012,+ ,MI0000799 ,+
mm_br_e15_12342 ,11,chr13 ,83878427,83878448,+ ,MI0000157 ,+
mm_br_e15_12351 ,11,chr19 ,6264857,6264878,+ ,MI0000551 ,+
mm_br_e15_12379 ,11,chr11 ,69825562,69825583,+ ,MI0000595 ,+
mm_br_e15_12408 ,11,chr5 ,138606560,138606581,- ,MI0000689 ,-
mm_br_e15_12409 ,11,chr5 ,138606560,138606581,- ,MI0000689 ,-
mm_br_e15_12422 ,11,chr12 ,110856480,110856501,+ ,MI0001165 ,+
mm_br_e15_12430 ,11,chr8 ,39315233,39315254,- ,MI0000800 ,-
mm_br_e15_12438 ,11,chr17 ,17967158,17967179,+ ,MI0000147 ,+
mm_br_e15_12439 ,11,chr17 ,17967158,17967179,+ ,MI0000147 ,+
mm_br_e15_12440 ,11,chr17 ,17967158,17967179,+ ,MI0000147 ,+
mm_br_e15_12441 ,11,chr17 ,17967158,17967179,+ ,MI0000147 ,+
mm_br_e15_12442 ,11,chr17 ,17967158,17967179,+ ,MI0000147 ,+
mm_br_e15_12445 ,11,chr17 ,17967196,17967217,+ ,MI0000147 ,+
mm_br_e15_12448 ,11,chr9 ,108470656,108470677,+ ,MI0000233 ,+
mm_br_e15_12450 ,11,chrX ,50407447,50407468,- ,MI0000590 ,-
mm_br_e15_12463 ,11,chr12 ,110829991,110830012,+ ,MI0001525 ,+
mm_br_e15_12464 ,11,chr2 ,10430946,10430967,+ ,MI0004673 ,+
mm_br_e15_12465 ,11,chr11 ,28663760,28663781,+ ,MI0000731 ,+
mm_br_e15_12477 ,11,chr12 ,110973156,110973177,+ ,MI0003492 ,+
mm_br_e15_12478 ,11,chr14 ,115443659,115443680,+ ,MI0000719 ,+
mm_br_e15_12479 ,11,chr14 ,115443659,115443680,+ ,MI0000719 ,+
mm_br_e15_12489 ,11,chr11 ,76891589,76891610,- ,MI0004637 ,-
mm_br_e15_12490 ,11,chr11 ,76891589,76891610,- ,MI0004637 ,-
mm_br_e15_12493 ,11,chrX ,18723434,18723455,- ,MI0000709 ,-
mm_br_e15_12494 ,11,chrX ,18724028,18724049,- ,MI0000710 ,-
mm_br_e15_12509 ,11,chr2 ,131113839,131113860,+ ,MI0000588 ,+
mm_br_e15_12510 ,11,chr2 ,131113839,131113860,+ ,MI0000588 ,+
mm_br_e15_12511 ,11,chr2 ,131113839,131113860,+ ,MI0000588 ,+
mm_br_e15_12512 ,11,chr2 ,131113839,131113860,+ ,MI0000588 ,+
mm_br_e15_12513 ,11,chr2 ,131113839,131113860,+ ,MI0000588 ,+
mm_br_e15_12514 ,11,chr2 ,131113839,131113860,+ ,MI0000588 ,+
mm_br_e15_12515 ,11,chr19 ,34895191,34895212,- ,MI0000684 ,-
mm_br_e15_12516 ,11,chr19 ,34895191,34895212,- ,MI0000684 ,-
mm_br_e15_12517 ,11,chr19 ,34895191,34895212,- ,MI0000684 ,-
mm_br_e15_12550 ,11,chr8 ,39315232,39315253,- ,MI0000800 ,-
mm_br_e15_12558 ,11,chr13 ,48631447,48631468,- ,MI0000405 ,-
mm_br_e15_12559 ,11,chr13 ,48631447,48631468,- ,MI0000405 ,-
mm_br_e15_12560 ,11,chr13 ,48631447,48631468,- ,MI0000405 ,-
mm_br_e15_12565 ,11,chr12 ,110973120,110973141,+ ,MI0003492 ,+
mm_br_e15_12567 ,11,chr14 ,115442943,115442964,+ ,MI0000687 ,+
mm_br_e15_12571 ,11,chrX ,18723474,18723495,- ,MI0000709 ,-
mm_br_e15_12590 ,11,chr1 ,164148014,164148035,+ ,MI0000713 ,+
mm_br_e15_12591 ,11,chr1 ,164148014,164148035,+ ,MI0000713 ,+
mm_br_e15_12598 ,11,chrX ,6818396,6818417,- ,MI0004703 ,-
mm_br_e15_12599 ,11,chr12 ,110972027,110972048,+ ,MI0000799 ,+
mm_br_e15_12600 ,11,chr12 ,110981676,110981697,+ ,MI0003535 ,+
mm_br_e15_12601 ,11,chr12 ,110981676,110981697,+ ,MI0003535 ,+
mm_br_e15_12619 ,11,chr16 ,77599185,77599206,+ ,MI0000146 ,+
mm_br_e15_12620 ,11,chr16 ,77599185,77599206,+ ,MI0000146 ,+
mm_br_e15_12621 ,11,chr16 ,77599185,77599206,+ ,MI0000146 ,+
mm_br_e15_12622 ,11,chr16 ,77599185,77599206,+ ,MI0000146 ,+
mm_br_e15_12623 ,11,chr16 ,77599185,77599206,+ ,MI0000146 ,+
mm_br_e15_12624 ,11,chr16 ,77599185,77599206,+ ,MI0000146 ,+
mm_br_e15_12633 ,11,chr8 ,86702659,86702680,- ,MI0005450 ,-
mm_br_e15_12634 ,11,chr8 ,86702659,86702680,- ,MI0005450 ,-
mm_br_e15_12635 ,11,chr8 ,86702659,86702680,- ,MI0005450 ,-
mm_br_e15_12636 ,11,chr8 ,86702659,86702680,- ,MI0005450 ,-
mm_br_e15_12637 ,11,chr8 ,86702659,86702680,- ,MI0005450 ,-
mm_br_e15_12643 ,11,chr1 ,139863227,139863248,+ ,MI0000723 ,+
mm_br_e15_12644 ,11,chr1 ,139863227,139863248,+ ,MI0000723 ,+
mm_br_e15_12645 ,11,chr1 ,139863227,139863248,+ ,MI0000723 ,+
mm_br_e15_12646 ,11,chr1 ,139863227,139863248,+ ,MI0000723 ,+
mm_br_e15_12647 ,11,chr1 ,139863227,139863248,+ ,MI0000723 ,+
mm_br_e15_12648 ,11,chr1 ,139863227,139863248,+ ,MI0000723 ,+
mm_br_e15_12649 ,11,chr1 ,139863227,139863248,+ ,MI0000723 ,+
mm_br_e15_12650 ,11,chr1 ,139863227,139863248,+ ,MI0000723 ,+
mm_br_e15_12654 ,11,chr1 ,139863045,139863066,+ ,MI0000697 ,+
mm_br_e15_12655 ,11,chr1 ,139863045,139863066,+ ,MI0000697 ,+
mm_br_e15_12656 ,11,chr1 ,139863045,139863066,+ ,MI0000697 ,+
mm_br_e15_12658 ,11,chr8 ,86702823,86702844,- ,MI0000724 ,-
mm_br_e15_12659 ,11,chr8 ,86702823,86702844,- ,MI0000724 ,-
mm_br_e15_12667 ,11,chr14 ,70843364,70843385,+ ,MI0000704 ,+
mm_br_e15_12668 ,11,chr14 ,70843364,70843385,+ ,MI0000704 ,+
mm_br_e15_12669 ,11,chr14 ,70843364,70843385,+ ,MI0000704 ,+
mm_br_e15_12675 ,10,chr7 ,86650167,86650188,+ ,MI0000721 ,+
mm_br_e15_12676 ,10,chr6 ,30115965,30115986,- ,MI0000224 ,-
mm_br_e15_12677 ,10,chr6 ,30115965,30115986,- ,MI0000224 ,-
mm_br_e15_12680 ,10,chr12 ,110832775,110832796,+ ,MI0001526 ,+
mm_br_e15_12684 ,10,chr5 ,48615205,48615226,+ ,MI0000700 ,+
mm_br_e15_12686 ,10,chrX ,143592824,143592845,+ ,MI0001638 ,+
mm_br_e15_12687 ,10,chr12 ,118489333,118489354,+ ,MI0000175 ,+
mm_br_e15_12688 ,10,chr16 ,77599916,77599937,+ ,MI0000559 ,+
mm_br_e15_12689 ,10,chr16 ,77599916,77599937,+ ,MI0000559 ,+
mm_br_e15_12690 ,10,chr16 ,77599916,77599937,+ ,MI0000559 ,+
mm_br_e15_12691 ,10,chr9 ,41344814,41344835,+ ,MI0000557 ,+
mm_br_e15_12715 ,10,chr9 ,118940929,118940950,+ ,MI0000573 ,+
mm_br_e15_12728 ,10,chr4 ,120445265,120445286,- ,MI0000259 ,-
mm_br_e15_12732 ,10,chr1 ,23279113,23279134,+ ,MI0000144 ,+
mm_br_e15_12740 ,10,chr15 ,68172819,68172840,- ,MI0000549 ,-
mm_br_e15_12741 ,10,chr15 ,68172819,68172840,- ,MI0000549 ,-
mm_br_e15_12753 ,10,chr16 ,18327531,18327552,- ,MI0000227 ,-
mm_br_e15_12754 ,10,chr16 ,18327531,18327552,- ,MI0000227 ,-
mm_br_e15_12759 ,10,chr11 ,65548301,65548322,- ,MI0004124 ,-
mm_br_e15_12772 ,10,chr10 ,122422754,122422775,- ,MI0000138 ,-
mm_br_e15_12773 ,10,chr10 ,122422754,122422775,- ,MI0000138 ,-
mm_br_e15_12774 ,10,chr10 ,122422754,122422775,- ,MI0000138 ,-
mm_br_e15_12775 ,10,chr10 ,122422754,122422775,- ,MI0000138 ,-
mm_br_e15_12776 ,10,chr10 ,122422754,122422775,- ,MI0000138 ,-
mm_br_e15_12777 ,10,chr10 ,122422754,122422775,- ,MI0000138 ,-
mm_br_e15_12778 ,10,chr10 ,122422754,122422775,- ,MI0000138 ,-
mm_br_e15_12787 ,10,chr9 ,106081177,106081198,+ ,MI0000137 ,+
mm_br_e15_12788 ,10,chr9 ,106081177,106081198,+ ,MI0000137 ,+
mm_br_e15_12789 ,10,chr9 ,106081177,106081198,+ ,MI0000137 ,+
mm_br_e15_12807 ,10,chr15 ,85537755,85537776,+ ,MI0000558 ,+
mm_br_e15_12808 ,10,chr15 ,85537755,85537776,+ ,MI0000558 ,+
mm_br_e15_12809 ,10,chr15 ,85537755,85537776,+ ,MI0000558 ,+
mm_br_e15_12810 ,10,chr15 ,85537755,85537776,+ ,MI0000558 ,+
mm_br_e15_12811 ,10,chr15 ,85537755,85537776,+ ,MI0000558 ,+
mm_br_e15_12812 ,10,chr15 ,85537755,85537776,+ ,MI0000558 ,+
mm_br_e15_12813 ,10,chr15 ,85537755,85537776,+ ,MI0000558 ,+
mm_br_e15_12814 ,10,chr15 ,85537755,85537776,+ ,MI0000558 ,+
mm_br_e15_12815 ,10,chr15 ,85537755,85537776,+ ,MI0000558 ,+
mm_br_e15_12816 ,10,chr15 ,85537755,85537776,+ ,MI0000558 ,+
mm_br_e15_12817 ,10,chr15 ,85537755,85537776,+ ,MI0000558 ,+
mm_br_e15_12818 ,10,chr15 ,85537755,85537776,+ ,MI0000558 ,+
mm_br_e15_12819 ,10,chr15 ,85537755,85537776,+ ,MI0000558 ,+
mm_br_e15_12820 ,10,chr15 ,85537755,85537776,+ ,MI0000558 ,+
mm_br_e15_12821 ,10,chr15 ,85537755,85537776,+ ,MI0000558 ,+
mm_br_e15_12822 ,10,chr15 ,85537755,85537776,+ ,MI0000558 ,+
mm_br_e15_12834 ,10,chr16 ,77599917,77599938,+ ,MI0000559 ,+
mm_br_e15_12835 ,10,chr16 ,77599917,77599938,+ ,MI0000559 ,+
mm_br_e15_12836 ,10,chr16 ,77599917,77599938,+ ,MI0000559 ,+
mm_br_e15_12837 ,10,chr16 ,77599917,77599938,+ ,MI0000559 ,+
mm_br_e15_12838 ,10,chr16 ,77599917,77599938,+ ,MI0000559 ,+
mm_br_e15_12839 ,10,chr16 ,77599917,77599938,+ ,MI0000559 ,+
mm_br_e15_12840 ,10,chr16 ,77599917,77599938,+ ,MI0000559 ,+
mm_br_e15_12841 ,10,chr16 ,77599917,77599938,+ ,MI0000559 ,+
mm_br_e15_12842 ,10,chr16 ,77599917,77599938,+ ,MI0000559 ,+
mm_br_e15_12843 ,10,chr16 ,77599917,77599938,+ ,MI0000559 ,+
mm_br_e15_12844 ,10,chr16 ,77599917,77599938,+ ,MI0000559 ,+
mm_br_e15_12845 ,10,chr16 ,77599917,77599938,+ ,MI0000559 ,+
mm_br_e15_12846 ,10,chr16 ,77599917,77599938,+ ,MI0000559 ,+
mm_br_e15_12847 ,10,chr16 ,77599917,77599938,+ ,MI0000559 ,+
mm_br_e15_12848 ,10,chr16 ,77599917,77599938,+ ,MI0000559 ,+
mm_br_e15_12849 ,10,chr16 ,77599917,77599938,+ ,MI0000559 ,+
mm_br_e15_12850 ,10,chr16 ,77599917,77599938,+ ,MI0000559 ,+
mm_br_e15_12851 ,10,chr16 ,77599917,77599938,+ ,MI0000559 ,+
mm_br_e15_12852 ,10,chr16 ,77599917,77599938,+ ,MI0000559 ,+
mm_br_e15_12853 ,10,chr16 ,77599917,77599938,+ ,MI0000559 ,+
mm_br_e15_12854 ,10,chr16 ,77599917,77599938,+ ,MI0000559 ,+
mm_br_e15_12855 ,10,chr16 ,77599917,77599938,+ ,MI0000559 ,+
mm_br_e15_12856 ,10,chr16 ,77599917,77599938,+ ,MI0000559 ,+
mm_br_e15_12857 ,10,chr16 ,77599917,77599938,+ ,MI0000559 ,+
mm_br_e15_12858 ,10,chr16 ,77599917,77599938,+ ,MI0000559 ,+
mm_br_e15_12859 ,10,chr16 ,77599917,77599938,+ ,MI0000559 ,+
mm_br_e15_12860 ,10,chr16 ,77599917,77599938,+ ,MI0000559 ,+
mm_br_e15_12861 ,10,chr16 ,77599917,77599938,+ ,MI0000559 ,+
mm_br_e15_12862 ,10,chr16 ,77599917,77599938,+ ,MI0000559 ,+
mm_br_e15_12863 ,10,chr16 ,77599917,77599938,+ ,MI0000559 ,+
mm_br_e15_12864 ,10,chr16 ,77599917,77599938,+ ,MI0000559 ,+
mm_br_e15_12865 ,10,chr16 ,77599917,77599938,+ ,MI0000559 ,+
mm_br_e15_12866 ,10,chr16 ,77599917,77599938,+ ,MI0000559 ,+
mm_br_e15_12867 ,10,chr16 ,77599917,77599938,+ ,MI0000559 ,+
mm_br_e15_12868 ,10,chr16 ,77599917,77599938,+ ,MI0000559 ,+
mm_br_e15_12869 ,10,chr16 ,77599917,77599938,+ ,MI0000559 ,+
mm_br_e15_12870 ,10,chr16 ,77599917,77599938,+ ,MI0000559 ,+
mm_br_e15_12871 ,10,chr16 ,77599917,77599938,+ ,MI0000559 ,+
mm_br_e15_12872 ,10,chr16 ,77599917,77599938,+ ,MI0000559 ,+
mm_br_e15_12873 ,10,chr16 ,77599917,77599938,+ ,MI0000559 ,+
mm_br_e15_12874 ,10,chr16 ,77599917,77599938,+ ,MI0000559 ,+
mm_br_e15_12875 ,10,chr16 ,77599917,77599938,+ ,MI0000559 ,+
mm_br_e15_12876 ,10,chr16 ,77599917,77599938,+ ,MI0000559 ,+
mm_br_e15_12877 ,10,chr16 ,77599917,77599938,+ ,MI0000559 ,+
mm_br_e15_12878 ,10,chr16 ,77599917,77599938,+ ,MI0000559 ,+
mm_br_e15_12879 ,10,chr16 ,77599917,77599938,+ ,MI0000559 ,+
mm_br_e15_12880 ,10,chr16 ,77599917,77599938,+ ,MI0000559 ,+
mm_br_e15_12881 ,10,chr16 ,77599917,77599938,+ ,MI0000559 ,+
mm_br_e15_12882 ,10,chr16 ,77599917,77599938,+ ,MI0000559 ,+
mm_br_e15_12888 ,10,chr9 ,41344815,41344836,+ ,MI0000557 ,+
mm_br_e15_12889 ,10,chr9 ,41344815,41344836,+ ,MI0000557 ,+
mm_br_e15_12890 ,10,chr9 ,41344815,41344836,+ ,MI0000557 ,+
mm_br_e15_12891 ,10,chr9 ,41344815,41344836,+ ,MI0000557 ,+
mm_br_e15_12892 ,10,chr9 ,41344815,41344836,+ ,MI0000557 ,+
mm_br_e15_12893 ,10,chr9 ,41344815,41344836,+ ,MI0000557 ,+
mm_br_e15_12894 ,10,chr9 ,41344815,41344836,+ ,MI0000557 ,+
mm_br_e15_12895 ,10,chr9 ,41344815,41344836,+ ,MI0000557 ,+
mm_br_e15_12896 ,10,chr9 ,41344815,41344836,+ ,MI0000557 ,+
mm_br_e15_12897 ,10,chr9 ,41344815,41344836,+ ,MI0000557 ,+
mm_br_e15_12898 ,10,chr9 ,41344815,41344836,+ ,MI0000557 ,+
mm_br_e15_12899 ,10,chr9 ,41344815,41344836,+ ,MI0000557 ,+
mm_br_e15_12900 ,10,chr9 ,41344815,41344836,+ ,MI0000557 ,+
mm_br_e15_12901 ,10,chr9 ,41344815,41344836,+ ,MI0000557 ,+
mm_br_e15_12902 ,10,chr9 ,41344815,41344836,+ ,MI0000557 ,+
mm_br_e15_12903 ,10,chr9 ,41344815,41344836,+ ,MI0000557 ,+
mm_br_e15_12904 ,10,chr9 ,41344815,41344836,+ ,MI0000557 ,+
mm_br_e15_12905 ,10,chr9 ,41344815,41344836,+ ,MI0000557 ,+
mm_br_e15_12906 ,10,chr9 ,41344815,41344836,+ ,MI0000557 ,+
mm_br_e15_12919 ,10,chrX ,148346896,148346917,+ ,MI0000563 ,+
mm_br_e15_12920 ,10,chrX ,148346896,148346917,+ ,MI0000563 ,+
mm_br_e15_12921 ,10,chrX ,148346896,148346917,+ ,MI0000563 ,+
mm_br_e15_12922 ,10,chrX ,148346896,148346917,+ ,MI0000563 ,+
mm_br_e15_12923 ,10,chrX ,148346896,148346917,+ ,MI0000563 ,+
mm_br_e15_12924 ,10,chrX ,148346896,148346917,+ ,MI0000563 ,+
mm_br_e15_12925 ,10,chrX ,148346896,148346917,+ ,MI0000563 ,+
mm_br_e15_12926 ,10,chrX ,148346896,148346917,+ ,MI0000563 ,+
mm_br_e15_12927 ,10,chrX ,148346896,148346917,+ ,MI0000563 ,+
mm_br_e15_12928 ,10,chrX ,148346896,148346917,+ ,MI0000563 ,+
mm_br_e15_12929 ,10,chrX ,148346896,148346917,+ ,MI0000563 ,+
mm_br_e15_12930 ,10,chrX ,148346896,148346917,+ ,MI0000563 ,+
mm_br_e15_12931 ,10,chrX ,148346896,148346917,+ ,MI0000563 ,+
mm_br_e15_12932 ,10,chrX ,148346896,148346917,+ ,MI0000563 ,+
mm_br_e15_12933 ,10,chrX ,148346896,148346917,+ ,MI0000563 ,+
mm_br_e15_12934 ,10,chrX ,148346896,148346917,+ ,MI0000563 ,+
mm_br_e15_12935 ,10,chrX ,148346896,148346917,+ ,MI0000563 ,+
mm_br_e15_12936 ,10,chrX ,148346896,148346917,+ ,MI0000563 ,+
mm_br_e15_12942 ,10,chr17 ,17967330,17967351,+ ,MI0000561 ,+
mm_br_e15_12943 ,10,chr17 ,17967330,17967351,+ ,MI0000561 ,+
mm_br_e15_12944 ,10,chr17 ,17967330,17967351,+ ,MI0000561 ,+
mm_br_e15_12945 ,10,chr17 ,17967330,17967351,+ ,MI0000561 ,+
mm_br_e15_12946 ,10,chr17 ,17967330,17967351,+ ,MI0000561 ,+
mm_br_e15_12947 ,10,chr17 ,17967330,17967351,+ ,MI0000561 ,+
mm_br_e15_12948 ,10,chr17 ,17967330,17967351,+ ,MI0000561 ,+
mm_br_e15_12949 ,10,chr17 ,17967330,17967351,+ ,MI0000561 ,+
mm_br_e15_12950 ,10,chr17 ,17967330,17967351,+ ,MI0000561 ,+
mm_br_e15_12951 ,10,chr17 ,17967330,17967351,+ ,MI0000561 ,+
mm_br_e15_12952 ,10,chr17 ,17967330,17967351,+ ,MI0000561 ,+
mm_br_e15_12953 ,10,chr17 ,17967330,17967351,+ ,MI0000561 ,+
mm_br_e15_13003 ,10,chr7 ,86650165,86650186,+ ,MI0000721 ,+
mm_br_e15_13004 ,10,chr7 ,86650165,86650186,+ ,MI0000721 ,+
mm_br_e15_13005 ,10,chr7 ,86650165,86650186,+ ,MI0000721 ,+
mm_br_e15_13006 ,10,chr7 ,86650165,86650186,+ ,MI0000721 ,+
mm_br_e15_13007 ,10,chr7 ,86650165,86650186,+ ,MI0000721 ,+
mm_br_e15_13008 ,10,chr7 ,86650165,86650186,+ ,MI0000721 ,+
mm_br_e15_13009 ,10,chr7 ,86650165,86650186,+ ,MI0000721 ,+
mm_br_e15_13113 ,10,chr12 ,110831098,110831119,+ ,MI0000154 ,+
mm_br_e15_13114 ,10,chr12 ,110831098,110831119,+ ,MI0000154 ,+
mm_br_e15_13115 ,10,chr12 ,110831098,110831119,+ ,MI0000154 ,+
mm_br_e15_13116 ,10,chr12 ,110831098,110831119,+ ,MI0000154 ,+
mm_br_e15_13125 ,10,chrX ,50406494,50406515,- ,MI0000643 ,-
mm_br_e15_13126 ,10,chr17 ,17967781,17967802,+ ,MI0000151 ,+
mm_br_e15_13129 ,10,chr16 ,77646524,77646545,+ ,MI0000152 ,+
mm_br_e15_13130 ,10,chr16 ,77646524,77646545,+ ,MI0000152 ,+
mm_br_e15_13131 ,10,chr16 ,77646524,77646545,+ ,MI0000152 ,+
mm_br_e15_13135 ,10,chr11 ,96711753,96711774,+ ,MI0000174 ,+
mm_br_e15_13146 ,10,chr1 ,130098981,130099002,+ ,MI0000155 ,+
mm_br_e15_13147 ,10,chr1 ,130098981,130099002,+ ,MI0000155 ,+
mm_br_e15_13148 ,10,chr9 ,112021147,112021168,- ,MI0000726 ,-
mm_br_e15_13151 ,10,chr14 ,115443698,115443719,+ ,MI0000719 ,+
mm_br_e15_13152 ,10,chr14 ,115443698,115443719,+ ,MI0000719 ,+
mm_br_e15_13153 ,10,chr14 ,115443698,115443719,+ ,MI0000719 ,+
mm_br_e15_13154 ,10,chr14 ,115443698,115443719,+ ,MI0000719 ,+
mm_br_e15_13158 ,10,chr12 ,110962573,110962594,+ ,MI0000400 ,+
mm_br_e15_13166 ,10,chr12 ,110976648,110976669,+ ,MI0000176 ,+
mm_br_e15_13174 ,10,chr6 ,31012673,31012694,- ,MI0000576 ,-
mm_br_e15_13180 ,10,chr8 ,110075188,110075209,+ ,MI0000165 ,+
mm_br_e15_13190 ,10,chr19 ,29209829,29209850,+ ,MI0000649 ,+
mm_br_e15_13193 ,10,chr4 ,101019561,101019582,- ,MI0000148 ,-
mm_br_e15_13194 ,10,chr4 ,101019561,101019582,- ,MI0000148 ,-
mm_br_e15_13198 ,10,chr2 ,180628788,180628809,+ ,MI0000150 ,+
mm_br_e15_13234 ,10,chr4 ,101019562,101019583,- ,MI0000148 ,-
mm_br_e15_13235 ,10,chr4 ,101019562,101019583,- ,MI0000148 ,-
mm_br_e15_13236 ,10,chr4 ,101019562,101019583,- ,MI0000148 ,-
mm_br_e15_13237 ,10,chr4 ,101019562,101019583,- ,MI0000148 ,-
mm_br_e15_13238 ,10,chr1 ,23279114,23279135,+ ,MI0000144 ,+
mm_br_e15_13240 ,10,chr18 ,61808886,61808907,- ,MI0000257 ,-
mm_br_e15_13312 ,10,chr2 ,174093055,174093076,- ,MI0000398 ,-
mm_br_e15_13313 ,10,chr2 ,174093055,174093076,- ,MI0000398 ,-
mm_br_e15_13314 ,10,chr2 ,174093055,174093076,- ,MI0000398 ,-
mm_br_e15_13315 ,10,chr2 ,174093055,174093076,- ,MI0000398 ,-
mm_br_e15_13325 ,10,chr12 ,110856515,110856536,+ ,MI0001165 ,+
mm_br_e15_13354 ,10,chr9 ,41344816,41344837,+ ,MI0000557 ,+
mm_br_e15_13362 ,10,chrX ,56350881,56350902,- ,MI0005515 ,-
mm_br_e15_13377 ,10,chr3 ,88019536,88019557,+ ,MI0000720 ,+
mm_br_e15_13378 ,10,chr3 ,88019536,88019557,+ ,MI0000720 ,+
mm_br_e15_13381 ,10,chr1 ,23279154,23279175,+ ,MI0000144 ,+
mm_br_e15_13387 ,10,chr9 ,106081176,106081197,+ ,MI0000137 ,+
mm_br_e15_13388 ,10,chr9 ,106081176,106081197,+ ,MI0000137 ,+
mm_br_e15_13391 ,10,chr19 ,6264857,6264878,+ ,MI0000551 ,+
mm_br_e15_13441 ,10,chrX ,97576490,97576511,+ ,MI0005003 ,+
mm_br_e15_13467 ,10,chr5 ,138606560,138606581,- ,MI0000689 ,-
mm_br_e15_13468 ,10,chr5 ,138606560,138606581,- ,MI0000689 ,-
mm_br_e15_13469 ,10,chr5 ,138606560,138606581,- ,MI0000689 ,-
mm_br_e15_13470 ,10,chr5 ,138606560,138606581,- ,MI0000689 ,-
mm_br_e15_13471 ,10,chrX ,6825582,6825603,- ,MI0003206 ,-
mm_br_e15_13472 ,10,chr12 ,110833575,110833596,+ ,MI0000162 ,+
mm_br_e15_13493 ,10,chr8 ,39315233,39315254,- ,MI0000800 ,-
mm_br_e15_13494 ,10,chr8 ,39315233,39315254,- ,MI0000800 ,-
mm_br_e15_13501 ,10,chr17 ,17967158,17967179,+ ,MI0000147 ,+
mm_br_e15_13502 ,10,chr17 ,17967158,17967179,+ ,MI0000147 ,+
mm_br_e15_13503 ,10,chr17 ,17967158,17967179,+ ,MI0000147 ,+
mm_br_e15_13504 ,10,chr17 ,17967158,17967179,+ ,MI0000147 ,+
mm_br_e15_13505 ,10,chr17 ,17967158,17967179,+ ,MI0000147 ,+
mm_br_e15_13507 ,10,chr12 ,110950768,110950789,+ ,MI0000592 ,+
mm_br_e15_13509 ,10,chr2 ,117010922,117010943,+ ,MI0004611 ,+
mm_br_e15_13512 ,10,chr9 ,108470656,108470677,+ ,MI0000233 ,+
mm_br_e15_13515 ,10,chr3 ,157207249,157207270,+ ,MI0000228 ,+
mm_br_e15_13526 ,10,chr12 ,110829991,110830012,+ ,MI0001525 ,+
mm_br_e15_13527 ,10,chr12 ,110829991,110830012,+ ,MI0001525 ,+
mm_br_e15_13530 ,10,chr3 ,88019574,88019595,+ ,MI0000720 ,+
mm_br_e15_13531 ,10,chr3 ,88019574,88019595,+ ,MI0000720 ,+
mm_br_e15_13547 ,10,chr12 ,110824332,110824353,+ ,MI0003518 ,+
mm_br_e15_13555 ,10,chr9 ,50911182,50911203,- ,MI0000403 ,-
mm_br_e15_13563 ,10,chrX ,18723434,18723455,- ,MI0000709 ,-
mm_br_e15_13564 ,10,chrX ,18723434,18723455,- ,MI0000709 ,-
mm_br_e15_13582 ,10,chr2 ,131113839,131113860,+ ,MI0000588 ,+
mm_br_e15_13583 ,10,chr2 ,131113839,131113860,+ ,MI0000588 ,+
mm_br_e15_13584 ,10,chr2 ,131113839,131113860,+ ,MI0000588 ,+
mm_br_e15_13585 ,10,chr19 ,34895191,34895212,- ,MI0000684 ,-
mm_br_e15_13586 ,10,chr19 ,34895191,34895212,- ,MI0000684 ,-
mm_br_e15_13628 ,10,chr8 ,39315232,39315253,- ,MI0000800 ,-
mm_br_e15_13642 ,10,chr13 ,48631447,48631468,- ,MI0000405 ,-
mm_br_e15_13643 ,10,chr13 ,48631447,48631468,- ,MI0000405 ,-
mm_br_e15_13644 ,10,chr13 ,48631447,48631468,- ,MI0000405 ,-
mm_br_e15_13645 ,10,chr13 ,48631447,48631468,- ,MI0000405 ,-
mm_br_e15_13648 ,10,chr12 ,110973120,110973141,+ ,MI0003492 ,+
mm_br_e15_13649 ,10,chr12 ,110973118,110973139,+ ,MI0003492 ,+
mm_br_e15_13650 ,10,chr2 ,29701165,29701186,- ,MI0000741 ,-
mm_br_e15_13651 ,10,chr2 ,29701165,29701186,- ,MI0000741 ,-
mm_br_e15_13652 ,10,chr2 ,29701165,29701186,- ,MI0000741 ,-
mm_br_e15_13663 ,10,chr11 ,74986905,74986926,+ ,MI0000696 ,+
mm_br_e15_13672 ,10,chr2 ,38708305,38708326,+ ,MI0000223 ,+
mm_br_e15_13673 ,10,chr2 ,38708305,38708326,+ ,MI0000223 ,+
mm_br_e15_13674 ,10,chr8 ,110075189,110075210,+ ,MI0000165 ,+
mm_br_e15_13675 ,10,chr8 ,110075189,110075210,+ ,MI0000165 ,+
mm_br_e15_13676 ,10,chr12 ,110955516,110955537,+ ,MI0003519 ,+
mm_br_e15_13688 ,10,chr1 ,164148014,164148035,+ ,MI0000713 ,+
mm_br_e15_13689 ,10,chr1 ,164148014,164148035,+ ,MI0000713 ,+
mm_br_e15_13690 ,10,chr1 ,164148014,164148035,+ ,MI0000713 ,+
mm_br_e15_13691 ,10,chr1 ,164148014,164148035,+ ,MI0000713 ,+
mm_br_e15_13695 ,10,chr12 ,110965592,110965613,+ ,MI0003534 ,+
mm_br_e15_13698 ,10,chr12 ,110981676,110981697,+ ,MI0003535 ,+
mm_br_e15_13699 ,10,chr12 ,110981676,110981697,+ ,MI0003535 ,+
mm_br_e15_13709 ,10,chr16 ,77599185,77599206,+ ,MI0000146 ,+
mm_br_e15_13710 ,10,chr16 ,77599185,77599206,+ ,MI0000146 ,+
mm_br_e15_13711 ,10,chr16 ,77599185,77599206,+ ,MI0000146 ,+
mm_br_e15_13715 ,10,chr9 ,41339520,41339541,+ ,MI0000692 ,+
mm_br_e15_13716 ,10,chr9 ,41339520,41339541,+ ,MI0000692 ,+
mm_br_e15_13717 ,10,chr9 ,41339520,41339541,+ ,MI0000692 ,+
mm_br_e15_13730 ,10,chr8 ,86702659,86702680,- ,MI0005450 ,-
mm_br_e15_13731 ,10,chr8 ,86702659,86702680,- ,MI0005450 ,-
mm_br_e15_13732 ,10,chr8 ,86702659,86702680,- ,MI0005450 ,-
mm_br_e15_13733 ,10,chr8 ,86702659,86702680,- ,MI0005450 ,-
mm_br_e15_13743 ,10,chr1 ,139863227,139863248,+ ,MI0000723 ,+
mm_br_e15_13744 ,10,chr1 ,139863227,139863248,+ ,MI0000723 ,+
mm_br_e15_13745 ,10,chr1 ,139863227,139863248,+ ,MI0000723 ,+
mm_br_e15_13746 ,10,chr1 ,139863227,139863248,+ ,MI0000723 ,+
mm_br_e15_13747 ,10,chr1 ,139863227,139863248,+ ,MI0000723 ,+
mm_br_e15_13752 ,10,chr1 ,139863045,139863066,+ ,MI0000697 ,+
mm_br_e15_13753 ,10,chr1 ,139863045,139863066,+ ,MI0000697 ,+
mm_br_e15_13754 ,10,chr1 ,139863045,139863066,+ ,MI0000697 ,+
mm_br_e15_13755 ,10,chr1 ,139863045,139863066,+ ,MI0000697 ,+
mm_br_e15_13756 ,10,chr1 ,139863045,139863066,+ ,MI0000697 ,+
mm_br_e15_13767 ,10,chr12 ,110955514,110955535,+ ,MI0003519 ,+
mm_br_e15_13769 ,10,chr14 ,70843364,70843385,+ ,MI0000704 ,+
mm_br_e15_13770 ,10,chr14 ,70843364,70843385,+ ,MI0000704 ,+
mm_br_e15_13810 ,9,chrX ,50402592,50402613,- ,MI0003522 ,-
mm_br_e15_13815 ,9,chr4 ,120445265,120445286,- ,MI0000259 ,-
mm_br_e15_13824 ,9,chr1 ,23279113,23279134,+ ,MI0000144 ,+
mm_br_e15_13825 ,9,chr1 ,23279113,23279134,+ ,MI0000144 ,+
mm_br_e15_13829 ,9,chr15 ,68172819,68172840,- ,MI0000549 ,-
mm_br_e15_13830 ,9,chr15 ,68172819,68172840,- ,MI0000549 ,-
mm_br_e15_13831 ,9,chr15 ,68172819,68172840,- ,MI0000549 ,-
mm_br_e15_13837 ,9,chr8 ,86732774,86732795,+ ,MI0000572 ,+
mm_br_e15_13840 ,9,chr2 ,180123801,180123822,+ ,MI0000139 ,+
mm_br_e15_13841 ,9,chr17 ,56382440,56382461,+ ,MI0000730 ,+
mm_br_e15_13845 ,9,chr7 ,86033181,86033202,+ ,MI0000729 ,+
mm_br_e15_13847 ,9,chr12 ,110962575,110962596,+ ,MI0000400 ,+
mm_br_e15_13848 ,9,chr7 ,69022669,69022690,- ,MI0000630 ,-
mm_br_e15_13862 ,9,chr10 ,122422754,122422775,- ,MI0000138 ,-
mm_br_e15_13863 ,9,chr10 ,122422754,122422775,- ,MI0000138 ,-
mm_br_e15_13864 ,9,chr10 ,122422754,122422775,- ,MI0000138 ,-
mm_br_e15_13865 ,9,chr10 ,122422754,122422775,- ,MI0000138 ,-
mm_br_e15_13873 ,9,chr9 ,106081177,106081198,+ ,MI0000137 ,+
mm_br_e15_13874 ,9,chr9 ,106081177,106081198,+ ,MI0000137 ,+
mm_br_e15_13875 ,9,chr9 ,106081177,106081198,+ ,MI0000137 ,+
mm_br_e15_13876 ,9,chr9 ,106081177,106081198,+ ,MI0000137 ,+
mm_br_e15_13877 ,9,chr9 ,106081177,106081198,+ ,MI0000137 ,+
mm_br_e15_13878 ,9,chr9 ,106081177,106081198,+ ,MI0000137 ,+
mm_br_e15_13909 ,9,chr15 ,85537755,85537776,+ ,MI0000558 ,+
mm_br_e15_13910 ,9,chr15 ,85537755,85537776,+ ,MI0000558 ,+
mm_br_e15_13911 ,9,chr15 ,85537755,85537776,+ ,MI0000558 ,+
mm_br_e15_13912 ,9,chr15 ,85537755,85537776,+ ,MI0000558 ,+
mm_br_e15_13913 ,9,chr15 ,85537755,85537776,+ ,MI0000558 ,+
mm_br_e15_13914 ,9,chr15 ,85537755,85537776,+ ,MI0000558 ,+
mm_br_e15_13915 ,9,chr15 ,85537755,85537776,+ ,MI0000558 ,+
mm_br_e15_13916 ,9,chr15 ,85537755,85537776,+ ,MI0000558 ,+
mm_br_e15_13917 ,9,chr15 ,85537755,85537776,+ ,MI0000558 ,+
mm_br_e15_13918 ,9,chr15 ,85537755,85537776,+ ,MI0000558 ,+
mm_br_e15_13919 ,9,chr15 ,85537755,85537776,+ ,MI0000558 ,+
mm_br_e15_13920 ,9,chr15 ,85537755,85537776,+ ,MI0000558 ,+
mm_br_e15_13921 ,9,chr15 ,85537755,85537776,+ ,MI0000558 ,+
mm_br_e15_13922 ,9,chr15 ,85537755,85537776,+ ,MI0000558 ,+
mm_br_e15_13923 ,9,chr15 ,85537755,85537776,+ ,MI0000558 ,+
mm_br_e15_13924 ,9,chr15 ,85537755,85537776,+ ,MI0000558 ,+
mm_br_e15_13925 ,9,chr15 ,85537755,85537776,+ ,MI0000558 ,+
mm_br_e15_13926 ,9,chr15 ,85537755,85537776,+ ,MI0000558 ,+
mm_br_e15_13927 ,9,chr15 ,85537755,85537776,+ ,MI0000558 ,+
mm_br_e15_13928 ,9,chr15 ,85537755,85537776,+ ,MI0000558 ,+
mm_br_e15_13929 ,9,chr15 ,85537755,85537776,+ ,MI0000558 ,+
mm_br_e15_13930 ,9,chr15 ,85537755,85537776,+ ,MI0000558 ,+
mm_br_e15_13931 ,9,chr15 ,85537755,85537776,+ ,MI0000558 ,+
mm_br_e15_13932 ,9,chr15 ,85537755,85537776,+ ,MI0000558 ,+
mm_br_e15_13933 ,9,chr15 ,85537755,85537776,+ ,MI0000558 ,+
mm_br_e15_13934 ,9,chr15 ,85537755,85537776,+ ,MI0000558 ,+
mm_br_e15_13935 ,9,chr15 ,85537755,85537776,+ ,MI0000558 ,+
mm_br_e15_13936 ,9,chr15 ,85537755,85537776,+ ,MI0000558 ,+
mm_br_e15_13937 ,9,chr15 ,85537755,85537776,+ ,MI0000558 ,+
mm_br_e15_13946 ,9,chr16 ,77599917,77599938,+ ,MI0000559 ,+
mm_br_e15_13947 ,9,chr16 ,77599917,77599938,+ ,MI0000559 ,+
mm_br_e15_13948 ,9,chr16 ,77599917,77599938,+ ,MI0000559 ,+
mm_br_e15_13949 ,9,chr16 ,77599917,77599938,+ ,MI0000559 ,+
mm_br_e15_13950 ,9,chr16 ,77599917,77599938,+ ,MI0000559 ,+
mm_br_e15_13951 ,9,chr16 ,77599917,77599938,+ ,MI0000559 ,+
mm_br_e15_13952 ,9,chr16 ,77599917,77599938,+ ,MI0000559 ,+
mm_br_e15_13953 ,9,chr16 ,77599917,77599938,+ ,MI0000559 ,+
mm_br_e15_13954 ,9,chr16 ,77599917,77599938,+ ,MI0000559 ,+
mm_br_e15_13955 ,9,chr16 ,77599917,77599938,+ ,MI0000559 ,+
mm_br_e15_13956 ,9,chr16 ,77599917,77599938,+ ,MI0000559 ,+
mm_br_e15_13957 ,9,chr16 ,77599917,77599938,+ ,MI0000559 ,+
mm_br_e15_13958 ,9,chr16 ,77599917,77599938,+ ,MI0000559 ,+
mm_br_e15_13959 ,9,chr16 ,77599917,77599938,+ ,MI0000559 ,+
mm_br_e15_13960 ,9,chr16 ,77599917,77599938,+ ,MI0000559 ,+
mm_br_e15_13961 ,9,chr16 ,77599917,77599938,+ ,MI0000559 ,+
mm_br_e15_13962 ,9,chr16 ,77599917,77599938,+ ,MI0000559 ,+
mm_br_e15_13963 ,9,chr16 ,77599917,77599938,+ ,MI0000559 ,+
mm_br_e15_13964 ,9,chr16 ,77599917,77599938,+ ,MI0000559 ,+
mm_br_e15_13965 ,9,chr16 ,77599917,77599938,+ ,MI0000559 ,+
mm_br_e15_13966 ,9,chr16 ,77599917,77599938,+ ,MI0000559 ,+
mm_br_e15_13967 ,9,chr16 ,77599917,77599938,+ ,MI0000559 ,+
mm_br_e15_13968 ,9,chr16 ,77599917,77599938,+ ,MI0000559 ,+
mm_br_e15_13969 ,9,chr16 ,77599917,77599938,+ ,MI0000559 ,+
mm_br_e15_13970 ,9,chr16 ,77599917,77599938,+ ,MI0000559 ,+
mm_br_e15_13971 ,9,chr16 ,77599917,77599938,+ ,MI0000559 ,+
mm_br_e15_13972 ,9,chr16 ,77599917,77599938,+ ,MI0000559 ,+
mm_br_e15_13973 ,9,chr16 ,77599917,77599938,+ ,MI0000559 ,+
mm_br_e15_13978 ,9,chr9 ,41344815,41344836,+ ,MI0000557 ,+
mm_br_e15_13979 ,9,chr9 ,41344815,41344836,+ ,MI0000557 ,+
mm_br_e15_13980 ,9,chr9 ,41344815,41344836,+ ,MI0000557 ,+
mm_br_e15_13981 ,9,chr9 ,41344815,41344836,+ ,MI0000557 ,+
mm_br_e15_13982 ,9,chr9 ,41344815,41344836,+ ,MI0000557 ,+
mm_br_e15_13983 ,9,chr9 ,41344815,41344836,+ ,MI0000557 ,+
mm_br_e15_13984 ,9,chr9 ,41344815,41344836,+ ,MI0000557 ,+
mm_br_e15_13985 ,9,chr9 ,41344815,41344836,+ ,MI0000557 ,+
mm_br_e15_13986 ,9,chr9 ,41344815,41344836,+ ,MI0000557 ,+
mm_br_e15_13987 ,9,chr9 ,41344815,41344836,+ ,MI0000557 ,+
mm_br_e15_13988 ,9,chr9 ,41344815,41344836,+ ,MI0000557 ,+
mm_br_e15_13989 ,9,chr9 ,41344815,41344836,+ ,MI0000557 ,+
mm_br_e15_13990 ,9,chr9 ,41344815,41344836,+ ,MI0000557 ,+
mm_br_e15_13991 ,9,chr9 ,41344815,41344836,+ ,MI0000557 ,+
mm_br_e15_13992 ,9,chr9 ,41344815,41344836,+ ,MI0000557 ,+
mm_br_e15_13993 ,9,chr9 ,41344815,41344836,+ ,MI0000557 ,+
mm_br_e15_13994 ,9,chr9 ,41344815,41344836,+ ,MI0000557 ,+
mm_br_e15_13995 ,9,chr9 ,41344815,41344836,+ ,MI0000557 ,+
mm_br_e15_13996 ,9,chr9 ,41344815,41344836,+ ,MI0000557 ,+
mm_br_e15_13997 ,9,chr9 ,41344815,41344836,+ ,MI0000557 ,+
mm_br_e15_13998 ,9,chr9 ,41344815,41344836,+ ,MI0000557 ,+
mm_br_e15_13999 ,9,chr9 ,41344815,41344836,+ ,MI0000557 ,+
mm_br_e15_14021 ,9,chrX ,148346896,148346917,+ ,MI0000563 ,+
mm_br_e15_14022 ,9,chrX ,148346896,148346917,+ ,MI0000563 ,+
mm_br_e15_14023 ,9,chrX ,148346896,148346917,+ ,MI0000563 ,+
mm_br_e15_14024 ,9,chrX ,148346896,148346917,+ ,MI0000563 ,+
mm_br_e15_14025 ,9,chrX ,148346896,148346917,+ ,MI0000563 ,+
mm_br_e15_14026 ,9,chrX ,148346896,148346917,+ ,MI0000563 ,+
mm_br_e15_14027 ,9,chrX ,148346896,148346917,+ ,MI0000563 ,+
mm_br_e15_14028 ,9,chrX ,148346896,148346917,+ ,MI0000563 ,+
mm_br_e15_14029 ,9,chrX ,148346896,148346917,+ ,MI0000563 ,+
mm_br_e15_14030 ,9,chrX ,148346896,148346917,+ ,MI0000563 ,+
mm_br_e15_14031 ,9,chrX ,148346896,148346917,+ ,MI0000563 ,+
mm_br_e15_14032 ,9,chrX ,148346896,148346917,+ ,MI0000563 ,+
mm_br_e15_14033 ,9,chrX ,148346896,148346917,+ ,MI0000563 ,+
mm_br_e15_14034 ,9,chrX ,148346896,148346917,+ ,MI0000563 ,+
mm_br_e15_14035 ,9,chrX ,148346896,148346917,+ ,MI0000563 ,+
mm_br_e15_14041 ,9,chrX ,148347772,148347793,+ ,MI0000586 ,+
mm_br_e15_14049 ,9,chr17 ,17967330,17967351,+ ,MI0000561 ,+
mm_br_e15_14050 ,9,chr17 ,17967330,17967351,+ ,MI0000561 ,+
mm_br_e15_14051 ,9,chr17 ,17967330,17967351,+ ,MI0000561 ,+
mm_br_e15_14052 ,9,chr17 ,17967330,17967351,+ ,MI0000561 ,+
mm_br_e15_14053 ,9,chr17 ,17967330,17967351,+ ,MI0000561 ,+
mm_br_e15_14054 ,9,chr17 ,17967330,17967351,+ ,MI0000561 ,+
mm_br_e15_14055 ,9,chr17 ,17967330,17967351,+ ,MI0000561 ,+
mm_br_e15_14056 ,9,chr17 ,17967330,17967351,+ ,MI0000561 ,+
mm_br_e15_14057 ,9,chr17 ,17967330,17967351,+ ,MI0000561 ,+
mm_br_e15_14058 ,9,chr17 ,17967330,17967351,+ ,MI0000561 ,+
mm_br_e15_14059 ,9,chr17 ,17967330,17967351,+ ,MI0000561 ,+
mm_br_e15_14060 ,9,chr17 ,17967330,17967351,+ ,MI0000561 ,+
mm_br_e15_14067 ,9,chr11 ,76891625,76891646,- ,MI0004637 ,-
mm_br_e15_14068 ,9,chr11 ,76891625,76891646,- ,MI0004637 ,-
mm_br_e15_14076 ,9,chr18 ,61808852,61808873,- ,MI0000257 ,-
mm_br_e15_14110 ,9,chr13 ,83878426,83878447,+ ,MI0000157 ,+
mm_br_e15_14111 ,9,chr13 ,83878426,83878447,+ ,MI0000157 ,+
mm_br_e15_14112 ,9,chr13 ,83878426,83878447,+ ,MI0000157 ,+
mm_br_e15_14113 ,9,chr13 ,83878426,83878447,+ ,MI0000157 ,+
mm_br_e15_14114 ,9,chr13 ,83878426,83878447,+ ,MI0000157 ,+
mm_br_e15_14115 ,9,chr13 ,83878426,83878447,+ ,MI0000157 ,+
mm_br_e15_14116 ,9,chr13 ,83878426,83878447,+ ,MI0000157 ,+
mm_br_e15_14117 ,9,chr13 ,83878426,83878447,+ ,MI0000157 ,+
mm_br_e15_14118 ,9,chr13 ,83878426,83878447,+ ,MI0000157 ,+
mm_br_e15_14119 ,9,chr13 ,83878426,83878447,+ ,MI0000157 ,+
mm_br_e15_14120 ,9,chr13 ,83878426,83878447,+ ,MI0000157 ,+
mm_br_e15_14121 ,9,chr13 ,83878426,83878447,+ ,MI0000157 ,+
mm_br_e15_14122 ,9,chr13 ,83878426,83878447,+ ,MI0000157 ,+
mm_br_e15_14123 ,9,chr13 ,83878426,83878447,+ ,MI0000157 ,+
mm_br_e15_14264 ,9,chr3 ,121996532,121996553,- ,MI0004605 ,-
mm_br_e15_14265 ,9,chr3 ,121996532,121996553,- ,MI0004605 ,-
mm_br_e15_14269 ,9,chr12 ,110831098,110831119,+ ,MI0000154 ,+
mm_br_e15_14270 ,9,chr12 ,110831098,110831119,+ ,MI0000154 ,+
mm_br_e15_14271 ,9,chr12 ,110831098,110831119,+ ,MI0000154 ,+
mm_br_e15_14272 ,9,chr12 ,110831098,110831119,+ ,MI0000154 ,+
mm_br_e15_14273 ,9,chr12 ,110831098,110831119,+ ,MI0000154 ,+
mm_br_e15_14287 ,9,chr17 ,17967781,17967802,+ ,MI0000151 ,+
mm_br_e15_14288 ,9,chr17 ,17967781,17967802,+ ,MI0000151 ,+
mm_br_e15_14303 ,9,chr1 ,130098981,130099002,+ ,MI0000155 ,+
mm_br_e15_14304 ,9,chr1 ,130098981,130099002,+ ,MI0000155 ,+
mm_br_e15_14307 ,9,chr6 ,30691314,30691335,+ ,MI0000817 ,+
mm_br_e15_14308 ,9,chr14 ,115443698,115443719,+ ,MI0000719 ,+
mm_br_e15_14309 ,9,chr14 ,115443698,115443719,+ ,MI0000719 ,+
mm_br_e15_14310 ,9,chr14 ,115443698,115443719,+ ,MI0000719 ,+
mm_br_e15_14321 ,9,chr9 ,106056471,106056492,+ ,MI0000161 ,+
mm_br_e15_14329 ,9,chr11 ,86397622,86397643,- ,MI0000569 ,-
mm_br_e15_14330 ,9,chrX ,50407205,50407226,- ,MI0003538 ,-
mm_br_e15_14335 ,9,chr11 ,96178500,96178521,+ ,MI0000685 ,+
mm_br_e15_14336 ,9,chr8 ,110075188,110075209,+ ,MI0000165 ,+
mm_br_e15_14337 ,9,chr8 ,110075188,110075209,+ ,MI0000165 ,+
mm_br_e15_14338 ,9,chr8 ,110075188,110075209,+ ,MI0000165 ,+
mm_br_e15_14339 ,9,chr8 ,110075188,110075209,+ ,MI0000165 ,+
mm_br_e15_14340 ,9,chr8 ,110075188,110075209,+ ,MI0000165 ,+
mm_br_e15_14341 ,9,chr8 ,110075188,110075209,+ ,MI0000165 ,+
mm_br_e15_14353 ,9,chr1 ,164148013,164148034,+ ,MI0000713 ,+
mm_br_e15_14354 ,9,chr1 ,164148013,164148034,+ ,MI0000713 ,+
mm_br_e15_14356 ,9,chr4 ,101019561,101019582,- ,MI0000148 ,-
mm_br_e15_14363 ,9,chr2 ,180628788,180628809,+ ,MI0000150 ,+
mm_br_e15_14364 ,9,chr14 ,65209546,65209567,+ ,MI0000716 ,+
mm_br_e15_14365 ,9,chr14 ,65209546,65209567,+ ,MI0000716 ,+
mm_br_e15_14372 ,9,chr16 ,77599915,77599936,+ ,MI0000559 ,+
mm_br_e15_14385 ,9,chr12 ,110973157,110973178,+ ,MI0003492 ,+
mm_br_e15_14405 ,9,chr19 ,29209828,29209849,+ ,MI0000649 ,+
mm_br_e15_14407 ,9,chr4 ,101019562,101019583,- ,MI0000148 ,-
mm_br_e15_14408 ,9,chr4 ,101019562,101019583,- ,MI0000148 ,-
mm_br_e15_14409 ,9,chr4 ,101019562,101019583,- ,MI0000148 ,-
mm_br_e15_14412 ,9,chr18 ,61808886,61808907,- ,MI0000257 ,-
mm_br_e15_14424 ,9,chrX ,57647627,57647648,- ,MI0004706 ,-
mm_br_e15_14486 ,9,chr2 ,174093055,174093076,- ,MI0000398 ,-
mm_br_e15_14487 ,9,chr2 ,174093055,174093076,- ,MI0000398 ,-
mm_br_e15_14488 ,9,chr2 ,174093055,174093076,- ,MI0000398 ,-
mm_br_e15_14489 ,9,chr2 ,174093055,174093076,- ,MI0000398 ,-
mm_br_e15_14490 ,9,chr2 ,174093055,174093076,- ,MI0000398 ,-
mm_br_e15_14491 ,9,chr2 ,174093055,174093076,- ,MI0000398 ,-
mm_br_e15_14492 ,9,chr2 ,174093055,174093076,- ,MI0000398 ,-
mm_br_e15_14493 ,9,chr2 ,174093055,174093076,- ,MI0000398 ,-
mm_br_e15_14496 ,9,chr7 ,86033182,86033203,+ ,MI0000729 ,+
mm_br_e15_14520 ,9,chr2 ,117010887,117010908,+ ,MI0004611 ,+
mm_br_e15_14522 ,9,chr12 ,110950767,110950788,+ ,MI0000592 ,+
mm_br_e15_14523 ,9,chr7 ,19766874,19766895,+ ,MI0000607 ,+
mm_br_e15_14533 ,9,chr9 ,41344816,41344837,+ ,MI0000557 ,+
mm_br_e15_14547 ,9,chr12 ,110981675,110981696,+ ,MI0003535 ,+
mm_br_e15_14550 ,9,chr12 ,110971991,110972012,+ ,MI0000799 ,+
mm_br_e15_14562 ,9,chr3 ,88019536,88019557,+ ,MI0000720 ,+
mm_br_e15_14565 ,9,chr1 ,23279154,23279175,+ ,MI0000144 ,+
mm_br_e15_14570 ,9,chr9 ,106081176,106081197,+ ,MI0000137 ,+
mm_br_e15_14576 ,9,chr19 ,6264857,6264878,+ ,MI0000551 ,+
mm_br_e15_14602 ,9,chr12 ,110801954,110801975,+ ,MI0004203 ,+
mm_br_e15_14655 ,9,chr9 ,41390024,41390045,+ ,MI0000725 ,+
mm_br_e15_14666 ,9,chr5 ,138606560,138606581,- ,MI0000689 ,-
mm_br_e15_14667 ,9,chr5 ,138606560,138606581,- ,MI0000689 ,-
mm_br_e15_14668 ,9,chr5 ,138606560,138606581,- ,MI0000689 ,-
mm_br_e15_14669 ,9,chr5 ,138606560,138606581,- ,MI0000689 ,-
mm_br_e15_14670 ,9,chr5 ,138606560,138606581,- ,MI0000689 ,-
mm_br_e15_14671 ,9,chr5 ,138606560,138606581,- ,MI0000689 ,-
mm_br_e15_14673 ,9,chrX ,6825156,6825177,- ,MI0000230 ,-
mm_br_e15_14675 ,9,chr12 ,110973159,110973180,+ ,MI0003492 ,+
mm_br_e15_14678 ,9,chr11 ,86926556,86926577,+ ,MI0000401 ,+
mm_br_e15_14708 ,9,chr17 ,17967158,17967179,+ ,MI0000147 ,+
mm_br_e15_14709 ,9,chr17 ,17967158,17967179,+ ,MI0000147 ,+
mm_br_e15_14710 ,9,chr17 ,17967158,17967179,+ ,MI0000147 ,+
mm_br_e15_14711 ,9,chr17 ,17967158,17967179,+ ,MI0000147 ,+
mm_br_e15_14712 ,9,chr17 ,17967158,17967179,+ ,MI0000147 ,+
mm_br_e15_14713 ,9,chr17 ,17967158,17967179,+ ,MI0000147 ,+
mm_br_e15_14715 ,9,chr12 ,110950768,110950789,+ ,MI0000592 ,+
mm_br_e15_14717 ,9,chr12 ,110962577,110962598,+ ,MI0000400 ,+
mm_br_e15_14722 ,9,chr9 ,108470656,108470677,+ ,MI0000233 ,+
mm_br_e15_14723 ,9,chr9 ,108470656,108470677,+ ,MI0000233 ,+
mm_br_e15_14724 ,9,chr9 ,108470656,108470677,+ ,MI0000233 ,+
mm_br_e15_14725 ,9,chr9 ,108470656,108470677,+ ,MI0000233 ,+
mm_br_e15_14726 ,9,chr9 ,108470656,108470677,+ ,MI0000233 ,+
mm_br_e15_14727 ,9,chr14 ,115442906,115442927,+ ,MI0000687 ,+
mm_br_e15_14728 ,9,chr5 ,138606803,138606824,- ,MI0000581 ,-
mm_br_e15_14729 ,9,chr5 ,138606803,138606824,- ,MI0000581 ,-
mm_br_e15_14737 ,9,chr13 ,48633609,48633630,- ,MI0000556 ,-
mm_br_e15_14745 ,9,chr12 ,110829991,110830012,+ ,MI0001525 ,+
mm_br_e15_14754 ,9,chr12 ,110973160,110973181,+ ,MI0003492 ,+
mm_br_e15_14787 ,9,chr3 ,89031089,89031110,- ,MI0005521 ,-
mm_br_e15_14793 ,9,chr8 ,96848212,96848233,+ ,MI0000164 ,+
mm_br_e15_14796 ,9,chrX ,18723434,18723455,- ,MI0000709 ,-
mm_br_e15_14797 ,9,chrX ,18724028,18724049,- ,MI0000710 ,-
mm_br_e15_14814 ,9,chr2 ,131113839,131113860,+ ,MI0000588 ,+
mm_br_e15_14815 ,9,chr2 ,131113839,131113860,+ ,MI0000588 ,+
mm_br_e15_14816 ,9,chr2 ,131113839,131113860,+ ,MI0000588 ,+
mm_br_e15_14817 ,9,chr2 ,131113839,131113860,+ ,MI0000588 ,+
mm_br_e15_14818 ,9,chr2 ,131113839,131113860,+ ,MI0000588 ,+
mm_br_e15_14819 ,9,chr2 ,131113839,131113860,+ ,MI0000588 ,+
mm_br_e15_14820 ,9,chr19 ,34895191,34895212,- ,MI0000684 ,-
mm_br_e15_14895 ,9,chr13 ,48631447,48631468,- ,MI0000405 ,-
mm_br_e15_14896 ,9,chr13 ,48631447,48631468,- ,MI0000405 ,-
mm_br_e15_14897 ,9,chr13 ,48631447,48631468,- ,MI0000405 ,-
mm_br_e15_14903 ,9,chr2 ,29701165,29701186,- ,MI0000741 ,-
mm_br_e15_14906 ,9,chrX ,97576453,97576474,+ ,MI0005003 ,+
mm_br_e15_14910 ,9,chr9 ,41390063,41390084,+ ,MI0000725 ,+
mm_br_e15_14920 ,9,chr1 ,139863085,139863106,+ ,MI0000697 ,+
mm_br_e15_14924 ,9,chr8 ,86702822,86702843,- ,MI0000724 ,-
mm_br_e15_14937 ,9,chr12 ,110951752,110951773,+ ,MI0000605 ,+
mm_br_e15_14942 ,9,chr12 ,110981415,110981436,+ ,MI0001160 ,+
mm_br_e15_14943 ,9,chr2 ,14182678,14182699,+ ,MI0005554 ,+
mm_br_e15_14946 ,9,chrX ,6818396,6818417,- ,MI0004703 ,-
mm_br_e15_14947 ,9,chrX ,6818396,6818417,- ,MI0004703 ,-
mm_br_e15_14948 ,9,chr12 ,110965592,110965613,+ ,MI0003534 ,+
mm_br_e15_14951 ,9,chr12 ,110972027,110972048,+ ,MI0000799 ,+
mm_br_e15_14962 ,9,chr12 ,110980632,110980653,+ ,MI0003521 ,+
mm_br_e15_14965 ,9,chr6 ,28972667,28972688,+ ,MI0000222 ,+
mm_br_e15_14976 ,9,chr16 ,77599185,77599206,+ ,MI0000146 ,+
mm_br_e15_14977 ,9,chr16 ,77599185,77599206,+ ,MI0000146 ,+
mm_br_e15_14978 ,9,chr16 ,77599185,77599206,+ ,MI0000146 ,+
mm_br_e15_14979 ,9,chr16 ,77599185,77599206,+ ,MI0000146 ,+
mm_br_e15_14980 ,9,chr16 ,77599185,77599206,+ ,MI0000146 ,+
mm_br_e15_14981 ,9,chr16 ,77599185,77599206,+ ,MI0000146 ,+
mm_br_e15_14984 ,9,chr9 ,41339520,41339541,+ ,MI0000692 ,+
mm_br_e15_14985 ,9,chr9 ,41339520,41339541,+ ,MI0000692 ,+
mm_br_e15_14986 ,9,chr9 ,41339520,41339541,+ ,MI0000692 ,+
mm_br_e15_14994 ,9,chr8 ,86702659,86702680,- ,MI0005450 ,-
mm_br_e15_14995 ,9,chr8 ,86702659,86702680,- ,MI0005450 ,-
mm_br_e15_14996 ,9,chr8 ,86702659,86702680,- ,MI0005450 ,-
mm_br_e15_14997 ,9,chr8 ,86702659,86702680,- ,MI0005450 ,-
mm_br_e15_14998 ,9,chr8 ,86702659,86702680,- ,MI0005450 ,-
mm_br_e15_15003 ,9,chr1 ,139863227,139863248,+ ,MI0000723 ,+
mm_br_e15_15004 ,9,chr1 ,139863227,139863248,+ ,MI0000723 ,+
mm_br_e15_15005 ,9,chr1 ,139863227,139863248,+ ,MI0000723 ,+
mm_br_e15_15006 ,9,chr1 ,139863227,139863248,+ ,MI0000723 ,+
mm_br_e15_15007 ,9,chr1 ,139863227,139863248,+ ,MI0000723 ,+
mm_br_e15_15008 ,9,chr1 ,139863227,139863248,+ ,MI0000723 ,+
mm_br_e15_15009 ,9,chr1 ,139863227,139863248,+ ,MI0000723 ,+
mm_br_e15_15010 ,9,chr1 ,139863227,139863248,+ ,MI0000723 ,+
mm_br_e15_15011 ,9,chr1 ,139863227,139863248,+ ,MI0000723 ,+
mm_br_e15_15021 ,9,chr1 ,139863045,139863066,+ ,MI0000697 ,+
mm_br_e15_15026 ,9,chr8 ,86702823,86702844,- ,MI0000724 ,-
mm_br_e15_15027 ,9,chr8 ,86702823,86702844,- ,MI0000724 ,-
mm_br_e15_15033 ,9,chr12 ,110955514,110955535,+ ,MI0003519 ,+
mm_br_e15_15049 ,8,chr7 ,86650167,86650188,+ ,MI0000721 ,+
mm_br_e15_15051 ,8,chr1 ,160435819,160435840,+ ,MI0004633 ,+
mm_br_e15_15056 ,8,chr16 ,77599916,77599937,+ ,MI0000559 ,+
mm_br_e15_15057 ,8,chr16 ,77599916,77599937,+ ,MI0000559 ,+
mm_br_e15_15058 ,8,chr16 ,77599916,77599937,+ ,MI0000559 ,+
mm_br_e15_15090 ,8,chr9 ,118940929,118940950,+ ,MI0000573 ,+
mm_br_e15_15091 ,8,chr9 ,118940929,118940950,+ ,MI0000573 ,+
mm_br_e15_15092 ,8,chr9 ,118940929,118940950,+ ,MI0000573 ,+
mm_br_e15_15093 ,8,chr9 ,118940929,118940950,+ ,MI0000573 ,+
mm_br_e15_15100 ,8,chr14 ,115443580,115443601,+ ,MI0000718 ,+
mm_br_e15_15102 ,8,chrX ,50402592,50402613,- ,MI0003522 ,-
mm_br_e15_15104 ,8,chr10 ,91534848,91534869,- ,MI0000715 ,-
mm_br_e15_15108 ,8,chr4 ,120445265,120445286,- ,MI0000259 ,-
mm_br_e15_15109 ,8,chr4 ,120445265,120445286,- ,MI0000259 ,-
mm_br_e15_15113 ,8,chr1 ,23279113,23279134,+ ,MI0000144 ,+
mm_br_e15_15114 ,8,chr1 ,23279113,23279134,+ ,MI0000144 ,+
mm_br_e15_15115 ,8,chr1 ,23279113,23279134,+ ,MI0000144 ,+
mm_br_e15_15116 ,8,chr1 ,23279113,23279134,+ ,MI0000144 ,+
mm_br_e15_15117 ,8,chr1 ,23279113,23279134,+ ,MI0000144 ,+
mm_br_e15_15118 ,8,chr1 ,23279113,23279134,+ ,MI0000144 ,+
mm_br_e15_15119 ,8,chr1 ,23279113,23279134,+ ,MI0000144 ,+
mm_br_e15_15120 ,8,chr1 ,23279113,23279134,+ ,MI0000144 ,+
mm_br_e15_15121 ,8,chr1 ,23279113,23279134,+ ,MI0000144 ,+
mm_br_e15_15123 ,8,chr1 ,23298553,23298574,+ ,MI0000548 ,+
mm_br_e15_15127 ,8,chr15 ,68172819,68172840,- ,MI0000549 ,-
mm_br_e15_15128 ,8,chr15 ,68172819,68172840,- ,MI0000549 ,-
mm_br_e15_15129 ,8,chr15 ,68172819,68172840,- ,MI0000549 ,-
mm_br_e15_15143 ,8,chr13 ,113827757,113827778,+ ,MI0001649 ,+
mm_br_e15_15144 ,8,chr18 ,65408520,65408541,+ ,MI0000256 ,+
mm_br_e15_15147 ,8,chr7 ,108623932,108623953,+ ,MI0000693 ,+
mm_br_e15_15149 ,8,chr2 ,180123801,180123822,+ ,MI0000139 ,+
mm_br_e15_15150 ,8,chr2 ,180123801,180123822,+ ,MI0000139 ,+
mm_br_e15_15152 ,8,chr17 ,56382440,56382461,+ ,MI0000730 ,+
mm_br_e15_15153 ,8,chr17 ,56382440,56382461,+ ,MI0000730 ,+
mm_br_e15_15155 ,8,chr7 ,86033181,86033202,+ ,MI0000729 ,+
mm_br_e15_15158 ,8,chr11 ,65548301,65548322,- ,MI0004124 ,-
mm_br_e15_15159 ,8,chr11 ,65548301,65548322,- ,MI0004124 ,-
mm_br_e15_15164 ,8,chrX ,101311568,101311589,- ,MI0004258 ,-
mm_br_e15_15180 ,8,chr10 ,122422754,122422775,- ,MI0000138 ,-
mm_br_e15_15181 ,8,chr10 ,122422754,122422775,- ,MI0000138 ,-
mm_br_e15_15182 ,8,chr10 ,122422754,122422775,- ,MI0000138 ,-
mm_br_e15_15183 ,8,chr10 ,122422754,122422775,- ,MI0000138 ,-
mm_br_e15_15184 ,8,chr10 ,122422754,122422775,- ,MI0000138 ,-
mm_br_e15_15185 ,8,chr10 ,122422754,122422775,- ,MI0000138 ,-
mm_br_e15_15186 ,8,chr10 ,122422754,122422775,- ,MI0000138 ,-
mm_br_e15_15187 ,8,chr10 ,122422754,122422775,- ,MI0000138 ,-
mm_br_e15_15188 ,8,chr10 ,122422754,122422775,- ,MI0000138 ,-
mm_br_e15_15189 ,8,chr10 ,122422754,122422775,- ,MI0000138 ,-
mm_br_e15_15190 ,8,chr10 ,122422754,122422775,- ,MI0000138 ,-
mm_br_e15_15191 ,8,chr10 ,122422754,122422775,- ,MI0000138 ,-
mm_br_e15_15196 ,8,chr9 ,106081177,106081198,+ ,MI0000137 ,+
mm_br_e15_15197 ,8,chr9 ,106081177,106081198,+ ,MI0000137 ,+
mm_br_e15_15198 ,8,chr9 ,106081177,106081198,+ ,MI0000137 ,+
mm_br_e15_15199 ,8,chr9 ,106081177,106081198,+ ,MI0000137 ,+
mm_br_e15_15200 ,8,chr9 ,106081177,106081198,+ ,MI0000137 ,+
mm_br_e15_15201 ,8,chr9 ,106081177,106081198,+ ,MI0000137 ,+
mm_br_e15_15202 ,8,chr9 ,106081177,106081198,+ ,MI0000137 ,+
mm_br_e15_15203 ,8,chr9 ,106081177,106081198,+ ,MI0000137 ,+
mm_br_e15_15204 ,8,chr9 ,106081177,106081198,+ ,MI0000137 ,+
mm_br_e15_15205 ,8,chr9 ,106081177,106081198,+ ,MI0000137 ,+
mm_br_e15_15206 ,8,chr9 ,106081177,106081198,+ ,MI0000137 ,+
mm_br_e15_15236 ,8,chr15 ,85537755,85537776,+ ,MI0000558 ,+
mm_br_e15_15237 ,8,chr15 ,85537755,85537776,+ ,MI0000558 ,+
mm_br_e15_15238 ,8,chr15 ,85537755,85537776,+ ,MI0000558 ,+
mm_br_e15_15239 ,8,chr15 ,85537755,85537776,+ ,MI0000558 ,+
mm_br_e15_15240 ,8,chr15 ,85537755,85537776,+ ,MI0000558 ,+
mm_br_e15_15241 ,8,chr15 ,85537755,85537776,+ ,MI0000558 ,+
mm_br_e15_15242 ,8,chr15 ,85537755,85537776,+ ,MI0000558 ,+
mm_br_e15_15243 ,8,chr15 ,85537755,85537776,+ ,MI0000558 ,+
mm_br_e15_15244 ,8,chr15 ,85537755,85537776,+ ,MI0000558 ,+
mm_br_e15_15245 ,8,chr15 ,85537755,85537776,+ ,MI0000558 ,+
mm_br_e15_15246 ,8,chr15 ,85537755,85537776,+ ,MI0000558 ,+
mm_br_e15_15247 ,8,chr15 ,85537755,85537776,+ ,MI0000558 ,+
mm_br_e15_15248 ,8,chr15 ,85537755,85537776,+ ,MI0000558 ,+
mm_br_e15_15249 ,8,chr15 ,85537755,85537776,+ ,MI0000558 ,+
mm_br_e15_15250 ,8,chr15 ,85537755,85537776,+ ,MI0000558 ,+
mm_br_e15_15251 ,8,chr15 ,85537755,85537776,+ ,MI0000558 ,+
mm_br_e15_15252 ,8,chr15 ,85537755,85537776,+ ,MI0000558 ,+
mm_br_e15_15253 ,8,chr15 ,85537755,85537776,+ ,MI0000558 ,+
mm_br_e15_15254 ,8,chr15 ,85537755,85537776,+ ,MI0000558 ,+
mm_br_e15_15255 ,8,chr15 ,85537755,85537776,+ ,MI0000558 ,+
mm_br_e15_15256 ,8,chr15 ,85537755,85537776,+ ,MI0000558 ,+
mm_br_e15_15257 ,8,chr15 ,85537755,85537776,+ ,MI0000558 ,+
mm_br_e15_15258 ,8,chr15 ,85537755,85537776,+ ,MI0000558 ,+
mm_br_e15_15259 ,8,chr15 ,85537755,85537776,+ ,MI0000558 ,+
mm_br_e15_15260 ,8,chr15 ,85537755,85537776,+ ,MI0000558 ,+
mm_br_e15_15261 ,8,chr15 ,85537755,85537776,+ ,MI0000558 ,+
mm_br_e15_15262 ,8,chr15 ,85537755,85537776,+ ,MI0000558 ,+
mm_br_e15_15282 ,8,chr16 ,77599917,77599938,+ ,MI0000559 ,+
mm_br_e15_15283 ,8,chr16 ,77599917,77599938,+ ,MI0000559 ,+
mm_br_e15_15284 ,8,chr16 ,77599917,77599938,+ ,MI0000559 ,+
mm_br_e15_15285 ,8,chr16 ,77599917,77599938,+ ,MI0000559 ,+
mm_br_e15_15286 ,8,chr16 ,77599917,77599938,+ ,MI0000559 ,+
mm_br_e15_15287 ,8,chr16 ,77599917,77599938,+ ,MI0000559 ,+
mm_br_e15_15288 ,8,chr16 ,77599917,77599938,+ ,MI0000559 ,+
mm_br_e15_15289 ,8,chr16 ,77599917,77599938,+ ,MI0000559 ,+
mm_br_e15_15290 ,8,chr16 ,77599917,77599938,+ ,MI0000559 ,+
mm_br_e15_15291 ,8,chr16 ,77599917,77599938,+ ,MI0000559 ,+
mm_br_e15_15292 ,8,chr16 ,77599917,77599938,+ ,MI0000559 ,+
mm_br_e15_15293 ,8,chr16 ,77599917,77599938,+ ,MI0000559 ,+
mm_br_e15_15294 ,8,chr16 ,77599917,77599938,+ ,MI0000559 ,+
mm_br_e15_15295 ,8,chr16 ,77599917,77599938,+ ,MI0000559 ,+
mm_br_e15_15296 ,8,chr16 ,77599917,77599938,+ ,MI0000559 ,+
mm_br_e15_15297 ,8,chr16 ,77599917,77599938,+ ,MI0000559 ,+
mm_br_e15_15298 ,8,chr16 ,77599917,77599938,+ ,MI0000559 ,+
mm_br_e15_15299 ,8,chr16 ,77599917,77599938,+ ,MI0000559 ,+
mm_br_e15_15300 ,8,chr16 ,77599917,77599938,+ ,MI0000559 ,+
mm_br_e15_15301 ,8,chr16 ,77599917,77599938,+ ,MI0000559 ,+
mm_br_e15_15302 ,8,chr16 ,77599917,77599938,+ ,MI0000559 ,+
mm_br_e15_15303 ,8,chr16 ,77599917,77599938,+ ,MI0000559 ,+
mm_br_e15_15304 ,8,chr16 ,77599917,77599938,+ ,MI0000559 ,+
mm_br_e15_15305 ,8,chr16 ,77599917,77599938,+ ,MI0000559 ,+
mm_br_e15_15306 ,8,chr16 ,77599917,77599938,+ ,MI0000559 ,+
mm_br_e15_15307 ,8,chr16 ,77599917,77599938,+ ,MI0000559 ,+
mm_br_e15_15308 ,8,chr16 ,77599917,77599938,+ ,MI0000559 ,+
mm_br_e15_15309 ,8,chr16 ,77599917,77599938,+ ,MI0000559 ,+
mm_br_e15_15310 ,8,chr16 ,77599917,77599938,+ ,MI0000559 ,+
mm_br_e15_15311 ,8,chr16 ,77599917,77599938,+ ,MI0000559 ,+
mm_br_e15_15312 ,8,chr16 ,77599917,77599938,+ ,MI0000559 ,+
mm_br_e15_15313 ,8,chr16 ,77599917,77599938,+ ,MI0000559 ,+
mm_br_e15_15314 ,8,chr16 ,77599917,77599938,+ ,MI0000559 ,+
mm_br_e15_15315 ,8,chr16 ,77599917,77599938,+ ,MI0000559 ,+
mm_br_e15_15316 ,8,chr16 ,77599917,77599938,+ ,MI0000559 ,+
mm_br_e15_15317 ,8,chr16 ,77599917,77599938,+ ,MI0000559 ,+
mm_br_e15_15318 ,8,chr16 ,77599917,77599938,+ ,MI0000559 ,+
mm_br_e15_15319 ,8,chr16 ,77599917,77599938,+ ,MI0000559 ,+
mm_br_e15_15320 ,8,chr16 ,77599917,77599938,+ ,MI0000559 ,+
mm_br_e15_15321 ,8,chr16 ,77599917,77599938,+ ,MI0000559 ,+
mm_br_e15_15322 ,8,chr16 ,77599917,77599938,+ ,MI0000559 ,+
mm_br_e15_15323 ,8,chr16 ,77599917,77599938,+ ,MI0000559 ,+
mm_br_e15_15324 ,8,chr16 ,77599917,77599938,+ ,MI0000559 ,+
mm_br_e15_15325 ,8,chr16 ,77599917,77599938,+ ,MI0000559 ,+
mm_br_e15_15326 ,8,chr16 ,77599917,77599938,+ ,MI0000559 ,+
mm_br_e15_15327 ,8,chr16 ,77599917,77599938,+ ,MI0000559 ,+
mm_br_e15_15328 ,8,chr16 ,77599917,77599938,+ ,MI0000559 ,+
mm_br_e15_15329 ,8,chr16 ,77599917,77599938,+ ,MI0000559 ,+
mm_br_e15_15341 ,8,chr9 ,41344815,41344836,+ ,MI0000557 ,+
mm_br_e15_15342 ,8,chr9 ,41344815,41344836,+ ,MI0000557 ,+
mm_br_e15_15343 ,8,chr9 ,41344815,41344836,+ ,MI0000557 ,+
mm_br_e15_15344 ,8,chr9 ,41344815,41344836,+ ,MI0000557 ,+
mm_br_e15_15345 ,8,chr9 ,41344815,41344836,+ ,MI0000557 ,+
mm_br_e15_15346 ,8,chr9 ,41344815,41344836,+ ,MI0000557 ,+
mm_br_e15_15347 ,8,chr9 ,41344815,41344836,+ ,MI0000557 ,+
mm_br_e15_15348 ,8,chr9 ,41344815,41344836,+ ,MI0000557 ,+
mm_br_e15_15349 ,8,chr9 ,41344815,41344836,+ ,MI0000557 ,+
mm_br_e15_15350 ,8,chr9 ,41344815,41344836,+ ,MI0000557 ,+
mm_br_e15_15351 ,8,chr9 ,41344815,41344836,+ ,MI0000557 ,+
mm_br_e15_15352 ,8,chr9 ,41344815,41344836,+ ,MI0000557 ,+
mm_br_e15_15353 ,8,chr9 ,41344815,41344836,+ ,MI0000557 ,+
mm_br_e15_15354 ,8,chr9 ,41344815,41344836,+ ,MI0000557 ,+
mm_br_e15_15355 ,8,chr9 ,41344815,41344836,+ ,MI0000557 ,+
mm_br_e15_15356 ,8,chr9 ,41344815,41344836,+ ,MI0000557 ,+
mm_br_e15_15357 ,8,chr9 ,41344815,41344836,+ ,MI0000557 ,+
mm_br_e15_15358 ,8,chr9 ,41344815,41344836,+ ,MI0000557 ,+
mm_br_e15_15359 ,8,chr9 ,41344815,41344836,+ ,MI0000557 ,+
mm_br_e15_15360 ,8,chr9 ,41344815,41344836,+ ,MI0000557 ,+
mm_br_e15_15361 ,8,chr9 ,41344815,41344836,+ ,MI0000557 ,+
mm_br_e15_15362 ,8,chr9 ,41344815,41344836,+ ,MI0000557 ,+
mm_br_e15_15363 ,8,chr9 ,41344815,41344836,+ ,MI0000557 ,+
mm_br_e15_15364 ,8,chr9 ,41344815,41344836,+ ,MI0000557 ,+
mm_br_e15_15386 ,8,chrX ,148346896,148346917,+ ,MI0000563 ,+
mm_br_e15_15387 ,8,chrX ,148346896,148346917,+ ,MI0000563 ,+
mm_br_e15_15388 ,8,chrX ,148346896,148346917,+ ,MI0000563 ,+
mm_br_e15_15389 ,8,chrX ,148346896,148346917,+ ,MI0000563 ,+
mm_br_e15_15390 ,8,chrX ,148346896,148346917,+ ,MI0000563 ,+
mm_br_e15_15391 ,8,chrX ,148346896,148346917,+ ,MI0000563 ,+
mm_br_e15_15392 ,8,chrX ,148346896,148346917,+ ,MI0000563 ,+
mm_br_e15_15393 ,8,chrX ,148346896,148346917,+ ,MI0000563 ,+
mm_br_e15_15394 ,8,chrX ,148346896,148346917,+ ,MI0000563 ,+
mm_br_e15_15395 ,8,chrX ,148346896,148346917,+ ,MI0000563 ,+
mm_br_e15_15396 ,8,chrX ,148346896,148346917,+ ,MI0000563 ,+
mm_br_e15_15398 ,8,chrX ,148347772,148347793,+ ,MI0000586 ,+
mm_br_e15_15411 ,8,chr17 ,17967330,17967351,+ ,MI0000561 ,+
mm_br_e15_15412 ,8,chr17 ,17967330,17967351,+ ,MI0000561 ,+
mm_br_e15_15413 ,8,chr17 ,17967330,17967351,+ ,MI0000561 ,+
mm_br_e15_15414 ,8,chr17 ,17967330,17967351,+ ,MI0000561 ,+
mm_br_e15_15415 ,8,chr17 ,17967330,17967351,+ ,MI0000561 ,+
mm_br_e15_15416 ,8,chr17 ,17967330,17967351,+ ,MI0000561 ,+
mm_br_e15_15417 ,8,chr17 ,17967330,17967351,+ ,MI0000561 ,+
mm_br_e15_15418 ,8,chr17 ,17967330,17967351,+ ,MI0000561 ,+
mm_br_e15_15419 ,8,chr17 ,17967330,17967351,+ ,MI0000561 ,+
mm_br_e15_15420 ,8,chr17 ,17967330,17967351,+ ,MI0000561 ,+
mm_br_e15_15421 ,8,chr17 ,17967330,17967351,+ ,MI0000561 ,+
mm_br_e15_15422 ,8,chr17 ,17967330,17967351,+ ,MI0000561 ,+
mm_br_e15_15423 ,8,chr17 ,17967330,17967351,+ ,MI0000561 ,+
mm_br_e15_15424 ,8,chr17 ,17967330,17967351,+ ,MI0000561 ,+
mm_br_e15_15425 ,8,chr17 ,17967330,17967351,+ ,MI0000561 ,+
mm_br_e15_15426 ,8,chr17 ,17967330,17967351,+ ,MI0000561 ,+
mm_br_e15_15427 ,8,chr17 ,17967330,17967351,+ ,MI0000561 ,+
mm_br_e15_15428 ,8,chr17 ,17967330,17967351,+ ,MI0000561 ,+
mm_br_e15_15429 ,8,chr17 ,17967330,17967351,+ ,MI0000561 ,+
mm_br_e15_15430 ,8,chr17 ,17967330,17967351,+ ,MI0000561 ,+
mm_br_e15_15431 ,8,chr17 ,17967330,17967351,+ ,MI0000561 ,+
mm_br_e15_15432 ,8,chr17 ,17967330,17967351,+ ,MI0000561 ,+
mm_br_e15_15433 ,8,chr17 ,17967330,17967351,+ ,MI0000561 ,+
mm_br_e15_15434 ,8,chr17 ,17967330,17967351,+ ,MI0000561 ,+
mm_br_e15_15435 ,8,chr17 ,17967330,17967351,+ ,MI0000561 ,+
mm_br_e15_15436 ,8,chr17 ,17967330,17967351,+ ,MI0000561 ,+
mm_br_e15_15459 ,8,chr19 ,46417280,46417301,+ ,MI0004665 ,+
mm_br_e15_15462 ,8,chr12 ,110978760,110978781,+ ,MI0000794 ,+
mm_br_e15_15464 ,8,chr12 ,110831065,110831086,+ ,MI0000154 ,+
mm_br_e15_15511 ,8,chr3 ,88019535,88019556,+ ,MI0000720 ,+
mm_br_e15_15512 ,8,chr3 ,88019535,88019556,+ ,MI0000720 ,+
mm_br_e15_15513 ,8,chr3 ,88019535,88019556,+ ,MI0000720 ,+
mm_br_e15_15514 ,8,chr3 ,88019535,88019556,+ ,MI0000720 ,+
mm_br_e15_15515 ,8,chr3 ,88019535,88019556,+ ,MI0000720 ,+
mm_br_e15_15516 ,8,chr3 ,88019535,88019556,+ ,MI0000720 ,+
mm_br_e15_15517 ,8,chr3 ,88019535,88019556,+ ,MI0000720 ,+
mm_br_e15_15518 ,8,chr3 ,88019535,88019556,+ ,MI0000720 ,+
mm_br_e15_15519 ,8,chr3 ,88019535,88019556,+ ,MI0000720 ,+
mm_br_e15_15520 ,8,chr3 ,88019535,88019556,+ ,MI0000720 ,+
mm_br_e15_15685 ,8,chr3 ,121996532,121996553,- ,MI0004605 ,-
mm_br_e15_15695 ,8,chr12 ,110831098,110831119,+ ,MI0000154 ,+
mm_br_e15_15696 ,8,chr12 ,110831098,110831119,+ ,MI0000154 ,+
mm_br_e15_15697 ,8,chr12 ,110831098,110831119,+ ,MI0000154 ,+
mm_br_e15_15698 ,8,chr12 ,110831098,110831119,+ ,MI0000154 ,+
mm_br_e15_15699 ,8,chr12 ,110831098,110831119,+ ,MI0000154 ,+
mm_br_e15_15700 ,8,chr12 ,110831098,110831119,+ ,MI0000154 ,+
mm_br_e15_15710 ,8,chr17 ,17967781,17967802,+ ,MI0000151 ,+
mm_br_e15_15711 ,8,chr17 ,17967781,17967802,+ ,MI0000151 ,+
mm_br_e15_15712 ,8,chr17 ,17967781,17967802,+ ,MI0000151 ,+
mm_br_e15_15717 ,8,chr16 ,77646524,77646545,+ ,MI0000152 ,+
mm_br_e15_15718 ,8,chr16 ,77646524,77646545,+ ,MI0000152 ,+
mm_br_e15_15719 ,8,chr16 ,77646524,77646545,+ ,MI0000152 ,+
mm_br_e15_15720 ,8,chr16 ,77646524,77646545,+ ,MI0000152 ,+
mm_br_e15_15721 ,8,chr16 ,77646524,77646545,+ ,MI0000152 ,+
mm_br_e15_15746 ,8,chr1 ,130098981,130099002,+ ,MI0000155 ,+
mm_br_e15_15759 ,8,chr12 ,110948886,110948907,+ ,MI0000399 ,+
mm_br_e15_15760 ,8,chr9 ,106056471,106056492,+ ,MI0000161 ,+
mm_br_e15_15761 ,8,chr9 ,106056471,106056492,+ ,MI0000161 ,+
mm_br_e15_15777 ,8,chr11 ,86397622,86397643,- ,MI0000569 ,-
mm_br_e15_15778 ,8,chr11 ,86397622,86397643,- ,MI0000569 ,-
mm_br_e15_15783 ,8,chr3 ,68813840,68813861,+ ,MI0000566 ,+
mm_br_e15_15784 ,8,chr6 ,31012673,31012694,- ,MI0000576 ,-
mm_br_e15_15785 ,8,chr6 ,31012673,31012694,- ,MI0000576 ,-
mm_br_e15_15792 ,8,chr8 ,110075188,110075209,+ ,MI0000165 ,+
mm_br_e15_15809 ,8,chr1 ,164148013,164148034,+ ,MI0000713 ,+
mm_br_e15_15819 ,8,chr2 ,180628788,180628809,+ ,MI0000150 ,+
mm_br_e15_15820 ,8,chr2 ,180628788,180628809,+ ,MI0000150 ,+
mm_br_e15_15821 ,8,chr2 ,180628788,180628809,+ ,MI0000150 ,+
mm_br_e15_15822 ,8,chr2 ,180628788,180628809,+ ,MI0000150 ,+
mm_br_e15_15826 ,8,chr3 ,88019575,88019596,+ ,MI0000720 ,+
mm_br_e15_15857 ,8,chr12 ,113369138,113369159,+ ,MI0000246 ,+
mm_br_e15_15864 ,8,chr12 ,110973157,110973178,+ ,MI0003492 ,+
mm_br_e15_15865 ,8,chr12 ,110973157,110973178,+ ,MI0003492 ,+
mm_br_e15_15894 ,8,chr19 ,29209828,29209849,+ ,MI0000649 ,+
mm_br_e15_15998 ,8,chr2 ,174093055,174093076,- ,MI0000398 ,-
mm_br_e15_15999 ,8,chr2 ,174093055,174093076,- ,MI0000398 ,-
mm_br_e15_16000 ,8,chr2 ,174093055,174093076,- ,MI0000398 ,-
mm_br_e15_16001 ,8,chr2 ,174093055,174093076,- ,MI0000398 ,-
mm_br_e15_16002 ,8,chr2 ,174093055,174093076,- ,MI0000398 ,-
mm_br_e15_16003 ,8,chr2 ,174093055,174093076,- ,MI0000398 ,-
mm_br_e15_16004 ,8,chr2 ,174093055,174093076,- ,MI0000398 ,-
mm_br_e15_16005 ,8,chr2 ,174093055,174093076,- ,MI0000398 ,-
mm_br_e15_16015 ,8,chr4 ,120445224,120445245,- ,MI0000259 ,-
mm_br_e15_16016 ,8,chr19 ,22825139,22825160,+ ,MI0000247 ,+
mm_br_e15_16035 ,8,chr12 ,110981511,110981532,+ ,MI0001164 ,+
mm_br_e15_16047 ,8,chr16 ,77599918,77599939,+ ,MI0000559 ,+
mm_br_e15_16049 ,8,chr9 ,41344816,41344837,+ ,MI0000557 ,+
mm_br_e15_16052 ,8,chr2 ,174092559,174092580,- ,MI0000394 ,-
mm_br_e15_16054 ,8,chr1 ,94746998,94747019,+ ,MI0000171 ,+
mm_br_e15_16082 ,8,chr3 ,88019536,88019557,+ ,MI0000720 ,+
mm_br_e15_16083 ,8,chr3 ,88019536,88019557,+ ,MI0000720 ,+
mm_br_e15_16084 ,8,chr3 ,88019536,88019557,+ ,MI0000720 ,+
mm_br_e15_16094 ,8,chr4 ,120445223,120445244,- ,MI0000259 ,-
mm_br_e15_16102 ,8,chr8 ,107832279,107832300,- ,MI0000603 ,-
mm_br_e15_16110 ,8,chr19 ,6264857,6264878,+ ,MI0000551 ,+
mm_br_e15_16111 ,8,chr12 ,110831064,110831085,+ ,MI0000154 ,+
mm_br_e15_16115 ,8,chrX ,97576454,97576475,+ ,MI0005003 ,+
mm_br_e15_16159 ,8,chr8 ,24253101,24253122,+ ,MI0003493 ,+
mm_br_e15_16164 ,8,chr12 ,110824028,110824049,+ ,MI0000615 ,+
mm_br_e15_16216 ,8,chr5 ,138606974,138606995,- ,MI0000407 ,-
mm_br_e15_16256 ,8,chr5 ,138606560,138606581,- ,MI0000689 ,-
mm_br_e15_16257 ,8,chr5 ,138606560,138606581,- ,MI0000689 ,-
mm_br_e15_16258 ,8,chr5 ,138606560,138606581,- ,MI0000689 ,-
mm_br_e15_16259 ,8,chr5 ,138606560,138606581,- ,MI0000689 ,-
mm_br_e15_16260 ,8,chr5 ,138606560,138606581,- ,MI0000689 ,-
mm_br_e15_16266 ,8,chr2 ,84581273,84581294,- ,MI0000156 ,-
mm_br_e15_16267 ,8,chr2 ,84581273,84581294,- ,MI0000156 ,-
mm_br_e15_16280 ,8,chr12 ,110828712,110828733,+ ,MI0001524 ,+
mm_br_e15_16287 ,8,chr8 ,39315233,39315254,- ,MI0000800 ,-
mm_br_e15_16288 ,8,chr8 ,39315233,39315254,- ,MI0000800 ,-
mm_br_e15_16305 ,8,chr17 ,17967158,17967179,+ ,MI0000147 ,+
mm_br_e15_16306 ,8,chr17 ,17967158,17967179,+ ,MI0000147 ,+
mm_br_e15_16307 ,8,chr17 ,17967158,17967179,+ ,MI0000147 ,+
mm_br_e15_16308 ,8,chr17 ,17967158,17967179,+ ,MI0000147 ,+
mm_br_e15_16309 ,8,chr17 ,17967158,17967179,+ ,MI0000147 ,+
mm_br_e15_16310 ,8,chr17 ,17967158,17967179,+ ,MI0000147 ,+
mm_br_e15_16311 ,8,chr17 ,17967158,17967179,+ ,MI0000147 ,+
mm_br_e15_16312 ,8,chr17 ,17967158,17967179,+ ,MI0000147 ,+
mm_br_e15_16316 ,8,chr12 ,110950768,110950789,+ ,MI0000592 ,+
mm_br_e15_16317 ,8,chr1 ,130098982,130099003,+ ,MI0000155 ,+
mm_br_e15_16319 ,8,chr17 ,17967196,17967217,+ ,MI0000147 ,+
mm_br_e15_16321 ,8,chr9 ,108470656,108470677,+ ,MI0000233 ,+
mm_br_e15_16322 ,8,chr9 ,108470656,108470677,+ ,MI0000233 ,+
mm_br_e15_16323 ,8,chr9 ,108470656,108470677,+ ,MI0000233 ,+
mm_br_e15_16324 ,8,chr9 ,108470656,108470677,+ ,MI0000233 ,+
mm_br_e15_16325 ,8,chr9 ,108470656,108470677,+ ,MI0000233 ,+
mm_br_e15_16326 ,8,chr9 ,108470656,108470677,+ ,MI0000233 ,+
mm_br_e15_16328 ,8,chr5 ,138606803,138606824,- ,MI0000581 ,-
mm_br_e15_16329 ,8,chr5 ,138606803,138606824,- ,MI0000581 ,-
mm_br_e15_16335 ,8,chrX ,102539631,102539652,- ,MI0001146 ,-
mm_br_e15_16354 ,8,chr12 ,110829991,110830012,+ ,MI0001525 ,+
mm_br_e15_16355 ,8,chr12 ,110829991,110830012,+ ,MI0001525 ,+
mm_br_e15_16356 ,8,chr12 ,110829991,110830012,+ ,MI0001525 ,+
mm_br_e15_16360 ,8,chr8 ,86732462,86732483,+ ,MI0000571 ,+
mm_br_e15_16362 ,8,chr9 ,106056509,106056530,+ ,MI0000161 ,+
mm_br_e15_16363 ,8,chr9 ,106056509,106056530,+ ,MI0000161 ,+
mm_br_e15_16364 ,8,chr2 ,10430946,10430967,+ ,MI0004673 ,+
mm_br_e15_16365 ,8,chr12 ,110948399,110948420,+ ,MI0001163 ,+
mm_br_e15_16366 ,8,chr11 ,28663760,28663781,+ ,MI0000731 ,+
mm_br_e15_16369 ,8,chr13 ,83878463,83878484,+ ,MI0000157 ,+
mm_br_e15_16398 ,8,chr12 ,110824332,110824353,+ ,MI0003518 ,+
mm_br_e15_16406 ,8,chr5 ,138606598,138606619,- ,MI0000689 ,-
mm_br_e15_16409 ,8,chr9 ,50911182,50911203,- ,MI0000403 ,-
mm_br_e15_16410 ,8,chr9 ,50911182,50911203,- ,MI0000403 ,-
mm_br_e15_16411 ,8,chr13 ,113826216,113826237,+ ,MI0004645 ,+
mm_br_e15_16412 ,8,chr4 ,88556518,88556539,- ,MI0000579 ,-
mm_br_e15_16418 ,8,chr8 ,96848212,96848233,+ ,MI0000164 ,+
mm_br_e15_16420 ,8,chr1 ,139863265,139863286,+ ,MI0000723 ,+
mm_br_e15_16421 ,8,chrX ,18723434,18723455,- ,MI0000709 ,-
mm_br_e15_16422 ,8,chrX ,18723434,18723455,- ,MI0000709 ,-
mm_br_e15_16423 ,8,chrX ,18723434,18723455,- ,MI0000709 ,-
mm_br_e15_16424 ,8,chrX ,18723434,18723455,- ,MI0000709 ,-
mm_br_e15_16453 ,8,chr2 ,131113839,131113860,+ ,MI0000588 ,+
mm_br_e15_16454 ,8,chr2 ,131113839,131113860,+ ,MI0000588 ,+
mm_br_e15_16455 ,8,chr2 ,131113839,131113860,+ ,MI0000588 ,+
mm_br_e15_16456 ,8,chr2 ,131113839,131113860,+ ,MI0000588 ,+
mm_br_e15_16457 ,8,chr2 ,131113839,131113860,+ ,MI0000588 ,+
mm_br_e15_16458 ,8,chr2 ,131113839,131113860,+ ,MI0000588 ,+
mm_br_e15_16459 ,8,chr2 ,131113839,131113860,+ ,MI0000588 ,+
mm_br_e15_16460 ,8,chr2 ,131113839,131113860,+ ,MI0000588 ,+
mm_br_e15_16461 ,8,chr2 ,131113839,131113860,+ ,MI0000588 ,+
mm_br_e15_16462 ,8,chr19 ,34895191,34895212,- ,MI0000684 ,-
mm_br_e15_16538 ,8,chr8 ,39315232,39315253,- ,MI0000800 ,-
mm_br_e15_16539 ,8,chr8 ,39315232,39315253,- ,MI0000800 ,-
mm_br_e15_16556 ,8,chr13 ,48631447,48631468,- ,MI0000405 ,-
mm_br_e15_16557 ,8,chr13 ,48631447,48631468,- ,MI0000405 ,-
mm_br_e15_16558 ,8,chr13 ,48631447,48631468,- ,MI0000405 ,-
mm_br_e15_16559 ,8,chr13 ,48631447,48631468,- ,MI0000405 ,-
mm_br_e15_16560 ,8,chr13 ,48631447,48631468,- ,MI0000405 ,-
mm_br_e15_16565 ,8,chr13 ,63402026,63402047,+ ,MI0000142 ,+
mm_br_e15_16568 ,8,chr12 ,110856476,110856497,+ ,MI0001165 ,+
mm_br_e15_16569 ,8,chr2 ,29701165,29701186,- ,MI0000741 ,-
mm_br_e15_16575 ,8,chr14 ,115442943,115442964,+ ,MI0000687 ,+
mm_br_e15_16595 ,8,chr8 ,110075189,110075210,+ ,MI0000165 ,+
mm_br_e15_16596 ,8,chr8 ,110075189,110075210,+ ,MI0000165 ,+
mm_br_e15_16598 ,8,chr12 ,110955516,110955537,+ ,MI0003519 ,+
mm_br_e15_16599 ,8,chr1 ,139863228,139863249,+ ,MI0000723 ,+
mm_br_e15_16600 ,8,chr1 ,139863228,139863249,+ ,MI0000723 ,+
mm_br_e15_16615 ,8,chr1 ,164148014,164148035,+ ,MI0000713 ,+
mm_br_e15_16616 ,8,chr1 ,164148014,164148035,+ ,MI0000713 ,+
mm_br_e15_16617 ,8,chr1 ,164148014,164148035,+ ,MI0000713 ,+
mm_br_e15_16624 ,8,chr12 ,110981415,110981436,+ ,MI0001160 ,+
mm_br_e15_16627 ,8,chrX ,6818396,6818417,- ,MI0004703 ,-
mm_br_e15_16632 ,8,chr12 ,110972027,110972048,+ ,MI0000799 ,+
mm_br_e15_16633 ,8,chr12 ,110981676,110981697,+ ,MI0003535 ,+
mm_br_e15_16634 ,8,chr12 ,110981676,110981697,+ ,MI0003535 ,+
mm_br_e15_16635 ,8,chr12 ,110981676,110981697,+ ,MI0003535 ,+
mm_br_e15_16646 ,8,chr12 ,110980632,110980653,+ ,MI0003521 ,+
mm_br_e15_16652 ,8,chrX ,69507613,69507634,- ,MI0001734 ,-
mm_br_e15_16670 ,8,chr16 ,77599185,77599206,+ ,MI0000146 ,+
mm_br_e15_16671 ,8,chr16 ,77599185,77599206,+ ,MI0000146 ,+
mm_br_e15_16672 ,8,chr16 ,77599185,77599206,+ ,MI0000146 ,+
mm_br_e15_16675 ,8,chr9 ,41339520,41339541,+ ,MI0000692 ,+
mm_br_e15_16676 ,8,chr9 ,41339520,41339541,+ ,MI0000692 ,+
mm_br_e15_16677 ,8,chr9 ,41339520,41339541,+ ,MI0000692 ,+
mm_br_e15_16678 ,8,chr9 ,41339520,41339541,+ ,MI0000692 ,+
mm_br_e15_16679 ,8,chr9 ,41339520,41339541,+ ,MI0000692 ,+
mm_br_e15_16680 ,8,chr9 ,41339520,41339541,+ ,MI0000692 ,+
mm_br_e15_16693 ,8,chr8 ,86702659,86702680,- ,MI0005450 ,-
mm_br_e15_16694 ,8,chr8 ,86702659,86702680,- ,MI0005450 ,-
mm_br_e15_16695 ,8,chr8 ,86702659,86702680,- ,MI0005450 ,-
mm_br_e15_16696 ,8,chr8 ,86702659,86702680,- ,MI0005450 ,-
mm_br_e15_16697 ,8,chr8 ,86702659,86702680,- ,MI0005450 ,-
mm_br_e15_16698 ,8,chr8 ,86702659,86702680,- ,MI0005450 ,-
mm_br_e15_16707 ,8,chr1 ,139863227,139863248,+ ,MI0000723 ,+
mm_br_e15_16708 ,8,chr1 ,139863227,139863248,+ ,MI0000723 ,+
mm_br_e15_16709 ,8,chr1 ,139863227,139863248,+ ,MI0000723 ,+
mm_br_e15_16710 ,8,chr1 ,139863227,139863248,+ ,MI0000723 ,+
mm_br_e15_16716 ,8,chr1 ,139863045,139863066,+ ,MI0000697 ,+
mm_br_e15_16717 ,8,chr1 ,139863045,139863066,+ ,MI0000697 ,+
mm_br_e15_16718 ,8,chr1 ,139863045,139863066,+ ,MI0000697 ,+
mm_br_e15_16719 ,8,chr1 ,139863045,139863066,+ ,MI0000697 ,+
mm_br_e15_16723 ,8,chr8 ,86702823,86702844,- ,MI0000724 ,-
mm_br_e15_16724 ,8,chr12 ,110951751,110951772,+ ,MI0000605 ,+
mm_br_e15_16730 ,8,chr11 ,77886688,77886709,+ ,MI0001730 ,+
mm_br_e15_16731 ,8,chr16 ,77599184,77599205,+ ,MI0000146 ,+
mm_br_e15_16732 ,8,chr16 ,77599184,77599205,+ ,MI0000146 ,+
mm_br_e15_16734 ,8,chr12 ,110955514,110955535,+ ,MI0003519 ,+
mm_br_e15_16735 ,8,chr12 ,110955514,110955535,+ ,MI0003519 ,+
mm_br_e15_16743 ,8,chr14 ,70843364,70843385,+ ,MI0000704 ,+
mm_br_e15_16744 ,8,chr14 ,70843364,70843385,+ ,MI0000704 ,+
mm_br_e15_16757 ,7,chr6 ,30115965,30115986,- ,MI0000224 ,-
mm_br_e15_16758 ,7,chr12 ,110832775,110832796,+ ,MI0001526 ,+
mm_br_e15_16799 ,7,chr1 ,74440898,74440919,+ ,MI0000575 ,+
mm_br_e15_16819 ,7,chr4 ,120445265,120445286,- ,MI0000259 ,-
mm_br_e15_16827 ,7,chr1 ,23279113,23279134,+ ,MI0000144 ,+
mm_br_e15_16828 ,7,chr1 ,23279113,23279134,+ ,MI0000144 ,+
mm_br_e15_16829 ,7,chr1 ,23279113,23279134,+ ,MI0000144 ,+
mm_br_e15_16830 ,7,chr1 ,23279113,23279134,+ ,MI0000144 ,+
mm_br_e15_16831 ,7,chr1 ,23279113,23279134,+ ,MI0000144 ,+
mm_br_e15_16832 ,7,chr1 ,23279113,23279134,+ ,MI0000144 ,+
mm_br_e15_16833 ,7,chr1 ,23279113,23279134,+ ,MI0000144 ,+
mm_br_e15_16834 ,7,chr1 ,23279113,23279134,+ ,MI0000144 ,+
mm_br_e15_16836 ,7,chr1 ,23298553,23298574,+ ,MI0000548 ,+
mm_br_e15_16840 ,7,chr15 ,68172819,68172840,- ,MI0000549 ,-
mm_br_e15_16841 ,7,chr15 ,68172819,68172840,- ,MI0000549 ,-
mm_br_e15_16842 ,7,chr15 ,68172819,68172840,- ,MI0000549 ,-
mm_br_e15_16843 ,7,chr15 ,68172819,68172840,- ,MI0000549 ,-
mm_br_e15_16844 ,7,chr15 ,68172819,68172840,- ,MI0000549 ,-
mm_br_e15_16845 ,7,chr15 ,68172819,68172840,- ,MI0000549 ,-
mm_br_e15_16857 ,7,chr12 ,110980676,110980697,+ ,MI0003521 ,+
mm_br_e15_16862 ,7,chr13 ,113827757,113827778,+ ,MI0001649 ,+
mm_br_e15_16866 ,7,chr16 ,18327531,18327552,- ,MI0000227 ,-
mm_br_e15_16867 ,7,chr16 ,18327531,18327552,- ,MI0000227 ,-
mm_br_e15_16868 ,7,chr16 ,18327531,18327552,- ,MI0000227 ,-
mm_br_e15_16869 ,7,chr16 ,18327531,18327552,- ,MI0000227 ,-
mm_br_e15_16870 ,7,chr16 ,18327531,18327552,- ,MI0000227 ,-
mm_br_e15_16874 ,7,chr7 ,86033181,86033202,+ ,MI0000729 ,+
mm_br_e15_16875 ,7,chr7 ,86033181,86033202,+ ,MI0000729 ,+
mm_br_e15_16878 ,7,chr12 ,110828710,110828731,+ ,MI0001524 ,+
mm_br_e15_16886 ,7,chrX ,101311568,101311589,- ,MI0004258 ,-
mm_br_e15_16887 ,7,chrX ,101311568,101311589,- ,MI0004258 ,-
mm_br_e15_16923 ,7,chr10 ,122422754,122422775,- ,MI0000138 ,-
mm_br_e15_16924 ,7,chr10 ,122422754,122422775,- ,MI0000138 ,-
mm_br_e15_16925 ,7,chr10 ,122422754,122422775,- ,MI0000138 ,-
mm_br_e15_16926 ,7,chr10 ,122422754,122422775,- ,MI0000138 ,-
mm_br_e15_16927 ,7,chr10 ,122422754,122422775,- ,MI0000138 ,-
mm_br_e15_16928 ,7,chr10 ,122422754,122422775,- ,MI0000138 ,-
mm_br_e15_16929 ,7,chr10 ,122422754,122422775,- ,MI0000138 ,-
mm_br_e15_16930 ,7,chr10 ,122422754,122422775,- ,MI0000138 ,-
mm_br_e15_16931 ,7,chr10 ,122422754,122422775,- ,MI0000138 ,-
mm_br_e15_16932 ,7,chr10 ,122422754,122422775,- ,MI0000138 ,-
mm_br_e15_16942 ,7,chr9 ,106081177,106081198,+ ,MI0000137 ,+
mm_br_e15_16943 ,7,chr9 ,106081177,106081198,+ ,MI0000137 ,+
mm_br_e15_16944 ,7,chr9 ,106081177,106081198,+ ,MI0000137 ,+
mm_br_e15_16945 ,7,chr9 ,106081177,106081198,+ ,MI0000137 ,+
mm_br_e15_16946 ,7,chr9 ,106081177,106081198,+ ,MI0000137 ,+
mm_br_e15_16947 ,7,chr9 ,106081177,106081198,+ ,MI0000137 ,+
mm_br_e15_16948 ,7,chr9 ,106081177,106081198,+ ,MI0000137 ,+
mm_br_e15_16949 ,7,chr9 ,106081177,106081198,+ ,MI0000137 ,+
mm_br_e15_16950 ,7,chr9 ,106081177,106081198,+ ,MI0000137 ,+
mm_br_e15_16951 ,7,chr9 ,106081177,106081198,+ ,MI0000137 ,+
mm_br_e15_16952 ,7,chr9 ,106081177,106081198,+ ,MI0000137 ,+
mm_br_e15_16998 ,7,chr15 ,85537755,85537776,+ ,MI0000558 ,+
mm_br_e15_16999 ,7,chr15 ,85537755,85537776,+ ,MI0000558 ,+
mm_br_e15_17000 ,7,chr15 ,85537755,85537776,+ ,MI0000558 ,+
mm_br_e15_17001 ,7,chr15 ,85537755,85537776,+ ,MI0000558 ,+
mm_br_e15_17002 ,7,chr15 ,85537755,85537776,+ ,MI0000558 ,+
mm_br_e15_17003 ,7,chr15 ,85537755,85537776,+ ,MI0000558 ,+
mm_br_e15_17004 ,7,chr15 ,85537755,85537776,+ ,MI0000558 ,+
mm_br_e15_17005 ,7,chr15 ,85537755,85537776,+ ,MI0000558 ,+
mm_br_e15_17006 ,7,chr15 ,85537755,85537776,+ ,MI0000558 ,+
mm_br_e15_17007 ,7,chr15 ,85537755,85537776,+ ,MI0000558 ,+
mm_br_e15_17008 ,7,chr15 ,85537755,85537776,+ ,MI0000558 ,+
mm_br_e15_17009 ,7,chr15 ,85537755,85537776,+ ,MI0000558 ,+
mm_br_e15_17010 ,7,chr15 ,85537755,85537776,+ ,MI0000558 ,+
mm_br_e15_17011 ,7,chr15 ,85537755,85537776,+ ,MI0000558 ,+
mm_br_e15_17012 ,7,chr15 ,85537755,85537776,+ ,MI0000558 ,+
mm_br_e15_17013 ,7,chr15 ,85537755,85537776,+ ,MI0000558 ,+
mm_br_e15_17014 ,7,chr15 ,85537755,85537776,+ ,MI0000558 ,+
mm_br_e15_17015 ,7,chr15 ,85537755,85537776,+ ,MI0000558 ,+
mm_br_e15_17016 ,7,chr15 ,85537755,85537776,+ ,MI0000558 ,+
mm_br_e15_17017 ,7,chr15 ,85537755,85537776,+ ,MI0000558 ,+
mm_br_e15_17018 ,7,chr15 ,85537755,85537776,+ ,MI0000558 ,+
mm_br_e15_17019 ,7,chr15 ,85537755,85537776,+ ,MI0000558 ,+
mm_br_e15_17020 ,7,chr15 ,85537755,85537776,+ ,MI0000558 ,+
mm_br_e15_17021 ,7,chr15 ,85537755,85537776,+ ,MI0000558 ,+
mm_br_e15_17022 ,7,chr15 ,85537755,85537776,+ ,MI0000558 ,+
mm_br_e15_17023 ,7,chr15 ,85537755,85537776,+ ,MI0000558 ,+
mm_br_e15_17024 ,7,chr15 ,85537755,85537776,+ ,MI0000558 ,+
mm_br_e15_17025 ,7,chr15 ,85537755,85537776,+ ,MI0000558 ,+
mm_br_e15_17026 ,7,chr15 ,85537755,85537776,+ ,MI0000558 ,+
mm_br_e15_17027 ,7,chr15 ,85537755,85537776,+ ,MI0000558 ,+
mm_br_e15_17028 ,7,chr15 ,85537755,85537776,+ ,MI0000558 ,+
mm_br_e15_17029 ,7,chr15 ,85537755,85537776,+ ,MI0000558 ,+
mm_br_e15_17030 ,7,chr15 ,85537755,85537776,+ ,MI0000558 ,+
mm_br_e15_17056 ,7,chr16 ,77599917,77599938,+ ,MI0000559 ,+
mm_br_e15_17057 ,7,chr16 ,77599917,77599938,+ ,MI0000559 ,+
mm_br_e15_17058 ,7,chr16 ,77599917,77599938,+ ,MI0000559 ,+
mm_br_e15_17059 ,7,chr16 ,77599917,77599938,+ ,MI0000559 ,+
mm_br_e15_17060 ,7,chr16 ,77599917,77599938,+ ,MI0000559 ,+
mm_br_e15_17061 ,7,chr16 ,77599917,77599938,+ ,MI0000559 ,+
mm_br_e15_17062 ,7,chr16 ,77599917,77599938,+ ,MI0000559 ,+
mm_br_e15_17063 ,7,chr16 ,77599917,77599938,+ ,MI0000559 ,+
mm_br_e15_17064 ,7,chr16 ,77599917,77599938,+ ,MI0000559 ,+
mm_br_e15_17065 ,7,chr16 ,77599917,77599938,+ ,MI0000559 ,+
mm_br_e15_17066 ,7,chr16 ,77599917,77599938,+ ,MI0000559 ,+
mm_br_e15_17067 ,7,chr16 ,77599917,77599938,+ ,MI0000559 ,+
mm_br_e15_17068 ,7,chr16 ,77599917,77599938,+ ,MI0000559 ,+
mm_br_e15_17069 ,7,chr16 ,77599917,77599938,+ ,MI0000559 ,+
mm_br_e15_17070 ,7,chr16 ,77599917,77599938,+ ,MI0000559 ,+
mm_br_e15_17071 ,7,chr16 ,77599917,77599938,+ ,MI0000559 ,+
mm_br_e15_17072 ,7,chr16 ,77599917,77599938,+ ,MI0000559 ,+
mm_br_e15_17073 ,7,chr16 ,77599917,77599938,+ ,MI0000559 ,+
mm_br_e15_17074 ,7,chr16 ,77599917,77599938,+ ,MI0000559 ,+
mm_br_e15_17075 ,7,chr16 ,77599917,77599938,+ ,MI0000559 ,+
mm_br_e15_17076 ,7,chr16 ,77599917,77599938,+ ,MI0000559 ,+
mm_br_e15_17077 ,7,chr16 ,77599917,77599938,+ ,MI0000559 ,+
mm_br_e15_17078 ,7,chr16 ,77599917,77599938,+ ,MI0000559 ,+
mm_br_e15_17079 ,7,chr16 ,77599917,77599938,+ ,MI0000559 ,+
mm_br_e15_17080 ,7,chr16 ,77599917,77599938,+ ,MI0000559 ,+
mm_br_e15_17081 ,7,chr16 ,77599917,77599938,+ ,MI0000559 ,+
mm_br_e15_17082 ,7,chr16 ,77599917,77599938,+ ,MI0000559 ,+
mm_br_e15_17083 ,7,chr16 ,77599917,77599938,+ ,MI0000559 ,+
mm_br_e15_17084 ,7,chr16 ,77599917,77599938,+ ,MI0000559 ,+
mm_br_e15_17085 ,7,chr16 ,77599917,77599938,+ ,MI0000559 ,+
mm_br_e15_17086 ,7,chr16 ,77599917,77599938,+ ,MI0000559 ,+
mm_br_e15_17087 ,7,chr16 ,77599917,77599938,+ ,MI0000559 ,+
mm_br_e15_17088 ,7,chr16 ,77599917,77599938,+ ,MI0000559 ,+
mm_br_e15_17089 ,7,chr16 ,77599917,77599938,+ ,MI0000559 ,+
mm_br_e15_17090 ,7,chr16 ,77599917,77599938,+ ,MI0000559 ,+
mm_br_e15_17091 ,7,chr16 ,77599917,77599938,+ ,MI0000559 ,+
mm_br_e15_17092 ,7,chr16 ,77599917,77599938,+ ,MI0000559 ,+
mm_br_e15_17093 ,7,chr16 ,77599917,77599938,+ ,MI0000559 ,+
mm_br_e15_17094 ,7,chr16 ,77599917,77599938,+ ,MI0000559 ,+
mm_br_e15_17095 ,7,chr16 ,77599917,77599938,+ ,MI0000559 ,+
mm_br_e15_17096 ,7,chr16 ,77599917,77599938,+ ,MI0000559 ,+
mm_br_e15_17097 ,7,chr16 ,77599917,77599938,+ ,MI0000559 ,+
mm_br_e15_17098 ,7,chr16 ,77599917,77599938,+ ,MI0000559 ,+
mm_br_e15_17099 ,7,chr16 ,77599917,77599938,+ ,MI0000559 ,+
mm_br_e15_17100 ,7,chr16 ,77599917,77599938,+ ,MI0000559 ,+
mm_br_e15_17101 ,7,chr16 ,77599917,77599938,+ ,MI0000559 ,+
mm_br_e15_17102 ,7,chr16 ,77599917,77599938,+ ,MI0000559 ,+
mm_br_e15_17103 ,7,chr16 ,77599917,77599938,+ ,MI0000559 ,+
mm_br_e15_17104 ,7,chr16 ,77599917,77599938,+ ,MI0000559 ,+
mm_br_e15_17105 ,7,chr16 ,77599917,77599938,+ ,MI0000559 ,+
mm_br_e15_17106 ,7,chr16 ,77599917,77599938,+ ,MI0000559 ,+
mm_br_e15_17107 ,7,chr16 ,77599917,77599938,+ ,MI0000559 ,+
mm_br_e15_17108 ,7,chr16 ,77599917,77599938,+ ,MI0000559 ,+
mm_br_e15_17109 ,7,chr16 ,77599917,77599938,+ ,MI0000559 ,+
mm_br_e15_17110 ,7,chr16 ,77599917,77599938,+ ,MI0000559 ,+
mm_br_e15_17111 ,7,chr16 ,77599917,77599938,+ ,MI0000559 ,+
mm_br_e15_17112 ,7,chr16 ,77599917,77599938,+ ,MI0000559 ,+
mm_br_e15_17113 ,7,chr16 ,77599917,77599938,+ ,MI0000559 ,+
mm_br_e15_17114 ,7,chr16 ,77599917,77599938,+ ,MI0000559 ,+
mm_br_e15_17115 ,7,chr16 ,77599917,77599938,+ ,MI0000559 ,+
mm_br_e15_17116 ,7,chr16 ,77599917,77599938,+ ,MI0000559 ,+
mm_br_e15_17117 ,7,chr16 ,77599917,77599938,+ ,MI0000559 ,+
mm_br_e15_17118 ,7,chr16 ,77599917,77599938,+ ,MI0000559 ,+
mm_br_e15_17119 ,7,chr16 ,77599917,77599938,+ ,MI0000559 ,+
mm_br_e15_17120 ,7,chr16 ,77599917,77599938,+ ,MI0000559 ,+
mm_br_e15_17121 ,7,chr16 ,77599917,77599938,+ ,MI0000559 ,+
mm_br_e15_17122 ,7,chr16 ,77599917,77599938,+ ,MI0000559 ,+
mm_br_e15_17123 ,7,chr16 ,77599917,77599938,+ ,MI0000559 ,+
mm_br_e15_17124 ,7,chr16 ,77599917,77599938,+ ,MI0000559 ,+
mm_br_e15_17125 ,7,chr16 ,77599917,77599938,+ ,MI0000559 ,+
mm_br_e15_17126 ,7,chr16 ,77599917,77599938,+ ,MI0000559 ,+
mm_br_e15_17127 ,7,chr16 ,77599917,77599938,+ ,MI0000559 ,+
mm_br_e15_17128 ,7,chr16 ,77599917,77599938,+ ,MI0000559 ,+
mm_br_e15_17129 ,7,chr16 ,77599917,77599938,+ ,MI0000559 ,+
mm_br_e15_17130 ,7,chr16 ,77599917,77599938,+ ,MI0000559 ,+
mm_br_e15_17131 ,7,chr16 ,77599917,77599938,+ ,MI0000559 ,+
mm_br_e15_17132 ,7,chr16 ,77599917,77599938,+ ,MI0000559 ,+
mm_br_e15_17133 ,7,chr16 ,77599917,77599938,+ ,MI0000559 ,+
mm_br_e15_17134 ,7,chr16 ,77599917,77599938,+ ,MI0000559 ,+
mm_br_e15_17135 ,7,chr16 ,77599917,77599938,+ ,MI0000559 ,+
mm_br_e15_17136 ,7,chr16 ,77599917,77599938,+ ,MI0000559 ,+
mm_br_e15_17137 ,7,chr16 ,77599917,77599938,+ ,MI0000559 ,+
mm_br_e15_17138 ,7,chr16 ,77599917,77599938,+ ,MI0000559 ,+
mm_br_e15_17139 ,7,chr16 ,77599917,77599938,+ ,MI0000559 ,+
mm_br_e15_17140 ,7,chr16 ,77599917,77599938,+ ,MI0000559 ,+
mm_br_e15_17141 ,7,chr16 ,77599917,77599938,+ ,MI0000559 ,+
mm_br_e15_17151 ,7,chr9 ,41344815,41344836,+ ,MI0000557 ,+
mm_br_e15_17152 ,7,chr9 ,41344815,41344836,+ ,MI0000557 ,+
mm_br_e15_17153 ,7,chr9 ,41344815,41344836,+ ,MI0000557 ,+
mm_br_e15_17154 ,7,chr9 ,41344815,41344836,+ ,MI0000557 ,+
mm_br_e15_17155 ,7,chr9 ,41344815,41344836,+ ,MI0000557 ,+
mm_br_e15_17156 ,7,chr9 ,41344815,41344836,+ ,MI0000557 ,+
mm_br_e15_17157 ,7,chr9 ,41344815,41344836,+ ,MI0000557 ,+
mm_br_e15_17158 ,7,chr9 ,41344815,41344836,+ ,MI0000557 ,+
mm_br_e15_17159 ,7,chr9 ,41344815,41344836,+ ,MI0000557 ,+
mm_br_e15_17160 ,7,chr9 ,41344815,41344836,+ ,MI0000557 ,+
mm_br_e15_17161 ,7,chr9 ,41344815,41344836,+ ,MI0000557 ,+
mm_br_e15_17162 ,7,chr9 ,41344815,41344836,+ ,MI0000557 ,+
mm_br_e15_17163 ,7,chr9 ,41344815,41344836,+ ,MI0000557 ,+
mm_br_e15_17164 ,7,chr9 ,41344815,41344836,+ ,MI0000557 ,+
mm_br_e15_17165 ,7,chr9 ,41344815,41344836,+ ,MI0000557 ,+
mm_br_e15_17166 ,7,chr9 ,41344815,41344836,+ ,MI0000557 ,+
mm_br_e15_17167 ,7,chr9 ,41344815,41344836,+ ,MI0000557 ,+
mm_br_e15_17168 ,7,chr9 ,41344815,41344836,+ ,MI0000557 ,+
mm_br_e15_17169 ,7,chr9 ,41344815,41344836,+ ,MI0000557 ,+
mm_br_e15_17170 ,7,chr9 ,41344815,41344836,+ ,MI0000557 ,+
mm_br_e15_17171 ,7,chr9 ,41344815,41344836,+ ,MI0000557 ,+
mm_br_e15_17172 ,7,chr9 ,41344815,41344836,+ ,MI0000557 ,+
mm_br_e15_17173 ,7,chr9 ,41344815,41344836,+ ,MI0000557 ,+
mm_br_e15_17174 ,7,chr9 ,41344815,41344836,+ ,MI0000557 ,+
mm_br_e15_17175 ,7,chr9 ,41344815,41344836,+ ,MI0000557 ,+
mm_br_e15_17176 ,7,chr9 ,41344815,41344836,+ ,MI0000557 ,+
mm_br_e15_17177 ,7,chr9 ,41344815,41344836,+ ,MI0000557 ,+
mm_br_e15_17178 ,7,chr9 ,41344815,41344836,+ ,MI0000557 ,+
mm_br_e15_17179 ,7,chr9 ,41344815,41344836,+ ,MI0000557 ,+
mm_br_e15_17180 ,7,chr9 ,41344815,41344836,+ ,MI0000557 ,+
mm_br_e15_17181 ,7,chr9 ,41344815,41344836,+ ,MI0000557 ,+
mm_br_e15_17182 ,7,chr9 ,41344815,41344836,+ ,MI0000557 ,+
mm_br_e15_17183 ,7,chr9 ,41344815,41344836,+ ,MI0000557 ,+
mm_br_e15_17184 ,7,chr9 ,41344815,41344836,+ ,MI0000557 ,+
mm_br_e15_17185 ,7,chr9 ,41344815,41344836,+ ,MI0000557 ,+
mm_br_e15_17186 ,7,chr9 ,41344815,41344836,+ ,MI0000557 ,+
mm_br_e15_17187 ,7,chr9 ,41344815,41344836,+ ,MI0000557 ,+
mm_br_e15_17188 ,7,chr9 ,41344815,41344836,+ ,MI0000557 ,+
mm_br_e15_17189 ,7,chr9 ,41344815,41344836,+ ,MI0000557 ,+
mm_br_e15_17190 ,7,chr9 ,41344815,41344836,+ ,MI0000557 ,+
mm_br_e15_17191 ,7,chr9 ,41344815,41344836,+ ,MI0000557 ,+
mm_br_e15_17192 ,7,chr9 ,41344815,41344836,+ ,MI0000557 ,+
mm_br_e15_17193 ,7,chr9 ,41344815,41344836,+ ,MI0000557 ,+
mm_br_e15_17194 ,7,chr9 ,41344815,41344836,+ ,MI0000557 ,+
mm_br_e15_17195 ,7,chr9 ,41344815,41344836,+ ,MI0000557 ,+
mm_br_e15_17196 ,7,chr9 ,41344815,41344836,+ ,MI0000557 ,+
mm_br_e15_17197 ,7,chr9 ,41344815,41344836,+ ,MI0000557 ,+
mm_br_e15_17198 ,7,chr9 ,41344815,41344836,+ ,MI0000557 ,+
mm_br_e15_17199 ,7,chr9 ,41344815,41344836,+ ,MI0000557 ,+
mm_br_e15_17222 ,7,chrX ,148346896,148346917,+ ,MI0000563 ,+
mm_br_e15_17223 ,7,chrX ,148346896,148346917,+ ,MI0000563 ,+
mm_br_e15_17224 ,7,chrX ,148346896,148346917,+ ,MI0000563 ,+
mm_br_e15_17225 ,7,chrX ,148346896,148346917,+ ,MI0000563 ,+
mm_br_e15_17226 ,7,chrX ,148346896,148346917,+ ,MI0000563 ,+
mm_br_e15_17227 ,7,chrX ,148346896,148346917,+ ,MI0000563 ,+
mm_br_e15_17228 ,7,chrX ,148346896,148346917,+ ,MI0000563 ,+
mm_br_e15_17229 ,7,chrX ,148346896,148346917,+ ,MI0000563 ,+
mm_br_e15_17230 ,7,chrX ,148346896,148346917,+ ,MI0000563 ,+
mm_br_e15_17231 ,7,chrX ,148346896,148346917,+ ,MI0000563 ,+
mm_br_e15_17232 ,7,chrX ,148346896,148346917,+ ,MI0000563 ,+
mm_br_e15_17233 ,7,chrX ,148346896,148346917,+ ,MI0000563 ,+
mm_br_e15_17234 ,7,chrX ,148346896,148346917,+ ,MI0000563 ,+
mm_br_e15_17235 ,7,chrX ,148346896,148346917,+ ,MI0000563 ,+
mm_br_e15_17236 ,7,chrX ,148346896,148346917,+ ,MI0000563 ,+
mm_br_e15_17237 ,7,chrX ,148346896,148346917,+ ,MI0000563 ,+
mm_br_e15_17238 ,7,chrX ,148346896,148346917,+ ,MI0000563 ,+
mm_br_e15_17239 ,7,chrX ,148346896,148346917,+ ,MI0000563 ,+
mm_br_e15_17240 ,7,chrX ,148346896,148346917,+ ,MI0000563 ,+
mm_br_e15_17267 ,7,chr17 ,17967330,17967351,+ ,MI0000561 ,+
mm_br_e15_17268 ,7,chr17 ,17967330,17967351,+ ,MI0000561 ,+
mm_br_e15_17269 ,7,chr17 ,17967330,17967351,+ ,MI0000561 ,+
mm_br_e15_17270 ,7,chr17 ,17967330,17967351,+ ,MI0000561 ,+
mm_br_e15_17271 ,7,chr17 ,17967330,17967351,+ ,MI0000561 ,+
mm_br_e15_17272 ,7,chr17 ,17967330,17967351,+ ,MI0000561 ,+
mm_br_e15_17273 ,7,chr17 ,17967330,17967351,+ ,MI0000561 ,+
mm_br_e15_17274 ,7,chr17 ,17967330,17967351,+ ,MI0000561 ,+
mm_br_e15_17275 ,7,chr17 ,17967330,17967351,+ ,MI0000561 ,+
mm_br_e15_17276 ,7,chr17 ,17967330,17967351,+ ,MI0000561 ,+
mm_br_e15_17277 ,7,chr17 ,17967330,17967351,+ ,MI0000561 ,+
mm_br_e15_17278 ,7,chr17 ,17967330,17967351,+ ,MI0000561 ,+
mm_br_e15_17279 ,7,chr17 ,17967330,17967351,+ ,MI0000561 ,+
mm_br_e15_17280 ,7,chr17 ,17967330,17967351,+ ,MI0000561 ,+
mm_br_e15_17281 ,7,chr17 ,17967330,17967351,+ ,MI0000561 ,+
mm_br_e15_17282 ,7,chr17 ,17967330,17967351,+ ,MI0000561 ,+
mm_br_e15_17283 ,7,chr17 ,17967330,17967351,+ ,MI0000561 ,+
mm_br_e15_17284 ,7,chr17 ,17967330,17967351,+ ,MI0000561 ,+
mm_br_e15_17285 ,7,chr17 ,17967330,17967351,+ ,MI0000561 ,+
mm_br_e15_17286 ,7,chr17 ,17967330,17967351,+ ,MI0000561 ,+
mm_br_e15_17287 ,7,chr17 ,17967330,17967351,+ ,MI0000561 ,+
mm_br_e15_17288 ,7,chr17 ,17967330,17967351,+ ,MI0000561 ,+
mm_br_e15_17289 ,7,chr17 ,17967330,17967351,+ ,MI0000561 ,+
mm_br_e15_17290 ,7,chr17 ,17967330,17967351,+ ,MI0000561 ,+
mm_br_e15_17291 ,7,chr17 ,17967330,17967351,+ ,MI0000561 ,+
mm_br_e15_17292 ,7,chr17 ,17967330,17967351,+ ,MI0000561 ,+
mm_br_e15_17293 ,7,chr17 ,17967330,17967351,+ ,MI0000561 ,+
mm_br_e15_17294 ,7,chr17 ,17967330,17967351,+ ,MI0000561 ,+
mm_br_e15_17295 ,7,chr17 ,17967330,17967351,+ ,MI0000561 ,+
mm_br_e15_17296 ,7,chr17 ,17967330,17967351,+ ,MI0000561 ,+
mm_br_e15_17297 ,7,chr17 ,17967330,17967351,+ ,MI0000561 ,+
mm_br_e15_17298 ,7,chr17 ,17967330,17967351,+ ,MI0000561 ,+
mm_br_e15_17307 ,7,chr11 ,76891625,76891646,- ,MI0004637 ,-
mm_br_e15_17308 ,7,chr11 ,76891625,76891646,- ,MI0004637 ,-
mm_br_e15_17337 ,7,chr19 ,46417280,46417301,+ ,MI0004665 ,+
mm_br_e15_17338 ,7,chr19 ,46417280,46417301,+ ,MI0004665 ,+
mm_br_e15_17339 ,7,chr19 ,46417280,46417301,+ ,MI0004665 ,+
mm_br_e15_17341 ,7,chr19 ,6264858,6264879,+ ,MI0000551 ,+
mm_br_e15_17390 ,7,chr3 ,88019535,88019556,+ ,MI0000720 ,+
mm_br_e15_17391 ,7,chr3 ,88019535,88019556,+ ,MI0000720 ,+
mm_br_e15_17392 ,7,chr3 ,88019535,88019556,+ ,MI0000720 ,+
mm_br_e15_17393 ,7,chr3 ,88019535,88019556,+ ,MI0000720 ,+
mm_br_e15_17394 ,7,chr3 ,88019535,88019556,+ ,MI0000720 ,+
mm_br_e15_17395 ,7,chr3 ,88019535,88019556,+ ,MI0000720 ,+
mm_br_e15_17396 ,7,chr3 ,88019535,88019556,+ ,MI0000720 ,+
mm_br_e15_17397 ,7,chr3 ,88019535,88019556,+ ,MI0000720 ,+
mm_br_e15_17398 ,7,chr3 ,88019535,88019556,+ ,MI0000720 ,+
mm_br_e15_17399 ,7,chr3 ,88019535,88019556,+ ,MI0000720 ,+
mm_br_e15_17400 ,7,chr3 ,88019535,88019556,+ ,MI0000720 ,+
mm_br_e15_17401 ,7,chr3 ,88019535,88019556,+ ,MI0000720 ,+
mm_br_e15_17402 ,7,chr3 ,88019535,88019556,+ ,MI0000720 ,+
mm_br_e15_17403 ,7,chr3 ,88019535,88019556,+ ,MI0000720 ,+
mm_br_e15_17404 ,7,chr3 ,88019535,88019556,+ ,MI0000720 ,+
mm_br_e15_17405 ,7,chr3 ,88019535,88019556,+ ,MI0000720 ,+
mm_br_e15_17406 ,7,chr3 ,88019535,88019556,+ ,MI0000720 ,+
mm_br_e15_17407 ,7,chr3 ,88019535,88019556,+ ,MI0000720 ,+
mm_br_e15_17408 ,7,chr3 ,88019535,88019556,+ ,MI0000720 ,+
mm_br_e15_17409 ,7,chr3 ,88019535,88019556,+ ,MI0000720 ,+
mm_br_e15_17410 ,7,chr3 ,88019535,88019556,+ ,MI0000720 ,+
mm_br_e15_17411 ,7,chr3 ,88019535,88019556,+ ,MI0000720 ,+
mm_br_e15_17412 ,7,chr3 ,88019535,88019556,+ ,MI0000720 ,+
mm_br_e15_17413 ,7,chr3 ,88019535,88019556,+ ,MI0000720 ,+
mm_br_e15_17414 ,7,chr3 ,88019535,88019556,+ ,MI0000720 ,+
mm_br_e15_17415 ,7,chr3 ,88019535,88019556,+ ,MI0000720 ,+
mm_br_e15_17416 ,7,chr3 ,88019535,88019556,+ ,MI0000720 ,+
mm_br_e15_17417 ,7,chr3 ,88019535,88019556,+ ,MI0000720 ,+
mm_br_e15_17627 ,7,chr2 ,26446922,26446943,+ ,MI0000153 ,+
mm_br_e15_17628 ,7,chr2 ,26446922,26446943,+ ,MI0000153 ,+
mm_br_e15_17638 ,7,chr12 ,110831098,110831119,+ ,MI0000154 ,+
mm_br_e15_17639 ,7,chr12 ,110831098,110831119,+ ,MI0000154 ,+
mm_br_e15_17640 ,7,chr12 ,110831098,110831119,+ ,MI0000154 ,+
mm_br_e15_17641 ,7,chr12 ,110831098,110831119,+ ,MI0000154 ,+
mm_br_e15_17642 ,7,chr12 ,110831098,110831119,+ ,MI0000154 ,+
mm_br_e15_17664 ,7,chr16 ,77646524,77646545,+ ,MI0000152 ,+
mm_br_e15_17665 ,7,chr16 ,77646524,77646545,+ ,MI0000152 ,+
mm_br_e15_17666 ,7,chr16 ,77646524,77646545,+ ,MI0000152 ,+
mm_br_e15_17667 ,7,chr16 ,77646524,77646545,+ ,MI0000152 ,+
mm_br_e15_17670 ,7,chr12 ,110829992,110830013,+ ,MI0001525 ,+
mm_br_e15_17672 ,7,chr15 ,103115616,103115637,+ ,MI0000617 ,+
mm_br_e15_17676 ,7,chr16 ,14159723,14159744,+ ,MI0003491 ,+
mm_br_e15_17689 ,7,chr1 ,130098981,130099002,+ ,MI0000155 ,+
mm_br_e15_17690 ,7,chr1 ,130098981,130099002,+ ,MI0000155 ,+
mm_br_e15_17691 ,7,chr1 ,130098981,130099002,+ ,MI0000155 ,+
mm_br_e15_17692 ,7,chr1 ,130098981,130099002,+ ,MI0000155 ,+
mm_br_e15_17693 ,7,chr1 ,130098981,130099002,+ ,MI0000155 ,+
mm_br_e15_17694 ,7,chr1 ,130098981,130099002,+ ,MI0000155 ,+
mm_br_e15_17695 ,7,chr1 ,130098981,130099002,+ ,MI0000155 ,+
mm_br_e15_17696 ,7,chr1 ,130098981,130099002,+ ,MI0000155 ,+
mm_br_e15_17702 ,7,chr6 ,30691314,30691335,+ ,MI0000817 ,+
mm_br_e15_17703 ,7,chr6 ,30691314,30691335,+ ,MI0000817 ,+
mm_br_e15_17704 ,7,chr6 ,30691314,30691335,+ ,MI0000817 ,+
mm_br_e15_17707 ,7,chr14 ,115443698,115443719,+ ,MI0000719 ,+
mm_br_e15_17708 ,7,chr14 ,115443698,115443719,+ ,MI0000719 ,+
mm_br_e15_17709 ,7,chr14 ,115443698,115443719,+ ,MI0000719 ,+
mm_br_e15_17710 ,7,chr14 ,115443698,115443719,+ ,MI0000719 ,+
mm_br_e15_17717 ,7,chr12 ,110950052,110950073,+ ,MI0000797 ,+
mm_br_e15_17730 ,7,chr11 ,86397622,86397643,- ,MI0000569 ,-
mm_br_e15_17732 ,7,chr3 ,68813840,68813861,+ ,MI0000566 ,+
mm_br_e15_17733 ,7,chr6 ,31012673,31012694,- ,MI0000576 ,-
mm_br_e15_17748 ,7,chr8 ,110075188,110075209,+ ,MI0000165 ,+
mm_br_e15_17749 ,7,chr8 ,110075188,110075209,+ ,MI0000165 ,+
mm_br_e15_17750 ,7,chr8 ,110075188,110075209,+ ,MI0000165 ,+
mm_br_e15_17751 ,7,chr8 ,110075188,110075209,+ ,MI0000165 ,+
mm_br_e15_17752 ,7,chr8 ,110075188,110075209,+ ,MI0000165 ,+
mm_br_e15_17767 ,7,chr1 ,164148013,164148034,+ ,MI0000713 ,+
mm_br_e15_17781 ,7,chr2 ,180628788,180628809,+ ,MI0000150 ,+
mm_br_e15_17782 ,7,chr2 ,180628788,180628809,+ ,MI0000150 ,+
mm_br_e15_17783 ,7,chr2 ,180628788,180628809,+ ,MI0000150 ,+
mm_br_e15_17784 ,7,chr14 ,65209546,65209567,+ ,MI0000716 ,+
mm_br_e15_17785 ,7,chr14 ,65209546,65209567,+ ,MI0000716 ,+
mm_br_e15_17786 ,7,chr14 ,65209546,65209567,+ ,MI0000716 ,+
mm_br_e15_17787 ,7,chr11 ,74987225,74987246,+ ,MI0000158 ,+
mm_br_e15_17791 ,7,chr7 ,86650205,86650226,+ ,MI0000721 ,+
mm_br_e15_17873 ,7,chr19 ,29209828,29209849,+ ,MI0000649 ,+
mm_br_e15_17874 ,7,chr19 ,29209828,29209849,+ ,MI0000649 ,+
mm_br_e15_17877 ,7,chr4 ,101019562,101019583,- ,MI0000148 ,-
mm_br_e15_17878 ,7,chr4 ,101019562,101019583,- ,MI0000148 ,-
mm_br_e15_17879 ,7,chr4 ,101019562,101019583,- ,MI0000148 ,-
mm_br_e15_17880 ,7,chr4 ,101019562,101019583,- ,MI0000148 ,-
mm_br_e15_17881 ,7,chr4 ,101019562,101019583,- ,MI0000148 ,-
mm_br_e15_17882 ,7,chr4 ,101019562,101019583,- ,MI0000148 ,-
mm_br_e15_17884 ,7,chr1 ,23279114,23279135,+ ,MI0000144 ,+
mm_br_e15_17888 ,7,chr7 ,103397983,103398004,+ ,MI0004692 ,+
mm_br_e15_18004 ,7,chr2 ,174093055,174093076,- ,MI0000398 ,-
mm_br_e15_18005 ,7,chr2 ,174093055,174093076,- ,MI0000398 ,-
mm_br_e15_18006 ,7,chr2 ,174093055,174093076,- ,MI0000398 ,-
mm_br_e15_18007 ,7,chr2 ,174093055,174093076,- ,MI0000398 ,-
mm_br_e15_18011 ,7,chr7 ,108623933,108623954,+ ,MI0000693 ,+
mm_br_e15_18014 ,7,chr12 ,110075199,110075220,+ ,MI0000632 ,+
mm_br_e15_18016 ,7,chr16 ,17124549,17124570,- ,MI0004122 ,-
mm_br_e15_18037 ,7,chr19 ,34895190,34895211,- ,MI0000684 ,-
mm_br_e15_18038 ,7,chr2 ,117010887,117010908,+ ,MI0004611 ,+
mm_br_e15_18039 ,7,chr12 ,110950767,110950788,+ ,MI0000592 ,+
mm_br_e15_18048 ,7,chr12 ,110829990,110830011,+ ,MI0001525 ,+
mm_br_e15_18052 ,7,chrX ,101311567,101311588,- ,MI0004258 ,-
mm_br_e15_18055 ,7,chr9 ,106081178,106081199,+ ,MI0000137 ,+
mm_br_e15_18061 ,7,chrX ,148346897,148346918,+ ,MI0000563 ,+
mm_br_e15_18062 ,7,chrX ,148346897,148346918,+ ,MI0000563 ,+
mm_br_e15_18079 ,7,chr12 ,110971991,110972012,+ ,MI0000799 ,+
mm_br_e15_18080 ,7,chr12 ,110971991,110972012,+ ,MI0000799 ,+
mm_br_e15_18081 ,7,chr12 ,110971991,110972012,+ ,MI0000799 ,+
mm_br_e15_18082 ,7,chr12 ,110971991,110972012,+ ,MI0000799 ,+
mm_br_e15_18089 ,7,chr14 ,70843363,70843384,+ ,MI0000704 ,+
mm_br_e15_18099 ,7,chr3 ,88019536,88019557,+ ,MI0000720 ,+
mm_br_e15_18100 ,7,chr3 ,88019536,88019557,+ ,MI0000720 ,+
mm_br_e15_18101 ,7,chr3 ,88019536,88019557,+ ,MI0000720 ,+
mm_br_e15_18102 ,7,chr3 ,88019536,88019557,+ ,MI0000720 ,+
mm_br_e15_18103 ,7,chr3 ,88019536,88019557,+ ,MI0000720 ,+
mm_br_e15_18104 ,7,chr3 ,88019536,88019557,+ ,MI0000720 ,+
mm_br_e15_18108 ,7,chr1 ,23279154,23279175,+ ,MI0000144 ,+
mm_br_e15_18109 ,7,chr1 ,23279154,23279175,+ ,MI0000144 ,+
mm_br_e15_18113 ,7,chr15 ,68168993,68169014,- ,MI0000145 ,-
mm_br_e15_18122 ,7,chr19 ,6264857,6264878,+ ,MI0000551 ,+
mm_br_e15_18123 ,7,chr19 ,6264857,6264878,+ ,MI0000551 ,+
mm_br_e15_18126 ,7,chr2 ,26446921,26446942,+ ,MI0000153 ,+
mm_br_e15_18132 ,7,chr12 ,110833542,110833563,+ ,MI0000162 ,+
mm_br_e15_18163 ,7,chr3 ,17695686,17695707,+ ,MI0000717 ,+
mm_br_e15_18228 ,7,chrX ,97576490,97576511,+ ,MI0005003 ,+
mm_br_e15_18247 ,7,chr12 ,110075236,110075257,+ ,MI0000632 ,+
mm_br_e15_18258 ,7,chr1 ,160435782,160435803,+ ,MI0004633 ,+
mm_br_e15_18288 ,7,chr5 ,138606560,138606581,- ,MI0000689 ,-
mm_br_e15_18289 ,7,chr5 ,138606560,138606581,- ,MI0000689 ,-
mm_br_e15_18290 ,7,chr5 ,138606560,138606581,- ,MI0000689 ,-
mm_br_e15_18291 ,7,chr5 ,138606560,138606581,- ,MI0000689 ,-
mm_br_e15_18292 ,7,chr5 ,138606560,138606581,- ,MI0000689 ,-
mm_br_e15_18302 ,7,chr12 ,110973159,110973180,+ ,MI0003492 ,+
mm_br_e15_18303 ,7,chr12 ,110966386,110966407,+ ,MI0003520 ,+
mm_br_e15_18304 ,7,chr12 ,110966386,110966407,+ ,MI0003520 ,+
mm_br_e15_18307 ,7,chr2 ,84581273,84581294,- ,MI0000156 ,-
mm_br_e15_18330 ,7,chr8 ,39315233,39315254,- ,MI0000800 ,-
mm_br_e15_18331 ,7,chr8 ,39315233,39315254,- ,MI0000800 ,-
mm_br_e15_18348 ,7,chr17 ,17967158,17967179,+ ,MI0000147 ,+
mm_br_e15_18349 ,7,chr17 ,17967158,17967179,+ ,MI0000147 ,+
mm_br_e15_18350 ,7,chr17 ,17967158,17967179,+ ,MI0000147 ,+
mm_br_e15_18351 ,7,chr17 ,17967158,17967179,+ ,MI0000147 ,+
mm_br_e15_18352 ,7,chr17 ,17967158,17967179,+ ,MI0000147 ,+
mm_br_e15_18353 ,7,chr17 ,17967158,17967179,+ ,MI0000147 ,+
mm_br_e15_18357 ,7,chr12 ,110950768,110950789,+ ,MI0000592 ,+
mm_br_e15_18358 ,7,chr1 ,130098982,130099003,+ ,MI0000155 ,+
mm_br_e15_18362 ,7,chr12 ,110824295,110824316,+ ,MI0003518 ,+
mm_br_e15_18364 ,7,chr9 ,41339555,41339576,+ ,MI0000692 ,+
mm_br_e15_18366 ,7,chr9 ,108470656,108470677,+ ,MI0000233 ,+
mm_br_e15_18369 ,7,chr13 ,58494161,58494182,- ,MI0000728 ,-
mm_br_e15_18377 ,7,chr14 ,115443699,115443720,+ ,MI0000719 ,+
mm_br_e15_18388 ,7,chr12 ,110947274,110947295,+ ,MI0000796 ,+
mm_br_e15_18392 ,7,chr12 ,110962034,110962055,+ ,MI0000793 ,+
mm_br_e15_18407 ,7,chr12 ,110829991,110830012,+ ,MI0001525 ,+
mm_br_e15_18413 ,7,chr13 ,63401837,63401858,+ ,MI0000141 ,+
mm_br_e15_18414 ,7,chr16 ,77646560,77646581,+ ,MI0000152 ,+
mm_br_e15_18418 ,7,chr9 ,106056509,106056530,+ ,MI0000161 ,+
mm_br_e15_18419 ,7,chr9 ,106056509,106056530,+ ,MI0000161 ,+
mm_br_e15_18422 ,7,chr2 ,10430946,10430967,+ ,MI0004673 ,+
mm_br_e15_18425 ,7,chr7 ,86650204,86650225,+ ,MI0000721 ,+
mm_br_e15_18483 ,7,chr5 ,138606598,138606619,- ,MI0000689 ,-
mm_br_e15_18504 ,7,chrX ,18723434,18723455,- ,MI0000709 ,-
mm_br_e15_18505 ,7,chrX ,18723434,18723455,- ,MI0000709 ,-
mm_br_e15_18506 ,7,chrX ,18723434,18723455,- ,MI0000709 ,-
mm_br_e15_18507 ,7,chrX ,18723434,18723455,- ,MI0000709 ,-
mm_br_e15_18508 ,7,chrX ,18723434,18723455,- ,MI0000709 ,-
mm_br_e15_18535 ,7,chr2 ,131113839,131113860,+ ,MI0000588 ,+
mm_br_e15_18536 ,7,chr2 ,131113839,131113860,+ ,MI0000588 ,+
mm_br_e15_18537 ,7,chr2 ,131113839,131113860,+ ,MI0000588 ,+
mm_br_e15_18538 ,7,chr2 ,131113839,131113860,+ ,MI0000588 ,+
mm_br_e15_18539 ,7,chr2 ,131113839,131113860,+ ,MI0000588 ,+
mm_br_e15_18540 ,7,chr2 ,131113839,131113860,+ ,MI0000588 ,+
mm_br_e15_18541 ,7,chr2 ,131113839,131113860,+ ,MI0000588 ,+
mm_br_e15_18542 ,7,chr2 ,131113839,131113860,+ ,MI0000588 ,+
mm_br_e15_18543 ,7,chr2 ,131113839,131113860,+ ,MI0000588 ,+
mm_br_e15_18544 ,7,chr2 ,131113839,131113860,+ ,MI0000588 ,+
mm_br_e15_18545 ,7,chr2 ,131113839,131113860,+ ,MI0000588 ,+
mm_br_e15_18546 ,7,chr2 ,131113839,131113860,+ ,MI0000588 ,+
mm_br_e15_18547 ,7,chr2 ,131113839,131113860,+ ,MI0000588 ,+
mm_br_e15_18548 ,7,chr2 ,131113839,131113860,+ ,MI0000588 ,+
mm_br_e15_18549 ,7,chr2 ,131113839,131113860,+ ,MI0000588 ,+
mm_br_e15_18550 ,7,chr19 ,34895191,34895212,- ,MI0000684 ,-
mm_br_e15_18551 ,7,chr19 ,34895191,34895212,- ,MI0000684 ,-
mm_br_e15_18632 ,7,chr12 ,110981641,110981662,+ ,MI0003535 ,+
mm_br_e15_18633 ,7,chr8 ,39315232,39315253,- ,MI0000800 ,-
mm_br_e15_18652 ,7,chr13 ,48631447,48631468,- ,MI0000405 ,-
mm_br_e15_18653 ,7,chr13 ,48631447,48631468,- ,MI0000405 ,-
mm_br_e15_18654 ,7,chr13 ,48631447,48631468,- ,MI0000405 ,-
mm_br_e15_18655 ,7,chr13 ,48631447,48631468,- ,MI0000405 ,-
mm_br_e15_18656 ,7,chr13 ,48631447,48631468,- ,MI0000405 ,-
mm_br_e15_18657 ,7,chr13 ,48631447,48631468,- ,MI0000405 ,-
mm_br_e15_18658 ,7,chr13 ,48631447,48631468,- ,MI0000405 ,-
mm_br_e15_18659 ,7,chr13 ,48631447,48631468,- ,MI0000405 ,-
mm_br_e15_18660 ,7,chr13 ,48631447,48631468,- ,MI0000405 ,-
mm_br_e15_18664 ,7,chr12 ,110973120,110973141,+ ,MI0003492 ,+
mm_br_e15_18665 ,7,chr12 ,110973120,110973141,+ ,MI0003492 ,+
mm_br_e15_18669 ,7,chr12 ,110856476,110856497,+ ,MI0001165 ,+
mm_br_e15_18708 ,7,chr1 ,139863085,139863106,+ ,MI0000697 ,+
mm_br_e15_18709 ,7,chr1 ,139863085,139863106,+ ,MI0000697 ,+
mm_br_e15_18716 ,7,chr2 ,38708305,38708326,+ ,MI0000223 ,+
mm_br_e15_18720 ,7,chr8 ,110075189,110075210,+ ,MI0000165 ,+
mm_br_e15_18721 ,7,chr8 ,110075189,110075210,+ ,MI0000165 ,+
mm_br_e15_18722 ,7,chr8 ,110075189,110075210,+ ,MI0000165 ,+
mm_br_e15_18723 ,7,chr8 ,110075189,110075210,+ ,MI0000165 ,+
mm_br_e15_18725 ,7,chr1 ,139863228,139863249,+ ,MI0000723 ,+
mm_br_e15_18757 ,7,chrX ,50094874,50094895,- ,MI0000765 ,-
mm_br_e15_18758 ,7,chr12 ,110981415,110981436,+ ,MI0001160 ,+
mm_br_e15_18761 ,7,chr9 ,108471120,108471141,+ ,MI0001447 ,+
mm_br_e15_18767 ,7,chr12 ,110976684,110976705,+ ,MI0000176 ,+
mm_br_e15_18782 ,7,chr12 ,110980632,110980653,+ ,MI0003521 ,+
mm_br_e15_18783 ,7,chr12 ,110980632,110980653,+ ,MI0003521 ,+
mm_br_e15_18789 ,7,chr14 ,70843366,70843387,+ ,MI0000704 ,+
mm_br_e15_18791 ,7,chr13 ,48631448,48631469,- ,MI0000405 ,-
mm_br_e15_18793 ,7,chr11 ,79525511,79525532,+ ,MI0000235 ,+
mm_br_e15_18794 ,7,chr13 ,110114985,110115006,+ ,MI0006127 ,+
mm_br_e15_18809 ,7,chr16 ,77599185,77599206,+ ,MI0000146 ,+
mm_br_e15_18810 ,7,chr16 ,77599185,77599206,+ ,MI0000146 ,+
mm_br_e15_18811 ,7,chr16 ,77599185,77599206,+ ,MI0000146 ,+
mm_br_e15_18812 ,7,chr16 ,77599185,77599206,+ ,MI0000146 ,+
mm_br_e15_18813 ,7,chr16 ,77599185,77599206,+ ,MI0000146 ,+
mm_br_e15_18814 ,7,chr16 ,77599185,77599206,+ ,MI0000146 ,+
mm_br_e15_18815 ,7,chr16 ,77599185,77599206,+ ,MI0000146 ,+
mm_br_e15_18843 ,7,chr8 ,86702659,86702680,- ,MI0005450 ,-
mm_br_e15_18844 ,7,chr8 ,86702659,86702680,- ,MI0005450 ,-
mm_br_e15_18845 ,7,chr8 ,86702659,86702680,- ,MI0005450 ,-
mm_br_e15_18846 ,7,chr8 ,86702659,86702680,- ,MI0005450 ,-
mm_br_e15_18847 ,7,chr8 ,86702659,86702680,- ,MI0005450 ,-
mm_br_e15_18848 ,7,chr8 ,86702659,86702680,- ,MI0005450 ,-
mm_br_e15_18849 ,7,chr8 ,86702659,86702680,- ,MI0005450 ,-
mm_br_e15_18850 ,7,chr8 ,86702659,86702680,- ,MI0005450 ,-
mm_br_e15_18851 ,7,chr8 ,86702659,86702680,- ,MI0005450 ,-
mm_br_e15_18862 ,7,chr1 ,139863227,139863248,+ ,MI0000723 ,+
mm_br_e15_18863 ,7,chr1 ,139863227,139863248,+ ,MI0000723 ,+
mm_br_e15_18864 ,7,chr1 ,139863227,139863248,+ ,MI0000723 ,+
mm_br_e15_18865 ,7,chr1 ,139863227,139863248,+ ,MI0000723 ,+
mm_br_e15_18866 ,7,chr1 ,139863227,139863248,+ ,MI0000723 ,+
mm_br_e15_18867 ,7,chr1 ,139863227,139863248,+ ,MI0000723 ,+
mm_br_e15_18868 ,7,chr1 ,139863227,139863248,+ ,MI0000723 ,+
mm_br_e15_18876 ,7,chr1 ,139863045,139863066,+ ,MI0000697 ,+
mm_br_e15_18877 ,7,chr1 ,139863045,139863066,+ ,MI0000697 ,+
mm_br_e15_18878 ,7,chr1 ,139863045,139863066,+ ,MI0000697 ,+
mm_br_e15_18879 ,7,chr1 ,139863045,139863066,+ ,MI0000697 ,+
mm_br_e15_18886 ,7,chr8 ,86702823,86702844,- ,MI0000724 ,-
mm_br_e15_18887 ,7,chr8 ,86702823,86702844,- ,MI0000724 ,-
mm_br_e15_18888 ,7,chr8 ,86702823,86702844,- ,MI0000724 ,-
mm_br_e15_18891 ,7,chr12 ,110957006,110957027,+ ,MI0004639 ,+
mm_br_e15_18897 ,7,chr14 ,70843365,70843386,+ ,MI0000704 ,+
mm_br_e15_18901 ,7,chr12 ,110955514,110955535,+ ,MI0003519 ,+
mm_br_e15_18902 ,7,chr12 ,110955514,110955535,+ ,MI0003519 ,+
mm_br_e15_18906 ,7,chr12 ,110957005,110957026,+ ,MI0004639 ,+
mm_br_e15_18907 ,7,chr12 ,110957005,110957026,+ ,MI0004639 ,+
mm_br_e15_18912 ,7,chr14 ,70843364,70843385,+ ,MI0000704 ,+
mm_br_e15_18913 ,7,chr14 ,70843364,70843385,+ ,MI0000704 ,+
mm_br_e15_18914 ,7,chr14 ,70843364,70843385,+ ,MI0000704 ,+
mm_br_e15_18915 ,7,chr14 ,70843364,70843385,+ ,MI0000704 ,+
mm_br_e15_18935 ,6,chr5 ,48615205,48615226,+ ,MI0000700 ,+
mm_br_e15_18946 ,6,chrX ,143592824,143592845,+ ,MI0001638 ,+
mm_br_e15_18948 ,6,chr16 ,77599916,77599937,+ ,MI0000559 ,+
mm_br_e15_18949 ,6,chr16 ,77599916,77599937,+ ,MI0000559 ,+
mm_br_e15_18950 ,6,chr16 ,77599916,77599937,+ ,MI0000559 ,+
mm_br_e15_18990 ,6,chr19 ,22825100,22825121,+ ,MI0000247 ,+
mm_br_e15_19012 ,6,chr13 ,63402068,63402089,+ ,MI0000142 ,+
mm_br_e15_19017 ,6,chr9 ,118940929,118940950,+ ,MI0000573 ,+
mm_br_e15_19018 ,6,chr9 ,118940929,118940950,+ ,MI0000573 ,+
mm_br_e15_19019 ,6,chr9 ,118940929,118940950,+ ,MI0000573 ,+
mm_br_e15_19026 ,6,chr2 ,180628787,180628808,+ ,MI0000150 ,+
mm_br_e15_19027 ,6,chr2 ,180628752,180628773,+ ,MI0000150 ,+
mm_br_e15_19030 ,6,chr1 ,134094720,134094741,+ ,MI0000646 ,+
mm_br_e15_19034 ,6,chr10 ,91534848,91534869,- ,MI0000715 ,-
mm_br_e15_19037 ,6,chr4 ,120445265,120445286,- ,MI0000259 ,-
mm_br_e15_19038 ,6,chr4 ,120445265,120445286,- ,MI0000259 ,-
mm_br_e15_19051 ,6,chr1 ,23279113,23279134,+ ,MI0000144 ,+
mm_br_e15_19052 ,6,chr1 ,23279113,23279134,+ ,MI0000144 ,+
mm_br_e15_19053 ,6,chr1 ,23279113,23279134,+ ,MI0000144 ,+
mm_br_e15_19054 ,6,chr1 ,23279113,23279134,+ ,MI0000144 ,+
mm_br_e15_19055 ,6,chr1 ,23279113,23279134,+ ,MI0000144 ,+
mm_br_e15_19056 ,6,chr1 ,23279113,23279134,+ ,MI0000144 ,+
mm_br_e15_19057 ,6,chr1 ,23279113,23279134,+ ,MI0000144 ,+
mm_br_e15_19058 ,6,chr1 ,23279113,23279134,+ ,MI0000144 ,+
mm_br_e15_19062 ,6,chr1 ,23298553,23298574,+ ,MI0000548 ,+
mm_br_e15_19063 ,6,chr1 ,23298553,23298574,+ ,MI0000548 ,+
mm_br_e15_19069 ,6,chr15 ,68172819,68172840,- ,MI0000549 ,-
mm_br_e15_19070 ,6,chr15 ,68172819,68172840,- ,MI0000549 ,-
mm_br_e15_19090 ,6,chr13 ,113827757,113827778,+ ,MI0001649 ,+
mm_br_e15_19092 ,6,chr18 ,65408520,65408541,+ ,MI0000256 ,+
mm_br_e15_19096 ,6,chr16 ,18327531,18327552,- ,MI0000227 ,-
mm_br_e15_19097 ,6,chr2 ,180123801,180123822,+ ,MI0000139 ,+
mm_br_e15_19105 ,6,chr7 ,86033181,86033202,+ ,MI0000729 ,+
mm_br_e15_19106 ,6,chr7 ,86033181,86033202,+ ,MI0000729 ,+
mm_br_e15_19107 ,6,chr7 ,86033181,86033202,+ ,MI0000729 ,+
mm_br_e15_19111 ,6,chr11 ,65548301,65548322,- ,MI0004124 ,-
mm_br_e15_19112 ,6,chr11 ,65548301,65548322,- ,MI0004124 ,-
mm_br_e15_19113 ,6,chr12 ,110828710,110828731,+ ,MI0001524 ,+
mm_br_e15_19124 ,6,chrX ,101311568,101311589,- ,MI0004258 ,-
mm_br_e15_19167 ,6,chr10 ,122422754,122422775,- ,MI0000138 ,-
mm_br_e15_19168 ,6,chr10 ,122422754,122422775,- ,MI0000138 ,-
mm_br_e15_19169 ,6,chr10 ,122422754,122422775,- ,MI0000138 ,-
mm_br_e15_19170 ,6,chr10 ,122422754,122422775,- ,MI0000138 ,-
mm_br_e15_19171 ,6,chr10 ,122422754,122422775,- ,MI0000138 ,-
mm_br_e15_19172 ,6,chr10 ,122422754,122422775,- ,MI0000138 ,-
mm_br_e15_19173 ,6,chr10 ,122422754,122422775,- ,MI0000138 ,-
mm_br_e15_19174 ,6,chr10 ,122422754,122422775,- ,MI0000138 ,-
mm_br_e15_19175 ,6,chr10 ,122422754,122422775,- ,MI0000138 ,-
mm_br_e15_19188 ,6,chr9 ,106081177,106081198,+ ,MI0000137 ,+
mm_br_e15_19189 ,6,chr9 ,106081177,106081198,+ ,MI0000137 ,+
mm_br_e15_19190 ,6,chr9 ,106081177,106081198,+ ,MI0000137 ,+
mm_br_e15_19191 ,6,chr9 ,106081177,106081198,+ ,MI0000137 ,+
mm_br_e15_19192 ,6,chr9 ,106081177,106081198,+ ,MI0000137 ,+
mm_br_e15_19193 ,6,chr9 ,106081177,106081198,+ ,MI0000137 ,+
mm_br_e15_19194 ,6,chr9 ,106081177,106081198,+ ,MI0000137 ,+
mm_br_e15_19195 ,6,chr9 ,106081177,106081198,+ ,MI0000137 ,+
mm_br_e15_19196 ,6,chr9 ,106081177,106081198,+ ,MI0000137 ,+
mm_br_e15_19197 ,6,chr9 ,106081177,106081198,+ ,MI0000137 ,+
mm_br_e15_19198 ,6,chr9 ,106081177,106081198,+ ,MI0000137 ,+
mm_br_e15_19252 ,6,chr15 ,85537755,85537776,+ ,MI0000558 ,+
mm_br_e15_19253 ,6,chr15 ,85537755,85537776,+ ,MI0000558 ,+
mm_br_e15_19254 ,6,chr15 ,85537755,85537776,+ ,MI0000558 ,+
mm_br_e15_19255 ,6,chr15 ,85537755,85537776,+ ,MI0000558 ,+
mm_br_e15_19256 ,6,chr15 ,85537755,85537776,+ ,MI0000558 ,+
mm_br_e15_19257 ,6,chr15 ,85537755,85537776,+ ,MI0000558 ,+
mm_br_e15_19258 ,6,chr15 ,85537755,85537776,+ ,MI0000558 ,+
mm_br_e15_19259 ,6,chr15 ,85537755,85537776,+ ,MI0000558 ,+
mm_br_e15_19260 ,6,chr15 ,85537755,85537776,+ ,MI0000558 ,+
mm_br_e15_19261 ,6,chr15 ,85537755,85537776,+ ,MI0000558 ,+
mm_br_e15_19262 ,6,chr15 ,85537755,85537776,+ ,MI0000558 ,+
mm_br_e15_19263 ,6,chr15 ,85537755,85537776,+ ,MI0000558 ,+
mm_br_e15_19264 ,6,chr15 ,85537755,85537776,+ ,MI0000558 ,+
mm_br_e15_19265 ,6,chr15 ,85537755,85537776,+ ,MI0000558 ,+
mm_br_e15_19266 ,6,chr15 ,85537755,85537776,+ ,MI0000558 ,+
mm_br_e15_19267 ,6,chr15 ,85537755,85537776,+ ,MI0000558 ,+
mm_br_e15_19268 ,6,chr15 ,85537755,85537776,+ ,MI0000558 ,+
mm_br_e15_19269 ,6,chr15 ,85537755,85537776,+ ,MI0000558 ,+
mm_br_e15_19270 ,6,chr15 ,85537755,85537776,+ ,MI0000558 ,+
mm_br_e15_19271 ,6,chr15 ,85537755,85537776,+ ,MI0000558 ,+
mm_br_e15_19272 ,6,chr15 ,85537755,85537776,+ ,MI0000558 ,+
mm_br_e15_19273 ,6,chr15 ,85537755,85537776,+ ,MI0000558 ,+
mm_br_e15_19274 ,6,chr15 ,85537755,85537776,+ ,MI0000558 ,+
mm_br_e15_19275 ,6,chr15 ,85537755,85537776,+ ,MI0000558 ,+
mm_br_e15_19276 ,6,chr15 ,85537755,85537776,+ ,MI0000558 ,+
mm_br_e15_19277 ,6,chr15 ,85537755,85537776,+ ,MI0000558 ,+
mm_br_e15_19278 ,6,chr15 ,85537755,85537776,+ ,MI0000558 ,+
mm_br_e15_19279 ,6,chr15 ,85537755,85537776,+ ,MI0000558 ,+
mm_br_e15_19280 ,6,chr15 ,85537755,85537776,+ ,MI0000558 ,+
mm_br_e15_19281 ,6,chr15 ,85537755,85537776,+ ,MI0000558 ,+
mm_br_e15_19282 ,6,chr15 ,85537755,85537776,+ ,MI0000558 ,+
mm_br_e15_19283 ,6,chr15 ,85537755,85537776,+ ,MI0000558 ,+
mm_br_e15_19284 ,6,chr15 ,85537755,85537776,+ ,MI0000558 ,+
mm_br_e15_19285 ,6,chr15 ,85537755,85537776,+ ,MI0000558 ,+
mm_br_e15_19314 ,6,chr16 ,77599917,77599938,+ ,MI0000559 ,+
mm_br_e15_19315 ,6,chr16 ,77599917,77599938,+ ,MI0000559 ,+
mm_br_e15_19316 ,6,chr16 ,77599917,77599938,+ ,MI0000559 ,+
mm_br_e15_19317 ,6,chr16 ,77599917,77599938,+ ,MI0000559 ,+
mm_br_e15_19318 ,6,chr16 ,77599917,77599938,+ ,MI0000559 ,+
mm_br_e15_19319 ,6,chr16 ,77599917,77599938,+ ,MI0000559 ,+
mm_br_e15_19320 ,6,chr16 ,77599917,77599938,+ ,MI0000559 ,+
mm_br_e15_19321 ,6,chr16 ,77599917,77599938,+ ,MI0000559 ,+
mm_br_e15_19322 ,6,chr16 ,77599917,77599938,+ ,MI0000559 ,+
mm_br_e15_19323 ,6,chr16 ,77599917,77599938,+ ,MI0000559 ,+
mm_br_e15_19324 ,6,chr16 ,77599917,77599938,+ ,MI0000559 ,+
mm_br_e15_19325 ,6,chr16 ,77599917,77599938,+ ,MI0000559 ,+
mm_br_e15_19326 ,6,chr16 ,77599917,77599938,+ ,MI0000559 ,+
mm_br_e15_19327 ,6,chr16 ,77599917,77599938,+ ,MI0000559 ,+
mm_br_e15_19328 ,6,chr16 ,77599917,77599938,+ ,MI0000559 ,+
mm_br_e15_19329 ,6,chr16 ,77599917,77599938,+ ,MI0000559 ,+
mm_br_e15_19330 ,6,chr16 ,77599917,77599938,+ ,MI0000559 ,+
mm_br_e15_19331 ,6,chr16 ,77599917,77599938,+ ,MI0000559 ,+
mm_br_e15_19332 ,6,chr16 ,77599917,77599938,+ ,MI0000559 ,+
mm_br_e15_19333 ,6,chr16 ,77599917,77599938,+ ,MI0000559 ,+
mm_br_e15_19334 ,6,chr16 ,77599917,77599938,+ ,MI0000559 ,+
mm_br_e15_19335 ,6,chr16 ,77599917,77599938,+ ,MI0000559 ,+
mm_br_e15_19336 ,6,chr16 ,77599917,77599938,+ ,MI0000559 ,+
mm_br_e15_19337 ,6,chr16 ,77599917,77599938,+ ,MI0000559 ,+
mm_br_e15_19338 ,6,chr16 ,77599917,77599938,+ ,MI0000559 ,+
mm_br_e15_19339 ,6,chr16 ,77599917,77599938,+ ,MI0000559 ,+
mm_br_e15_19340 ,6,chr16 ,77599917,77599938,+ ,MI0000559 ,+
mm_br_e15_19341 ,6,chr16 ,77599917,77599938,+ ,MI0000559 ,+
mm_br_e15_19342 ,6,chr16 ,77599917,77599938,+ ,MI0000559 ,+
mm_br_e15_19343 ,6,chr16 ,77599917,77599938,+ ,MI0000559 ,+
mm_br_e15_19344 ,6,chr16 ,77599917,77599938,+ ,MI0000559 ,+
mm_br_e15_19345 ,6,chr16 ,77599917,77599938,+ ,MI0000559 ,+
mm_br_e15_19346 ,6,chr16 ,77599917,77599938,+ ,MI0000559 ,+
mm_br_e15_19347 ,6,chr16 ,77599917,77599938,+ ,MI0000559 ,+
mm_br_e15_19348 ,6,chr16 ,77599917,77599938,+ ,MI0000559 ,+
mm_br_e15_19349 ,6,chr16 ,77599917,77599938,+ ,MI0000559 ,+
mm_br_e15_19350 ,6,chr16 ,77599917,77599938,+ ,MI0000559 ,+
mm_br_e15_19351 ,6,chr16 ,77599917,77599938,+ ,MI0000559 ,+
mm_br_e15_19352 ,6,chr16 ,77599917,77599938,+ ,MI0000559 ,+
mm_br_e15_19353 ,6,chr16 ,77599917,77599938,+ ,MI0000559 ,+
mm_br_e15_19354 ,6,chr16 ,77599917,77599938,+ ,MI0000559 ,+
mm_br_e15_19355 ,6,chr16 ,77599917,77599938,+ ,MI0000559 ,+
mm_br_e15_19356 ,6,chr16 ,77599917,77599938,+ ,MI0000559 ,+
mm_br_e15_19357 ,6,chr16 ,77599917,77599938,+ ,MI0000559 ,+
mm_br_e15_19358 ,6,chr16 ,77599917,77599938,+ ,MI0000559 ,+
mm_br_e15_19359 ,6,chr16 ,77599917,77599938,+ ,MI0000559 ,+
mm_br_e15_19360 ,6,chr16 ,77599917,77599938,+ ,MI0000559 ,+
mm_br_e15_19361 ,6,chr16 ,77599917,77599938,+ ,MI0000559 ,+
mm_br_e15_19362 ,6,chr16 ,77599917,77599938,+ ,MI0000559 ,+
mm_br_e15_19363 ,6,chr16 ,77599917,77599938,+ ,MI0000559 ,+
mm_br_e15_19364 ,6,chr16 ,77599917,77599938,+ ,MI0000559 ,+
mm_br_e15_19365 ,6,chr16 ,77599917,77599938,+ ,MI0000559 ,+
mm_br_e15_19366 ,6,chr16 ,77599917,77599938,+ ,MI0000559 ,+
mm_br_e15_19367 ,6,chr16 ,77599917,77599938,+ ,MI0000559 ,+
mm_br_e15_19368 ,6,chr16 ,77599917,77599938,+ ,MI0000559 ,+
mm_br_e15_19369 ,6,chr16 ,77599917,77599938,+ ,MI0000559 ,+
mm_br_e15_19370 ,6,chr16 ,77599917,77599938,+ ,MI0000559 ,+
mm_br_e15_19371 ,6,chr16 ,77599917,77599938,+ ,MI0000559 ,+
mm_br_e15_19372 ,6,chr16 ,77599917,77599938,+ ,MI0000559 ,+
mm_br_e15_19373 ,6,chr16 ,77599917,77599938,+ ,MI0000559 ,+
mm_br_e15_19374 ,6,chr16 ,77599917,77599938,+ ,MI0000559 ,+
mm_br_e15_19375 ,6,chr16 ,77599917,77599938,+ ,MI0000559 ,+
mm_br_e15_19376 ,6,chr16 ,77599917,77599938,+ ,MI0000559 ,+
mm_br_e15_19377 ,6,chr16 ,77599917,77599938,+ ,MI0000559 ,+
mm_br_e15_19378 ,6,chr16 ,77599917,77599938,+ ,MI0000559 ,+
mm_br_e15_19379 ,6,chr16 ,77599917,77599938,+ ,MI0000559 ,+
mm_br_e15_19380 ,6,chr16 ,77599917,77599938,+ ,MI0000559 ,+
mm_br_e15_19381 ,6,chr16 ,77599917,77599938,+ ,MI0000559 ,+
mm_br_e15_19382 ,6,chr16 ,77599917,77599938,+ ,MI0000559 ,+
mm_br_e15_19383 ,6,chr16 ,77599917,77599938,+ ,MI0000559 ,+
mm_br_e15_19384 ,6,chr16 ,77599917,77599938,+ ,MI0000559 ,+
mm_br_e15_19385 ,6,chr16 ,77599917,77599938,+ ,MI0000559 ,+
mm_br_e15_19386 ,6,chr16 ,77599917,77599938,+ ,MI0000559 ,+
mm_br_e15_19387 ,6,chr16 ,77599917,77599938,+ ,MI0000559 ,+
mm_br_e15_19388 ,6,chr16 ,77599917,77599938,+ ,MI0000559 ,+
mm_br_e15_19389 ,6,chr16 ,77599917,77599938,+ ,MI0000559 ,+
mm_br_e15_19390 ,6,chr16 ,77599917,77599938,+ ,MI0000559 ,+
mm_br_e15_19391 ,6,chr16 ,77599917,77599938,+ ,MI0000559 ,+
mm_br_e15_19392 ,6,chr16 ,77599917,77599938,+ ,MI0000559 ,+
mm_br_e15_19393 ,6,chr16 ,77599917,77599938,+ ,MI0000559 ,+
mm_br_e15_19394 ,6,chr16 ,77599917,77599938,+ ,MI0000559 ,+
mm_br_e15_19395 ,6,chr16 ,77599917,77599938,+ ,MI0000559 ,+
mm_br_e15_19396 ,6,chr16 ,77599917,77599938,+ ,MI0000559 ,+
mm_br_e15_19397 ,6,chr16 ,77599917,77599938,+ ,MI0000559 ,+
mm_br_e15_19398 ,6,chr16 ,77599917,77599938,+ ,MI0000559 ,+
mm_br_e15_19399 ,6,chr16 ,77599917,77599938,+ ,MI0000559 ,+
mm_br_e15_19400 ,6,chr16 ,77599917,77599938,+ ,MI0000559 ,+
mm_br_e15_19401 ,6,chr16 ,77599917,77599938,+ ,MI0000559 ,+
mm_br_e15_19402 ,6,chr16 ,77599917,77599938,+ ,MI0000559 ,+
mm_br_e15_19403 ,6,chr16 ,77599917,77599938,+ ,MI0000559 ,+
mm_br_e15_19404 ,6,chr16 ,77599917,77599938,+ ,MI0000559 ,+
mm_br_e15_19405 ,6,chr16 ,77599917,77599938,+ ,MI0000559 ,+
mm_br_e15_19406 ,6,chr16 ,77599917,77599938,+ ,MI0000559 ,+
mm_br_e15_19407 ,6,chr16 ,77599917,77599938,+ ,MI0000559 ,+
mm_br_e15_19408 ,6,chr16 ,77599917,77599938,+ ,MI0000559 ,+
mm_br_e15_19409 ,6,chr16 ,77599917,77599938,+ ,MI0000559 ,+
mm_br_e15_19410 ,6,chr16 ,77599917,77599938,+ ,MI0000559 ,+
mm_br_e15_19434 ,6,chr9 ,41344815,41344836,+ ,MI0000557 ,+
mm_br_e15_19435 ,6,chr9 ,41344815,41344836,+ ,MI0000557 ,+
mm_br_e15_19436 ,6,chr9 ,41344815,41344836,+ ,MI0000557 ,+
mm_br_e15_19437 ,6,chr9 ,41344815,41344836,+ ,MI0000557 ,+
mm_br_e15_19438 ,6,chr9 ,41344815,41344836,+ ,MI0000557 ,+
mm_br_e15_19439 ,6,chr9 ,41344815,41344836,+ ,MI0000557 ,+
mm_br_e15_19440 ,6,chr9 ,41344815,41344836,+ ,MI0000557 ,+
mm_br_e15_19441 ,6,chr9 ,41344815,41344836,+ ,MI0000557 ,+
mm_br_e15_19442 ,6,chr9 ,41344815,41344836,+ ,MI0000557 ,+
mm_br_e15_19443 ,6,chr9 ,41344815,41344836,+ ,MI0000557 ,+
mm_br_e15_19444 ,6,chr9 ,41344815,41344836,+ ,MI0000557 ,+
mm_br_e15_19445 ,6,chr9 ,41344815,41344836,+ ,MI0000557 ,+
mm_br_e15_19446 ,6,chr9 ,41344815,41344836,+ ,MI0000557 ,+
mm_br_e15_19447 ,6,chr9 ,41344815,41344836,+ ,MI0000557 ,+
mm_br_e15_19448 ,6,chr9 ,41344815,41344836,+ ,MI0000557 ,+
mm_br_e15_19449 ,6,chr9 ,41344815,41344836,+ ,MI0000557 ,+
mm_br_e15_19450 ,6,chr9 ,41344815,41344836,+ ,MI0000557 ,+
mm_br_e15_19451 ,6,chr9 ,41344815,41344836,+ ,MI0000557 ,+
mm_br_e15_19452 ,6,chr9 ,41344815,41344836,+ ,MI0000557 ,+
mm_br_e15_19453 ,6,chr9 ,41344815,41344836,+ ,MI0000557 ,+
mm_br_e15_19454 ,6,chr9 ,41344815,41344836,+ ,MI0000557 ,+
mm_br_e15_19455 ,6,chr9 ,41344815,41344836,+ ,MI0000557 ,+
mm_br_e15_19456 ,6,chr9 ,41344815,41344836,+ ,MI0000557 ,+
mm_br_e15_19457 ,6,chr9 ,41344815,41344836,+ ,MI0000557 ,+
mm_br_e15_19458 ,6,chr9 ,41344815,41344836,+ ,MI0000557 ,+
mm_br_e15_19459 ,6,chr9 ,41344815,41344836,+ ,MI0000557 ,+
mm_br_e15_19460 ,6,chr9 ,41344815,41344836,+ ,MI0000557 ,+
mm_br_e15_19461 ,6,chr9 ,41344815,41344836,+ ,MI0000557 ,+
mm_br_e15_19462 ,6,chr9 ,41344815,41344836,+ ,MI0000557 ,+
mm_br_e15_19463 ,6,chr9 ,41344815,41344836,+ ,MI0000557 ,+
mm_br_e15_19464 ,6,chr9 ,41344815,41344836,+ ,MI0000557 ,+
mm_br_e15_19465 ,6,chr9 ,41344815,41344836,+ ,MI0000557 ,+
mm_br_e15_19466 ,6,chr9 ,41344815,41344836,+ ,MI0000557 ,+
mm_br_e15_19467 ,6,chr9 ,41344815,41344836,+ ,MI0000557 ,+
mm_br_e15_19468 ,6,chr9 ,41344815,41344836,+ ,MI0000557 ,+
mm_br_e15_19469 ,6,chr9 ,41344815,41344836,+ ,MI0000557 ,+
mm_br_e15_19470 ,6,chr9 ,41344815,41344836,+ ,MI0000557 ,+
mm_br_e15_19471 ,6,chr9 ,41344815,41344836,+ ,MI0000557 ,+
mm_br_e15_19472 ,6,chr9 ,41344815,41344836,+ ,MI0000557 ,+
mm_br_e15_19473 ,6,chr9 ,41344815,41344836,+ ,MI0000557 ,+
mm_br_e15_19474 ,6,chr9 ,41344815,41344836,+ ,MI0000557 ,+
mm_br_e15_19475 ,6,chr9 ,41344815,41344836,+ ,MI0000557 ,+
mm_br_e15_19476 ,6,chr9 ,41344815,41344836,+ ,MI0000557 ,+
mm_br_e15_19505 ,6,chrX ,148346896,148346917,+ ,MI0000563 ,+
mm_br_e15_19506 ,6,chrX ,148346896,148346917,+ ,MI0000563 ,+
mm_br_e15_19507 ,6,chrX ,148346896,148346917,+ ,MI0000563 ,+
mm_br_e15_19508 ,6,chrX ,148346896,148346917,+ ,MI0000563 ,+
mm_br_e15_19509 ,6,chrX ,148346896,148346917,+ ,MI0000563 ,+
mm_br_e15_19510 ,6,chrX ,148346896,148346917,+ ,MI0000563 ,+
mm_br_e15_19511 ,6,chrX ,148346896,148346917,+ ,MI0000563 ,+
mm_br_e15_19512 ,6,chrX ,148346896,148346917,+ ,MI0000563 ,+
mm_br_e15_19513 ,6,chrX ,148346896,148346917,+ ,MI0000563 ,+
mm_br_e15_19514 ,6,chrX ,148346896,148346917,+ ,MI0000563 ,+
mm_br_e15_19515 ,6,chrX ,148346896,148346917,+ ,MI0000563 ,+
mm_br_e15_19516 ,6,chrX ,148346896,148346917,+ ,MI0000563 ,+
mm_br_e15_19517 ,6,chrX ,148346896,148346917,+ ,MI0000563 ,+
mm_br_e15_19518 ,6,chrX ,148346896,148346917,+ ,MI0000563 ,+
mm_br_e15_19519 ,6,chrX ,148346896,148346917,+ ,MI0000563 ,+
mm_br_e15_19520 ,6,chrX ,148346896,148346917,+ ,MI0000563 ,+
mm_br_e15_19521 ,6,chrX ,148346896,148346917,+ ,MI0000563 ,+
mm_br_e15_19522 ,6,chrX ,148346896,148346917,+ ,MI0000563 ,+
mm_br_e15_19523 ,6,chrX ,148346896,148346917,+ ,MI0000563 ,+
mm_br_e15_19524 ,6,chrX ,148346896,148346917,+ ,MI0000563 ,+
mm_br_e15_19525 ,6,chrX ,148346896,148346917,+ ,MI0000563 ,+
mm_br_e15_19526 ,6,chrX ,148346896,148346917,+ ,MI0000563 ,+
mm_br_e15_19527 ,6,chrX ,148346896,148346917,+ ,MI0000563 ,+
mm_br_e15_19528 ,6,chrX ,148346896,148346917,+ ,MI0000563 ,+
mm_br_e15_19529 ,6,chrX ,148346896,148346917,+ ,MI0000563 ,+
mm_br_e15_19530 ,6,chrX ,148346896,148346917,+ ,MI0000563 ,+
mm_br_e15_19531 ,6,chrX ,148346896,148346917,+ ,MI0000563 ,+
mm_br_e15_19532 ,6,chrX ,148346896,148346917,+ ,MI0000563 ,+
mm_br_e15_19533 ,6,chrX ,148346896,148346917,+ ,MI0000563 ,+
mm_br_e15_19534 ,6,chrX ,148346896,148346917,+ ,MI0000563 ,+
mm_br_e15_19542 ,6,chrX ,148347772,148347793,+ ,MI0000586 ,+
mm_br_e15_19567 ,6,chr17 ,17967330,17967351,+ ,MI0000561 ,+
mm_br_e15_19568 ,6,chr17 ,17967330,17967351,+ ,MI0000561 ,+
mm_br_e15_19569 ,6,chr17 ,17967330,17967351,+ ,MI0000561 ,+
mm_br_e15_19570 ,6,chr17 ,17967330,17967351,+ ,MI0000561 ,+
mm_br_e15_19571 ,6,chr17 ,17967330,17967351,+ ,MI0000561 ,+
mm_br_e15_19572 ,6,chr17 ,17967330,17967351,+ ,MI0000561 ,+
mm_br_e15_19573 ,6,chr17 ,17967330,17967351,+ ,MI0000561 ,+
mm_br_e15_19574 ,6,chr17 ,17967330,17967351,+ ,MI0000561 ,+
mm_br_e15_19575 ,6,chr17 ,17967330,17967351,+ ,MI0000561 ,+
mm_br_e15_19576 ,6,chr17 ,17967330,17967351,+ ,MI0000561 ,+
mm_br_e15_19577 ,6,chr17 ,17967330,17967351,+ ,MI0000561 ,+
mm_br_e15_19578 ,6,chr17 ,17967330,17967351,+ ,MI0000561 ,+
mm_br_e15_19579 ,6,chr17 ,17967330,17967351,+ ,MI0000561 ,+
mm_br_e15_19580 ,6,chr17 ,17967330,17967351,+ ,MI0000561 ,+
mm_br_e15_19581 ,6,chr17 ,17967330,17967351,+ ,MI0000561 ,+
mm_br_e15_19582 ,6,chr17 ,17967330,17967351,+ ,MI0000561 ,+
mm_br_e15_19583 ,6,chr17 ,17967330,17967351,+ ,MI0000561 ,+
mm_br_e15_19584 ,6,chr17 ,17967330,17967351,+ ,MI0000561 ,+
mm_br_e15_19585 ,6,chr17 ,17967330,17967351,+ ,MI0000561 ,+
mm_br_e15_19586 ,6,chr17 ,17967330,17967351,+ ,MI0000561 ,+
mm_br_e15_19587 ,6,chr17 ,17967330,17967351,+ ,MI0000561 ,+
mm_br_e15_19588 ,6,chr17 ,17967330,17967351,+ ,MI0000561 ,+
mm_br_e15_19589 ,6,chr17 ,17967330,17967351,+ ,MI0000561 ,+
mm_br_e15_19590 ,6,chr17 ,17967330,17967351,+ ,MI0000561 ,+
mm_br_e15_19591 ,6,chr17 ,17967330,17967351,+ ,MI0000561 ,+
mm_br_e15_19592 ,6,chr17 ,17967330,17967351,+ ,MI0000561 ,+
mm_br_e15_19593 ,6,chr17 ,17967330,17967351,+ ,MI0000561 ,+
mm_br_e15_19594 ,6,chr17 ,17967330,17967351,+ ,MI0000561 ,+
mm_br_e15_19595 ,6,chr17 ,17967330,17967351,+ ,MI0000561 ,+
mm_br_e15_19596 ,6,chr17 ,17967330,17967351,+ ,MI0000561 ,+
mm_br_e15_19597 ,6,chr17 ,17967330,17967351,+ ,MI0000561 ,+
mm_br_e15_19598 ,6,chr17 ,17967330,17967351,+ ,MI0000561 ,+
mm_br_e15_19599 ,6,chr17 ,17967330,17967351,+ ,MI0000561 ,+
mm_br_e15_19600 ,6,chr17 ,17967330,17967351,+ ,MI0000561 ,+
mm_br_e15_19601 ,6,chr17 ,17967330,17967351,+ ,MI0000561 ,+
mm_br_e15_19602 ,6,chr17 ,17967330,17967351,+ ,MI0000561 ,+
mm_br_e15_19603 ,6,chr17 ,17967330,17967351,+ ,MI0000561 ,+
mm_br_e15_19604 ,6,chr17 ,17967330,17967351,+ ,MI0000561 ,+
mm_br_e15_19605 ,6,chr17 ,17967330,17967351,+ ,MI0000561 ,+
mm_br_e15_19606 ,6,chr17 ,17967330,17967351,+ ,MI0000561 ,+
mm_br_e15_19607 ,6,chr17 ,17967330,17967351,+ ,MI0000561 ,+
mm_br_e15_19608 ,6,chr17 ,17967330,17967351,+ ,MI0000561 ,+
mm_br_e15_19609 ,6,chr17 ,17967330,17967351,+ ,MI0000561 ,+
mm_br_e15_19623 ,6,chr11 ,76891625,76891646,- ,MI0004637 ,-
mm_br_e15_19624 ,6,chr11 ,76891625,76891646,- ,MI0004637 ,-
mm_br_e15_19625 ,6,chr11 ,76891625,76891646,- ,MI0004637 ,-
mm_br_e15_19657 ,6,chr19 ,46417280,46417301,+ ,MI0004665 ,+
mm_br_e15_19658 ,6,chr19 ,46417280,46417301,+ ,MI0004665 ,+
mm_br_e15_19659 ,6,chr19 ,46417280,46417301,+ ,MI0004665 ,+
mm_br_e15_19660 ,6,chr19 ,46417280,46417301,+ ,MI0004665 ,+
mm_br_e15_19665 ,6,chr12 ,110953577,110953598,+ ,MI0003532 ,+
mm_br_e15_19755 ,6,chr7 ,86650165,86650186,+ ,MI0000721 ,+
mm_br_e15_19756 ,6,chr7 ,86650165,86650186,+ ,MI0000721 ,+
mm_br_e15_19757 ,6,chr7 ,86650165,86650186,+ ,MI0000721 ,+
mm_br_e15_19758 ,6,chr7 ,86650165,86650186,+ ,MI0000721 ,+
mm_br_e15_19759 ,6,chr7 ,86650165,86650186,+ ,MI0000721 ,+
mm_br_e15_19760 ,6,chr7 ,86650165,86650186,+ ,MI0000721 ,+
mm_br_e15_19761 ,6,chr7 ,86650165,86650186,+ ,MI0000721 ,+
mm_br_e15_19762 ,6,chr7 ,86650165,86650186,+ ,MI0000721 ,+
mm_br_e15_19763 ,6,chr7 ,86650165,86650186,+ ,MI0000721 ,+
mm_br_e15_19764 ,6,chr7 ,86650165,86650186,+ ,MI0000721 ,+
mm_br_e15_19765 ,6,chr7 ,86650165,86650186,+ ,MI0000721 ,+
mm_br_e15_19766 ,6,chr7 ,86650165,86650186,+ ,MI0000721 ,+
mm_br_e15_19767 ,6,chr7 ,86650165,86650186,+ ,MI0000721 ,+
mm_br_e15_19768 ,6,chr7 ,86650165,86650186,+ ,MI0000721 ,+
mm_br_e15_19769 ,6,chr7 ,86650165,86650186,+ ,MI0000721 ,+
mm_br_e15_19770 ,6,chr7 ,86650165,86650186,+ ,MI0000721 ,+
mm_br_e15_19771 ,6,chr7 ,86650165,86650186,+ ,MI0000721 ,+
mm_br_e15_19772 ,6,chr7 ,86650165,86650186,+ ,MI0000721 ,+
mm_br_e15_19773 ,6,chr7 ,86650165,86650186,+ ,MI0000721 ,+
mm_br_e15_19774 ,6,chr7 ,86650165,86650186,+ ,MI0000721 ,+
mm_br_e15_19775 ,6,chr7 ,86650165,86650186,+ ,MI0000721 ,+
mm_br_e15_19776 ,6,chr7 ,86650165,86650186,+ ,MI0000721 ,+
mm_br_e15_19777 ,6,chr7 ,86650165,86650186,+ ,MI0000721 ,+
mm_br_e15_20063 ,6,chr12 ,110831098,110831119,+ ,MI0000154 ,+
mm_br_e15_20064 ,6,chr12 ,110831098,110831119,+ ,MI0000154 ,+
mm_br_e15_20065 ,6,chr12 ,110831098,110831119,+ ,MI0000154 ,+
mm_br_e15_20066 ,6,chr12 ,110831098,110831119,+ ,MI0000154 ,+
mm_br_e15_20067 ,6,chr12 ,110831098,110831119,+ ,MI0000154 ,+
mm_br_e15_20068 ,6,chr12 ,110831098,110831119,+ ,MI0000154 ,+
mm_br_e15_20069 ,6,chr12 ,110831098,110831119,+ ,MI0000154 ,+
mm_br_e15_20070 ,6,chr12 ,110831098,110831119,+ ,MI0000154 ,+
mm_br_e15_20091 ,6,chr17 ,17967781,17967802,+ ,MI0000151 ,+
mm_br_e15_20092 ,6,chr17 ,17967781,17967802,+ ,MI0000151 ,+
mm_br_e15_20093 ,6,chr17 ,17967781,17967802,+ ,MI0000151 ,+
mm_br_e15_20100 ,6,chr16 ,77646524,77646545,+ ,MI0000152 ,+
mm_br_e15_20101 ,6,chr16 ,77646524,77646545,+ ,MI0000152 ,+
mm_br_e15_20102 ,6,chr16 ,77646524,77646545,+ ,MI0000152 ,+
mm_br_e15_20113 ,6,chr15 ,103115616,103115637,+ ,MI0000617 ,+
mm_br_e15_20114 ,6,chr15 ,103115616,103115637,+ ,MI0000617 ,+
mm_br_e15_20115 ,6,chr15 ,103115616,103115637,+ ,MI0000617 ,+
mm_br_e15_20116 ,6,chr15 ,103115616,103115637,+ ,MI0000617 ,+
mm_br_e15_20117 ,6,chr6 ,51219828,51219849,- ,MI0000550 ,-
mm_br_e15_20119 ,6,chr12 ,110824060,110824081,+ ,MI0000615 ,+
mm_br_e15_20139 ,6,chr1 ,130098981,130099002,+ ,MI0000155 ,+
mm_br_e15_20140 ,6,chr1 ,130098981,130099002,+ ,MI0000155 ,+
mm_br_e15_20141 ,6,chr1 ,130098981,130099002,+ ,MI0000155 ,+
mm_br_e15_20142 ,6,chr1 ,130098981,130099002,+ ,MI0000155 ,+
mm_br_e15_20143 ,6,chr1 ,130098981,130099002,+ ,MI0000155 ,+
mm_br_e15_20144 ,6,chr1 ,130098981,130099002,+ ,MI0000155 ,+
mm_br_e15_20145 ,6,chr1 ,130098981,130099002,+ ,MI0000155 ,+
mm_br_e15_20155 ,6,chr14 ,115443698,115443719,+ ,MI0000719 ,+
mm_br_e15_20156 ,6,chr14 ,115443698,115443719,+ ,MI0000719 ,+
mm_br_e15_20157 ,6,chr14 ,115443698,115443719,+ ,MI0000719 ,+
mm_br_e15_20169 ,6,chr9 ,106056471,106056492,+ ,MI0000161 ,+
mm_br_e15_20170 ,6,chr9 ,106056471,106056492,+ ,MI0000161 ,+
mm_br_e15_20172 ,6,chr12 ,110962573,110962594,+ ,MI0000400 ,+
mm_br_e15_20186 ,6,chr11 ,86397622,86397643,- ,MI0000569 ,-
mm_br_e15_20187 ,6,chr11 ,86397622,86397643,- ,MI0000569 ,-
mm_br_e15_20196 ,6,chr11 ,28663761,28663782,+ ,MI0000731 ,+
mm_br_e15_20208 ,6,chr12 ,110829939,110829960,+ ,MI0001525 ,+
mm_br_e15_20209 ,6,chr12 ,110829939,110829960,+ ,MI0001525 ,+
mm_br_e15_20213 ,6,chr5 ,138606976,138606997,- ,MI0000407 ,-
mm_br_e15_20217 ,6,chr8 ,110075188,110075209,+ ,MI0000165 ,+
mm_br_e15_20218 ,6,chr8 ,110075188,110075209,+ ,MI0000165 ,+
mm_br_e15_20219 ,6,chr8 ,110075188,110075209,+ ,MI0000165 ,+
mm_br_e15_20220 ,6,chr8 ,110075188,110075209,+ ,MI0000165 ,+
mm_br_e15_20221 ,6,chr8 ,110075188,110075209,+ ,MI0000165 ,+
mm_br_e15_20250 ,6,chr1 ,164148013,164148034,+ ,MI0000713 ,+
mm_br_e15_20251 ,6,chr1 ,164148013,164148034,+ ,MI0000713 ,+
mm_br_e15_20252 ,6,chr1 ,164148013,164148034,+ ,MI0000713 ,+
mm_br_e15_20253 ,6,chr1 ,164148013,164148034,+ ,MI0000713 ,+
mm_br_e15_20255 ,6,chr19 ,29209829,29209850,+ ,MI0000649 ,+
mm_br_e15_20256 ,6,chr19 ,29209829,29209850,+ ,MI0000649 ,+
mm_br_e15_20257 ,6,chr19 ,29209829,29209850,+ ,MI0000649 ,+
mm_br_e15_20260 ,6,chr4 ,101019561,101019582,- ,MI0000148 ,-
mm_br_e15_20278 ,6,chr2 ,180628788,180628809,+ ,MI0000150 ,+
mm_br_e15_20279 ,6,chr2 ,180628788,180628809,+ ,MI0000150 ,+
mm_br_e15_20280 ,6,chr2 ,180628788,180628809,+ ,MI0000150 ,+
mm_br_e15_20281 ,6,chr2 ,180628788,180628809,+ ,MI0000150 ,+
mm_br_e15_20282 ,6,chr2 ,180628788,180628809,+ ,MI0000150 ,+
mm_br_e15_20283 ,6,chr2 ,180628788,180628809,+ ,MI0000150 ,+
mm_br_e15_20288 ,6,chr11 ,74987225,74987246,+ ,MI0000158 ,+
mm_br_e15_20291 ,6,chr7 ,86650205,86650226,+ ,MI0000721 ,+
mm_br_e15_20315 ,6,chr13 ,63402067,63402088,+ ,MI0000142 ,+
mm_br_e15_20323 ,6,chr15 ,82028557,82028578,+ ,MI0000707 ,+
mm_br_e15_20329 ,6,chr12 ,113369138,113369159,+ ,MI0000246 ,+
mm_br_e15_20382 ,6,chr4 ,101019562,101019583,- ,MI0000148 ,-
mm_br_e15_20383 ,6,chr4 ,101019562,101019583,- ,MI0000148 ,-
mm_br_e15_20384 ,6,chr4 ,101019562,101019583,- ,MI0000148 ,-
mm_br_e15_20385 ,6,chr4 ,101019562,101019583,- ,MI0000148 ,-
mm_br_e15_20386 ,6,chr4 ,101019562,101019583,- ,MI0000148 ,-
mm_br_e15_20389 ,6,chr1 ,23279114,23279135,+ ,MI0000144 ,+
mm_br_e15_20575 ,6,chr2 ,174093055,174093076,- ,MI0000398 ,-
mm_br_e15_20576 ,6,chr2 ,174093055,174093076,- ,MI0000398 ,-
mm_br_e15_20577 ,6,chr2 ,174093055,174093076,- ,MI0000398 ,-
mm_br_e15_20578 ,6,chr2 ,174093055,174093076,- ,MI0000398 ,-
mm_br_e15_20579 ,6,chr2 ,174093055,174093076,- ,MI0000398 ,-
mm_br_e15_20580 ,6,chr2 ,174093055,174093076,- ,MI0000398 ,-
mm_br_e15_20581 ,6,chr2 ,174093055,174093076,- ,MI0000398 ,-
mm_br_e15_20582 ,6,chr2 ,174093055,174093076,- ,MI0000398 ,-
mm_br_e15_20583 ,6,chr2 ,174093055,174093076,- ,MI0000398 ,-
mm_br_e15_20584 ,6,chr2 ,174093055,174093076,- ,MI0000398 ,-
mm_br_e15_20592 ,6,chr16 ,18327530,18327551,- ,MI0000227 ,-
mm_br_e15_20599 ,6,chr11 ,86926519,86926540,+ ,MI0000401 ,+
mm_br_e15_20615 ,6,chr12 ,110856515,110856536,+ ,MI0001165 ,+
mm_br_e15_20639 ,6,chr7 ,19766874,19766895,+ ,MI0000607 ,+
mm_br_e15_20660 ,6,chr9 ,41344816,41344837,+ ,MI0000557 ,+
mm_br_e15_20668 ,6,chr3 ,89031086,89031107,- ,MI0005521 ,-
mm_br_e15_20682 ,6,chr12 ,110981414,110981435,+ ,MI0001160 ,+
mm_br_e15_20691 ,6,chr12 ,110971991,110972012,+ ,MI0000799 ,+
mm_br_e15_20692 ,6,chr12 ,110971991,110972012,+ ,MI0000799 ,+
mm_br_e15_20693 ,6,chr12 ,110971991,110972012,+ ,MI0000799 ,+
mm_br_e15_20694 ,6,chr12 ,110971991,110972012,+ ,MI0000799 ,+
mm_br_e15_20695 ,6,chr12 ,110971991,110972012,+ ,MI0000799 ,+
mm_br_e15_20696 ,6,chr12 ,110971991,110972012,+ ,MI0000799 ,+
mm_br_e15_20697 ,6,chr12 ,110971991,110972012,+ ,MI0000799 ,+
mm_br_e15_20698 ,6,chr12 ,110971991,110972012,+ ,MI0000799 ,+
mm_br_e15_20699 ,6,chr12 ,110971991,110972012,+ ,MI0000799 ,+
mm_br_e15_20722 ,6,chr7 ,86650166,86650187,+ ,MI0000721 ,+
mm_br_e15_20726 ,6,chr1 ,23279154,23279175,+ ,MI0000144 ,+
mm_br_e15_20732 ,6,chr1 ,23279112,23279133,+ ,MI0000144 ,+
mm_br_e15_20734 ,6,chr1 ,23298593,23298614,+ ,MI0000548 ,+
mm_br_e15_20736 ,6,chr14 ,115442944,115442965,+ ,MI0000687 ,+
mm_br_e15_20742 ,6,chr12 ,110831064,110831085,+ ,MI0000154 ,+
mm_br_e15_20743 ,6,chr12 ,110831064,110831085,+ ,MI0000154 ,+
mm_br_e15_20744 ,6,chr12 ,110831064,110831085,+ ,MI0000154 ,+
mm_br_e15_20745 ,6,chr7 ,86650164,86650185,+ ,MI0000721 ,+
mm_br_e15_20767 ,6,chr6 ,31012674,31012695,- ,MI0000576 ,-
mm_br_e15_20791 ,6,chr12 ,110801954,110801975,+ ,MI0004203 ,+
mm_br_e15_20792 ,6,chr12 ,110801954,110801975,+ ,MI0004203 ,+
mm_br_e15_20813 ,6,chr8 ,24253101,24253122,+ ,MI0003493 ,+
mm_br_e15_20814 ,6,chr8 ,24253101,24253122,+ ,MI0003493 ,+
mm_br_e15_20825 ,6,chr12 ,110824028,110824049,+ ,MI0000615 ,+
mm_br_e15_20890 ,6,chrX ,6825545,6825566,- ,MI0003206 ,-
mm_br_e15_20945 ,6,chr5 ,138606560,138606581,- ,MI0000689 ,-
mm_br_e15_20946 ,6,chr5 ,138606560,138606581,- ,MI0000689 ,-
mm_br_e15_20947 ,6,chr5 ,138606560,138606581,- ,MI0000689 ,-
mm_br_e15_20948 ,6,chr5 ,138606560,138606581,- ,MI0000689 ,-
mm_br_e15_20949 ,6,chr5 ,138606560,138606581,- ,MI0000689 ,-
mm_br_e15_20956 ,6,chrX ,6825582,6825603,- ,MI0003206 ,-
mm_br_e15_20957 ,6,chrX ,6825582,6825603,- ,MI0003206 ,-
mm_br_e15_20958 ,6,chrX ,6825582,6825603,- ,MI0003206 ,-
mm_br_e15_20960 ,6,chr12 ,110833575,110833596,+ ,MI0000162 ,+
mm_br_e15_20962 ,6,chr12 ,110966386,110966407,+ ,MI0003520 ,+
mm_br_e15_20963 ,6,chr12 ,110966386,110966407,+ ,MI0003520 ,+
mm_br_e15_20967 ,6,chr2 ,84581273,84581294,- ,MI0000156 ,-
mm_br_e15_20968 ,6,chr2 ,84581273,84581294,- ,MI0000156 ,-
mm_br_e15_20969 ,6,chr2 ,84581273,84581294,- ,MI0000156 ,-
mm_br_e15_20970 ,6,chr16 ,17124164,17124185,- ,MI0000408 ,-
mm_br_e15_20996 ,6,chrX ,50094917,50094938,- ,MI0000765 ,-
mm_br_e15_20997 ,6,chrX ,50094917,50094938,- ,MI0000765 ,-
mm_br_e15_20998 ,6,chr12 ,110856480,110856501,+ ,MI0001165 ,+
mm_br_e15_21012 ,6,chr11 ,70048232,70048253,+ ,MI0004636 ,+
mm_br_e15_21013 ,6,chr8 ,39315233,39315254,- ,MI0000800 ,-
mm_br_e15_21014 ,6,chr8 ,39315233,39315254,- ,MI0000800 ,-
mm_br_e15_21015 ,6,chr8 ,39315233,39315254,- ,MI0000800 ,-
mm_br_e15_21033 ,6,chr17 ,17967158,17967179,+ ,MI0000147 ,+
mm_br_e15_21034 ,6,chr17 ,17967158,17967179,+ ,MI0000147 ,+
mm_br_e15_21035 ,6,chr17 ,17967158,17967179,+ ,MI0000147 ,+
mm_br_e15_21036 ,6,chr17 ,17967158,17967179,+ ,MI0000147 ,+
mm_br_e15_21037 ,6,chr17 ,17967158,17967179,+ ,MI0000147 ,+
mm_br_e15_21038 ,6,chr17 ,17967158,17967179,+ ,MI0000147 ,+
mm_br_e15_21039 ,6,chr17 ,17967158,17967179,+ ,MI0000147 ,+
mm_br_e15_21040 ,6,chr17 ,17967158,17967179,+ ,MI0000147 ,+
mm_br_e15_21041 ,6,chr17 ,17967158,17967179,+ ,MI0000147 ,+
mm_br_e15_21042 ,6,chr17 ,17967158,17967179,+ ,MI0000147 ,+
mm_br_e15_21043 ,6,chr17 ,17967158,17967179,+ ,MI0000147 ,+
mm_br_e15_21044 ,6,chr17 ,17967158,17967179,+ ,MI0000147 ,+
mm_br_e15_21045 ,6,chr17 ,17967158,17967179,+ ,MI0000147 ,+
mm_br_e15_21046 ,6,chr17 ,17967158,17967179,+ ,MI0000147 ,+
mm_br_e15_21047 ,6,chr17 ,17967158,17967179,+ ,MI0000147 ,+
mm_br_e15_21048 ,6,chr17 ,17967158,17967179,+ ,MI0000147 ,+
mm_br_e15_21049 ,6,chr17 ,17967158,17967179,+ ,MI0000147 ,+
mm_br_e15_21050 ,6,chr17 ,17967158,17967179,+ ,MI0000147 ,+
mm_br_e15_21054 ,6,chr2 ,117010922,117010943,+ ,MI0004611 ,+
mm_br_e15_21060 ,6,chr9 ,108470656,108470677,+ ,MI0000233 ,+
mm_br_e15_21061 ,6,chr9 ,108470656,108470677,+ ,MI0000233 ,+
mm_br_e15_21062 ,6,chr6 ,36371800,36371821,+ ,MI0005002 ,+
mm_br_e15_21065 ,6,chr14 ,115442906,115442927,+ ,MI0000687 ,+
mm_br_e15_21066 ,6,chr5 ,138606803,138606824,- ,MI0000581 ,-
mm_br_e15_21067 ,6,chr3 ,157207249,157207270,+ ,MI0000228 ,+
mm_br_e15_21068 ,6,chrX ,50407447,50407468,- ,MI0000590 ,-
mm_br_e15_21073 ,6,chr10 ,91534849,91534870,- ,MI0000715 ,-
mm_br_e15_21090 ,6,chr12 ,110962034,110962055,+ ,MI0000793 ,+
mm_br_e15_21110 ,6,chr12 ,110829991,110830012,+ ,MI0001525 ,+
mm_br_e15_21111 ,6,chr12 ,110829991,110830012,+ ,MI0001525 ,+
mm_br_e15_21116 ,6,chr8 ,86732462,86732483,+ ,MI0000571 ,+
mm_br_e15_21117 ,6,chr13 ,63401837,63401858,+ ,MI0000141 ,+
mm_br_e15_21122 ,6,chr9 ,106056509,106056530,+ ,MI0000161 ,+
mm_br_e15_21123 ,6,chr2 ,10430946,10430967,+ ,MI0004673 ,+
mm_br_e15_21132 ,6,chr7 ,86650204,86650225,+ ,MI0000721 ,+
mm_br_e15_21168 ,6,chr12 ,110948401,110948422,+ ,MI0001163 ,+
mm_br_e15_21170 ,6,chr12 ,110981382,110981403,+ ,MI0001160 ,+
mm_br_e15_21192 ,6,chr2 ,174092593,174092614,- ,MI0000394 ,-
mm_br_e15_21193 ,6,chr3 ,89031089,89031110,- ,MI0005521 ,-
mm_br_e15_21200 ,6,chr5 ,138606598,138606619,- ,MI0000689 ,-
mm_br_e15_21202 ,6,chr9 ,50911182,50911203,- ,MI0000403 ,-
mm_br_e15_21203 ,6,chr9 ,50911182,50911203,- ,MI0000403 ,-
mm_br_e15_21204 ,6,chr9 ,50911182,50911203,- ,MI0000403 ,-
mm_br_e15_21205 ,6,chr9 ,50911182,50911203,- ,MI0000403 ,-
mm_br_e15_21206 ,6,chr13 ,113826216,113826237,+ ,MI0004645 ,+
mm_br_e15_21208 ,6,chr4 ,88556518,88556539,- ,MI0000579 ,-
mm_br_e15_21223 ,6,chr11 ,76891589,76891610,- ,MI0004637 ,-
mm_br_e15_21226 ,6,chrX ,18723434,18723455,- ,MI0000709 ,-
mm_br_e15_21227 ,6,chrX ,18723434,18723455,- ,MI0000709 ,-
mm_br_e15_21228 ,6,chrX ,18723434,18723455,- ,MI0000709 ,-
mm_br_e15_21263 ,6,chr2 ,131113839,131113860,+ ,MI0000588 ,+
mm_br_e15_21264 ,6,chr2 ,131113839,131113860,+ ,MI0000588 ,+
mm_br_e15_21265 ,6,chr2 ,131113839,131113860,+ ,MI0000588 ,+
mm_br_e15_21266 ,6,chr2 ,131113839,131113860,+ ,MI0000588 ,+
mm_br_e15_21267 ,6,chr2 ,131113839,131113860,+ ,MI0000588 ,+
mm_br_e15_21268 ,6,chr2 ,131113839,131113860,+ ,MI0000588 ,+
mm_br_e15_21269 ,6,chr2 ,131113839,131113860,+ ,MI0000588 ,+
mm_br_e15_21270 ,6,chr2 ,131113839,131113860,+ ,MI0000588 ,+
mm_br_e15_21271 ,6,chr2 ,131113839,131113860,+ ,MI0000588 ,+
mm_br_e15_21272 ,6,chr2 ,131113839,131113860,+ ,MI0000588 ,+
mm_br_e15_21273 ,6,chr2 ,131113839,131113860,+ ,MI0000588 ,+
mm_br_e15_21274 ,6,chr2 ,131113839,131113860,+ ,MI0000588 ,+
mm_br_e15_21275 ,6,chr2 ,131113839,131113860,+ ,MI0000588 ,+
mm_br_e15_21276 ,6,chr2 ,131113839,131113860,+ ,MI0000588 ,+
mm_br_e15_21277 ,6,chr2 ,131113839,131113860,+ ,MI0000588 ,+
mm_br_e15_21278 ,6,chr2 ,131113839,131113860,+ ,MI0000588 ,+
mm_br_e15_21279 ,6,chr2 ,131113839,131113860,+ ,MI0000588 ,+
mm_br_e15_21280 ,6,chr19 ,34895191,34895212,- ,MI0000684 ,-
mm_br_e15_21281 ,6,chr19 ,34895191,34895212,- ,MI0000684 ,-
mm_br_e15_21282 ,6,chr19 ,34895191,34895212,- ,MI0000684 ,-
mm_br_e15_21283 ,6,chr19 ,34895191,34895212,- ,MI0000684 ,-
mm_br_e15_21284 ,6,chr19 ,34895191,34895212,- ,MI0000684 ,-
mm_br_e15_21390 ,6,chr8 ,39315232,39315253,- ,MI0000800 ,-
mm_br_e15_21429 ,6,chr13 ,48631447,48631468,- ,MI0000405 ,-
mm_br_e15_21430 ,6,chr13 ,48631447,48631468,- ,MI0000405 ,-
mm_br_e15_21431 ,6,chr13 ,48631447,48631468,- ,MI0000405 ,-
mm_br_e15_21432 ,6,chr13 ,48631447,48631468,- ,MI0000405 ,-
mm_br_e15_21433 ,6,chr13 ,48631447,48631468,- ,MI0000405 ,-
mm_br_e15_21434 ,6,chr13 ,48631447,48631468,- ,MI0000405 ,-
mm_br_e15_21435 ,6,chr13 ,48631447,48631468,- ,MI0000405 ,-
mm_br_e15_21436 ,6,chr13 ,48631447,48631468,- ,MI0000405 ,-
mm_br_e15_21437 ,6,chr13 ,48631447,48631468,- ,MI0000405 ,-
mm_br_e15_21438 ,6,chr13 ,48631447,48631468,- ,MI0000405 ,-
mm_br_e15_21439 ,6,chr13 ,48631447,48631468,- ,MI0000405 ,-
mm_br_e15_21440 ,6,chr13 ,48631447,48631468,- ,MI0000405 ,-
mm_br_e15_21441 ,6,chr13 ,48631447,48631468,- ,MI0000405 ,-
mm_br_e15_21442 ,6,chr13 ,48631447,48631468,- ,MI0000405 ,-
mm_br_e15_21443 ,6,chr13 ,48631447,48631468,- ,MI0000405 ,-
mm_br_e15_21454 ,6,chr12 ,110973120,110973141,+ ,MI0003492 ,+
mm_br_e15_21456 ,6,chrX ,56350882,56350903,- ,MI0005515 ,-
mm_br_e15_21457 ,6,chr2 ,29701165,29701186,- ,MI0000741 ,-
mm_br_e15_21458 ,6,chr2 ,29701165,29701186,- ,MI0000741 ,-
mm_br_e15_21467 ,6,chr16 ,17124202,17124223,- ,MI0000408 ,-
mm_br_e15_21470 ,6,chr12 ,110833541,110833562,+ ,MI0000162 ,+
mm_br_e15_21508 ,6,chr12 ,110824578,110824599,+ ,MI0004171 ,+
mm_br_e15_21513 ,6,chr2 ,38708305,38708326,+ ,MI0000223 ,+
mm_br_e15_21517 ,6,chr1 ,139863046,139863067,+ ,MI0000697 ,+
mm_br_e15_21536 ,6,chr1 ,164148014,164148035,+ ,MI0000713 ,+
mm_br_e15_21537 ,6,chr1 ,164148014,164148035,+ ,MI0000713 ,+
mm_br_e15_21538 ,6,chr1 ,164148014,164148035,+ ,MI0000713 ,+
mm_br_e15_21539 ,6,chr1 ,164148014,164148035,+ ,MI0000713 ,+
mm_br_e15_21540 ,6,chr1 ,164148014,164148035,+ ,MI0000713 ,+
mm_br_e15_21543 ,6,chr19 ,29209830,29209851,+ ,MI0000649 ,+
mm_br_e15_21557 ,6,chr12 ,110981415,110981436,+ ,MI0001160 ,+
mm_br_e15_21564 ,6,chrX ,6819147,6819168,- ,MI0000763 ,-
mm_br_e15_21567 ,6,chr12 ,110981676,110981697,+ ,MI0003535 ,+
mm_br_e15_21568 ,6,chr12 ,110981676,110981697,+ ,MI0003535 ,+
mm_br_e15_21569 ,6,chr12 ,110981676,110981697,+ ,MI0003535 ,+
mm_br_e15_21585 ,6,chr12 ,110980632,110980653,+ ,MI0003521 ,+
mm_br_e15_21586 ,6,chr12 ,110980632,110980653,+ ,MI0003521 ,+
mm_br_e15_21587 ,6,chr12 ,110980632,110980653,+ ,MI0003521 ,+
mm_br_e15_21600 ,6,chr13 ,48631448,48631469,- ,MI0000405 ,-
mm_br_e15_21602 ,6,chr6 ,30691316,30691337,+ ,MI0000817 ,+
mm_br_e15_21622 ,6,chr16 ,77599185,77599206,+ ,MI0000146 ,+
mm_br_e15_21623 ,6,chr16 ,77599185,77599206,+ ,MI0000146 ,+
mm_br_e15_21624 ,6,chr16 ,77599185,77599206,+ ,MI0000146 ,+
mm_br_e15_21625 ,6,chr16 ,77599185,77599206,+ ,MI0000146 ,+
mm_br_e15_21626 ,6,chr16 ,77599185,77599206,+ ,MI0000146 ,+
mm_br_e15_21627 ,6,chr16 ,77599185,77599206,+ ,MI0000146 ,+
mm_br_e15_21632 ,6,chr9 ,41339520,41339541,+ ,MI0000692 ,+
mm_br_e15_21633 ,6,chr9 ,41339520,41339541,+ ,MI0000692 ,+
mm_br_e15_21634 ,6,chr9 ,41339520,41339541,+ ,MI0000692 ,+
mm_br_e15_21635 ,6,chr9 ,41339520,41339541,+ ,MI0000692 ,+
mm_br_e15_21636 ,6,chr9 ,41339520,41339541,+ ,MI0000692 ,+
mm_br_e15_21664 ,6,chr8 ,86702659,86702680,- ,MI0005450 ,-
mm_br_e15_21665 ,6,chr8 ,86702659,86702680,- ,MI0005450 ,-
mm_br_e15_21666 ,6,chr8 ,86702659,86702680,- ,MI0005450 ,-
mm_br_e15_21667 ,6,chr8 ,86702659,86702680,- ,MI0005450 ,-
mm_br_e15_21668 ,6,chr8 ,86702659,86702680,- ,MI0005450 ,-
mm_br_e15_21669 ,6,chr8 ,86702659,86702680,- ,MI0005450 ,-
mm_br_e15_21670 ,6,chr8 ,86702659,86702680,- ,MI0005450 ,-
mm_br_e15_21671 ,6,chr8 ,86702659,86702680,- ,MI0005450 ,-
mm_br_e15_21684 ,6,chr1 ,139863227,139863248,+ ,MI0000723 ,+
mm_br_e15_21685 ,6,chr1 ,139863227,139863248,+ ,MI0000723 ,+
mm_br_e15_21686 ,6,chr1 ,139863227,139863248,+ ,MI0000723 ,+
mm_br_e15_21687 ,6,chr1 ,139863227,139863248,+ ,MI0000723 ,+
mm_br_e15_21688 ,6,chr1 ,139863227,139863248,+ ,MI0000723 ,+
mm_br_e15_21689 ,6,chr1 ,139863227,139863248,+ ,MI0000723 ,+
mm_br_e15_21690 ,6,chr1 ,139863227,139863248,+ ,MI0000723 ,+
mm_br_e15_21691 ,6,chr1 ,139863227,139863248,+ ,MI0000723 ,+
mm_br_e15_21692 ,6,chr1 ,139863227,139863248,+ ,MI0000723 ,+
mm_br_e15_21693 ,6,chr1 ,139863227,139863248,+ ,MI0000723 ,+
mm_br_e15_21694 ,6,chr1 ,139863227,139863248,+ ,MI0000723 ,+
mm_br_e15_21695 ,6,chr1 ,139863227,139863248,+ ,MI0000723 ,+
mm_br_e15_21696 ,6,chr1 ,139863227,139863248,+ ,MI0000723 ,+
mm_br_e15_21720 ,6,chr1 ,139863045,139863066,+ ,MI0000697 ,+
mm_br_e15_21721 ,6,chr1 ,139863045,139863066,+ ,MI0000697 ,+
mm_br_e15_21722 ,6,chr1 ,139863045,139863066,+ ,MI0000697 ,+
mm_br_e15_21723 ,6,chr1 ,139863045,139863066,+ ,MI0000697 ,+
mm_br_e15_21724 ,6,chr1 ,139863045,139863066,+ ,MI0000697 ,+
mm_br_e15_21725 ,6,chr1 ,139863045,139863066,+ ,MI0000697 ,+
mm_br_e15_21726 ,6,chr1 ,139863045,139863066,+ ,MI0000697 ,+
mm_br_e15_21727 ,6,chr1 ,139863045,139863066,+ ,MI0000697 ,+
mm_br_e15_21728 ,6,chr1 ,139863045,139863066,+ ,MI0000697 ,+
mm_br_e15_21729 ,6,chr1 ,139863045,139863066,+ ,MI0000697 ,+
mm_br_e15_21730 ,6,chr1 ,139863045,139863066,+ ,MI0000697 ,+
mm_br_e15_21731 ,6,chr1 ,139863045,139863066,+ ,MI0000697 ,+
mm_br_e15_21732 ,6,chr1 ,139863045,139863066,+ ,MI0000697 ,+
mm_br_e15_21733 ,6,chr1 ,139863045,139863066,+ ,MI0000697 ,+
mm_br_e15_21734 ,6,chr1 ,139863045,139863066,+ ,MI0000697 ,+
mm_br_e15_21742 ,6,chr8 ,86702823,86702844,- ,MI0000724 ,-
mm_br_e15_21743 ,6,chr8 ,86702823,86702844,- ,MI0000724 ,-
mm_br_e15_21744 ,6,chr8 ,86702823,86702844,- ,MI0000724 ,-
mm_br_e15_21745 ,6,chr12 ,110951751,110951772,+ ,MI0000605 ,+
mm_br_e15_21746 ,6,chr12 ,110951751,110951772,+ ,MI0000605 ,+
mm_br_e15_21747 ,6,chr12 ,110951751,110951772,+ ,MI0000605 ,+
mm_br_e15_21759 ,6,chr14 ,70843365,70843386,+ ,MI0000704 ,+
mm_br_e15_21761 ,6,chr3 ,157207250,157207271,+ ,MI0000228 ,+
mm_br_e15_21764 ,6,chr11 ,77886688,77886709,+ ,MI0001730 ,+
mm_br_e15_21765 ,6,chr11 ,77886688,77886709,+ ,MI0001730 ,+
mm_br_e15_21767 ,6,chr16 ,77599184,77599205,+ ,MI0000146 ,+
mm_br_e15_21768 ,6,chr12 ,110955514,110955535,+ ,MI0003519 ,+
mm_br_e15_21769 ,6,chr12 ,110955514,110955535,+ ,MI0003519 ,+
mm_br_e15_21771 ,6,chr12 ,110957005,110957026,+ ,MI0004639 ,+
mm_br_e15_21772 ,6,chr12 ,110957005,110957026,+ ,MI0004639 ,+
mm_br_e15_21783 ,6,chr14 ,70843364,70843385,+ ,MI0000704 ,+
mm_br_e15_21784 ,6,chr14 ,70843364,70843385,+ ,MI0000704 ,+
mm_br_e15_21785 ,6,chr14 ,70843364,70843385,+ ,MI0000704 ,+
mm_br_e15_21786 ,6,chr14 ,70843364,70843385,+ ,MI0000704 ,+
mm_br_e15_21787 ,6,chr14 ,70843364,70843385,+ ,MI0000704 ,+
mm_br_e15_21788 ,6,chrX ,50407446,50407467,- ,MI0000590 ,-
mm_br_e15_21813 ,5,chrX ,50401383,50401404,- ,MI0001653 ,-
mm_br_e15_21815 ,5,chr1 ,74947235,74947256,- ,MI0000792 ,-
mm_br_e15_21821 ,5,chr12 ,110832775,110832796,+ ,MI0001526 ,+
mm_br_e15_21843 ,5,chr16 ,77599916,77599937,+ ,MI0000559 ,+
mm_br_e15_21844 ,5,chr9 ,41344814,41344835,+ ,MI0000557 ,+
mm_br_e15_21846 ,5,chr1 ,160435820,160435841,+ ,MI0004633 ,+
mm_br_e15_21848 ,5,chr6 ,3671351,3671372,- ,MI0005557 ,-
mm_br_e15_21888 ,5,chr19 ,22825100,22825121,+ ,MI0000247 ,+
mm_br_e15_21911 ,5,chr1 ,74440898,74440919,+ ,MI0000575 ,+
mm_br_e15_21912 ,5,chr1 ,74440898,74440919,+ ,MI0000575 ,+
mm_br_e15_21913 ,5,chr1 ,74440898,74440919,+ ,MI0000575 ,+
mm_br_e15_21916 ,5,chr9 ,118940929,118940950,+ ,MI0000573 ,+
mm_br_e15_21917 ,5,chr9 ,118940929,118940950,+ ,MI0000573 ,+
mm_br_e15_21933 ,5,chr14 ,65209545,65209566,+ ,MI0000716 ,+
mm_br_e15_21934 ,5,chr14 ,65209545,65209566,+ ,MI0000716 ,+
mm_br_e15_21937 ,5,chr12 ,110972355,110972376,+ ,MI0000160 ,+
mm_br_e15_21942 ,5,chr12 ,110972984,110973005,+ ,MI0004134 ,+
mm_br_e15_21953 ,5,chr4 ,120445265,120445286,- ,MI0000259 ,-
mm_br_e15_21966 ,5,chr1 ,23279113,23279134,+ ,MI0000144 ,+
mm_br_e15_21967 ,5,chr1 ,23279113,23279134,+ ,MI0000144 ,+
mm_br_e15_21968 ,5,chr1 ,23279113,23279134,+ ,MI0000144 ,+
mm_br_e15_21969 ,5,chr1 ,23279113,23279134,+ ,MI0000144 ,+
mm_br_e15_21970 ,5,chr1 ,23279113,23279134,+ ,MI0000144 ,+
mm_br_e15_21971 ,5,chr1 ,23279113,23279134,+ ,MI0000144 ,+
mm_br_e15_21972 ,5,chr1 ,23279113,23279134,+ ,MI0000144 ,+
mm_br_e15_21973 ,5,chr1 ,23279113,23279134,+ ,MI0000144 ,+
mm_br_e15_21976 ,5,chr1 ,23298553,23298574,+ ,MI0000548 ,+
mm_br_e15_21977 ,5,chr1 ,23298553,23298574,+ ,MI0000548 ,+
mm_br_e15_21978 ,5,chr1 ,23298553,23298574,+ ,MI0000548 ,+
mm_br_e15_21979 ,5,chr1 ,23298553,23298574,+ ,MI0000548 ,+
mm_br_e15_21991 ,5,chr15 ,68172819,68172840,- ,MI0000549 ,-
mm_br_e15_21992 ,5,chr15 ,68172819,68172840,- ,MI0000549 ,-
mm_br_e15_21993 ,5,chr15 ,68172819,68172840,- ,MI0000549 ,-
mm_br_e15_21994 ,5,chr15 ,68172819,68172840,- ,MI0000549 ,-
mm_br_e15_21995 ,5,chr15 ,68172819,68172840,- ,MI0000549 ,-
mm_br_e15_21996 ,5,chr15 ,68172819,68172840,- ,MI0000549 ,-
mm_br_e15_21997 ,5,chr15 ,68172819,68172840,- ,MI0000549 ,-
mm_br_e15_21998 ,5,chr15 ,68172819,68172840,- ,MI0000549 ,-
mm_br_e15_21999 ,5,chr15 ,68172819,68172840,- ,MI0000549 ,-
mm_br_e15_22013 ,5,chr12 ,110953926,110953947,+ ,MI0006298 ,+
mm_br_e15_22024 ,5,chr13 ,113827757,113827778,+ ,MI0001649 ,+
mm_br_e15_22032 ,5,chr18 ,65408520,65408541,+ ,MI0000256 ,+
mm_br_e15_22038 ,5,chr16 ,18327531,18327552,- ,MI0000227 ,-
mm_br_e15_22039 ,5,chr16 ,18327531,18327552,- ,MI0000227 ,-
mm_br_e15_22040 ,5,chr16 ,18327531,18327552,- ,MI0000227 ,-
mm_br_e15_22041 ,5,chr16 ,18327531,18327552,- ,MI0000227 ,-
mm_br_e15_22042 ,5,chr16 ,18327531,18327552,- ,MI0000227 ,-
mm_br_e15_22043 ,5,chr16 ,18327531,18327552,- ,MI0000227 ,-
mm_br_e15_22050 ,5,chr17 ,56382440,56382461,+ ,MI0000730 ,+
mm_br_e15_22051 ,5,chr17 ,56382440,56382461,+ ,MI0000730 ,+
mm_br_e15_22055 ,5,chr7 ,86033181,86033202,+ ,MI0000729 ,+
mm_br_e15_22056 ,5,chr7 ,86033181,86033202,+ ,MI0000729 ,+
mm_br_e15_22061 ,5,chr11 ,65548301,65548322,- ,MI0004124 ,-
mm_br_e15_22062 ,5,chr11 ,65548301,65548322,- ,MI0004124 ,-
mm_br_e15_22063 ,5,chr11 ,65548301,65548322,- ,MI0004124 ,-
mm_br_e15_22064 ,5,chr11 ,65548301,65548322,- ,MI0004124 ,-
mm_br_e15_22065 ,5,chr11 ,65548301,65548322,- ,MI0004124 ,-
mm_br_e15_22069 ,5,chr12 ,110828710,110828731,+ ,MI0001524 ,+
mm_br_e15_22070 ,5,chr4 ,36615589,36615610,- ,MI0005550 ,-
mm_br_e15_22074 ,5,chr7 ,69022669,69022690,- ,MI0000630 ,-
mm_br_e15_22077 ,5,chr12 ,110977375,110977396,+ ,MI0004589 ,+
mm_br_e15_22145 ,5,chr10 ,122422754,122422775,- ,MI0000138 ,-
mm_br_e15_22146 ,5,chr10 ,122422754,122422775,- ,MI0000138 ,-
mm_br_e15_22147 ,5,chr10 ,122422754,122422775,- ,MI0000138 ,-
mm_br_e15_22148 ,5,chr10 ,122422754,122422775,- ,MI0000138 ,-
mm_br_e15_22149 ,5,chr10 ,122422754,122422775,- ,MI0000138 ,-
mm_br_e15_22150 ,5,chr10 ,122422754,122422775,- ,MI0000138 ,-
mm_br_e15_22151 ,5,chr10 ,122422754,122422775,- ,MI0000138 ,-
mm_br_e15_22152 ,5,chr10 ,122422754,122422775,- ,MI0000138 ,-
mm_br_e15_22153 ,5,chr10 ,122422754,122422775,- ,MI0000138 ,-
mm_br_e15_22154 ,5,chr10 ,122422754,122422775,- ,MI0000138 ,-
mm_br_e15_22155 ,5,chr10 ,122422754,122422775,- ,MI0000138 ,-
mm_br_e15_22156 ,5,chr10 ,122422754,122422775,- ,MI0000138 ,-
mm_br_e15_22157 ,5,chr10 ,122422754,122422775,- ,MI0000138 ,-
mm_br_e15_22158 ,5,chr10 ,122422754,122422775,- ,MI0000138 ,-
mm_br_e15_22159 ,5,chr10 ,122422754,122422775,- ,MI0000138 ,-
mm_br_e15_22160 ,5,chr10 ,122422754,122422775,- ,MI0000138 ,-
mm_br_e15_22161 ,5,chr10 ,122422754,122422775,- ,MI0000138 ,-
mm_br_e15_22162 ,5,chr10 ,122422754,122422775,- ,MI0000138 ,-
mm_br_e15_22163 ,5,chr10 ,122422754,122422775,- ,MI0000138 ,-
mm_br_e15_22178 ,5,chr9 ,106081177,106081198,+ ,MI0000137 ,+
mm_br_e15_22179 ,5,chr9 ,106081177,106081198,+ ,MI0000137 ,+
mm_br_e15_22180 ,5,chr9 ,106081177,106081198,+ ,MI0000137 ,+
mm_br_e15_22181 ,5,chr9 ,106081177,106081198,+ ,MI0000137 ,+
mm_br_e15_22182 ,5,chr9 ,106081177,106081198,+ ,MI0000137 ,+
mm_br_e15_22183 ,5,chr9 ,106081177,106081198,+ ,MI0000137 ,+
mm_br_e15_22184 ,5,chr9 ,106081177,106081198,+ ,MI0000137 ,+
mm_br_e15_22185 ,5,chr9 ,106081177,106081198,+ ,MI0000137 ,+
mm_br_e15_22186 ,5,chr9 ,106081177,106081198,+ ,MI0000137 ,+
mm_br_e15_22187 ,5,chr9 ,106081177,106081198,+ ,MI0000137 ,+
mm_br_e15_22188 ,5,chr9 ,106081177,106081198,+ ,MI0000137 ,+
mm_br_e15_22189 ,5,chr9 ,106081177,106081198,+ ,MI0000137 ,+
mm_br_e15_22190 ,5,chr9 ,106081177,106081198,+ ,MI0000137 ,+
mm_br_e15_22191 ,5,chr9 ,106081177,106081198,+ ,MI0000137 ,+
mm_br_e15_22192 ,5,chr9 ,106081177,106081198,+ ,MI0000137 ,+
mm_br_e15_22193 ,5,chr9 ,106081177,106081198,+ ,MI0000137 ,+
mm_br_e15_22194 ,5,chr9 ,106081177,106081198,+ ,MI0000137 ,+
mm_br_e15_22195 ,5,chr9 ,106081177,106081198,+ ,MI0000137 ,+
mm_br_e15_22196 ,5,chr9 ,106081177,106081198,+ ,MI0000137 ,+
mm_br_e15_22197 ,5,chr9 ,106081177,106081198,+ ,MI0000137 ,+
mm_br_e15_22267 ,5,chr15 ,85537755,85537776,+ ,MI0000558 ,+
mm_br_e15_22268 ,5,chr15 ,85537755,85537776,+ ,MI0000558 ,+
mm_br_e15_22269 ,5,chr15 ,85537755,85537776,+ ,MI0000558 ,+
mm_br_e15_22270 ,5,chr15 ,85537755,85537776,+ ,MI0000558 ,+
mm_br_e15_22271 ,5,chr15 ,85537755,85537776,+ ,MI0000558 ,+
mm_br_e15_22272 ,5,chr15 ,85537755,85537776,+ ,MI0000558 ,+
mm_br_e15_22273 ,5,chr15 ,85537755,85537776,+ ,MI0000558 ,+
mm_br_e15_22274 ,5,chr15 ,85537755,85537776,+ ,MI0000558 ,+
mm_br_e15_22275 ,5,chr15 ,85537755,85537776,+ ,MI0000558 ,+
mm_br_e15_22276 ,5,chr15 ,85537755,85537776,+ ,MI0000558 ,+
mm_br_e15_22277 ,5,chr15 ,85537755,85537776,+ ,MI0000558 ,+
mm_br_e15_22278 ,5,chr15 ,85537755,85537776,+ ,MI0000558 ,+
mm_br_e15_22279 ,5,chr15 ,85537755,85537776,+ ,MI0000558 ,+
mm_br_e15_22280 ,5,chr15 ,85537755,85537776,+ ,MI0000558 ,+
mm_br_e15_22281 ,5,chr15 ,85537755,85537776,+ ,MI0000558 ,+
mm_br_e15_22282 ,5,chr15 ,85537755,85537776,+ ,MI0000558 ,+
mm_br_e15_22283 ,5,chr15 ,85537755,85537776,+ ,MI0000558 ,+
mm_br_e15_22284 ,5,chr15 ,85537755,85537776,+ ,MI0000558 ,+
mm_br_e15_22285 ,5,chr15 ,85537755,85537776,+ ,MI0000558 ,+
mm_br_e15_22286 ,5,chr15 ,85537755,85537776,+ ,MI0000558 ,+
mm_br_e15_22287 ,5,chr15 ,85537755,85537776,+ ,MI0000558 ,+
mm_br_e15_22288 ,5,chr15 ,85537755,85537776,+ ,MI0000558 ,+
mm_br_e15_22289 ,5,chr15 ,85537755,85537776,+ ,MI0000558 ,+
mm_br_e15_22290 ,5,chr15 ,85537755,85537776,+ ,MI0000558 ,+
mm_br_e15_22291 ,5,chr15 ,85537755,85537776,+ ,MI0000558 ,+
mm_br_e15_22292 ,5,chr15 ,85537755,85537776,+ ,MI0000558 ,+
mm_br_e15_22293 ,5,chr15 ,85537755,85537776,+ ,MI0000558 ,+
mm_br_e15_22294 ,5,chr15 ,85537755,85537776,+ ,MI0000558 ,+
mm_br_e15_22295 ,5,chr15 ,85537755,85537776,+ ,MI0000558 ,+
mm_br_e15_22296 ,5,chr15 ,85537755,85537776,+ ,MI0000558 ,+
mm_br_e15_22297 ,5,chr15 ,85537755,85537776,+ ,MI0000558 ,+
mm_br_e15_22298 ,5,chr15 ,85537755,85537776,+ ,MI0000558 ,+
mm_br_e15_22299 ,5,chr15 ,85537755,85537776,+ ,MI0000558 ,+
mm_br_e15_22300 ,5,chr15 ,85537755,85537776,+ ,MI0000558 ,+
mm_br_e15_22301 ,5,chr15 ,85537755,85537776,+ ,MI0000558 ,+
mm_br_e15_22302 ,5,chr15 ,85537755,85537776,+ ,MI0000558 ,+
mm_br_e15_22303 ,5,chr15 ,85537755,85537776,+ ,MI0000558 ,+
mm_br_e15_22304 ,5,chr15 ,85537755,85537776,+ ,MI0000558 ,+
mm_br_e15_22305 ,5,chr15 ,85537755,85537776,+ ,MI0000558 ,+
mm_br_e15_22306 ,5,chr15 ,85537755,85537776,+ ,MI0000558 ,+
mm_br_e15_22307 ,5,chr15 ,85537755,85537776,+ ,MI0000558 ,+
mm_br_e15_22308 ,5,chr15 ,85537755,85537776,+ ,MI0000558 ,+
mm_br_e15_22309 ,5,chr15 ,85537755,85537776,+ ,MI0000558 ,+
mm_br_e15_22310 ,5,chr15 ,85537755,85537776,+ ,MI0000558 ,+
mm_br_e15_22311 ,5,chr15 ,85537755,85537776,+ ,MI0000558 ,+
mm_br_e15_22312 ,5,chr15 ,85537755,85537776,+ ,MI0000558 ,+
mm_br_e15_22313 ,5,chr15 ,85537755,85537776,+ ,MI0000558 ,+
mm_br_e15_22314 ,5,chr15 ,85537755,85537776,+ ,MI0000558 ,+
mm_br_e15_22315 ,5,chr15 ,85537755,85537776,+ ,MI0000558 ,+
mm_br_e15_22316 ,5,chr15 ,85537755,85537776,+ ,MI0000558 ,+
mm_br_e15_22317 ,5,chr15 ,85537755,85537776,+ ,MI0000558 ,+
mm_br_e15_22318 ,5,chr15 ,85537755,85537776,+ ,MI0000558 ,+
mm_br_e15_22319 ,5,chr15 ,85537755,85537776,+ ,MI0000558 ,+
mm_br_e15_22320 ,5,chr15 ,85537755,85537776,+ ,MI0000558 ,+
mm_br_e15_22321 ,5,chr15 ,85537755,85537776,+ ,MI0000558 ,+
mm_br_e15_22322 ,5,chr15 ,85537755,85537776,+ ,MI0000558 ,+
mm_br_e15_22323 ,5,chr15 ,85537755,85537776,+ ,MI0000558 ,+
mm_br_e15_22324 ,5,chr15 ,85537755,85537776,+ ,MI0000558 ,+
mm_br_e15_22325 ,5,chr15 ,85537755,85537776,+ ,MI0000558 ,+
mm_br_e15_22326 ,5,chr15 ,85537755,85537776,+ ,MI0000558 ,+
mm_br_e15_22327 ,5,chr15 ,85537755,85537776,+ ,MI0000558 ,+
mm_br_e15_22372 ,5,chr16 ,77599917,77599938,+ ,MI0000559 ,+
mm_br_e15_22373 ,5,chr16 ,77599917,77599938,+ ,MI0000559 ,+
mm_br_e15_22374 ,5,chr16 ,77599917,77599938,+ ,MI0000559 ,+
mm_br_e15_22375 ,5,chr16 ,77599917,77599938,+ ,MI0000559 ,+
mm_br_e15_22376 ,5,chr16 ,77599917,77599938,+ ,MI0000559 ,+
mm_br_e15_22377 ,5,chr16 ,77599917,77599938,+ ,MI0000559 ,+
mm_br_e15_22378 ,5,chr16 ,77599917,77599938,+ ,MI0000559 ,+
mm_br_e15_22379 ,5,chr16 ,77599917,77599938,+ ,MI0000559 ,+
mm_br_e15_22380 ,5,chr16 ,77599917,77599938,+ ,MI0000559 ,+
mm_br_e15_22381 ,5,chr16 ,77599917,77599938,+ ,MI0000559 ,+
mm_br_e15_22382 ,5,chr16 ,77599917,77599938,+ ,MI0000559 ,+
mm_br_e15_22383 ,5,chr16 ,77599917,77599938,+ ,MI0000559 ,+
mm_br_e15_22384 ,5,chr16 ,77599917,77599938,+ ,MI0000559 ,+
mm_br_e15_22385 ,5,chr16 ,77599917,77599938,+ ,MI0000559 ,+
mm_br_e15_22386 ,5,chr16 ,77599917,77599938,+ ,MI0000559 ,+
mm_br_e15_22387 ,5,chr16 ,77599917,77599938,+ ,MI0000559 ,+
mm_br_e15_22388 ,5,chr16 ,77599917,77599938,+ ,MI0000559 ,+
mm_br_e15_22389 ,5,chr16 ,77599917,77599938,+ ,MI0000559 ,+
mm_br_e15_22390 ,5,chr16 ,77599917,77599938,+ ,MI0000559 ,+
mm_br_e15_22391 ,5,chr16 ,77599917,77599938,+ ,MI0000559 ,+
mm_br_e15_22392 ,5,chr16 ,77599917,77599938,+ ,MI0000559 ,+
mm_br_e15_22393 ,5,chr16 ,77599917,77599938,+ ,MI0000559 ,+
mm_br_e15_22394 ,5,chr16 ,77599917,77599938,+ ,MI0000559 ,+
mm_br_e15_22395 ,5,chr16 ,77599917,77599938,+ ,MI0000559 ,+
mm_br_e15_22396 ,5,chr16 ,77599917,77599938,+ ,MI0000559 ,+
mm_br_e15_22397 ,5,chr16 ,77599917,77599938,+ ,MI0000559 ,+
mm_br_e15_22398 ,5,chr16 ,77599917,77599938,+ ,MI0000559 ,+
mm_br_e15_22399 ,5,chr16 ,77599917,77599938,+ ,MI0000559 ,+
mm_br_e15_22400 ,5,chr16 ,77599917,77599938,+ ,MI0000559 ,+
mm_br_e15_22401 ,5,chr16 ,77599917,77599938,+ ,MI0000559 ,+
mm_br_e15_22402 ,5,chr16 ,77599917,77599938,+ ,MI0000559 ,+
mm_br_e15_22403 ,5,chr16 ,77599917,77599938,+ ,MI0000559 ,+
mm_br_e15_22404 ,5,chr16 ,77599917,77599938,+ ,MI0000559 ,+
mm_br_e15_22405 ,5,chr16 ,77599917,77599938,+ ,MI0000559 ,+
mm_br_e15_22406 ,5,chr16 ,77599917,77599938,+ ,MI0000559 ,+
mm_br_e15_22407 ,5,chr16 ,77599917,77599938,+ ,MI0000559 ,+
mm_br_e15_22408 ,5,chr16 ,77599917,77599938,+ ,MI0000559 ,+
mm_br_e15_22409 ,5,chr16 ,77599917,77599938,+ ,MI0000559 ,+
mm_br_e15_22410 ,5,chr16 ,77599917,77599938,+ ,MI0000559 ,+
mm_br_e15_22411 ,5,chr16 ,77599917,77599938,+ ,MI0000559 ,+
mm_br_e15_22412 ,5,chr16 ,77599917,77599938,+ ,MI0000559 ,+
mm_br_e15_22413 ,5,chr16 ,77599917,77599938,+ ,MI0000559 ,+
mm_br_e15_22414 ,5,chr16 ,77599917,77599938,+ ,MI0000559 ,+
mm_br_e15_22415 ,5,chr16 ,77599917,77599938,+ ,MI0000559 ,+
mm_br_e15_22416 ,5,chr16 ,77599917,77599938,+ ,MI0000559 ,+
mm_br_e15_22417 ,5,chr16 ,77599917,77599938,+ ,MI0000559 ,+
mm_br_e15_22418 ,5,chr16 ,77599917,77599938,+ ,MI0000559 ,+
mm_br_e15_22419 ,5,chr16 ,77599917,77599938,+ ,MI0000559 ,+
mm_br_e15_22420 ,5,chr16 ,77599917,77599938,+ ,MI0000559 ,+
mm_br_e15_22421 ,5,chr16 ,77599917,77599938,+ ,MI0000559 ,+
mm_br_e15_22422 ,5,chr16 ,77599917,77599938,+ ,MI0000559 ,+
mm_br_e15_22423 ,5,chr16 ,77599917,77599938,+ ,MI0000559 ,+
mm_br_e15_22424 ,5,chr16 ,77599917,77599938,+ ,MI0000559 ,+
mm_br_e15_22425 ,5,chr16 ,77599917,77599938,+ ,MI0000559 ,+
mm_br_e15_22426 ,5,chr16 ,77599917,77599938,+ ,MI0000559 ,+
mm_br_e15_22427 ,5,chr16 ,77599917,77599938,+ ,MI0000559 ,+
mm_br_e15_22428 ,5,chr16 ,77599917,77599938,+ ,MI0000559 ,+
mm_br_e15_22429 ,5,chr16 ,77599917,77599938,+ ,MI0000559 ,+
mm_br_e15_22430 ,5,chr16 ,77599917,77599938,+ ,MI0000559 ,+
mm_br_e15_22431 ,5,chr16 ,77599917,77599938,+ ,MI0000559 ,+
mm_br_e15_22432 ,5,chr16 ,77599917,77599938,+ ,MI0000559 ,+
mm_br_e15_22433 ,5,chr16 ,77599917,77599938,+ ,MI0000559 ,+
mm_br_e15_22434 ,5,chr16 ,77599917,77599938,+ ,MI0000559 ,+
mm_br_e15_22435 ,5,chr16 ,77599917,77599938,+ ,MI0000559 ,+
mm_br_e15_22436 ,5,chr16 ,77599917,77599938,+ ,MI0000559 ,+
mm_br_e15_22437 ,5,chr16 ,77599917,77599938,+ ,MI0000559 ,+
mm_br_e15_22438 ,5,chr16 ,77599917,77599938,+ ,MI0000559 ,+
mm_br_e15_22439 ,5,chr16 ,77599917,77599938,+ ,MI0000559 ,+
mm_br_e15_22440 ,5,chr16 ,77599917,77599938,+ ,MI0000559 ,+
mm_br_e15_22441 ,5,chr16 ,77599917,77599938,+ ,MI0000559 ,+
mm_br_e15_22442 ,5,chr16 ,77599917,77599938,+ ,MI0000559 ,+
mm_br_e15_22443 ,5,chr16 ,77599917,77599938,+ ,MI0000559 ,+
mm_br_e15_22444 ,5,chr16 ,77599917,77599938,+ ,MI0000559 ,+
mm_br_e15_22445 ,5,chr16 ,77599917,77599938,+ ,MI0000559 ,+
mm_br_e15_22446 ,5,chr16 ,77599917,77599938,+ ,MI0000559 ,+
mm_br_e15_22447 ,5,chr16 ,77599917,77599938,+ ,MI0000559 ,+
mm_br_e15_22448 ,5,chr16 ,77599917,77599938,+ ,MI0000559 ,+
mm_br_e15_22449 ,5,chr16 ,77599917,77599938,+ ,MI0000559 ,+
mm_br_e15_22450 ,5,chr16 ,77599917,77599938,+ ,MI0000559 ,+
mm_br_e15_22451 ,5,chr16 ,77599917,77599938,+ ,MI0000559 ,+
mm_br_e15_22452 ,5,chr16 ,77599917,77599938,+ ,MI0000559 ,+
mm_br_e15_22453 ,5,chr16 ,77599917,77599938,+ ,MI0000559 ,+
mm_br_e15_22454 ,5,chr16 ,77599917,77599938,+ ,MI0000559 ,+
mm_br_e15_22455 ,5,chr16 ,77599917,77599938,+ ,MI0000559 ,+
mm_br_e15_22456 ,5,chr16 ,77599917,77599938,+ ,MI0000559 ,+
mm_br_e15_22457 ,5,chr16 ,77599917,77599938,+ ,MI0000559 ,+
mm_br_e15_22458 ,5,chr16 ,77599917,77599938,+ ,MI0000559 ,+
mm_br_e15_22459 ,5,chr16 ,77599917,77599938,+ ,MI0000559 ,+
mm_br_e15_22460 ,5,chr16 ,77599917,77599938,+ ,MI0000559 ,+
mm_br_e15_22461 ,5,chr16 ,77599917,77599938,+ ,MI0000559 ,+
mm_br_e15_22462 ,5,chr16 ,77599917,77599938,+ ,MI0000559 ,+
mm_br_e15_22463 ,5,chr16 ,77599917,77599938,+ ,MI0000559 ,+
mm_br_e15_22464 ,5,chr16 ,77599917,77599938,+ ,MI0000559 ,+
mm_br_e15_22465 ,5,chr16 ,77599917,77599938,+ ,MI0000559 ,+
mm_br_e15_22466 ,5,chr16 ,77599917,77599938,+ ,MI0000559 ,+
mm_br_e15_22467 ,5,chr16 ,77599917,77599938,+ ,MI0000559 ,+
mm_br_e15_22468 ,5,chr16 ,77599917,77599938,+ ,MI0000559 ,+
mm_br_e15_22469 ,5,chr16 ,77599917,77599938,+ ,MI0000559 ,+
mm_br_e15_22470 ,5,chr16 ,77599917,77599938,+ ,MI0000559 ,+
mm_br_e15_22471 ,5,chr16 ,77599917,77599938,+ ,MI0000559 ,+
mm_br_e15_22472 ,5,chr16 ,77599917,77599938,+ ,MI0000559 ,+
mm_br_e15_22473 ,5,chr16 ,77599917,77599938,+ ,MI0000559 ,+
mm_br_e15_22474 ,5,chr16 ,77599917,77599938,+ ,MI0000559 ,+
mm_br_e15_22475 ,5,chr16 ,77599917,77599938,+ ,MI0000559 ,+
mm_br_e15_22476 ,5,chr16 ,77599917,77599938,+ ,MI0000559 ,+
mm_br_e15_22477 ,5,chr16 ,77599917,77599938,+ ,MI0000559 ,+
mm_br_e15_22478 ,5,chr16 ,77599917,77599938,+ ,MI0000559 ,+
mm_br_e15_22479 ,5,chr16 ,77599917,77599938,+ ,MI0000559 ,+
mm_br_e15_22480 ,5,chr16 ,77599917,77599938,+ ,MI0000559 ,+
mm_br_e15_22481 ,5,chr16 ,77599917,77599938,+ ,MI0000559 ,+
mm_br_e15_22482 ,5,chr16 ,77599917,77599938,+ ,MI0000559 ,+
mm_br_e15_22483 ,5,chr16 ,77599917,77599938,+ ,MI0000559 ,+
mm_br_e15_22484 ,5,chr16 ,77599917,77599938,+ ,MI0000559 ,+
mm_br_e15_22485 ,5,chr16 ,77599917,77599938,+ ,MI0000559 ,+
mm_br_e15_22486 ,5,chr16 ,77599917,77599938,+ ,MI0000559 ,+
mm_br_e15_22487 ,5,chr16 ,77599917,77599938,+ ,MI0000559 ,+
mm_br_e15_22488 ,5,chr16 ,77599917,77599938,+ ,MI0000559 ,+
mm_br_e15_22489 ,5,chr16 ,77599917,77599938,+ ,MI0000559 ,+
mm_br_e15_22490 ,5,chr16 ,77599917,77599938,+ ,MI0000559 ,+
mm_br_e15_22491 ,5,chr16 ,77599917,77599938,+ ,MI0000559 ,+
mm_br_e15_22492 ,5,chr16 ,77599917,77599938,+ ,MI0000559 ,+
mm_br_e15_22493 ,5,chr16 ,77599917,77599938,+ ,MI0000559 ,+
mm_br_e15_22494 ,5,chr16 ,77599917,77599938,+ ,MI0000559 ,+
mm_br_e15_22495 ,5,chr16 ,77599917,77599938,+ ,MI0000559 ,+
mm_br_e15_22496 ,5,chr16 ,77599917,77599938,+ ,MI0000559 ,+
mm_br_e15_22497 ,5,chr16 ,77599917,77599938,+ ,MI0000559 ,+
mm_br_e15_22498 ,5,chr16 ,77599917,77599938,+ ,MI0000559 ,+
mm_br_e15_22499 ,5,chr16 ,77599917,77599938,+ ,MI0000559 ,+
mm_br_e15_22500 ,5,chr16 ,77599917,77599938,+ ,MI0000559 ,+
mm_br_e15_22501 ,5,chr16 ,77599917,77599938,+ ,MI0000559 ,+
mm_br_e15_22502 ,5,chr16 ,77599917,77599938,+ ,MI0000559 ,+
mm_br_e15_22520 ,5,chr9 ,41344815,41344836,+ ,MI0000557 ,+
mm_br_e15_22521 ,5,chr9 ,41344815,41344836,+ ,MI0000557 ,+
mm_br_e15_22522 ,5,chr9 ,41344815,41344836,+ ,MI0000557 ,+
mm_br_e15_22523 ,5,chr9 ,41344815,41344836,+ ,MI0000557 ,+
mm_br_e15_22524 ,5,chr9 ,41344815,41344836,+ ,MI0000557 ,+
mm_br_e15_22525 ,5,chr9 ,41344815,41344836,+ ,MI0000557 ,+
mm_br_e15_22526 ,5,chr9 ,41344815,41344836,+ ,MI0000557 ,+
mm_br_e15_22527 ,5,chr9 ,41344815,41344836,+ ,MI0000557 ,+
mm_br_e15_22528 ,5,chr9 ,41344815,41344836,+ ,MI0000557 ,+
mm_br_e15_22529 ,5,chr9 ,41344815,41344836,+ ,MI0000557 ,+
mm_br_e15_22530 ,5,chr9 ,41344815,41344836,+ ,MI0000557 ,+
mm_br_e15_22531 ,5,chr9 ,41344815,41344836,+ ,MI0000557 ,+
mm_br_e15_22532 ,5,chr9 ,41344815,41344836,+ ,MI0000557 ,+
mm_br_e15_22533 ,5,chr9 ,41344815,41344836,+ ,MI0000557 ,+
mm_br_e15_22534 ,5,chr9 ,41344815,41344836,+ ,MI0000557 ,+
mm_br_e15_22535 ,5,chr9 ,41344815,41344836,+ ,MI0000557 ,+
mm_br_e15_22536 ,5,chr9 ,41344815,41344836,+ ,MI0000557 ,+
mm_br_e15_22537 ,5,chr9 ,41344815,41344836,+ ,MI0000557 ,+
mm_br_e15_22538 ,5,chr9 ,41344815,41344836,+ ,MI0000557 ,+
mm_br_e15_22539 ,5,chr9 ,41344815,41344836,+ ,MI0000557 ,+
mm_br_e15_22540 ,5,chr9 ,41344815,41344836,+ ,MI0000557 ,+
mm_br_e15_22541 ,5,chr9 ,41344815,41344836,+ ,MI0000557 ,+
mm_br_e15_22542 ,5,chr9 ,41344815,41344836,+ ,MI0000557 ,+
mm_br_e15_22543 ,5,chr9 ,41344815,41344836,+ ,MI0000557 ,+
mm_br_e15_22544 ,5,chr9 ,41344815,41344836,+ ,MI0000557 ,+
mm_br_e15_22545 ,5,chr9 ,41344815,41344836,+ ,MI0000557 ,+
mm_br_e15_22546 ,5,chr9 ,41344815,41344836,+ ,MI0000557 ,+
mm_br_e15_22547 ,5,chr9 ,41344815,41344836,+ ,MI0000557 ,+
mm_br_e15_22548 ,5,chr9 ,41344815,41344836,+ ,MI0000557 ,+
mm_br_e15_22549 ,5,chr9 ,41344815,41344836,+ ,MI0000557 ,+
mm_br_e15_22550 ,5,chr9 ,41344815,41344836,+ ,MI0000557 ,+
mm_br_e15_22551 ,5,chr9 ,41344815,41344836,+ ,MI0000557 ,+
mm_br_e15_22552 ,5,chr9 ,41344815,41344836,+ ,MI0000557 ,+
mm_br_e15_22553 ,5,chr9 ,41344815,41344836,+ ,MI0000557 ,+
mm_br_e15_22554 ,5,chr9 ,41344815,41344836,+ ,MI0000557 ,+
mm_br_e15_22555 ,5,chr9 ,41344815,41344836,+ ,MI0000557 ,+
mm_br_e15_22556 ,5,chr9 ,41344815,41344836,+ ,MI0000557 ,+
mm_br_e15_22557 ,5,chr9 ,41344815,41344836,+ ,MI0000557 ,+
mm_br_e15_22558 ,5,chr9 ,41344815,41344836,+ ,MI0000557 ,+
mm_br_e15_22559 ,5,chr9 ,41344815,41344836,+ ,MI0000557 ,+
mm_br_e15_22560 ,5,chr9 ,41344815,41344836,+ ,MI0000557 ,+
mm_br_e15_22561 ,5,chr9 ,41344815,41344836,+ ,MI0000557 ,+
mm_br_e15_22562 ,5,chr9 ,41344815,41344836,+ ,MI0000557 ,+
mm_br_e15_22563 ,5,chr9 ,41344815,41344836,+ ,MI0000557 ,+
mm_br_e15_22564 ,5,chr9 ,41344815,41344836,+ ,MI0000557 ,+
mm_br_e15_22565 ,5,chr9 ,41344815,41344836,+ ,MI0000557 ,+
mm_br_e15_22566 ,5,chr9 ,41344815,41344836,+ ,MI0000557 ,+
mm_br_e15_22567 ,5,chr9 ,41344815,41344836,+ ,MI0000557 ,+
mm_br_e15_22568 ,5,chr9 ,41344815,41344836,+ ,MI0000557 ,+
mm_br_e15_22569 ,5,chr9 ,41344815,41344836,+ ,MI0000557 ,+
mm_br_e15_22570 ,5,chr9 ,41344815,41344836,+ ,MI0000557 ,+
mm_br_e15_22571 ,5,chr9 ,41344815,41344836,+ ,MI0000557 ,+
mm_br_e15_22572 ,5,chr9 ,41344815,41344836,+ ,MI0000557 ,+
mm_br_e15_22573 ,5,chr9 ,41344815,41344836,+ ,MI0000557 ,+
mm_br_e15_22574 ,5,chr9 ,41344815,41344836,+ ,MI0000557 ,+
mm_br_e15_22575 ,5,chr9 ,41344815,41344836,+ ,MI0000557 ,+
mm_br_e15_22576 ,5,chr9 ,41344815,41344836,+ ,MI0000557 ,+
mm_br_e15_22577 ,5,chr9 ,41344815,41344836,+ ,MI0000557 ,+
mm_br_e15_22622 ,5,chrX ,148346896,148346917,+ ,MI0000563 ,+
mm_br_e15_22623 ,5,chrX ,148346896,148346917,+ ,MI0000563 ,+
mm_br_e15_22624 ,5,chrX ,148346896,148346917,+ ,MI0000563 ,+
mm_br_e15_22625 ,5,chrX ,148346896,148346917,+ ,MI0000563 ,+
mm_br_e15_22626 ,5,chrX ,148346896,148346917,+ ,MI0000563 ,+
mm_br_e15_22627 ,5,chrX ,148346896,148346917,+ ,MI0000563 ,+
mm_br_e15_22628 ,5,chrX ,148346896,148346917,+ ,MI0000563 ,+
mm_br_e15_22629 ,5,chrX ,148346896,148346917,+ ,MI0000563 ,+
mm_br_e15_22630 ,5,chrX ,148346896,148346917,+ ,MI0000563 ,+
mm_br_e15_22631 ,5,chrX ,148346896,148346917,+ ,MI0000563 ,+
mm_br_e15_22632 ,5,chrX ,148346896,148346917,+ ,MI0000563 ,+
mm_br_e15_22633 ,5,chrX ,148346896,148346917,+ ,MI0000563 ,+
mm_br_e15_22634 ,5,chrX ,148346896,148346917,+ ,MI0000563 ,+
mm_br_e15_22635 ,5,chrX ,148346896,148346917,+ ,MI0000563 ,+
mm_br_e15_22636 ,5,chrX ,148346896,148346917,+ ,MI0000563 ,+
mm_br_e15_22637 ,5,chrX ,148346896,148346917,+ ,MI0000563 ,+
mm_br_e15_22638 ,5,chrX ,148346896,148346917,+ ,MI0000563 ,+
mm_br_e15_22639 ,5,chrX ,148346896,148346917,+ ,MI0000563 ,+
mm_br_e15_22640 ,5,chrX ,148346896,148346917,+ ,MI0000563 ,+
mm_br_e15_22641 ,5,chrX ,148346896,148346917,+ ,MI0000563 ,+
mm_br_e15_22642 ,5,chrX ,148346896,148346917,+ ,MI0000563 ,+
mm_br_e15_22643 ,5,chrX ,148346896,148346917,+ ,MI0000563 ,+
mm_br_e15_22644 ,5,chrX ,148346896,148346917,+ ,MI0000563 ,+
mm_br_e15_22645 ,5,chrX ,148346896,148346917,+ ,MI0000563 ,+
mm_br_e15_22646 ,5,chrX ,148346896,148346917,+ ,MI0000563 ,+
mm_br_e15_22647 ,5,chrX ,148346896,148346917,+ ,MI0000563 ,+
mm_br_e15_22648 ,5,chrX ,148346896,148346917,+ ,MI0000563 ,+
mm_br_e15_22649 ,5,chrX ,148346896,148346917,+ ,MI0000563 ,+
mm_br_e15_22650 ,5,chrX ,148346896,148346917,+ ,MI0000563 ,+
mm_br_e15_22651 ,5,chrX ,148346896,148346917,+ ,MI0000563 ,+
mm_br_e15_22652 ,5,chrX ,148346896,148346917,+ ,MI0000563 ,+
mm_br_e15_22653 ,5,chrX ,148346896,148346917,+ ,MI0000563 ,+
mm_br_e15_22654 ,5,chrX ,148346896,148346917,+ ,MI0000563 ,+
mm_br_e15_22655 ,5,chrX ,148346896,148346917,+ ,MI0000563 ,+
mm_br_e15_22656 ,5,chrX ,148346896,148346917,+ ,MI0000563 ,+
mm_br_e15_22657 ,5,chrX ,148346896,148346917,+ ,MI0000563 ,+
mm_br_e15_22658 ,5,chrX ,148346896,148346917,+ ,MI0000563 ,+
mm_br_e15_22673 ,5,chrX ,148347772,148347793,+ ,MI0000586 ,+
mm_br_e15_22707 ,5,chr17 ,17967330,17967351,+ ,MI0000561 ,+
mm_br_e15_22708 ,5,chr17 ,17967330,17967351,+ ,MI0000561 ,+
mm_br_e15_22709 ,5,chr17 ,17967330,17967351,+ ,MI0000561 ,+
mm_br_e15_22710 ,5,chr17 ,17967330,17967351,+ ,MI0000561 ,+
mm_br_e15_22711 ,5,chr17 ,17967330,17967351,+ ,MI0000561 ,+
mm_br_e15_22712 ,5,chr17 ,17967330,17967351,+ ,MI0000561 ,+
mm_br_e15_22713 ,5,chr17 ,17967330,17967351,+ ,MI0000561 ,+
mm_br_e15_22714 ,5,chr17 ,17967330,17967351,+ ,MI0000561 ,+
mm_br_e15_22715 ,5,chr17 ,17967330,17967351,+ ,MI0000561 ,+
mm_br_e15_22716 ,5,chr17 ,17967330,17967351,+ ,MI0000561 ,+
mm_br_e15_22717 ,5,chr17 ,17967330,17967351,+ ,MI0000561 ,+
mm_br_e15_22718 ,5,chr17 ,17967330,17967351,+ ,MI0000561 ,+
mm_br_e15_22719 ,5,chr17 ,17967330,17967351,+ ,MI0000561 ,+
mm_br_e15_22720 ,5,chr17 ,17967330,17967351,+ ,MI0000561 ,+
mm_br_e15_22721 ,5,chr17 ,17967330,17967351,+ ,MI0000561 ,+
mm_br_e15_22722 ,5,chr17 ,17967330,17967351,+ ,MI0000561 ,+
mm_br_e15_22723 ,5,chr17 ,17967330,17967351,+ ,MI0000561 ,+
mm_br_e15_22724 ,5,chr17 ,17967330,17967351,+ ,MI0000561 ,+
mm_br_e15_22725 ,5,chr17 ,17967330,17967351,+ ,MI0000561 ,+
mm_br_e15_22726 ,5,chr17 ,17967330,17967351,+ ,MI0000561 ,+
mm_br_e15_22727 ,5,chr17 ,17967330,17967351,+ ,MI0000561 ,+
mm_br_e15_22728 ,5,chr17 ,17967330,17967351,+ ,MI0000561 ,+
mm_br_e15_22729 ,5,chr17 ,17967330,17967351,+ ,MI0000561 ,+
mm_br_e15_22730 ,5,chr17 ,17967330,17967351,+ ,MI0000561 ,+
mm_br_e15_22731 ,5,chr17 ,17967330,17967351,+ ,MI0000561 ,+
mm_br_e15_22732 ,5,chr17 ,17967330,17967351,+ ,MI0000561 ,+
mm_br_e15_22733 ,5,chr17 ,17967330,17967351,+ ,MI0000561 ,+
mm_br_e15_22734 ,5,chr17 ,17967330,17967351,+ ,MI0000561 ,+
mm_br_e15_22735 ,5,chr17 ,17967330,17967351,+ ,MI0000561 ,+
mm_br_e15_22736 ,5,chr17 ,17967330,17967351,+ ,MI0000561 ,+
mm_br_e15_22737 ,5,chr17 ,17967330,17967351,+ ,MI0000561 ,+
mm_br_e15_22738 ,5,chr17 ,17967330,17967351,+ ,MI0000561 ,+
mm_br_e15_22739 ,5,chr17 ,17967330,17967351,+ ,MI0000561 ,+
mm_br_e15_22740 ,5,chr17 ,17967330,17967351,+ ,MI0000561 ,+
mm_br_e15_22741 ,5,chr17 ,17967330,17967351,+ ,MI0000561 ,+
mm_br_e15_22742 ,5,chr17 ,17967330,17967351,+ ,MI0000561 ,+
mm_br_e15_22743 ,5,chr17 ,17967330,17967351,+ ,MI0000561 ,+
mm_br_e15_22744 ,5,chr17 ,17967330,17967351,+ ,MI0000561 ,+
mm_br_e15_22745 ,5,chr17 ,17967330,17967351,+ ,MI0000561 ,+
mm_br_e15_22746 ,5,chr17 ,17967330,17967351,+ ,MI0000561 ,+
mm_br_e15_22747 ,5,chr17 ,17967330,17967351,+ ,MI0000561 ,+
mm_br_e15_22748 ,5,chr17 ,17967330,17967351,+ ,MI0000561 ,+
mm_br_e15_22749 ,5,chr17 ,17967330,17967351,+ ,MI0000561 ,+
mm_br_e15_22750 ,5,chr17 ,17967330,17967351,+ ,MI0000561 ,+
mm_br_e15_22751 ,5,chr17 ,17967330,17967351,+ ,MI0000561 ,+
mm_br_e15_22752 ,5,chr17 ,17967330,17967351,+ ,MI0000561 ,+
mm_br_e15_22753 ,5,chr17 ,17967330,17967351,+ ,MI0000561 ,+
mm_br_e15_22754 ,5,chr17 ,17967330,17967351,+ ,MI0000561 ,+
mm_br_e15_22755 ,5,chr17 ,17967330,17967351,+ ,MI0000561 ,+
mm_br_e15_22780 ,5,chr11 ,76891625,76891646,- ,MI0004637 ,-
mm_br_e15_22781 ,5,chr11 ,76891625,76891646,- ,MI0004637 ,-
mm_br_e15_22825 ,5,chr19 ,46417280,46417301,+ ,MI0004665 ,+
mm_br_e15_22827 ,5,chr19 ,6264858,6264879,+ ,MI0000551 ,+
mm_br_e15_22924 ,5,chr13 ,83878426,83878447,+ ,MI0000157 ,+
mm_br_e15_22925 ,5,chr13 ,83878426,83878447,+ ,MI0000157 ,+
mm_br_e15_22926 ,5,chr13 ,83878426,83878447,+ ,MI0000157 ,+
mm_br_e15_22927 ,5,chr13 ,83878426,83878447,+ ,MI0000157 ,+
mm_br_e15_22928 ,5,chr13 ,83878426,83878447,+ ,MI0000157 ,+
mm_br_e15_22929 ,5,chr13 ,83878426,83878447,+ ,MI0000157 ,+
mm_br_e15_22930 ,5,chr13 ,83878426,83878447,+ ,MI0000157 ,+
mm_br_e15_22931 ,5,chr13 ,83878426,83878447,+ ,MI0000157 ,+
mm_br_e15_22932 ,5,chr13 ,83878426,83878447,+ ,MI0000157 ,+
mm_br_e15_22933 ,5,chr13 ,83878426,83878447,+ ,MI0000157 ,+
mm_br_e15_22934 ,5,chr13 ,83878426,83878447,+ ,MI0000157 ,+
mm_br_e15_22935 ,5,chr13 ,83878426,83878447,+ ,MI0000157 ,+
mm_br_e15_22936 ,5,chr13 ,83878426,83878447,+ ,MI0000157 ,+
mm_br_e15_22937 ,5,chr13 ,83878426,83878447,+ ,MI0000157 ,+
mm_br_e15_22938 ,5,chr13 ,83878426,83878447,+ ,MI0000157 ,+
mm_br_e15_22939 ,5,chr13 ,83878426,83878447,+ ,MI0000157 ,+
mm_br_e15_22940 ,5,chr7 ,86650165,86650186,+ ,MI0000721 ,+
mm_br_e15_22941 ,5,chr7 ,86650165,86650186,+ ,MI0000721 ,+
mm_br_e15_22942 ,5,chr7 ,86650165,86650186,+ ,MI0000721 ,+
mm_br_e15_22943 ,5,chr7 ,86650165,86650186,+ ,MI0000721 ,+
mm_br_e15_22944 ,5,chr7 ,86650165,86650186,+ ,MI0000721 ,+
mm_br_e15_22945 ,5,chr7 ,86650165,86650186,+ ,MI0000721 ,+
mm_br_e15_22946 ,5,chr7 ,86650165,86650186,+ ,MI0000721 ,+
mm_br_e15_22947 ,5,chr7 ,86650165,86650186,+ ,MI0000721 ,+
mm_br_e15_22948 ,5,chr7 ,86650165,86650186,+ ,MI0000721 ,+
mm_br_e15_22949 ,5,chr7 ,86650165,86650186,+ ,MI0000721 ,+
mm_br_e15_22950 ,5,chr7 ,86650165,86650186,+ ,MI0000721 ,+
mm_br_e15_22951 ,5,chr7 ,86650165,86650186,+ ,MI0000721 ,+
mm_br_e15_22952 ,5,chr7 ,86650165,86650186,+ ,MI0000721 ,+
mm_br_e15_22953 ,5,chr7 ,86650165,86650186,+ ,MI0000721 ,+
mm_br_e15_22954 ,5,chr7 ,86650165,86650186,+ ,MI0000721 ,+
mm_br_e15_22955 ,5,chr7 ,86650165,86650186,+ ,MI0000721 ,+
mm_br_e15_22956 ,5,chr7 ,86650165,86650186,+ ,MI0000721 ,+
mm_br_e15_22957 ,5,chr7 ,86650165,86650186,+ ,MI0000721 ,+
mm_br_e15_22958 ,5,chr7 ,86650165,86650186,+ ,MI0000721 ,+
mm_br_e15_22959 ,5,chr7 ,86650165,86650186,+ ,MI0000721 ,+
mm_br_e15_22960 ,5,chr7 ,86650165,86650186,+ ,MI0000721 ,+
mm_br_e15_22961 ,5,chr7 ,86650165,86650186,+ ,MI0000721 ,+
mm_br_e15_22962 ,5,chr7 ,86650165,86650186,+ ,MI0000721 ,+
mm_br_e15_22963 ,5,chr7 ,86650165,86650186,+ ,MI0000721 ,+
mm_br_e15_22964 ,5,chr7 ,86650165,86650186,+ ,MI0000721 ,+
mm_br_e15_22993 ,5,chr7 ,19766835,19766856,+ ,MI0000607 ,+
mm_br_e15_23375 ,5,chr12 ,110831098,110831119,+ ,MI0000154 ,+
mm_br_e15_23376 ,5,chr12 ,110831098,110831119,+ ,MI0000154 ,+
mm_br_e15_23377 ,5,chr12 ,110831098,110831119,+ ,MI0000154 ,+
mm_br_e15_23378 ,5,chr12 ,110831098,110831119,+ ,MI0000154 ,+
mm_br_e15_23379 ,5,chr12 ,110831098,110831119,+ ,MI0000154 ,+
mm_br_e15_23380 ,5,chr12 ,110831098,110831119,+ ,MI0000154 ,+
mm_br_e15_23381 ,5,chr12 ,110831098,110831119,+ ,MI0000154 ,+
mm_br_e15_23382 ,5,chr12 ,110831098,110831119,+ ,MI0000154 ,+
mm_br_e15_23383 ,5,chr12 ,110831098,110831119,+ ,MI0000154 ,+
mm_br_e15_23384 ,5,chr12 ,110831098,110831119,+ ,MI0000154 ,+
mm_br_e15_23385 ,5,chr12 ,110831098,110831119,+ ,MI0000154 ,+
mm_br_e15_23410 ,5,chr12 ,110810254,110810275,+ ,MI0004601 ,+
mm_br_e15_23429 ,5,chr16 ,77646524,77646545,+ ,MI0000152 ,+
mm_br_e15_23430 ,5,chr16 ,77646524,77646545,+ ,MI0000152 ,+
mm_br_e15_23431 ,5,chr16 ,77646524,77646545,+ ,MI0000152 ,+
mm_br_e15_23432 ,5,chr16 ,77646524,77646545,+ ,MI0000152 ,+
mm_br_e15_23433 ,5,chr16 ,77646524,77646545,+ ,MI0000152 ,+
mm_br_e15_23434 ,5,chr16 ,77646524,77646545,+ ,MI0000152 ,+
mm_br_e15_23435 ,5,chr16 ,77646524,77646545,+ ,MI0000152 ,+
mm_br_e15_23442 ,5,chr9 ,41390060,41390081,+ ,MI0000725 ,+
mm_br_e15_23446 ,5,chr12 ,110829992,110830013,+ ,MI0001525 ,+
mm_br_e15_23453 ,5,chr15 ,103115616,103115637,+ ,MI0000617 ,+
mm_br_e15_23454 ,5,chr16 ,14159723,14159744,+ ,MI0003491 ,+
mm_br_e15_23482 ,5,chr1 ,130098981,130099002,+ ,MI0000155 ,+
mm_br_e15_23483 ,5,chr1 ,130098981,130099002,+ ,MI0000155 ,+
mm_br_e15_23484 ,5,chr1 ,130098981,130099002,+ ,MI0000155 ,+
mm_br_e15_23485 ,5,chr1 ,130098981,130099002,+ ,MI0000155 ,+
mm_br_e15_23486 ,5,chr1 ,130098981,130099002,+ ,MI0000155 ,+
mm_br_e15_23487 ,5,chr1 ,130098981,130099002,+ ,MI0000155 ,+
mm_br_e15_23488 ,5,chr1 ,130098981,130099002,+ ,MI0000155 ,+
mm_br_e15_23489 ,5,chr1 ,130098981,130099002,+ ,MI0000155 ,+
mm_br_e15_23490 ,5,chr1 ,130098981,130099002,+ ,MI0000155 ,+
mm_br_e15_23491 ,5,chr1 ,130098981,130099002,+ ,MI0000155 ,+
mm_br_e15_23492 ,5,chr9 ,112021147,112021168,- ,MI0000726 ,-
mm_br_e15_23504 ,5,chr6 ,30691314,30691335,+ ,MI0000817 ,+
mm_br_e15_23513 ,5,chr14 ,115443698,115443719,+ ,MI0000719 ,+
mm_br_e15_23514 ,5,chr14 ,115443698,115443719,+ ,MI0000719 ,+
mm_br_e15_23515 ,5,chr14 ,115443698,115443719,+ ,MI0000719 ,+
mm_br_e15_23516 ,5,chr14 ,115443698,115443719,+ ,MI0000719 ,+
mm_br_e15_23517 ,5,chr14 ,115443698,115443719,+ ,MI0000719 ,+
mm_br_e15_23518 ,5,chrX ,50095030,50095051,- ,MI0000580 ,-
mm_br_e15_23530 ,5,chr12 ,110948886,110948907,+ ,MI0000399 ,+
mm_br_e15_23532 ,5,chr4 ,62917901,62917922,+ ,MI0004679 ,+
mm_br_e15_23533 ,5,chr12 ,110950052,110950073,+ ,MI0000797 ,+
mm_br_e15_23537 ,5,chr9 ,106056471,106056492,+ ,MI0000161 ,+
mm_br_e15_23546 ,5,chr12 ,110965080,110965101,+ ,MI0000798 ,+
mm_br_e15_23568 ,5,chr11 ,86397622,86397643,- ,MI0000569 ,-
mm_br_e15_23571 ,5,chrX ,50407205,50407226,- ,MI0003538 ,-
mm_br_e15_23572 ,5,chrX ,50407205,50407226,- ,MI0003538 ,-
mm_br_e15_23575 ,5,chr3 ,68813840,68813861,+ ,MI0000566 ,+
mm_br_e15_23577 ,5,chr1 ,196863794,196863815,+ ,MI0000577 ,+
mm_br_e15_23601 ,5,chr8 ,110075188,110075209,+ ,MI0000165 ,+
mm_br_e15_23602 ,5,chr8 ,110075188,110075209,+ ,MI0000165 ,+
mm_br_e15_23603 ,5,chr8 ,110075188,110075209,+ ,MI0000165 ,+
mm_br_e15_23633 ,5,chr1 ,164148013,164148034,+ ,MI0000713 ,+
mm_br_e15_23634 ,5,chr1 ,164148013,164148034,+ ,MI0000713 ,+
mm_br_e15_23636 ,5,chr19 ,29209829,29209850,+ ,MI0000649 ,+
mm_br_e15_23638 ,5,chr4 ,101019561,101019582,- ,MI0000148 ,-
mm_br_e15_23645 ,5,chr16 ,13453988,13454009,+ ,MI0000768 ,+
mm_br_e15_23646 ,5,chr2 ,10407776,10407797,+ ,MI0002402 ,+
mm_br_e15_23648 ,5,chr14 ,115443089,115443110,+ ,MI0000567 ,+
mm_br_e15_23662 ,5,chr2 ,180628788,180628809,+ ,MI0000150 ,+
mm_br_e15_23663 ,5,chr2 ,180628788,180628809,+ ,MI0000150 ,+
mm_br_e15_23664 ,5,chr14 ,65209546,65209567,+ ,MI0000716 ,+
mm_br_e15_23665 ,5,chr14 ,65209546,65209567,+ ,MI0000716 ,+
mm_br_e15_23666 ,5,chr14 ,65209546,65209567,+ ,MI0000716 ,+
mm_br_e15_23667 ,5,chr14 ,65209546,65209567,+ ,MI0000716 ,+
mm_br_e15_23668 ,5,chr2 ,180628788,180628809,+ ,MI0000150 ,+
mm_br_e15_23669 ,5,chr2 ,180628788,180628809,+ ,MI0000150 ,+
mm_br_e15_23670 ,5,chr2 ,180628788,180628809,+ ,MI0000150 ,+
mm_br_e15_23671 ,5,chr2 ,180628788,180628809,+ ,MI0000150 ,+
mm_br_e15_23672 ,5,chr2 ,180628788,180628809,+ ,MI0000150 ,+
mm_br_e15_23677 ,5,chr14 ,115443405,115443426,+ ,MI0000568 ,+
mm_br_e15_23681 ,5,chr7 ,86650205,86650226,+ ,MI0000721 ,+
mm_br_e15_23682 ,5,chr7 ,86650205,86650226,+ ,MI0000721 ,+
mm_br_e15_23683 ,5,chr1 ,23279115,23279136,+ ,MI0000144 ,+
mm_br_e15_23731 ,5,chr8 ,86732772,86732793,- ,MI0000572 ,+
mm_br_e15_23771 ,5,chr12 ,110973157,110973178,+ ,MI0003492 ,+
mm_br_e15_23772 ,5,chr12 ,110973157,110973178,+ ,MI0003492 ,+
mm_br_e15_23773 ,5,chr12 ,110973157,110973178,+ ,MI0003492 ,+
mm_br_e15_23776 ,5,chr12 ,110948885,110948906,+ ,MI0000399 ,+
mm_br_e15_23812 ,5,chr19 ,29209828,29209849,+ ,MI0000649 ,+
mm_br_e15_23817 ,5,chr4 ,101019562,101019583,- ,MI0000148 ,-
mm_br_e15_23818 ,5,chr4 ,101019562,101019583,- ,MI0000148 ,-
mm_br_e15_23819 ,5,chr4 ,101019562,101019583,- ,MI0000148 ,-
mm_br_e15_23820 ,5,chr4 ,101019562,101019583,- ,MI0000148 ,-
mm_br_e15_23821 ,5,chr4 ,101019562,101019583,- ,MI0000148 ,-
mm_br_e15_23826 ,5,chr1 ,23279114,23279135,+ ,MI0000144 ,+
mm_br_e15_24088 ,5,chr2 ,174093055,174093076,- ,MI0000398 ,-
mm_br_e15_24089 ,5,chr2 ,174093055,174093076,- ,MI0000398 ,-
mm_br_e15_24090 ,5,chr2 ,174093055,174093076,- ,MI0000398 ,-
mm_br_e15_24091 ,5,chr2 ,174093055,174093076,- ,MI0000398 ,-
mm_br_e15_24092 ,5,chr2 ,174093055,174093076,- ,MI0000398 ,-
mm_br_e15_24093 ,5,chr2 ,174093055,174093076,- ,MI0000398 ,-
mm_br_e15_24094 ,5,chr2 ,174093055,174093076,- ,MI0000398 ,-
mm_br_e15_24095 ,5,chr2 ,174093055,174093076,- ,MI0000398 ,-
mm_br_e15_24096 ,5,chr2 ,174093055,174093076,- ,MI0000398 ,-
mm_br_e15_24097 ,5,chr2 ,174093055,174093076,- ,MI0000398 ,-
mm_br_e15_24098 ,5,chr2 ,174093055,174093076,- ,MI0000398 ,-
mm_br_e15_24099 ,5,chr2 ,174093055,174093076,- ,MI0000398 ,-
mm_br_e15_24100 ,5,chr2 ,174093055,174093076,- ,MI0000398 ,-
mm_br_e15_24101 ,5,chr2 ,174093055,174093076,- ,MI0000398 ,-
mm_br_e15_24113 ,5,chr12 ,110966346,110966367,+ ,MI0003520 ,+
mm_br_e15_24115 ,5,chr7 ,86033182,86033203,+ ,MI0000729 ,+
mm_br_e15_24120 ,5,chr11 ,86926519,86926540,+ ,MI0000401 ,+
mm_br_e15_24121 ,5,chr11 ,76891588,76891609,- ,MI0004637 ,-
mm_br_e15_24125 ,5,chrX ,18723433,18723454,- ,MI0000709 ,-
mm_br_e15_24145 ,5,chr12 ,110856515,110856536,+ ,MI0001165 ,+
mm_br_e15_24170 ,5,chr4 ,36615588,36615609,- ,MI0005550 ,-
mm_br_e15_24183 ,5,chr7 ,19766874,19766895,+ ,MI0000607 ,+
mm_br_e15_24204 ,5,chrX ,50407164,50407185,- ,MI0003538 ,-
mm_br_e15_24211 ,5,chr9 ,106081178,106081199,+ ,MI0000137 ,+
mm_br_e15_24215 ,5,chr16 ,77599918,77599939,+ ,MI0000559 ,+
mm_br_e15_24216 ,5,chr16 ,77599918,77599939,+ ,MI0000559 ,+
mm_br_e15_24217 ,5,chr16 ,77599918,77599939,+ ,MI0000559 ,+
mm_br_e15_24218 ,5,chr16 ,77599918,77599939,+ ,MI0000559 ,+
mm_br_e15_24219 ,5,chr16 ,77599918,77599939,+ ,MI0000559 ,+
mm_br_e15_24220 ,5,chr16 ,77599918,77599939,+ ,MI0000559 ,+
mm_br_e15_24221 ,5,chr16 ,77599918,77599939,+ ,MI0000559 ,+
mm_br_e15_24222 ,5,chr9 ,41344816,41344837,+ ,MI0000557 ,+
mm_br_e15_24223 ,5,chr9 ,41344816,41344837,+ ,MI0000557 ,+
mm_br_e15_24224 ,5,chr9 ,41344816,41344837,+ ,MI0000557 ,+
mm_br_e15_24229 ,5,chrX ,148346897,148346918,+ ,MI0000563 ,+
mm_br_e15_24230 ,5,chrX ,148346897,148346918,+ ,MI0000563 ,+
mm_br_e15_24269 ,5,chr12 ,110981414,110981435,+ ,MI0001160 ,+
mm_br_e15_24282 ,5,chr12 ,110971991,110972012,+ ,MI0000799 ,+
mm_br_e15_24283 ,5,chr12 ,110971991,110972012,+ ,MI0000799 ,+
mm_br_e15_24284 ,5,chr12 ,110971991,110972012,+ ,MI0000799 ,+
mm_br_e15_24285 ,5,chr12 ,110971991,110972012,+ ,MI0000799 ,+
mm_br_e15_24289 ,5,chr12 ,110831066,110831087,+ ,MI0000154 ,+
mm_br_e15_24303 ,5,chr6 ,28972624,28972645,+ ,MI0000222 ,+
mm_br_e15_24316 ,5,chr7 ,86650166,86650187,+ ,MI0000721 ,+
mm_br_e15_24317 ,5,chr7 ,86650166,86650187,+ ,MI0000721 ,+
mm_br_e15_24318 ,5,chr7 ,86650166,86650187,+ ,MI0000721 ,+
mm_br_e15_24319 ,5,chr7 ,86650166,86650187,+ ,MI0000721 ,+
mm_br_e15_24320 ,5,chr3 ,88019536,88019557,+ ,MI0000720 ,+
mm_br_e15_24321 ,5,chr3 ,88019536,88019557,+ ,MI0000720 ,+
mm_br_e15_24336 ,5,chr4 ,120445223,120445244,- ,MI0000259 ,-
mm_br_e15_24337 ,5,chr4 ,120445223,120445244,- ,MI0000259 ,-
mm_br_e15_24338 ,5,chr4 ,120445223,120445244,- ,MI0000259 ,-
mm_br_e15_24351 ,5,chr16 ,77599962,77599983,+ ,MI0000559 ,+
mm_br_e15_24361 ,5,chr10 ,122422698,122422719,- ,MI0000138 ,-
mm_br_e15_24363 ,5,chr10 ,122422755,122422776,- ,MI0000138 ,-
mm_br_e15_24364 ,5,chr9 ,106081176,106081197,+ ,MI0000137 ,+
mm_br_e15_24365 ,5,chr9 ,106081176,106081197,+ ,MI0000137 ,+
mm_br_e15_24373 ,5,chr19 ,6264857,6264878,+ ,MI0000551 ,+
mm_br_e15_24374 ,5,chr19 ,6264857,6264878,+ ,MI0000551 ,+
mm_br_e15_24440 ,5,chr14 ,65209507,65209528,+ ,MI0000716 ,+
mm_br_e15_24482 ,5,chr12 ,110824028,110824049,+ ,MI0000615 ,+
mm_br_e15_24483 ,5,chr12 ,110824028,110824049,+ ,MI0000615 ,+
mm_br_e15_24556 ,5,chr12 ,110981413,110981434,+ ,MI0001160 ,+
mm_br_e15_24557 ,5,chr12 ,110981413,110981434,+ ,MI0001160 ,+
mm_br_e15_24575 ,5,chrX ,97576490,97576511,+ ,MI0005003 ,+
mm_br_e15_24576 ,5,chrX ,97576490,97576511,+ ,MI0005003 ,+
mm_br_e15_24616 ,5,chr12 ,110075236,110075257,+ ,MI0000632 ,+
mm_br_e15_24635 ,5,chr11 ,87570367,87570388,+ ,MI0000167 ,+
mm_br_e15_24636 ,5,chr2 ,32174005,32174026,+ ,MI0000714 ,+
mm_br_e15_24637 ,5,chrX ,6825583,6825604,- ,MI0003206 ,-
mm_br_e15_24640 ,5,chr14 ,62250731,62250752,- ,MI0000565 ,-
mm_br_e15_24673 ,5,chr5 ,138606560,138606581,- ,MI0000689 ,-
mm_br_e15_24674 ,5,chr5 ,138606560,138606581,- ,MI0000689 ,-
mm_br_e15_24675 ,5,chr5 ,138606560,138606581,- ,MI0000689 ,-
mm_br_e15_24676 ,5,chr5 ,138606560,138606581,- ,MI0000689 ,-
mm_br_e15_24677 ,5,chr5 ,138606560,138606581,- ,MI0000689 ,-
mm_br_e15_24678 ,5,chr5 ,138606560,138606581,- ,MI0000689 ,-
mm_br_e15_24679 ,5,chr5 ,138606560,138606581,- ,MI0000689 ,-
mm_br_e15_24680 ,5,chr5 ,138606560,138606581,- ,MI0000689 ,-
mm_br_e15_24681 ,5,chr5 ,138606560,138606581,- ,MI0000689 ,-
mm_br_e15_24682 ,5,chr5 ,138606560,138606581,- ,MI0000689 ,-
mm_br_e15_24689 ,5,chrX ,6825582,6825603,- ,MI0003206 ,-
mm_br_e15_24690 ,5,chrX ,6825582,6825603,- ,MI0003206 ,-
mm_br_e15_24694 ,5,chrX ,6825156,6825177,- ,MI0000230 ,-
mm_br_e15_24703 ,5,chr2 ,84581273,84581294,- ,MI0000156 ,-
mm_br_e15_24704 ,5,chr2 ,84581273,84581294,- ,MI0000156 ,-
mm_br_e15_24705 ,5,chr2 ,84581273,84581294,- ,MI0000156 ,-
mm_br_e15_24706 ,5,chr2 ,84581273,84581294,- ,MI0000156 ,-
mm_br_e15_24708 ,5,chr16 ,17124164,17124185,- ,MI0000408 ,-
mm_br_e15_24709 ,5,chr16 ,17124164,17124185,- ,MI0000408 ,-
mm_br_e15_24710 ,5,chr16 ,17124164,17124185,- ,MI0000408 ,-
mm_br_e15_24744 ,5,chrX ,50094917,50094938,- ,MI0000765 ,-
mm_br_e15_24745 ,5,chrX ,50094917,50094938,- ,MI0000765 ,-
mm_br_e15_24760 ,5,chr8 ,39315233,39315254,- ,MI0000800 ,-
mm_br_e15_24795 ,5,chr17 ,17967158,17967179,+ ,MI0000147 ,+
mm_br_e15_24796 ,5,chr17 ,17967158,17967179,+ ,MI0000147 ,+
mm_br_e15_24797 ,5,chr17 ,17967158,17967179,+ ,MI0000147 ,+
mm_br_e15_24798 ,5,chr17 ,17967158,17967179,+ ,MI0000147 ,+
mm_br_e15_24799 ,5,chr17 ,17967158,17967179,+ ,MI0000147 ,+
mm_br_e15_24800 ,5,chr17 ,17967158,17967179,+ ,MI0000147 ,+
mm_br_e15_24801 ,5,chr17 ,17967158,17967179,+ ,MI0000147 ,+
mm_br_e15_24802 ,5,chr17 ,17967158,17967179,+ ,MI0000147 ,+
mm_br_e15_24803 ,5,chr17 ,17967158,17967179,+ ,MI0000147 ,+
mm_br_e15_24804 ,5,chr17 ,17967158,17967179,+ ,MI0000147 ,+
mm_br_e15_24805 ,5,chr17 ,17967158,17967179,+ ,MI0000147 ,+
mm_br_e15_24806 ,5,chr17 ,17967158,17967179,+ ,MI0000147 ,+
mm_br_e15_24807 ,5,chr17 ,17967158,17967179,+ ,MI0000147 ,+
mm_br_e15_24808 ,5,chr17 ,17967158,17967179,+ ,MI0000147 ,+
mm_br_e15_24809 ,5,chr17 ,17967158,17967179,+ ,MI0000147 ,+
mm_br_e15_24810 ,5,chr17 ,17967158,17967179,+ ,MI0000147 ,+
mm_br_e15_24811 ,5,chr17 ,17967158,17967179,+ ,MI0000147 ,+
mm_br_e15_24812 ,5,chr17 ,17967158,17967179,+ ,MI0000147 ,+
mm_br_e15_24813 ,5,chr17 ,17967158,17967179,+ ,MI0000147 ,+
mm_br_e15_24814 ,5,chr17 ,17967158,17967179,+ ,MI0000147 ,+
mm_br_e15_24815 ,5,chr17 ,17967158,17967179,+ ,MI0000147 ,+
mm_br_e15_24816 ,5,chr17 ,17967158,17967179,+ ,MI0000147 ,+
mm_br_e15_24817 ,5,chr17 ,17967158,17967179,+ ,MI0000147 ,+
mm_br_e15_24818 ,5,chr17 ,17967158,17967179,+ ,MI0000147 ,+
mm_br_e15_24819 ,5,chr17 ,17967158,17967179,+ ,MI0000147 ,+
mm_br_e15_24820 ,5,chr17 ,17967158,17967179,+ ,MI0000147 ,+
mm_br_e15_24821 ,5,chr17 ,17967158,17967179,+ ,MI0000147 ,+
mm_br_e15_24822 ,5,chr17 ,17967158,17967179,+ ,MI0000147 ,+
mm_br_e15_24823 ,5,chr17 ,17967158,17967179,+ ,MI0000147 ,+
mm_br_e15_24824 ,5,chr17 ,17967158,17967179,+ ,MI0000147 ,+
mm_br_e15_24825 ,5,chr17 ,17967158,17967179,+ ,MI0000147 ,+
mm_br_e15_24826 ,5,chr17 ,17967158,17967179,+ ,MI0000147 ,+
mm_br_e15_24834 ,5,chr12 ,110950768,110950789,+ ,MI0000592 ,+
mm_br_e15_24835 ,5,chr12 ,110950768,110950789,+ ,MI0000592 ,+
mm_br_e15_24836 ,5,chr12 ,110950768,110950789,+ ,MI0000592 ,+
mm_br_e15_24840 ,5,chr1 ,130098982,130099003,+ ,MI0000155 ,+
mm_br_e15_24844 ,5,chr17 ,17967196,17967217,+ ,MI0000147 ,+
mm_br_e15_24845 ,5,chr17 ,17967196,17967217,+ ,MI0000147 ,+
mm_br_e15_24853 ,5,chr9 ,108470656,108470677,+ ,MI0000233 ,+
mm_br_e15_24854 ,5,chr9 ,108470656,108470677,+ ,MI0000233 ,+
mm_br_e15_24855 ,5,chr9 ,108470656,108470677,+ ,MI0000233 ,+
mm_br_e15_24856 ,5,chr9 ,108470656,108470677,+ ,MI0000233 ,+
mm_br_e15_24857 ,5,chr9 ,108470656,108470677,+ ,MI0000233 ,+
mm_br_e15_24858 ,5,chr9 ,108470656,108470677,+ ,MI0000233 ,+
mm_br_e15_24862 ,5,chr14 ,115442906,115442927,+ ,MI0000687 ,+
mm_br_e15_24863 ,5,chr14 ,115442906,115442927,+ ,MI0000687 ,+
mm_br_e15_24866 ,5,chr5 ,138606803,138606824,- ,MI0000581 ,-
mm_br_e15_24868 ,5,chr3 ,157207249,157207270,+ ,MI0000228 ,+
mm_br_e15_24869 ,5,chr3 ,157207249,157207270,+ ,MI0000228 ,+
mm_br_e15_24876 ,5,chr14 ,115443699,115443720,+ ,MI0000719 ,+
mm_br_e15_24887 ,5,chr1 ,134094719,134094740,+ ,MI0000646 ,+
mm_br_e15_24889 ,5,chr10 ,91534849,91534870,- ,MI0000715 ,-
mm_br_e15_24906 ,5,chrX ,148346895,148346916,+ ,MI0000563 ,+
mm_br_e15_24914 ,5,chr12 ,110962034,110962055,+ ,MI0000793 ,+
mm_br_e15_24915 ,5,chr12 ,110962034,110962055,+ ,MI0000793 ,+
mm_br_e15_24916 ,5,chr12 ,110962034,110962055,+ ,MI0000793 ,+
mm_br_e15_24939 ,5,chr12 ,110972028,110972049,+ ,MI0000799 ,+
mm_br_e15_24942 ,5,chr12 ,110829991,110830012,+ ,MI0001525 ,+
mm_br_e15_24943 ,5,chr12 ,110829991,110830012,+ ,MI0001525 ,+
mm_br_e15_24944 ,5,chr12 ,110829991,110830012,+ ,MI0001525 ,+
mm_br_e15_24945 ,5,chr12 ,110829991,110830012,+ ,MI0001525 ,+
mm_br_e15_24946 ,5,chr12 ,110829991,110830012,+ ,MI0001525 ,+
mm_br_e15_24952 ,5,chrX ,100768270,100768291,- ,MI0005496 ,-
mm_br_e15_24955 ,5,chr9 ,106056509,106056530,+ ,MI0000161 ,+
mm_br_e15_24956 ,5,chr2 ,10430946,10430967,+ ,MI0004673 ,+
mm_br_e15_24957 ,5,chr2 ,10430946,10430967,+ ,MI0004673 ,+
mm_br_e15_24958 ,5,chr2 ,10430946,10430967,+ ,MI0004673 ,+
mm_br_e15_24959 ,5,chr2 ,10430946,10430967,+ ,MI0004673 ,+
mm_br_e15_24960 ,5,chr2 ,10430946,10430967,+ ,MI0004673 ,+
mm_br_e15_24961 ,5,chr2 ,10430946,10430967,+ ,MI0004673 ,+
mm_br_e15_24964 ,5,chr12 ,110948399,110948420,+ ,MI0001163 ,+
mm_br_e15_24965 ,5,chr12 ,110948399,110948420,+ ,MI0001163 ,+
mm_br_e15_24966 ,5,chr12 ,110948399,110948420,+ ,MI0001163 ,+
mm_br_e15_24967 ,5,chr12 ,110948399,110948420,+ ,MI0001163 ,+
mm_br_e15_24968 ,5,chr12 ,110948399,110948420,+ ,MI0001163 ,+
[truncated: 2,379,336 more chars]
