# Supplementary material for: Deep sequencing analysis of the developing mouse brain reveals a novel microRNA
Source: BMC Genomics. 2011 Apr 5;12:176. doi: 10.1186/1471-2164-12-176 (PMC3088569; doi:10.1186/1471-2164-12-176)
Supplement: Additional file 5 — List of unique tags mapped to RefSeq sequences based on 3' end sequences. [file 1471-2164-12-176-S5.TXT]

Tag_ID	Copy_Number	Chromosome	Chr_Start	Chr_End	Tag_Strand	RefSeq_ID	RefSeq_Strand
mm_br_e15_5296	31	chr1	162966817	162966838	+	103807	+
mm_br_e15_5583	29	chr1	162966816	162966837	+	103807	+
mm_br_e15_11449	12	chr15	80770478	80770499	+	103415	+
mm_br_e15_14899	9	chrX	100656574	100656595	-	103835	-
mm_br_e15_16570	8	chr15	82980142	82980163	+	103646	+
mm_br_e15_20959	6	chr1	162966817	162966838	+	103807	+
mm_br_e15_21026	6	chr5	34339516	34339537	-	78091	+
mm_br_e15_22034	5	chr14	67487374	67487395	-	97944	-
mm_br_e15_23701	5	chr10	79243957	79243978	-	91202	+
mm_br_e15_25458	5	chr15	82980142	82980163	+	103646	+
mm_br_e15_30438	4	chr1	162966817	162966838	+	103807	+
mm_br_e15_31629	4	chr1	155747076	155747097	+	113121	+
mm_br_e15_38264	3	chr10	79243958	79243979	-	91202	+
mm_br_e15_39294	3	chr1	162966816	162966837	+	103807	+
mm_br_e15_40911	3	chr1	162966817	162966838	+	103807	+
mm_br_e15_42926	3	chrX	100656574	100656595	-	103835	-
mm_br_e15_42927	3	chrX	100656574	100656595	-	103835	-
mm_br_e15_43638	3	chr1	162967544	162967565	+	103807	+
mm_br_e15_44564	2	chr13	21875234	21875255	-	68567	-
mm_br_e15_51235	2	chr8	73419658	73419679	-	103754	-
mm_br_e15_52236	2	chr12	32622097	32622118	-	86666	-
mm_br_e15_52270	2	chr1	60039464	60039485	+	95524	+
mm_br_e15_56558	2	chr1	162967157	162967178	+	103807	+
mm_br_e15_60768	2	chr17	6429362	6429383	+	88351	+
mm_br_e15_60776	2	chr13	13529963	13529984	+	105248	+
mm_br_e15_60788	2	chr5	143656813	143656834	-	78969	-
mm_br_e15_60826	2	chr4	56815467	56815488	+	76872	+
mm_br_e15_61758	2	chr12	71008830	71008851	+	100008	+
mm_br_e15_61772	2	chr6	17699216	17699237	+	79128	+
mm_br_e15_61946	2	chr15	80770478	80770499	+	103415	+
mm_br_e15_62166	2	chr15	82980143	82980164	+	103646	+
mm_br_e15_62195	2	chr12	81209849	81209870	-	113203	-
mm_br_e15_62227	2	chr17	35388257	35388278	+	71961	+
mm_br_e15_62614	2	chr9	36651313	36651334	+	110706	+
mm_br_e15_62618	2	chr2	28496795	28496816	+	109947	+
mm_br_e15_62640	2	chr14	57430494	57430515	-	69709	-
mm_br_e15_62659	2	chr15	80085945	80085966	+	105374	+
mm_br_e15_62840	2	chr13	23636358	23636379	+	104954	+
mm_br_e15_62841	2	chr13	23636358	23636379	+	104954	+
mm_br_e15_62844	2	chr9	55056783	55056804	+	97080	+
mm_br_e15_62984	2	chrX	157432574	157432595	-	102433	-
mm_br_e15_63295	2	chr12	3911927	3911948	+	102524	+
mm_br_e15_63818	2	chr2	152240478	152240499	-	75149	-
mm_br_e15_63952	2	chr9	96096852	96096873	+	85886	+
mm_br_e15_64474	2	chr7	4421999	4422020	-	80259	+
mm_br_e15_64642	2	chr1	93391254	93391275	+	64561	+
mm_br_e15_64735	2	chr4	80556596	80556617	+	112120	+
mm_br_e15_64878	2	chr15	36212852	36212873	-	70092	-
mm_br_e15_65025	2	chr2	32161993	32162014	+	103519	+
mm_br_e15_65459	2	chr1	162966817	162966838	+	103807	+
mm_br_e15_65460	2	chr1	162966817	162966838	+	103807	+
mm_br_e15_65829	2	chr15	36720669	36720690	-	70096	-
mm_br_e15_66129	2	chr19	8800460	8800481	+	107090	+
mm_br_e15_66509	2	chrX	71517939	71517960	+	103734	+
mm_br_e15_66609	2	chr10	80118925	80118946	-	91014	-
mm_br_e15_68094	2	chr7	53039254	53039275	-	81007	-
mm_br_e15_68212	2	chr6	29417814	29417835	+	79180	+
mm_br_e15_70809	2	chrX	100656574	100656595	-	103835	-
mm_br_e15_70874	2	chr1	155747076	155747097	+	113121	+
mm_br_e15_70995	2	chr19	8800461	8800482	+	107090	+
mm_br_e15_71008	2	chr15	82980142	82980163	+	103646	+
mm_br_e15_71081	2	chr3	151170383	151170404	+	85467	+
mm_br_e15_71725	2	chr2	91043086	91043107	+	100958	+
mm_br_e15_71964	2	chr2	155897750	155897771	+	75242	-
mm_br_e15_72556	2	chr7	66931393	66931414	-	107091	-
mm_br_e15_74037	2	chr2	157290481	157290502	+	102378	+
mm_br_e15_75051	1	chr8	47190603	47190624	-	82365	-
mm_br_e15_75059	1	chr10	107936990	107937011	-	105611	-
mm_br_e15_75078	1	chr9	82808909	82808930	-	83842	-
mm_br_e15_75200	1	chr9	102447030	102447051	+	83934	+
mm_br_e15_75210	1	chr1	83252808	83252829	-	86626	-
mm_br_e15_75312	1	chr5	125866549	125866570	-	87318	-
mm_br_e15_75343	1	chr9	64884994	64885015	+	101682	+
mm_br_e15_75896	1	chr2	140486622	140486643	-	96448	-
mm_br_e15_76035	1	chr9	91255348	91255369	-	105445	-
mm_br_e15_76065	1	chr19	43827446	43827467	-	73518	-
mm_br_e15_76383	1	chr6	124987631	124987652	+	79962	+
mm_br_e15_76411	1	chr17	87833029	87833050	-	110510	-
mm_br_e15_76526	1	chr5	108890349	108890370	+	111492	+
mm_br_e15_76565	1	chr5	33617442	33617463	+	97674	-
mm_br_e15_76651	1	chr14	76248076	76248097	+	96181	+
mm_br_e15_76657	1	chr1	130132974	130132995	+	64685	+
mm_br_e15_77018	1	chr11	68904647	68904668	+	112888	+
mm_br_e15_77350	1	chr13	76155930	76155951	-	96052	-
mm_br_e15_77351	1	chr13	76155930	76155951	-	96052	-
mm_br_e15_77420	1	chr9	36651265	36651286	+	110706	+
mm_br_e15_77433	1	chr13	6647945	6647966	-	104735	-
mm_br_e15_77434	1	chr19	21758844	21758865	+	99939	+
mm_br_e15_77467	1	chr17	26642727	26642748	-	111108	-
mm_br_e15_77472	1	chr9	65544958	65544979	-	103387	-
mm_br_e15_77494	1	chr2	125685056	125685077	+	101476	+
mm_br_e15_77496	1	chr4	148540746	148540767	-	100970	-
mm_br_e15_77949	1	chr9	43613235	43613256	+	109968	+
mm_br_e15_77999	1	chr1	173169491	173169512	-	101530	-
mm_br_e15_78024	1	chr9	44444575	44444596	+	94163	+
mm_br_e15_78051	1	chr2	84510818	84510839	-	74336	-
mm_br_e15_78058	1	chr9	40609363	40609384	+	109774	+
mm_br_e15_78059	1	chr9	40609363	40609384	+	109774	+
mm_br_e15_78312	1	chr9	13648759	13648780	+	111378	+
mm_br_e15_78410	1	chr1	120400411	120400432	+	64643	+
mm_br_e15_80512	1	chr2	164658379	164658400	+	75367	-
mm_br_e15_80528	1	chr6	145340148	145340169	+	103687	+
mm_br_e15_80565	1	chr11	100334057	100334078	-	67426	-
mm_br_e15_80649	1	chr7	106631420	106631441	-	103822	-
mm_br_e15_80761	1	chr10	127472580	127472601	-	66058	+
mm_br_e15_80782	1	chr5	147767158	147767179	+	79035	-
mm_br_e15_81074	1	chr16	33949184	33949205	+	105437	+
mm_br_e15_81425	1	chr19	4906567	4906588	-	99356	-
mm_br_e15_81476	1	chr7	106628195	106628216	-	103821	-
mm_br_e15_82845	1	chr13	45603059	45603080	+	112295	+
mm_br_e15_82984	1	chr4	138012636	138012657	+	89855	+
mm_br_e15_83627	1	chr12	88472716	88472737	-	111571	-
mm_br_e15_84046	1	chr13	56843348	56843369	+	105892	+
mm_br_e15_84092	1	chr5	81626633	81626654	+	111197	+
mm_br_e15_84251	1	chr9	100544107	100544128	-	112948	+
mm_br_e15_84417	1	chr9	88375554	88375575	-	83866	-
mm_br_e15_84648	1	chr9	57436580	57436601	+	83631	+
mm_br_e15_84709	1	chr3	9430451	9430472	-	95271	-
mm_br_e15_84758	1	chr1	84836473	84836494	+	64476	+
mm_br_e15_84768	1	chr4	134409198	134409219	-	77538	-
mm_br_e15_84780	1	chr12	114215123	114215144	-	68434	+
mm_br_e15_84834	1	chr8	113494744	113494765	+	94922	+
mm_br_e15_84840	1	chr4	126724955	126724976	-	111074	-
mm_br_e15_84857	1	chr17	85475263	85475284	-	96710	-
mm_br_e15_84944	1	chr1	58480838	58480859	-	102787	-
mm_br_e15_84974	1	chr7	28516469	28516490	+	80677	+
mm_br_e15_84979	1	chr6	4697393	4697414	+	86858	+
mm_br_e15_85261	1	chr12	109153882	109153903	-	106365	-
mm_br_e15_85542	1	chr2	153593023	153593044	+	106096	+
mm_br_e15_85821	1	chr6	118701404	118701425	-	98076	-
mm_br_e15_85834	1	chr14	20692127	20692148	-	88369	-
mm_br_e15_86065	1	chr6	122404989	122405010	-	106741	-
mm_br_e15_86066	1	chrX	148468334	148468355	+	85155	+
mm_br_e15_86073	1	chr1	162967155	162967176	+	103807	+
mm_br_e15_88597	1	chr7	52381302	52381323	-	112910	-
mm_br_e15_88751	1	chr10	96080022	96080043	-	100152	+
mm_br_e15_88752	1	chr6	83781645	83781666	-	90074	-
mm_br_e15_88783	1	chr9	120039351	120039372	+	105230	+
mm_br_e15_88883	1	chrX	20639117	20639138	-	84411	-
mm_br_e15_89640	1	chr2	118860641	118860662	+	74807	+
mm_br_e15_89695	1	chr11	77973213	77973234	-	67023	-
mm_br_e15_89801	1	chr4	150242541	150242562	+	77775	+
mm_br_e15_90060	1	chr8	96536325	96536346	+	101958	-
mm_br_e15_90062	1	chr8	125748777	125748798	+	101397	+
mm_br_e15_90273	1	chr7	80686606	80686627	-	99134	-
mm_br_e15_90339	1	chr11	86397643	86397664	-	67156	-
mm_br_e15_90340	1	chr11	102298497	102298518	-	95981	-
mm_br_e15_90484	1	chr2	22751152	22751173	+	73778	+
mm_br_e15_90517	1	chr2	26459646	26459667	+	101156	-
mm_br_e15_90529	1	chr13	55736398	55736419	+	107183	+
mm_br_e15_90623	1	chr10	79727775	79727796	+	104390	+
mm_br_e15_90646	1	chr5	31495683	31495704	+	111551	+
mm_br_e15_90912	1	chr14	56340859	56340880	+	112499	-
mm_br_e15_91004	1	chr10	101947565	101947586	-	104594	-
mm_br_e15_91360	1	chr2	30255616	30255637	+	112520	+
mm_br_e15_91486	1	chr14	67487374	67487395	-	97944	-
mm_br_e15_91534	1	chr3	97009365	97009386	-	76174	-
mm_br_e15_91659	1	chr4	140857165	140857186	+	105706	+
mm_br_e15_92110	1	chr11	61590614	61590635	-	101347	-
mm_br_e15_92112	1	chr2	51004592	51004613	-	111986	-
mm_br_e15_92150	1	chr16	18284343	18284364	-	91180	-
mm_br_e15_92191	1	chr6	142351901	142351922	+	112229	+
mm_br_e15_92404	1	chr4	141659060	141659081	-	96778	-
mm_br_e15_92918	1	chr6	115225220	115225241	+	104913	+
mm_br_e15_93072	1	chr2	22895570	22895591	-	73779	-
mm_br_e15_93171	1	chr3	88753858	88753879	-	75951	-
mm_br_e15_93367	1	chr12	111929798	111929819	-	112895	-
mm_br_e15_93419	1	chr1	169215104	169215125	+	111912	-
mm_br_e15_94709	1	chr17	46818084	46818105	+	72155	+
mm_br_e15_94979	1	chrX	19868683	19868704	-	111355	-
mm_br_e15_94995	1	chr3	17954683	17954704	+	109964	+
mm_br_e15_95000	1	chr15	82980194	82980215	+	103646	+
mm_br_e15_95050	1	chr6	55402272	55402293	+	93621	+
mm_br_e15_95125	1	chr12	4234205	4234226	-	111749	-
mm_br_e15_95128	1	chr2	125608439	125608460	-	74916	-
mm_br_e15_95201	1	chr4	40895235	40895256	-	99982	-
mm_br_e15_95267	1	chr19	37624967	37624988	+	96553	+
mm_br_e15_381312	1	chr2	38857104	38857125	-	74125	-
mm_br_e15_381323	1	chr1	134411739	134411760	-	104161	-
mm_br_e15_381324	1	chr1	134411739	134411760	-	104161	-
mm_br_e15_381384	1	chr19	6298465	6298486	+	112993	+
mm_br_e15_381419	1	chr7	116081269	116081290	+	91390	+
mm_br_e15_381421	1	chr6	31348852	31348873	+	104891	+
mm_br_e15_381457	1	chr6	113205908	113205929	+	79786	+
mm_br_e15_381467	1	chr4	97780566	97780587	+	96122	+
mm_br_e15_381546	1	chr6	30690798	30690819	+	105883	+
mm_br_e15_381555	1	chr7	17531208	17531229	+	111173	+
mm_br_e15_381571	1	chr1	40081994	40082015	+	102183	+
mm_br_e15_381572	1	chr13	69754315	69754336	+	101568	+
mm_br_e15_381588	1	chr8	124474517	124474538	+	96272	+
mm_br_e15_381644	1	chr10	112363453	112363474	-	95531	-
mm_br_e15_381859	1	chr11	87863334	87863355	+	104203	+
mm_br_e15_381898	1	chr2	51004595	51004616	-	111986	-
mm_br_e15_382225	1	chr13	23666339	23666360	+	68633	+
mm_br_e15_382571	1	chr14	56108723	56108744	+	102963	+
mm_br_e15_382605	1	chr11	120209385	120209406	-	98185	-
mm_br_e15_382615	1	chr8	107749322	107749343	+	86725	+
mm_br_e15_382780	1	chr3	85944589	85944610	-	103647	-
mm_br_e15_382903	1	chr1	167797489	167797510	-	96953	+
mm_br_e15_382973	1	chr13	69637889	69637910	-	100350	-
mm_br_e15_383692	1	chr11	87793429	87793450	-	67184	-
mm_br_e15_383756	1	chr7	52378800	52378821	-	110090	-
mm_br_e15_383882	1	chr1	162966831	162966852	+	103807	+
mm_br_e15_384218	1	chr10	93046145	93046166	-	111393	+
mm_br_e15_384220	1	chr19	7349889	7349910	-	102328	-
mm_br_e15_384224	1	chrX	7770976	7770997	-	84329	-
mm_br_e15_384471	1	chr2	120796407	120796428	-	95420	-
mm_br_e15_384482	1	chr19	37296445	37296466	+	73436	+
mm_br_e15_384536	1	chr4	148552066	148552087	-	90708	-
mm_br_e15_384541	1	chr1	9738389	9738410	-	64069	-
mm_br_e15_384555	1	chr9	64563592	64563613	-	83705	-
mm_br_e15_384932	1	chr7	106467470	106467491	+	99223	+
mm_br_e15_384934	1	chr8	111474662	111474683	+	99022	+
mm_br_e15_384952	1	chr2	129656644	129656665	+	101408	+
mm_br_e15_386416	1	chr6	21899687	21899708	+	87163	+
mm_br_e15_386488	1	chr3	108374620	108374641	+	104583	+
mm_br_e15_386512	1	chr17	13153542	13153563	-	100834	-
mm_br_e15_386568	1	chr4	134409190	134409211	-	77538	-
mm_br_e15_386593	1	chr11	120434190	120434211	-	112797	-
mm_br_e15_386617	1	chr5	77697234	77697255	+	110194	+
mm_br_e15_386632	1	chr6	91123977	91123998	+	110769	+
mm_br_e15_386637	1	chr7	54147756	54147777	-	81038	-
mm_br_e15_386659	1	chr3	88346133	88346154	+	112550	-
mm_br_e15_386660	1	chr10	87663898	87663919	+	85684	+
mm_br_e15_386877	1	chr7	25674791	25674812	+	99886	+
mm_br_e15_387162	1	chr6	126595768	126595789	-	105425	-
mm_br_e15_387183	1	chr13	30906503	30906524	-	68709	-
mm_br_e15_387361	1	chr15	82980093	82980114	+	103646	+
mm_br_e15_387391	1	chr19	8913653	8913674	-	73155	-
mm_br_e15_387553	1	chr3	78866458	78866479	-	75846	-
mm_br_e15_387705	1	chr18	46901591	46901612	+	72742	+
mm_br_e15_387907	1	chr10	107599480	107599501	+	87044	+
mm_br_e15_387910	1	chr5	138010696	138010717	+	86944	+
mm_br_e15_387930	1	chr14	22319157	22319178	+	101856	+
mm_br_e15_387938	1	chr19	42506249	42506270	-	73507	-
mm_br_e15_387966	1	chrX	133528555	133528576	-	95758	+
mm_br_e15_388007	1	chr1	153275798	153275819	+	64845	+
mm_br_e15_388105	1	chr2	160808363	160808384	-	75298	-
mm_br_e15_388238	1	chr13	22134369	22134390	-	68583	-
mm_br_e15_388264	1	chr7	56887368	56887389	-	106563	-
mm_br_e15_388281	1	chr16	16359013	16359034	-	100444	-
mm_br_e15_388298	1	chr15	103026710	103026731	-	106182	-
mm_br_e15_388299	1	chr12	50487436	50487457	+	98778	+
mm_br_e15_388318	1	chr5	134859632	134859653	-	110550	-
mm_br_e15_388391	1	chr14	54980536	54980557	+	112102	+
mm_br_e15_388412	1	chrX	163645329	163645350	-	97365	-
mm_br_e15_388418	1	chr9	7157574	7157595	-	86977	-
mm_br_e15_388429	1	chr3	89893958	89893979	+	75998	+
mm_br_e15_388753	1	chr4	131826039	131826060	-	107434	-
mm_br_e15_388824	1	chr19	4889771	4889792	-	99356	-
mm_br_e15_388961	1	chr5	135097317	135097338	-	78804	-
mm_br_e15_388976	1	chr7	144659623	144659644	+	97274	+
mm_br_e15_389091	1	chr7	36432359	36432380	-	112470	-
mm_br_e15_389092	1	chr6	113652450	113652471	+	79809	+
mm_br_e15_389142	1	chr7	28764120	28764141	-	80682	-
mm_br_e15_389207	1	chr15	82953128	82953149	-	97025	-
mm_br_e15_389324	1	chr11	32646449	32646470	+	111757	+
mm_br_e15_389365	1	chr6	79975329	79975350	+	96427	+
mm_br_e15_389407	1	chr11	72582033	72582054	+	66901	+
mm_br_e15_389436	1	chr17	35388259	35388280	+	71961	+
mm_br_e15_389610	1	chr10	82195373	82195394	+	65794	+
mm_br_e15_389616	1	chr15	10416324	10416345	-	101216	+
mm_br_e15_389621	1	chr5	145945467	145945488	-	79011	-
mm_br_e15_389687	1	chr1	97563801	97563822	-	94921	-
mm_br_e15_389848	1	chr3	96049680	96049701	+	76149	+
mm_br_e15_389876	1	chr2	102913925	102913946	+	74670	+
mm_br_e15_389941	1	chr3	123085707	123085728	-	76394	-
mm_br_e15_389967	1	chr11	105110861	105110882	+	101943	+
mm_br_e15_389977	1	chr17	11033269	11033290	+	112585	+
mm_br_e15_389981	1	chr3	84756300	84756321	-	99663	+
mm_br_e15_389995	1	chrX	136991180	136991201	+	102670	+
mm_br_e15_390003	1	chr18	67448912	67448933	+	111843	+
mm_br_e15_390122	1	chr8	11008028	11008049	-	106340	-
mm_br_e15_390126	1	chr6	72908357	72908378	-	79546	-
mm_br_e15_390194	1	chr13	120218971	120218992	+	69237	+
mm_br_e15_390334	1	chr4	126921067	126921088	+	77406	+
mm_br_e15_390858	1	chr12	70258740	70258761	-	68064	-
mm_br_e15_394366	1	chr7	52382755	52382776	-	107103	-
mm_br_e15_402627	1	chr3	85942759	85942780	-	103648	-
mm_br_e15_403029	1	chr9	79618131	79618152	-	106788	-
mm_br_e15_403131	1	chr6	86683032	86683053	+	79640	-
mm_br_e15_403132	1	chr4	46485048	46485069	+	96858	+
mm_br_e15_403134	1	chr4	43419472	43419493	+	89940	+
mm_br_e15_403144	1	chr2	34627627	34627648	+	109954	+
mm_br_e15_403386	1	chr17	29178515	29178536	+	71775	+
mm_br_e15_403453	1	chr8	73175229	73175250	-	101170	-
mm_br_e15_403689	1	chr9	78328116	78328137	-	88506	-
mm_br_e15_403728	1	chrX	13094217	13094238	-	102025	-
mm_br_e15_403829	1	chr2	121282864	121282885	+	74876	+
mm_br_e15_403879	1	chr11	82769881	82769902	+	90537	+
mm_br_e15_403882	1	chr8	127439600	127439621	-	94400	-
mm_br_e15_403942	1	chr1	95218025	95218046	-	101624	-
mm_br_e15_404031	1	chr10	53316804	53316825	+	65457	+
mm_br_e15_404034	1	chr19	29883248	29883269	-	73386	-
mm_br_e15_404229	1	chr10	92916197	92916218	+	100903	+
mm_br_e15_404443	1	chr9	15116088	15116109	+	99879	+
mm_br_e15_404712	1	chr4	122976043	122976064	+	77347	+
mm_br_e15_405024	1	chr14	57430504	57430525	-	69709	-
mm_br_e15_405077	1	chr3	51299075	51299096	+	95342	+
mm_br_e15_405078	1	chr18	55054216	55054237	-	72767	-
mm_br_e15_405098	1	chr19	7280732	7280753	-	111730	-
mm_br_e15_405189	1	chr4	147830139	147830160	+	101845	+
mm_br_e15_405216	1	chr7	125253475	125253496	-	81671	-
mm_br_e15_405227	1	chr11	99070672	99070693	-	87322	-
mm_br_e15_405252	1	chr9	65550855	65550876	-	103387	-
mm_br_e15_405266	1	chr2	128449646	128449667	-	74959	-
mm_br_e15_405311	1	chr3	97817464	97817485	+	105231	+
mm_br_e15_405489	1	chr4	46129377	46129398	-	76816	-
mm_br_e15_405490	1	chr4	46129377	46129398	-	76816	-
mm_br_e15_405502	1	chr17	73186046	73186067	+	110965	+
mm_br_e15_405662	1	chr18	35862706	35862727	-	72606	-
mm_br_e15_405674	1	chr1	38103527	38103548	+	103397	+
mm_br_e15_405715	1	chr7	73318647	73318668	+	102316	+
mm_br_e15_406301	1	chr17	33154121	33154142	-	110788	-
mm_br_e15_406637	1	chr13	101387120	101387141	-	69154	-
mm_br_e15_406700	1	chr5	73647775	73647796	-	78258	-
mm_br_e15_406703	1	chr12	35057728	35057749	-	102648	-
mm_br_e15_406839	1	chr15	8245749	8245770	-	70007	-
mm_br_e15_407978	1	chr11	115883817	115883838	-	67696	-
mm_br_e15_408144	1	chr7	66541592	66541613	+	97754	+
mm_br_e15_408166	1	chr18	32595364	32595385	+	99100	+
mm_br_e15_408985	1	chr18	75527664	75527685	-	106409	+
mm_br_e15_408986	1	chr18	75527664	75527685	-	106409	+
mm_br_e15_408987	1	chr18	75527664	75527685	-	106409	+
mm_br_e15_408988	1	chr18	75527664	75527685	-	106409	+
mm_br_e15_408989	1	chr18	75527664	75527685	-	106409	+
mm_br_e15_408990	1	chr18	75527664	75527685	-	106409	+
mm_br_e15_286090	1	chr2	25160804	25160825	+	110450	-
mm_br_e15_286319	1	chr9	103965388	103965409	-	83953	-
mm_br_e15_286338	1	chr18	60934311	60934332	+	72792	+
mm_br_e15_286349	1	chr9	54349219	54349240	+	89909	-
mm_br_e15_286358	1	chrX	92640084	92640105	-	100020	-
mm_br_e15_286445	1	chr12	88019676	88019697	+	103337	+
mm_br_e15_286533	1	chr11	115228933	115228954	-	111398	-
mm_br_e15_286603	1	chr1	189039435	189039456	+	65169	+
mm_br_e15_286705	1	chr4	138748858	138748879	+	105326	+
mm_br_e15_286710	1	chr2	26092840	26092861	-	111558	-
mm_br_e15_286717	1	chr2	181599179	181599200	+	75588	+
mm_br_e15_286718	1	chr15	81575750	81575771	-	70422	+
mm_br_e15_286724	1	chr11	98844152	98844173	+	96442	-
mm_br_e15_287048	1	chr6	18798719	18798740	+	79134	+
mm_br_e15_287049	1	chr16	92466308	92466329	-	106329	-
mm_br_e15_287119	1	chr14	56262466	56262487	+	69669	-
mm_br_e15_287123	1	chr8	4259120	4259141	-	82098	-
mm_br_e15_287137	1	chr11	120209771	120209792	-	98185	-
mm_br_e15_287153	1	chr15	36212851	36212872	-	70092	-
mm_br_e15_287158	1	chr14	14117025	14117046	-	69280	-
mm_br_e15_287257	1	chr9	58430230	58430251	+	83654	+
mm_br_e15_287311	1	chr15	37890762	37890783	-	100346	-
mm_br_e15_287373	1	chr19	60656766	60656787	-	73668	-
mm_br_e15_287474	1	chr16	11134601	11134622	-	111926	-
mm_br_e15_287475	1	chr2	156138245	156138266	-	97101	+
mm_br_e15_287644	1	chr2	151805856	151805877	-	99973	-
mm_br_e15_287649	1	chr1	184212845	184212866	-	113158	-
mm_br_e15_287654	1	chr10	67010903	67010924	-	101024	-
mm_br_e15_287655	1	chr10	110943626	110943647	+	65938	+
mm_br_e15_287698	1	chr7	107376217	107376238	+	100573	+
mm_br_e15_287699	1	chr7	107376217	107376238	+	100573	+
mm_br_e15_287721	1	chr17	37185499	37185520	+	97448	+
mm_br_e15_287750	1	chr9	50467594	50467615	-	102541	-
mm_br_e15_287751	1	chr3	88058576	88058597	-	75924	-
mm_br_e15_287754	1	chr5	92934547	92934568	-	89044	-
mm_br_e15_287773	1	chr4	46520222	46520243	-	111965	-
mm_br_e15_287896	1	chr1	154613887	154613908	+	95755	+
mm_br_e15_287904	1	chr8	113370926	113370947	+	82874	+
mm_br_e15_287943	1	chr11	101526882	101526903	+	89787	+
mm_br_e15_287944	1	chr11	101526882	101526903	+	89787	+
mm_br_e15_287958	1	chr17	85357381	85357402	+	102770	+
mm_br_e15_287972	1	chr19	43764335	43764356	+	99831	+
mm_br_e15_287987	1	chr2	163470787	163470808	-	103595	-
mm_br_e15_288030	1	chr8	87163217	87163238	-	106198	+
mm_br_e15_288035	1	chr19	4283068	4283089	-	72994	-
mm_br_e15_288181	1	chr7	149573696	149573717	-	105197	-
mm_br_e15_288187	1	chr7	148599960	148599981	-	81997	-
mm_br_e15_288193	1	chr11	106133914	106133935	-	96081	-
mm_br_e15_288292	1	chr15	98465506	98465527	+	98991	+
mm_br_e15_288306	1	chr6	126595780	126595801	-	105425	-
mm_br_e15_288365	1	chr11	32247865	32247886	+	109569	+
mm_br_e15_288370	1	chr3	108926218	108926239	+	111494	+
mm_br_e15_288375	1	chr18	85120848	85120869	-	72943	-
mm_br_e15_288395	1	chr19	44629838	44629859	-	112212	-
mm_br_e15_288535	1	chr17	25716163	25716184	+	71681	+
mm_br_e15_288557	1	chr14	76186742	76186763	-	112187	-
mm_br_e15_289396	1	chr17	24642078	24642099	+	71633	+
mm_br_e15_289415	1	chr11	29030796	29030817	+	100570	+
mm_br_e15_289512	1	chr1	74331169	74331190	-	64390	-
mm_br_e15_289557	1	chr8	71732977	71732998	+	82442	+
mm_br_e15_289685	1	chr15	66332360	66332381	-	91606	-
mm_br_e15_289749	1	chr1	9591596	9591617	+	111304	+
mm_br_e15_289859	1	chr2	31544106	31544127	+	101365	+
mm_br_e15_290117	1	chr17	5492663	5492684	+	71425	+
mm_br_e15_290122	1	chr3	107320599	107320620	-	76288	-
mm_br_e15_290128	1	chr18	6516040	6516061	-	72463	-
mm_br_e15_290129	1	chr18	6516040	6516061	-	72463	-
mm_br_e15_290133	1	chr2	156688922	156688943	+	106653	+
mm_br_e15_290174	1	chr3	87791792	87791813	+	89097	-
mm_br_e15_290193	1	chr11	20126349	20126370	+	113001	+
mm_br_e15_290232	1	chr12	29360190	29360211	+	111746	+
mm_br_e15_290253	1	chr13	97907796	97907817	-	69121	-
mm_br_e15_290254	1	chr13	97907796	97907817	-	69121	-
mm_br_e15_290280	1	chr13	101603331	101603352	-	69165	-
mm_br_e15_290356	1	chr5	30950349	30950370	+	89657	+
mm_br_e15_290381	1	chr11	115676096	115676117	+	95557	+
mm_br_e15_290383	1	chr19	5457466	5457487	-	73039	-
mm_br_e15_290409	1	chr4	132925707	132925728	+	104810	+
mm_br_e15_290466	1	chr11	3024058	3024079	+	103706	+
mm_br_e15_290532	1	chr16	20619845	20619866	-	91281	-
mm_br_e15_290551	1	chr12	41172700	41172721	+	67995	+
mm_br_e15_290552	1	chr4	25726934	25726955	-	76647	-
mm_br_e15_290562	1	chr19	42506209	42506230	-	73507	-
mm_br_e15_290567	1	chr8	14090258	14090279	-	82157	-
mm_br_e15_290576	1	chr15	36212852	36212873	-	70092	-
mm_br_e15_290578	1	chr9	91260566	91260587	-	105445	-
mm_br_e15_290591	1	chr13	12742629	12742650	-	103698	-
mm_br_e15_290671	1	chr6	29417804	29417825	+	79180	+
mm_br_e15_290672	1	chr6	29417804	29417825	+	79180	+
mm_br_e15_290675	1	chr13	55423230	55423251	-	68877	-
mm_br_e15_290683	1	chr4	137772561	137772582	+	85613	+
mm_br_e15_290706	1	chr17	27194283	27194304	+	91133	+
mm_br_e15_290710	1	chr5	108697975	108697996	+	112203	+
mm_br_e15_290741	1	chr4	55545321	55545342	-	103947	-
mm_br_e15_290801	1	chr13	38086012	38086033	-	68758	-
mm_br_e15_290803	1	chr10	13272913	13272934	-	94547	+
mm_br_e15_290829	1	chr17	65962805	65962826	-	95806	-
mm_br_e15_290832	1	chr8	30330046	30330067	-	99971	-
mm_br_e15_290951	1	chr11	101017312	101017333	+	86823	+
mm_br_e15_291066	1	chr16	31275238	31275259	-	94545	-
mm_br_e15_291085	1	chr6	55402048	55402069	+	93621	+
mm_br_e15_291088	1	chr4	154975742	154975763	+	77841	+
mm_br_e15_291089	1	chr17	24357634	24357655	-	71619	-
mm_br_e15_291124	1	chr4	147818816	147818837	-	77732	-
mm_br_e15_291125	1	chr4	147818816	147818837	-	77732	-
mm_br_e15_291141	1	chr15	37890669	37890690	+	100346	-
mm_br_e15_291164	1	chr5	135223096	135223117	-	110467	-
mm_br_e15_291167	1	chr10	79612485	79612506	+	65703	+
mm_br_e15_291174	1	chr17	13108907	13108928	-	112174	-
mm_br_e15_291175	1	chr17	13108907	13108928	-	112174	-
mm_br_e15_291177	1	chr6	148160767	148160788	+	80209	-
mm_br_e15_291202	1	chr11	116060209	116060230	+	100321	-
mm_br_e15_291245	1	chr2	121275121	121275142	+	74874	+
mm_br_e15_292010	1	chr8	127386854	127386875	-	83026	-
mm_br_e15_292022	1	chr5	140895312	140895333	+	111756	+
mm_br_e15_292028	1	chr2	164290464	164290485	+	75343	+
mm_br_e15_292041	1	chr2	113838866	113838887	+	105622	-
mm_br_e15_292194	1	chr11	58791623	58791644	+	104426	+
mm_br_e15_292196	1	chr15	76648519	76648540	-	70307	-
mm_br_e15_292205	1	chr4	43591683	43591704	-	76772	+
mm_br_e15_292210	1	chr5	115392226	115392247	+	78581	+
mm_br_e15_292231	1	chr2	106533719	106533740	+	111110	+
mm_br_e15_292237	1	chr19	10057205	10057226	+	102102	+
mm_br_e15_292239	1	chr4	48292678	48292699	+	88211	+
mm_br_e15_292388	1	chr5	34892360	34892381	+	100288	+
mm_br_e15_292420	1	chr6	122832341	122832362	+	79911	+
mm_br_e15_292431	1	chr14	47441802	47441823	-	95771	-
mm_br_e15_292434	1	chr9	35025055	35025076	-	111402	-
mm_br_e15_292440	1	chr19	4000806	4000827	-	72971	+
mm_br_e15_292441	1	chr15	90880239	90880260	-	70542	-
mm_br_e15_292446	1	chr3	68376510	68376531	-	91755	+
mm_br_e15_292449	1	chr10	126416027	126416048	+	101357	+
mm_br_e15_292525	1	chr1	88252846	88252867	-	109413	-
mm_br_e15_292530	1	chr2	124921688	124921709	-	110232	-
mm_br_e15_292568	1	chr16	32973966	32973987	+	99142	+
mm_br_e15_292581	1	chr6	119320319	119320340	-	110749	-
mm_br_e15_292720	1	chr4	21654930	21654951	+	95204	+
mm_br_e15_292728	1	chr1	74634580	74634601	-	64403	-
mm_br_e15_292827	1	chr7	147339206	147339227	+	81937	-
mm_br_e15_292828	1	chr3	94928467	94928488	+	93976	+
mm_br_e15_292840	1	chr8	126553400	126553421	+	100115	+
mm_br_e15_292979	1	chr17	24185708	24185729	-	71612	-
mm_br_e15_293040	1	chr1	12795291	12795312	-	104233	+
mm_br_e15_293056	1	chr4	155079334	155079355	+	101151	+
mm_br_e15_293092	1	chr17	46464843	46464864	-	72140	-
mm_br_e15_293097	1	chr1	9932573	9932594	-	109404	-
mm_br_e15_293103	1	chr10	117147727	117147748	-	110245	-
mm_br_e15_293110	1	chr1	64663682	64663703	-	100065	-
mm_br_e15_293114	1	chr7	48888906	48888927	+	80865	+
mm_br_e15_293127	1	chr7	54105633	54105654	+	101228	+
mm_br_e15_293266	1	chr11	108205156	108205177	-	101995	-
mm_br_e15_293283	1	chr9	108480975	108480996	-	84056	-
mm_br_e15_293308	1	chrX	138739855	138739876	+	85098	-
mm_br_e15_293315	1	chr12	111782348	111782369	+	104987	+
mm_br_e15_293361	1	chr7	66931360	66931381	-	107091	-
mm_br_e15_293429	1	chr7	135888509	135888530	+	81855	+
mm_br_e15_293497	1	chr3	66777687	66777708	-	104918	-
mm_br_e15_293523	1	chr19	5797918	5797939	-	103793	-
mm_br_e15_293665	1	chr11	72254905	72254926	+	104842	+
mm_br_e15_293676	1	chr16	18284380	18284401	-	91180	-
mm_br_e15_293677	1	chr16	18284380	18284401	-	91180	-
mm_br_e15_293678	1	chr16	18284380	18284401	-	91180	-
mm_br_e15_293679	1	chr16	18284380	18284401	-	91180	-
mm_br_e15_293680	1	chr16	18284380	18284401	-	91180	-
mm_br_e15_293733	1	chr19	7025951	7025972	-	113210	+
mm_br_e15_293812	1	chr11	48613870	48613891	+	98804	+
mm_br_e15_293899	1	chr6	58642415	58642436	+	91876	+
mm_br_e15_293924	1	chr17	24300833	24300854	-	111016	-
mm_br_e15_293979	1	chr5	138188650	138188671	+	95561	+
mm_br_e15_294008	1	chr14	47441801	47441822	-	95771	-
mm_br_e15_294099	1	chr5	58109333	58109354	+	95209	+
mm_br_e15_294121	1	chr9	120483485	120483506	+	84191	+
mm_br_e15_294148	1	chr13	112280037	112280058	-	85690	-
mm_br_e15_296646	1	chr9	40610029	40610050	+	109774	+
mm_br_e15_296690	1	chr1	162965314	162965335	+	103807	+
mm_br_e15_296727	1	chrX	130220055	130220076	-	84998	-
mm_br_e15_296945	1	chr13	23790298	23790319	-	96458	-
mm_br_e15_296996	1	chr5	35002674	35002695	-	106689	-
mm_br_e15_297022	1	chr18	6490803	6490824	-	72464	-
mm_br_e15_297026	1	chr19	6341249	6341270	+	113037	+
mm_br_e15_297152	1	chrX	33868427	33868448	+	84555	+
mm_br_e15_297278	1	chr11	53138214	53138235	+	112154	+
mm_br_e15_297282	1	chr3	8930470	8930491	-	75598	-
mm_br_e15_297310	1	chr1	162966817	162966838	+	103807	+
mm_br_e15_297311	1	chr1	162966817	162966838	+	103807	+
mm_br_e15_297382	1	chr10	80049571	80049592	-	99940	-
mm_br_e15_297392	1	chr7	148677932	148677953	+	82007	+
mm_br_e15_297393	1	chr1	156330724	156330745	-	64870	-
mm_br_e15_297465	1	chr10	92916155	92916176	+	100903	+
mm_br_e15_297526	1	chr12	27002577	27002598	-	67926	-
mm_br_e15_297546	1	chr6	47544966	47544987	-	100930	-
mm_br_e15_297595	1	chr19	10175918	10175939	-	73178	-
mm_br_e15_297720	1	chr3	30718932	30718953	+	89540	+
mm_br_e15_297740	1	chr4	117546485	117546506	-	101860	-
mm_br_e15_297745	1	chr5	65781999	65782020	-	93964	-
mm_br_e15_297814	1	chr8	96622172	96622193	-	97177	-
mm_br_e15_297820	1	chr4	109878665	109878686	-	113329	-
mm_br_e15_297985	1	chr12	81209825	81209846	-	113203	-
mm_br_e15_297993	1	chr12	25229213	25229234	+	67916	+
mm_br_e15_298222	1	chr9	74824055	74824076	+	83791	+
mm_br_e15_298239	1	chr19	5797006	5797027	-	103793	-
mm_br_e15_298247	1	chr6	71443903	71443924	+	89561	+
mm_br_e15_298694	1	chr5	93618602	93618623	-	104808	-
mm_br_e15_300644	1	chr2	32818829	32818850	+	103735	+
mm_br_e15_300733	1	chr8	88050100	88050121	+	111436	+
mm_br_e15_300913	1	chr7	134716917	134716938	+	94497	+
mm_br_e15_300919	1	chr18	33623055	33623076	-	96894	-
mm_br_e15_300920	1	chr18	33623055	33623076	-	96894	-
mm_br_e15_301022	1	chr4	32051307	32051328	+	100419	+
mm_br_e15_301162	1	chr4	43599444	43599465	+	76772	+
mm_br_e15_301166	1	chr15	47437694	47437715	-	89574	-
mm_br_e15_301207	1	chr5	92934472	92934493	-	89044	-
mm_br_e15_301281	1	chr10	79869515	79869536	-	91377	-
mm_br_e15_301328	1	chr11	68768017	68768038	+	66762	-
mm_br_e15_301335	1	chr11	97311524	97311545	+	67305	+
mm_br_e15_301352	1	chr2	156005857	156005878	-	75248	-
mm_br_e15_301388	1	chr11	59320069	59320090	+	93993	-
mm_br_e15_301407	1	chr7	104991543	104991564	+	102011	+
mm_br_e15_301459	1	chr1	171899292	171899313	-	105503	-
mm_br_e15_301528	1	chr2	26788868	26788889	-	110167	-
mm_br_e15_301680	1	chr19	5802643	5802664	-	103793	-
mm_br_e15_301770	1	chr2	92215717	92215738	+	103556	+
mm_br_e15_301788	1	chr13	111190321	111190342	+	100445	+
mm_br_e15_301922	1	chr1	53813499	53813520	-	101611	-
mm_br_e15_302018	1	chr17	29686755	29686776	+	103094	+
mm_br_e15_302029	1	chr18	37917935	37917956	+	72687	+
mm_br_e15_302035	1	chr8	24260165	24260186	-	82231	+
mm_br_e15_302036	1	chr7	66484222	66484243	+	97754	+
mm_br_e15_302038	1	chr5	135067016	135067037	+	78801	+
mm_br_e15_302109	1	chr19	23215733	23215754	+	112861	+
mm_br_e15_302341	1	chr6	146991335	146991356	+	80202	+
mm_br_e15_302349	1	chr11	75461773	75461794	+	102861	+
mm_br_e15_302359	1	chr12	56937388	56937409	+	99308	+
mm_br_e15_302420	1	chr19	46836154	46836175	+	73587	+
mm_br_e15_302443	1	chr19	5802625	5802646	-	103793	-
mm_br_e15_302444	1	chr19	5802625	5802646	-	103793	-
mm_br_e15_302462	1	chr1	107560494	107560515	+	96585	+
mm_br_e15_302467	1	chr11	50105790	50105811	-	96554	-
mm_br_e15_302469	1	chr6	37249887	37249908	-	102312	-
mm_br_e15_302471	1	chr5	124158060	124158081	-	85342	-
mm_br_e15_302474	1	chr8	73895397	73895418	-	95277	+
mm_br_e15_302511	1	chr5	92706987	92707008	-	95177	-
mm_br_e15_302530	1	chr1	177422485	177422506	-	95608	-
mm_br_e15_302534	1	chr15	81416656	81416677	+	104135	+
mm_br_e15_302686	1	chr1	52784131	52784152	-	107128	-
mm_br_e15_302693	1	chr1	176431985	176432006	+	65089	+
mm_br_e15_302900	1	chr11	99071473	99071494	-	87322	-
mm_br_e15_302909	1	chr18	67934678	67934699	+	72856	+
mm_br_e15_303056	1	chr11	74488862	74488883	-	104936	-
mm_br_e15_303068	1	chr1	92100598	92100619	+	93195	+
mm_br_e15_303069	1	chr1	43787715	43787736	+	64229	+
mm_br_e15_303075	1	chr1	145487892	145487913	+	97470	+
mm_br_e15_303089	1	chr16	32277967	32277988	-	89728	+
mm_br_e15_303092	1	chr13	104968475	104968496	-	69174	-
mm_br_e15_303140	1	chr6	136121466	136121487	+	110448	-
mm_br_e15_304464	1	chr1	169528858	169528879	+	105729	+
mm_br_e15_304469	1	chr3	96067198	96067219	-	76152	-
mm_br_e15_304502	1	chr12	70285196	70285217	+	101547	+
mm_br_e15_304520	1	chr2	92215712	92215733	+	103556	+
mm_br_e15_304539	1	chr2	152105917	152105938	+	102912	+
mm_br_e15_304540	1	chr11	3136336	3136357	+	66177	+
mm_br_e15_304591	1	chr5	33994896	33994917	-	110345	-
mm_br_e15_304623	1	chr11	77787714	77787735	+	112440	+
mm_br_e15_305078	1	chr9	78326534	78326555	-	88506	-
mm_br_e15_305087	1	chr9	44609778	44609799	-	89532	-
mm_br_e15_305096	1	chr12	101441884	101441905	+	112832	+
mm_br_e15_305148	1	chr1	34496733	34496754	+	90794	+
mm_br_e15_305220	1	chr15	85709784	85709805	+	112032	+
mm_br_e15_305242	1	chr9	109778083	109778104	+	102918	+
mm_br_e15_305251	1	chr8	113362115	113362136	-	82873	-
mm_br_e15_305299	1	chr5	112766396	112766417	+	112537	+
mm_br_e15_305315	1	chr12	97022188	97022209	+	103548	+
mm_br_e15_305364	1	chr12	85758654	85758675	+	68205	+
mm_br_e15_305369	1	chr2	34627629	34627650	+	109954	+
mm_br_e15_305425	1	chr6	117118602	117118623	+	104922	+
mm_br_e15_305531	1	chr11	69761646	69761667	-	105675	-
mm_br_e15_305554	1	chr18	64676128	64676149	-	110869	-
mm_br_e15_305660	1	chr4	41702443	41702464	+	101881	+
mm_br_e15_305756	1	chr18	36839046	36839067	-	72621	+
mm_br_e15_305933	1	chr9	120039566	120039587	+	103751	+
mm_br_e15_305936	1	chr1	155747114	155747135	+	113121	+
mm_br_e15_305996	1	chr9	107457076	107457097	+	112476	+
mm_br_e15_306012	1	chr13	14155478	14155499	+	102094	-
mm_br_e15_306135	1	chr7	134536801	134536822	+	81811	-
mm_br_e15_306150	1	chr10	68996591	68996612	+	65554	+
mm_br_e15_306173	1	chr15	38225827	38225848	-	112630	-
mm_br_e15_306201	1	chr7	133630945	133630966	+	81759	+
mm_br_e15_306203	1	chr7	20094130	20094151	+	89517	+
mm_br_e15_308400	1	chr4	124762462	124762483	+	111073	+
mm_br_e15_308684	1	chr9	105545534	105545555	+	102309	+
mm_br_e15_308692	1	chr9	119250593	119250614	+	111816	+
mm_br_e15_308696	1	chr17	71326554	71326575	-	72331	-
mm_br_e15_309100	1	chr17	25968311	25968332	-	99515	+
mm_br_e15_309254	1	chrX	100660812	100660833	-	103835	-
mm_br_e15_309318	1	chr18	24120631	24120652	+	99635	+
mm_br_e15_309346	1	chr13	40982628	40982649	+	102898	+
mm_br_e15_309352	1	chr2	90744796	90744817	-	102622	-
mm_br_e15_309728	1	chr7	97624445	97624466	-	81267	-
mm_br_e15_309729	1	chr19	5799889	5799910	-	103793	-
mm_br_e15_309739	1	chr14	66922020	66922041	+	96957	+
mm_br_e15_309776	1	chr16	91227427	91227448	+	104813	+
mm_br_e15_309898	1	chr15	5067632	5067653	+	69989	+
mm_br_e15_309988	1	chr7	35719722	35719743	+	101253	+
mm_br_e15_310342	1	chr13	111185259	111185280	+	100445	+
mm_br_e15_310479	1	chr9	120483373	120483394	+	84191	+
mm_br_e15_310506	1	chr14	64742074	64742095	-	109870	-
mm_br_e15_311196	1	chr8	85690052	85690073	+	82585	+
mm_br_e15_311293	1	chr7	52382756	52382777	-	107103	-
mm_br_e15_311399	1	chr5	31098718	31098739	+	97292	+
mm_br_e15_311404	1	chr16	91869948	91869969	+	105435	+
mm_br_e15_311418	1	chr11	120207070	120207091	-	98185	-
mm_br_e15_311730	1	chr4	96220256	96220277	-	102863	-
mm_br_e15_311749	1	chr4	138843723	138843744	+	105326	+
mm_br_e15_311774	1	chr5	138558197	138558218	+	78901	+
mm_br_e15_311825	1	chr1	160510420	160510441	+	64896	+
mm_br_e15_312023	1	chr4	46677408	46677429	-	76827	-
mm_br_e15_312051	1	chr4	40206653	40206674	-	95730	-
mm_br_e15_312223	1	chr2	121263683	121263704	+	107358	+
mm_br_e15_312424	1	chr19	54062694	54062715	+	87317	+
mm_br_e15_312427	1	chr5	48374410	48374431	+	104106	+
mm_br_e15_312450	1	chr8	72298773	72298794	-	86497	-
mm_br_e15_312466	1	chr9	83003976	83003997	-	112197	-
mm_br_e15_312522	1	chr7	117192344	117192365	+	111254	+
mm_br_e15_312541	1	chr1	89316926	89316947	+	90039	+
mm_br_e15_312614	1	chr17	23698233	23698254	-	71583	-
mm_br_e15_312615	1	chr7	19846184	19846205	-	92451	-
mm_br_e15_312839	1	chr1	162967547	162967568	+	103807	+
mm_br_e15_313086	1	chr2	152495322	152495343	+	98330	+
mm_br_e15_313208	1	chr18	60938099	60938120	+	72792	+
mm_br_e15_313575	1	chr7	53138818	53138839	+	111747	+
mm_br_e15_313584	1	chr9	78327137	78327158	-	88506	-
mm_br_e15_313612	1	chr8	109409492	109409513	-	82833	-
mm_br_e15_313698	1	chr3	96023839	96023860	+	76142	+
mm_br_e15_313699	1	chr15	88915137	88915158	+	70514	+
mm_br_e15_313713	1	chr7	116879687	116879708	-	81621	-
mm_br_e15_313718	1	chr2	53051157	53051178	+	74157	+
mm_br_e15_314385	1	chr10	110383323	110383344	-	65934	-
mm_br_e15_314448	1	chr11	60268182	60268203	+	66668	+
mm_br_e15_314463	1	chr2	3430016	3430037	-	73692	-
mm_br_e15_314504	1	chr13	100894855	100894876	+	105118	+
mm_br_e15_314521	1	chr7	5012306	5012327	-	89640	+
mm_br_e15_314526	1	chr1	155747086	155747107	+	113121	+
mm_br_e15_314568	1	chr10	63551175	63551196	-	111289	-
mm_br_e15_314588	1	chr11	102017637	102017658	-	86102	-
mm_br_e15_314607	1	chr2	128644075	128644096	+	74961	+
mm_br_e15_314621	1	chr10	66730716	66730737	+	113343	-
mm_br_e15_314669	1	chr7	135056046	135056067	+	100598	+
mm_br_e15_314676	1	chrX	136991167	136991188	+	102670	+
mm_br_e15_314714	1	chr9	53475145	53475166	-	83575	-
mm_br_e15_314754	1	chr6	34730460	34730481	+	79216	+
mm_br_e15_314770	1	chrX	103217251	103217272	+	94558	+
mm_br_e15_314778	1	chr8	125748782	125748803	+	101397	+
mm_br_e15_314818	1	chr7	52890409	52890430	+	80996	+
mm_br_e15_314982	1	chr8	122575170	122575191	+	100138	+
mm_br_e15_314992	1	chr11	19824448	19824469	+	111870	+
mm_br_e15_315014	1	chr5	101249915	101249936	-	111525	-
mm_br_e15_315081	1	chr12	114059541	114059562	-	68429	-
mm_br_e15_315099	1	chr8	113245622	113245643	+	111062	+
mm_br_e15_315102	1	chr19	57118328	57118349	-	96434	-
mm_br_e15_315114	1	chr12	56403617	56403638	-	87229	-
mm_br_e15_315145	1	chr11	26287215	26287236	+	66325	+
mm_br_e15_315160	1	chr7	88716208	88716229	+	99430	+
mm_br_e15_315278	1	chr18	6789122	6789143	+	111257	+
mm_br_e15_315300	1	chr11	83218135	83218156	+	97085	+
mm_br_e15_315364	1	chr12	70406771	70406792	+	68071	+
mm_br_e15_315405	1	chr4	99602379	99602400	-	102602	+
mm_br_e15_315425	1	chr8	74094621	74094642	+	112662	+
mm_br_e15_315543	1	chr7	86520346	86520367	-	81146	-
mm_br_e15_315693	1	chr11	85048595	85048616	-	112241	-
mm_br_e15_315701	1	chr15	9070091	9070112	-	104305	-
mm_br_e15_315707	1	chr7	52382234	52382255	-	103839	-
mm_br_e15_315811	1	chr12	85684027	85684048	+	68199	+
mm_br_e15_315833	1	chr12	111932438	111932459	-	112895	-
mm_br_e15_315909	1	chr5	138605984	138606005	-	113071	-
mm_br_e15_315935	1	chr12	3389714	3389735	+	98713	+
mm_br_e15_316056	1	chr1	162965576	162965597	+	103807	+
mm_br_e15_316063	1	chr4	149994803	149994824	+	77773	+
mm_br_e15_316109	1	chr15	84144063	84144084	+	70477	+
mm_br_e15_316151	1	chr11	80191428	80191449	-	67072	-
mm_br_e15_316173	1	chr6	77194093	77194114	+	99854	+
mm_br_e15_316231	1	chr2	154959278	154959299	+	105936	+
mm_br_e15_316322	1	chr11	94918440	94918461	+	110105	-
mm_br_e15_316352	1	chr2	127073422	127073443	-	103592	-
mm_br_e15_316624	1	chr9	40494392	40494413	-	111785	+
mm_br_e15_316673	1	chr13	55724432	55724453	+	106190	+
mm_br_e15_317163	1	chr7	6683073	6683094	-	105823	-
mm_br_e15_317214	1	chr7	135111017	135111038	+	104336	+
mm_br_e15_317233	1	chr7	125999168	125999189	-	91433	-
mm_br_e15_317317	1	chr11	102017620	102017641	-	86102	-
mm_br_e15_317515	1	chr1	52289845	52289866	-	95095	-
mm_br_e15_317516	1	chr6	34426358	34426379	+	113202	+
mm_br_e15_317539	1	chr7	118220738	118220759	-	81637	-
mm_br_e15_319260	1	chr17	15654344	15654365	+	104911	+
mm_br_e15_319343	1	chr19	38834643	38834664	+	101377	+
mm_br_e15_319597	1	chr15	102156638	102156659	+	70713	+
mm_br_e15_319780	1	chr2	32819344	32819365	+	74040	+
mm_br_e15_320149	1	chr15	98781168	98781189	-	112718	-
mm_br_e15_320173	1	chr10	80180586	80180607	-	99035	-
mm_br_e15_321048	1	chr11	74490581	74490602	-	104936	-
mm_br_e15_321135	1	chr9	107988510	107988531	-	106678	-
mm_br_e15_321204	1	chr17	93601600	93601621	-	110270	+
mm_br_e15_321565	1	chr10	33728883	33728904	-	112275	-
mm_br_e15_321658	1	chr11	86847600	86847621	-	67162	-
mm_br_e15_321670	1	chr19	16034078	16034099	-	73308	-
mm_br_e15_321843	1	chr5	54047009	54047030	+	106357	+
mm_br_e15_322105	1	chr15	26470212	26470233	-	70054	-
mm_br_e15_322133	1	chr5	99681843	99681864	-	78420	-
mm_br_e15_322138	1	chr8	12397652	12397673	+	105656	+
mm_br_e15_322372	1	chr16	37539768	37539789	-	111985	-
mm_br_e15_323254	1	chr4	41688144	41688165	-	111014	-
mm_br_e15_323266	1	chr4	118967084	118967105	-	97740	-
mm_br_e15_323267	1	chr3	58329654	58329675	-	106629	-
mm_br_e15_323286	1	chr17	28467557	28467578	+	71756	+
mm_br_e15_323337	1	chr16	18877076	18877097	+	98286	+
mm_br_e15_323806	1	chr9	78326483	78326504	-	88506	-
mm_br_e15_323915	1	chr2	29833909	29833930	+	106390	+
mm_br_e15_323963	1	chr3	105770923	105770944	+	97107	+
mm_br_e15_324034	1	chr10	43229731	43229752	+	99997	+
mm_br_e15_324041	1	chr7	137836132	137836153	+	81864	+
mm_br_e15_324066	1	chr19	7280747	7280768	-	111730	-
mm_br_e15_324083	1	chr9	65972617	65972638	+	87302	-
mm_br_e15_324152	1	chr17	29797619	29797640	+	110959	+
mm_br_e15_324203	1	chr1	95403609	95403630	+	64594	+
mm_br_e15_324236	1	chr11	69714463	69714484	-	112075	-
mm_br_e15_324674	1	chr2	160698647	160698668	-	75295	-
mm_br_e15_324688	1	chr18	16967100	16967121	-	106168	-
mm_br_e15_326378	1	chr1	135975495	135975516	-	98996	-
mm_br_e15_326449	1	chrX	39502718	39502739	+	84616	+
mm_br_e15_326630	1	chr4	106739403	106739424	-	77125	-
mm_br_e15_326981	1	chr8	73985274	73985295	-	82518	-
mm_br_e15_327020	1	chr3	80496187	80496208	-	106440	-
mm_br_e15_327037	1	chr1	173275832	173275853	+	65020	+
mm_br_e15_327047	1	chr7	51560241	51560262	-	80921	-
mm_br_e15_327109	1	chr16	13986738	13986759	+	70837	+
mm_br_e15_328306	1	chr12	100139620	100139641	-	68278	-
mm_br_e15_328644	1	chr18	10181691	10181712	+	101335	-
mm_br_e15_328667	1	chr2	30837375	30837396	-	73988	-
mm_br_e15_328801	1	chr14	61757418	61757439	+	69741	+
mm_br_e15_328849	1	chr18	35744255	35744276	+	72600	+
mm_br_e15_329715	1	chr5	135096718	135096739	-	78804	-
mm_br_e15_329768	1	chr6	91938320	91938341	+	79723	+
mm_br_e15_329780	1	chr6	85865749	85865770	+	79626	+
mm_br_e15_329796	1	chr3	104315705	104315726	-	76242	-
mm_br_e15_329874	1	chr15	93105468	93105489	-	113380	-
mm_br_e15_329882	1	chr2	32818891	32818912	+	103735	+
mm_br_e15_329949	1	chr19	32832503	32832524	+	102136	+
mm_br_e15_330023	1	chr7	134185885	134185906	-	86728	-
mm_br_e15_330073	1	chr6	25639237	25639258	+	79159	-
mm_br_e15_330204	1	chr7	112766936	112766957	-	81522	-
mm_br_e15_330329	1	chr14	41720004	41720025	-	69473	-
mm_br_e15_330488	1	chr2	55289957	55289978	-	110424	+
mm_br_e15_330602	1	chr10	40069158	40069179	+	101385	+
mm_br_e15_330633	1	chr15	97834993	97835014	-	104468	-
mm_br_e15_330634	1	chr15	97834993	97835014	-	104468	-
mm_br_e15_330764	1	chr11	70846934	70846955	-	66880	-
mm_br_e15_330938	1	chr2	151368324	151368345	+	106088	+
mm_br_e15_331071	1	chr11	17111900	17111921	+	66286	+
mm_br_e15_331135	1	chr9	31019359	31019380	-	106296	-
mm_br_e15_331165	1	chr10	114822039	114822060	+	100114	+
mm_br_e15_331225	1	chr11	72990455	72990476	-	66912	-
mm_br_e15_331375	1	chr6	86315758	86315779	+	79631	+
mm_br_e15_331410	1	chr3	61169208	61169229	-	75793	+
mm_br_e15_331421	1	chr4	152856270	152856291	-	77810	-
mm_br_e15_331434	1	chr14	6240615	6240636	+	110603	-
mm_br_e15_331608	1	chr5	25004465	25004486	-	101295	-
mm_br_e15_331686	1	chr18	24867982	24868003	-	72542	+
mm_br_e15_331696	1	chr1	157659967	157659988	-	100636	-
mm_br_e15_331698	1	chr2	162769226	162769247	+	86071	+
mm_br_e15_331750	1	chr8	72441678	72441699	-	82457	-
mm_br_e15_331837	1	chr3	19211117	19211138	-	101036	-
mm_br_e15_331861	1	chrX	143988555	143988576	-	85122	-
mm_br_e15_331870	1	chr19	45438342	45438363	+	98081	+
mm_br_e15_331995	1	chr2	32251802	32251823	+	100502	+
mm_br_e15_332070	1	chr16	76373223	76373244	-	104198	-
mm_br_e15_332262	1	chr7	147323486	147323507	+	89681	+
mm_br_e15_332266	1	chr7	59117257	59117278	+	81069	-
mm_br_e15_332330	1	chr1	192850030	192850051	-	102940	-
mm_br_e15_332359	1	chr11	98843551	98843572	-	96442	-
mm_br_e15_332397	1	chrX	92276925	92276946	-	110591	-
mm_br_e15_332450	1	chr1	58502295	58502316	-	100578	-
mm_br_e15_332595	1	chr10	61214432	61214453	-	111221	-
mm_br_e15_332687	1	chr2	65405495	65405516	-	95798	-
mm_br_e15_332689	1	chr2	119853268	119853289	+	96156	+
mm_br_e15_333208	1	chr8	59029965	59029986	+	110072	+
mm_br_e15_333404	1	chr17	35371983	35372004	+	111015	-
mm_br_e15_333541	1	chr3	133207209	133207230	-	85576	-
mm_br_e15_333615	1	chr14	20796426	20796447	-	88369	-
mm_br_e15_333773	1	chr9	13632416	13632437	+	111378	+
mm_br_e15_333875	1	chr5	44114984	44115005	+	78163	+
mm_br_e15_333892	1	chr10	59342439	59342460	+	65485	+
mm_br_e15_333901	1	chr13	54723221	54723242	+	95934	+
mm_br_e15_333914	1	chr1_random	185265	185286	-	97132	-
mm_br_e15_334105	1	chr7	6683094	6683115	-	105823	-
mm_br_e15_334114	1	chr5	53225385	53225406	+	112344	+
mm_br_e15_334138	1	chr10	75226978	75226999	-	65586	-
mm_br_e15_334298	1	chr6	29998043	29998064	+	110213	+
mm_br_e15_334373	1	chr6	47404342	47404363	+	79336	+
mm_br_e15_334433	1	chr1	127331893	127331914	-	87156	-
mm_br_e15_334510	1	chr19	29038947	29038968	+	73371	+
mm_br_e15_334676	1	chr14	32475351	32475372	+	112323	+
mm_br_e15_334731	1	chr17	25981447	25981468	-	94296	-
mm_br_e15_334934	1	chr3	7366707	7366728	+	92796	+
mm_br_e15_334974	1	chr18	46887954	46887975	+	111877	-
mm_br_e15_335147	1	chr15	81575502	81575523	+	70422	+
mm_br_e15_335167	1	chr10	116482986	116483007	+	104276	+
mm_br_e15_335421	1	chr17	35338670	35338691	+	111002	-
mm_br_e15_335556	1	chr11	41996351	41996372	+	112955	-
mm_br_e15_335580	1	chr3	88228994	88229015	-	75936	-
mm_br_e15_335627	1	chr15	98780466	98780487	-	112718	-
mm_br_e15_335634	1	chr4	6145102	6145123	+	97149	+
mm_br_e15_335746	1	chr3	96067195	96067216	-	76152	-
mm_br_e15_335804	1	chr9	4296637	4296658	-	103425	-
mm_br_e15_335831	1	chr19	22979261	22979282	+	73333	+
mm_br_e15_335897	1	chr7	150734962	150734983	-	113062	-
mm_br_e15_335908	1	chr10	80484664	80484685	-	65750	-
mm_br_e15_335970	1	chr9	60535697	60535718	-	83671	-
mm_br_e15_335971	1	chr9	60535697	60535718	-	83671	-
mm_br_e15_336163	1	chr9	78327887	78327908	-	88506	-
mm_br_e15_336195	1	chr3	86724240	86724261	-	101701	-
mm_br_e15_336202	1	chr11	74538006	74538027	+	104936	-
mm_br_e15_336223	1	chr10	69560253	69560274	+	111162	+
mm_br_e15_336229	1	chr1	74647898	74647919	-	104701	-
mm_br_e15_336377	1	chr7	66931392	66931413	-	107091	-
mm_br_e15_336554	1	chrX	33868432	33868453	+	84555	+
mm_br_e15_336571	1	chr4	43505910	43505931	-	103838	-
mm_br_e15_336572	1	chr4	43505910	43505931	-	103838	-
mm_br_e15_336573	1	chr4	43505910	43505931	-	103838	-
mm_br_e15_336623	1	chr7	69493250	69493271	+	105276	+
mm_br_e15_336644	1	chr17	66798711	66798732	+	72319	-
mm_br_e15_337419	1	chrX	54646118	54646139	-	84690	-
mm_br_e15_337420	1	chr2	19293304	19293325	+	73766	+
mm_br_e15_338066	1	chr11	96650538	96650559	+	106184	+
mm_br_e15_338090	1	chr11	116704497	116704518	-	94405	-
mm_br_e15_338098	1	chr10	80289444	80289465	+	90228	+
mm_br_e15_338190	1	chr2	154959283	154959304	+	105936	+
mm_br_e15_338195	1	chr15	101114738	101114759	+	70673	+
mm_br_e15_338200	1	chr1	177422584	177422605	-	95608	-
mm_br_e15_338228	1	chr17	73267665	73267686	+	72344	+
mm_br_e15_338229	1	chr17	73267665	73267686	+	72344	+
mm_br_e15_338232	1	chr8	109560807	109560828	+	82836	+
mm_br_e15_338248	1	chr18	3337560	3337581	+	96238	-
mm_br_e15_338305	1	chr19	53674929	53674950	+	88990	+
mm_br_e15_338307	1	chr9	31019354	31019375	-	106296	-
mm_br_e15_338313	1	chr1	36364611	36364632	+	95995	+
mm_br_e15_338346	1	chrX	11657149	11657170	-	109607	-
mm_br_e15_338372	1	chr11	116295617	116295638	+	99936	+
mm_br_e15_338379	1	chr12	70397864	70397885	+	68071	+
mm_br_e15_338463	1	chr12	106270899	106270920	+	68349	+
mm_br_e15_338466	1	chr19	53674920	53674941	+	88990	+
mm_br_e15_338474	1	chr1	134638319	134638340	-	111245	-
mm_br_e15_338545	1	chrX	68809170	68809191	+	113105	+
mm_br_e15_338707	1	chr14	57430502	57430523	-	69709	-
mm_br_e15_338716	1	chr4	106233695	106233716	+	94398	+
mm_br_e15_338736	1	chr2	180922273	180922294	+	75563	+
mm_br_e15_338808	1	chr7	28623630	28623651	-	80679	+
mm_br_e15_338905	1	chr12	27154649	27154670	-	100678	+
mm_br_e15_338917	1	chr9	122775049	122775070	-	84212	-
mm_br_e15_338972	1	chr11	57297455	57297476	-	99979	-
mm_br_e15_338978	1	chr11	41725224	41725245	-	111352	-
mm_br_e15_339180	1	chr10	43231938	43231959	+	99997	+
mm_br_e15_339183	1	chr12	86613653	86613674	-	101752	-
mm_br_e15_339586	1	chr11	54601066	54601087	-	66561	-
mm_br_e15_344946	1	chr16	57231462	57231483	-	71215	-
mm_br_e15_344962	1	chr7	17366911	17366932	+	80456	+
mm_br_e15_345275	1	chr1	162967545	162967566	+	103807	+
mm_br_e15_345313	1	chr1	15795815	15795836	+	105583	+
mm_br_e15_355474	1	chrX	7309257	7309278	-	84304	-
mm_br_e15_355475	1	chrX	7309257	7309278	-	84304	-
mm_br_e15_355476	1	chrX	7309257	7309278	-	84304	-
mm_br_e15_355490	1	chr2	105744626	105744647	-	74703	-
mm_br_e15_356003	1	chr15	80086736	80086757	+	105374	+
mm_br_e15_356166	1	chrX	71517218	71517239	+	84782	+
mm_br_e15_356175	1	chr14	52695066	52695087	-	91696	-
mm_br_e15_356308	1	chr4	34758025	34758046	-	76676	-
mm_br_e15_356524	1	chr18	43552764	43552785	+	112901	-
mm_br_e15_358914	1	chrX	91787307	91787328	-	112462	-
mm_br_e15_358915	1	chrX	91787307	91787328	-	112462	-
mm_br_e15_358916	1	chrX	91787307	91787328	-	112462	-
mm_br_e15_359334	1	chrX	70368437	70368458	+	84741	+
mm_br_e15_363423	1	chrX	100656574	100656595	-	103835	-
mm_br_e15_363424	1	chrX	100656574	100656595	-	103835	-
mm_br_e15_363425	1	chrX	100656574	100656595	-	103835	-
mm_br_e15_363426	1	chrX	100656574	100656595	-	103835	-
mm_br_e15_363427	1	chrX	100656574	100656595	-	103835	-
mm_br_e15_363428	1	chrX	100656574	100656595	-	103835	-
mm_br_e15_363429	1	chrX	100656574	100656595	-	103835	-
mm_br_e15_363887	1	chr2	151368322	151368343	+	106088	+
mm_br_e15_363927	1	chr6	31382998	31383019	+	104891	+
mm_br_e15_364169	1	chr11	100959325	100959346	-	111971	-
mm_br_e15_364446	1	chr8	87489873	87489894	-	101710	-
mm_br_e15_364540	1	chr4	120597406	120597427	-	100052	-
mm_br_e15_364546	1	chr5	34229942	34229963	+	102944	+
mm_br_e15_364599	1	chr9	54798460	54798481	-	83593	-
mm_br_e15_364951	1	chr2	62559899	62559920	-	95736	-
mm_br_e15_365046	1	chr12	25743828	25743849	+	67924	+
mm_br_e15_365072	1	chr1	155747076	155747097	+	113121	+
mm_br_e15_365073	1	chr1	155747076	155747097	+	113121	+
mm_br_e15_365074	1	chr1	155747076	155747097	+	113121	+
mm_br_e15_365126	1	chr6	17699215	17699236	+	79128	+
mm_br_e15_365127	1	chr6	17699215	17699236	+	79128	+
mm_br_e15_365177	1	chr2	118687753	118687774	+	112454	+
mm_br_e15_365183	1	chr1	170361618	170361639	-	104081	-
mm_br_e15_365388	1	chr16	4726425	4726446	+	101322	+
mm_br_e15_365635	1	chr11	103092692	103092713	-	100693	-
mm_br_e15_365642	1	chr6	113267622	113267643	+	79788	+
mm_br_e15_365643	1	chr2	32431363	32431384	+	102410	+
mm_br_e15_365742	1	chr12	80425952	80425973	+	68156	+
mm_br_e15_365753	1	chr2	181356628	181356649	+	75580	+
mm_br_e15_365759	1	chr17	36974108	36974129	+	72016	+
mm_br_e15_365776	1	chrX	69901441	69901462	-	110460	-
mm_br_e15_365809	1	chr1	93309776	93309797	-	91602	-
mm_br_e15_365850	1	chr17	15635182	15635203	-	101981	-
mm_br_e15_365955	1	chr8	87501794	87501815	+	105930	-
mm_br_e15_366015	1	chr1	174136770	174136791	-	105204	-
mm_br_e15_366016	1	chr17	35109077	35109098	-	105502	-
mm_br_e15_366062	1	chr14	55285912	55285933	-	93959	-
mm_br_e15_366104	1	chr10	70846082	70846103	+	101711	+
mm_br_e15_366130	1	chr5	31117146	31117167	+	96148	+
mm_br_e15_366395	1	chr2	121760595	121760616	+	74881	+
mm_br_e15_366424	1	chr3	87341816	87341837	+	75897	+
mm_br_e15_367076	1	chr11	98694749	98694770	+	67354	+
mm_br_e15_367092	1	chr3	8509549	8509570	-	112325	+
mm_br_e15_367103	1	chr1	162966009	162966030	+	103807	+
mm_br_e15_367146	1	chr11	98187243	98187264	-	92186	-
mm_br_e15_367149	1	chr13	29043383	29043404	-	110338	-
mm_br_e15_367493	1	chr14	13178134	13178155	-	109745	-
mm_br_e15_367534	1	chr15	82980142	82980163	+	103646	+
mm_br_e15_367678	1	chr2	121115465	121115486	+	74867	+
mm_br_e15_367680	1	chr5	123794633	123794654	+	78700	+
mm_br_e15_367735	1	chr1	38928448	38928469	-	103413	-
mm_br_e15_367753	1	chr15	10415612	10415633	-	70023	-
mm_br_e15_367783	1	chr4	106739394	106739415	-	77125	-
mm_br_e15_367833	1	chr5	144471528	144471549	-	101661	-
mm_br_e15_367943	1	chr13	21875236	21875257	-	68567	-
mm_br_e15_367944	1	chr13	21875236	21875257	-	68567	-
mm_br_e15_367991	1	chr7	148068077	148068098	-	104641	-
mm_br_e15_367994	1	chr6	17606260	17606281	+	79127	+
mm_br_e15_368043	1	chr14	20570522	20570543	+	105857	+
mm_br_e15_368127	1	chr2	6805971	6805992	-	92663	-
mm_br_e15_368286	1	chr13	59857717	59857738	-	112107	-
mm_br_e15_368292	1	chr15	103071934	103071955	+	113327	+
mm_br_e15_368304	1	chr7	138514744	138514765	+	81875	+
mm_br_e15_368305	1	chr7	138514744	138514765	+	81875	+
mm_br_e15_368358	1	chr11	59307253	59307274	-	93993	-
mm_br_e15_368487	1	chr17	57227141	57227162	+	105524	-
mm_br_e15_368759	1	chr14	13175228	13175249	+	109745	-
mm_br_e15_368821	1	chr17	56563542	56563563	-	110197	-
mm_br_e15_368882	1	chr5	143722042	143722063	+	106051	+
mm_br_e15_368904	1	chr7	108432355	108432376	+	81340	+
mm_br_e15_368946	1	chr1	162966834	162966855	+	103807	+
mm_br_e15_368953	1	chr6	124764149	124764170	-	100822	-
mm_br_e15_368954	1	chr2	34627630	34627651	+	109954	+
mm_br_e15_368994	1	chr18	64434457	64434478	+	72824	+
mm_br_e15_369102	1	chr14	55305401	55305422	-	69633	+
mm_br_e15_369103	1	chr14	55305401	55305422	-	69633	+
mm_br_e15_369128	1	chr15	79359313	79359334	-	109435	-
mm_br_e15_369140	1	chr7	67021819	67021840	-	107100	-
mm_br_e15_369182	1	chr4	135429667	135429688	-	91338	-
mm_br_e15_369211	1	chr1	90598652	90598673	-	64536	-
mm_br_e15_369425	1	chr12	111929571	111929592	-	112895	-
mm_br_e15_369446	1	chr5	38496131	38496152	+	78143	+
mm_br_e15_369608	1	chr12	3911926	3911947	+	102524	+
mm_br_e15_369713	1	chr7	63274803	63274824	-	111556	-
mm_br_e15_369854	1	chr8	74967571	74967592	-	86018	-
mm_br_e15_370460	1	chr10	79635844	79635865	-	65705	+
mm_br_e15_370491	1	chr1	156946721	156946742	-	64871	-
mm_br_e15_370874	1	chr6	85401165	85401186	-	79614	-
mm_br_e15_370986	1	chr10	80148900	80148921	-	65732	-
mm_br_e15_371049	1	chr4	86221717	86221738	+	77000	+
mm_br_e15_371237	1	chr10	110447028	110447049	-	65934	-
mm_br_e15_371438	1	chr9	45714632	45714653	+	111285	-
mm_br_e15_371546	1	chr7	7252152	7252173	-	80338	-
mm_br_e15_371617	1	chr2	80159388	80159409	+	97239	+
mm_br_e15_371621	1	chr2	172847437	172847458	+	87328	+
mm_br_e15_371629	1	chr17	25377156	25377177	+	95300	+
mm_br_e15_371717	1	chr1	107887076	107887097	+	85372	+
mm_br_e15_371720	1	chr10	114688460	114688481	-	97198	-
mm_br_e15_371851	1	chr13	105018874	105018895	-	101081	-
mm_br_e15_371870	1	chr2	4802729	4802750	-	100394	+
mm_br_e15_371887	1	chr18	6135891	6135912	-	72460	-
mm_br_e15_371963	1	chr5	8997110	8997131	-	102650	-
mm_br_e15_372075	1	chr1	59741848	59741869	+	64307	+
mm_br_e15_372097	1	chr17	34256222	34256243	-	105652	-
mm_br_e15_372098	1	chr17	34256222	34256243	-	105652	-
mm_br_e15_372311	1	chrX	117403943	117403964	+	99133	+
mm_br_e15_372313	1	chr12	73171513	73171534	+	68099	-
mm_br_e15_372387	1	chr14	121435006	121435027	+	95731	+
mm_br_e15_372434	1	chr6	146545872	146545893	+	80195	+
mm_br_e15_372461	1	chr2	73701263	73701284	-	105373	-
mm_br_e15_372462	1	chr4	128670542	128670563	+	111097	+
mm_br_e15_372470	1	chr9	20302385	20302406	-	99596	-
mm_br_e15_372471	1	chr4	106873275	106873296	+	77129	+
mm_br_e15_372568	1	chr8	13133132	13133153	+	96699	+
mm_br_e15_372573	1	chr19	42245131	42245152	+	73504	+
mm_br_e15_372584	1	chr12	118487071	118487092	+	110198	+
mm_br_e15_372624	1	chr11	82577886	82577907	+	109890	+
mm_br_e15_372700	1	chr11	72029059	72029080	-	66891	-
mm_br_e15_372755	1	chr11	100334061	100334082	-	67426	-
mm_br_e15_372765	1	chr12	77356464	77356485	+	101589	+
mm_br_e15_372788	1	chr14	56381346	56381367	+	104757	+
mm_br_e15_372979	1	chr16	18876669	18876690	-	70924	-
mm_br_e15_373006	1	chr3	51364693	51364714	-	111824	-
mm_br_e15_374136	1	chr17	74888893	74888914	+	72356	+
mm_br_e15_374167	1	chr11	106054841	106054862	-	67573	-
mm_br_e15_374177	1	chr6	146526266	146526287	-	80194	-
mm_br_e15_374178	1	chr6	146526266	146526287	-	80194	-
mm_br_e15_374228	1	chr1	36300979	36301000	-	64170	-
mm_br_e15_374254	1	chr16	84774574	84774595	+	97246	+
mm_br_e15_374383	1	chr1	173433746	173433767	+	65025	+
mm_br_e15_374414	1	chr6	125165609	125165630	+	88261	+
mm_br_e15_374509	1	chr7	126120038	126120059	-	81685	-
mm_br_e15_374518	1	chr11	69145855	69145876	+	66780	+
mm_br_e15_374521	1	chr17	29169639	29169660	+	71775	+
mm_br_e15_374522	1	chr18	38369323	38369344	-	111945	-
mm_br_e15_374533	1	chr17	56568436	56568457	-	110197	-
mm_br_e15_374542	1	chr4	133807347	133807368	+	77525	-
mm_br_e15_374592	1	chr4	151701657	151701678	+	77805	+
mm_br_e15_374849	1	chr10	43988249	43988270	+	111861	+
mm_br_e15_374906	1	chr2	143741308	143741329	+	103593	+
mm_br_e15_374924	1	chr12	88288409	88288430	+	68240	+
mm_br_e15_374950	1	chr1	94728521	94728542	+	112584	+
mm_br_e15_374970	1	chr6	72907423	72907444	-	79545	-
mm_br_e15_375031	1	chr8	123192205	123192226	+	105215	+
mm_br_e15_375061	1	chr7	52382754	52382775	-	107103	-
mm_br_e15_375101	1	chr7	25790894	25790915	-	100032	-
mm_br_e15_375167	1	chr3	158224213	158224234	-	76558	-
mm_br_e15_375171	1	chrX	90920774	90920795	+	100345	+
mm_br_e15_375895	1	chr13	81022687	81022708	+	69057	+
mm_br_e15_377016	1	chr8	38056664	38056685	+	82321	+
mm_br_e15_377040	1	chr10	49503316	49503337	-	92551	-
mm_br_e15_377379	1	chr3	85942758	85942779	-	103648	-
mm_br_e15_377439	1	chr8	72350805	72350826	+	104782	+
mm_br_e15_377465	1	chr9	96896122	96896143	-	111677	-
mm_br_e15_377466	1	chr9	96896122	96896143	-	111677	-
mm_br_e15_377472	1	chr17	24608050	24608071	+	110976	+
mm_br_e15_377474	1	chr4	147475411	147475432	-	103302	-
mm_br_e15_377485	1	chr17	66121865	66121886	-	72309	-
mm_br_e15_377504	1	chr11	71585436	71585457	+	66884	+
mm_br_e15_377506	1	chr15	100334756	100334777	-	111873	-
mm_br_e15_377536	1	chr8	125897753	125897774	+	109897	+
mm_br_e15_377539	1	chr5	65782000	65782021	-	93964	-
mm_br_e15_377540	1	chr5	65782000	65782021	-	93964	-
mm_br_e15_377685	1	chr18	33623256	33623277	-	96278	-
mm_br_e15_377687	1	chr4	154338295	154338316	+	101080	+
mm_br_e15_379064	1	chr9	78327774	78327795	-	88506	-
mm_br_e15_380187	1	chr19	9000646	9000667	+	102644	+
mm_br_e15_380268	1	chr18	37866922	37866943	-	72678	+
mm_br_e15_380271	1	chr10	57507988	57508009	+	104710	+
mm_br_e15_380337	1	chr10	79820757	79820778	-	101410	+
mm_br_e15_380523	1	chr9	108480923	108480944	-	84056	-
mm_br_e15_380631	1	chr7	7252169	7252190	-	80338	-
mm_br_e15_380641	1	chr11	115444209	115444230	+	67681	+
mm_br_e15_380798	1	chr15	37297733	37297754	-	70099	-
mm_br_e15_380867	1	chr6	89279760	89279781	-	105811	-
mm_br_e15_380877	1	chr16	67620436	67620457	+	104110	-
mm_br_e15_380898	1	chr4	116477575	116477596	-	112131	-
mm_br_e15_381056	1	chr10	79849652	79849673	-	103283	-
mm_br_e15_381109	1	chr17	25968312	25968333	-	99515	+
mm_br_e15_381199	1	chr19	3814547	3814568	+	101573	+
mm_br_e15_381204	1	chr6	124655203	124655224	-	79941	-
mm_br_e15_381218	1	chr10	121177135	121177156	+	65998	+
mm_br_e15_381246	1	chr5	137960177	137960198	+	89686	+
mm_br_e15_381259	1	chrX	163647074	163647095	-	97365	-
mm_br_e15_381260	1	chrX	163647074	163647095	-	97365	-
mm_br_e15_191812	1	chr9	75032464	75032485	+	98023	+
mm_br_e15_191816	1	chr13	23831409	23831430	+	110073	+
mm_br_e15_191844	1	chr13	99080107	99080128	-	69128	-
mm_br_e15_192007	1	chr4	81937568	81937589	-	103436	-
mm_br_e15_192092	1	chr11	80209329	80209350	+	97737	+
mm_br_e15_192139	1	chr10	126532707	126532728	-	66020	-
mm_br_e15_192343	1	chr9	20890908	20890929	-	91294	-
mm_br_e15_192597	1	chr19	46109360	46109381	-	98126	-
mm_br_e15_192661	1	chr4	135425788	135425809	+	105685	+
mm_br_e15_192670	1	chr7	16944450	16944471	-	112469	-
mm_br_e15_192708	1	chr15	89260300	89260321	-	102252	-
mm_br_e15_192756	1	chr1_random	362336	362357	+	73681	+
mm_br_e15_192778	1	chr5	130285258	130285279	+	100498	-
mm_br_e15_192784	1	chr2	179632793	179632814	+	105289	+
mm_br_e15_193421	1	chr11	58767933	58767954	-	86210	-
mm_br_e15_193514	1	chr5	137735657	137735678	-	101233	+
mm_br_e15_193572	1	chr2	109853450	109853471	+	104222	+
mm_br_e15_193588	1	chr14	31292873	31292894	+	69387	+
mm_br_e15_193615	1	chr13	59856783	59856804	-	112107	-
mm_br_e15_193674	1	chr15	98762045	98762066	-	70616	-
mm_br_e15_193723	1	chr1	34496740	34496761	+	90794	+
mm_br_e15_193760	1	chr4	94223423	94223444	-	86112	-
mm_br_e15_193786	1	chr17	29797635	29797656	+	110959	+
mm_br_e15_193804	1	chr10	127520385	127520406	+	112573	+
mm_br_e15_195212	1	chr17	47748562	47748583	+	72178	+
mm_br_e15_195933	1	chr14	46084836	46084857	-	96717	-
mm_br_e15_196013	1	chr13	101556407	101556428	-	111529	-
mm_br_e15_196036	1	chr5	143722060	143722081	+	106051	+
mm_br_e15_196045	1	chr16	62846757	62846778	-	71260	-
mm_br_e15_196064	1	chr8	96622219	96622240	-	97177	-
mm_br_e15_196096	1	chr7	19980536	19980557	+	113138	+
mm_br_e15_196127	1	chr2	181599147	181599168	+	75588	+
mm_br_e15_196129	1	chr5	146005207	146005228	+	79015	+
mm_br_e15_196212	1	chrX	17739801	17739822	+	92470	+
mm_br_e15_196244	1	chr7	87469248	87469269	-	81169	-
mm_br_e15_196274	1	chr11	94871669	94871690	-	67244	+
mm_br_e15_196671	1	chr17	17511550	17511571	+	101739	+
mm_br_e15_196803	1	chr15	85732917	85732938	-	70499	-
mm_br_e15_197016	1	chr1	90102022	90102043	-	92998	-
mm_br_e15_197240	1	chr7	30553590	30553611	+	95310	+
mm_br_e15_197248	1	chr14	66044013	66044034	-	105224	-
mm_br_e15_197332	1	chr6	70794556	70794577	+	102123	+
mm_br_e15_197355	1	chr4	94645714	94645735	-	77054	-
mm_br_e15_197363	1	chr5	120953567	120953588	-	78632	-
mm_br_e15_197502	1	chr6	64992889	64992910	+	106066	+
mm_br_e15_197565	1	chr8	34710428	34710449	+	102713	+
mm_br_e15_197566	1	chr17	34256239	34256260	-	105652	-
mm_br_e15_197578	1	chr6	125055273	125055294	+	110766	+
mm_br_e15_197647	1	chr19	5796114	5796135	-	103793	-
mm_br_e15_197649	1	chr11	68316613	68316634	+	93390	+
mm_br_e15_197681	1	chr10	34017329	34017350	+	65379	+
mm_br_e15_197715	1	chr19	43827614	43827635	+	73519	+
mm_br_e15_197725	1	chr9	111174390	111174411	+	84124	+
mm_br_e15_197737	1	chr7	104629541	104629562	+	81285	+
mm_br_e15_197764	1	chr10	4424199	4424220	+	109980	+
mm_br_e15_197777	1	chr7	13629313	13629334	+	80409	-
mm_br_e15_197779	1	chr7	138703907	138703928	+	81880	+
mm_br_e15_197785	1	chr2	84518597	84518618	+	74339	+
mm_br_e15_197809	1	chr4	131826059	131826080	-	107434	-
mm_br_e15_197837	1	chr19	5801215	5801236	-	103793	-
mm_br_e15_197861	1	chr3	120874561	120874582	-	76374	-
mm_br_e15_198154	1	chr3	96401928	96401949	-	76160	+
mm_br_e15_198171	1	chr3	151873444	151873465	+	76525	+
mm_br_e15_198172	1	chr3	151873444	151873465	+	76525	+
mm_br_e15_198309	1	chr6	112997538	112997559	+	79783	+
mm_br_e15_198402	1	chr15	76778975	76778996	+	70313	+
mm_br_e15_198415	1	chr7	120657452	120657473	+	97175	+
mm_br_e15_198693	1	chr15	82980139	82980160	+	103646	+
mm_br_e15_198700	1	chr1	183772442	183772463	-	109730	-
mm_br_e15_198732	1	chr15	81494401	81494422	+	111617	+
mm_br_e15_198740	1	chr1	93355776	93355797	-	105201	-
mm_br_e15_198769	1	chr11	101140201	101140222	-	67464	-
mm_br_e15_198791	1	chr3	102848688	102848709	+	96765	+
mm_br_e15_198824	1	chr8	73419659	73419680	-	103754	-
mm_br_e15_198825	1	chr12	41172668	41172689	+	67995	+
mm_br_e15_198867	1	chr13	74199661	74199682	-	89558	-
mm_br_e15_199020	1	chr19	60656755	60656776	-	73668	-
mm_br_e15_199021	1	chr15	93074094	93074115	-	113380	-
mm_br_e15_199190	1	chr1	184271688	184271709	-	65147	-
mm_br_e15_199270	1	chr19	21346849	21346870	+	112881	+
mm_br_e15_199277	1	chr19	10680145	10680166	+	95805	+
mm_br_e15_199730	1	chr13	59871042	59871063	-	112107	-
mm_br_e15_199800	1	chr19	41986532	41986553	+	101776	+
mm_br_e15_199806	1	chr17	21704162	21704183	+	71565	+
mm_br_e15_199859	1	chr2	180324179	180324200	+	75537	+
mm_br_e15_199864	1	chr4	48292400	48292421	-	76836	-
mm_br_e15_199943	1	chr15	44259695	44259716	+	70126	-
mm_br_e15_199975	1	chr11	101526880	101526901	+	89787	+
mm_br_e15_199976	1	chr11	101327424	101327445	-	67477	-
mm_br_e15_199991	1	chr7	97624438	97624459	-	81267	-
mm_br_e15_199992	1	chr17	37139647	37139668	+	110612	+
mm_br_e15_200352	1	chr6	51419807	51419828	-	91705	-
mm_br_e15_200373	1	chr19	4943043	4943064	-	90351	-
mm_br_e15_200440	1	chr2	28070225	28070246	+	73923	+
mm_br_e15_200483	1	chr4	46677655	46677676	-	76827	-
mm_br_e15_200965	1	chr9	44412990	44413011	+	94163	+
mm_br_e15_203266	1	chr1	162965992	162966013	+	103807	+
mm_br_e15_203419	1	chrX	70704276	70704297	-	84755	-
mm_br_e15_203883	1	chr12	74224762	74224783	+	68112	+
mm_br_e15_204042	1	chr4	21654938	21654959	+	95204	+
mm_br_e15_204072	1	chr11	29593165	29593186	+	109502	+
mm_br_e15_204079	1	chr17	32487463	32487484	-	71821	-
mm_br_e15_204157	1	chr13	54723185	54723206	+	95934	+
mm_br_e15_204221	1	chr3	36050016	36050037	+	75696	+
mm_br_e15_204239	1	chr9	110034599	110034620	+	105666	+
mm_br_e15_204262	1	chr5	100387338	100387359	-	89551	-
mm_br_e15_204342	1	chr4	140758774	140758795	+	77640	+
mm_br_e15_204361	1	chr5	118426797	118426818	+	78617	+
mm_br_e15_205694	1	chr1	30998974	30998995	-	102763	-
mm_br_e15_206056	1	chr12	114067481	114067502	-	68429	-
mm_br_e15_206131	1	chr5	30596576	30596597	+	101147	+
mm_br_e15_206207	1	chr10	79243958	79243979	-	91202	+
mm_br_e15_206227	1	chr13	17787256	17787277	+	112299	+
mm_br_e15_206248	1	chr6	83057797	83057818	+	79577	+
mm_br_e15_206763	1	chr18	78021299	78021320	+	89109	+
mm_br_e15_206896	1	chr9	21399769	21399790	+	83209	+
mm_br_e15_206913	1	chr7	30880144	30880165	+	80753	+
mm_br_e15_207011	1	chr7	13508352	13508373	+	98490	+
mm_br_e15_207078	1	chr10	121177009	121177030	+	65998	+
mm_br_e15_207126	1	chr2	157290453	157290474	-	102378	+
mm_br_e15_207191	1	chr4	131825998	131826019	-	107434	-
mm_br_e15_207279	1	chr6	146591126	146591147	+	80197	+
mm_br_e15_207448	1	chr17	47028233	47028254	-	72163	+
mm_br_e15_207580	1	chrX	106208652	106208673	-	84969	-
mm_br_e15_207677	1	chr15	82980159	82980180	+	103646	+
mm_br_e15_208494	1	chr11	77992363	77992384	-	67025	+
mm_br_e15_208691	1	chr1	173224844	173224865	-	65017	-
mm_br_e15_208768	1	chr4	41660497	41660518	-	99484	-
mm_br_e15_208769	1	chr6	120786278	120786299	+	79885	+
mm_br_e15_208786	1	chr7	140900701	140900722	-	100813	-
mm_br_e15_209000	1	chr8	108375879	108375900	-	96508	-
mm_br_e15_209931	1	chr18	12899873	12899894	+	72493	+
mm_br_e15_209932	1	chr18	12899873	12899894	+	72493	+
mm_br_e15_209942	1	chr17	28369752	28369773	+	105180	+
mm_br_e15_210885	1	chr18	35658464	35658485	-	72599	-
mm_br_e15_210920	1	chr1	184339382	184339403	+	65148	+
mm_br_e15_212082	1	chr7	7230896	7230917	-	103191	-
mm_br_e15_212387	1	chr18	36839255	36839276	+	72621	+
mm_br_e15_212403	1	chr12	21322281	21322302	+	67913	+
mm_br_e15_212415	1	chr4	148800515	148800536	-	85744	-
mm_br_e15_212509	1	chr5	111239041	111239062	-	102823	-
mm_br_e15_212522	1	chrX	72376194	72376215	-	105873	-
mm_br_e15_212539	1	chr10	36858705	36858726	-	105895	-
mm_br_e15_212804	1	chr5	75971025	75971046	+	103910	+
mm_br_e15_212828	1	chr11	116060096	116060117	-	100321	-
mm_br_e15_212844	1	chr9	66767435	66767456	-	109617	-
mm_br_e15_212869	1	chr6	95067939	95067960	+	86069	+
mm_br_e15_212897	1	chr9	20412034	20412055	-	83163	+
mm_br_e15_212965	1	chr18	6765226	6765247	+	111257	+
mm_br_e15_213321	1	chr5	121062539	121062560	-	78635	-
mm_br_e15_214064	1	chr1	164408080	164408101	-	100990	-
mm_br_e15_214259	1	chr14	73109730	73109751	-	99837	-
mm_br_e15_225363	1	chr15	83998260	83998281	+	101636	+
mm_br_e15_225912	1	chr1	93355822	93355843	-	105201	-
mm_br_e15_225974	1	chr2	150730127	150730148	-	87135	-
mm_br_e15_225979	1	chr13	100873997	100874018	-	69142	-
mm_br_e15_226023	1	chr15	76161722	76161743	+	70277	+
mm_br_e15_226214	1	chr18	77952651	77952672	-	72902	-
mm_br_e15_226324	1	chr9	57492948	57492969	+	110488	-
mm_br_e15_226332	1	chr12	111976257	111976278	+	68386	+
mm_br_e15_226347	1	chr13	104968492	104968513	-	69174	-
mm_br_e15_226403	1	chr15	57985211	57985232	+	106738	+
mm_br_e15_226619	1	chr7	140901070	140901091	+	81898	+
mm_br_e15_226636	1	chr19	10067281	10067302	+	103532	-
mm_br_e15_226822	1	chr1	188573164	188573185	-	65166	-
mm_br_e15_226845	1	chr10	58786132	58786153	+	102015	+
mm_br_e15_226846	1	chr3	132346777	132346798	-	106085	-
mm_br_e15_227042	1	chr4	134828646	134828667	-	112607	-
mm_br_e15_227073	1	chr10	127896385	127896406	+	66082	+
mm_br_e15_227142	1	chr11	95171430	95171451	+	100377	-
mm_br_e15_227255	1	chr1	184271694	184271715	-	65147	-
mm_br_e15_227361	1	chr3	94914993	94915014	+	76095	+
mm_br_e15_227362	1	chr3	94914993	94915014	+	76095	+
mm_br_e15_227367	1	chr3	80496244	80496265	-	104956	-
mm_br_e15_227371	1	chr17	74694285	74694306	-	72351	-
mm_br_e15_227415	1	chr2	28438468	28438489	-	73932	-
mm_br_e15_227438	1	chr17	73267721	73267742	+	72344	+
mm_br_e15_227499	1	chr1	180460536	180460557	-	65111	+
mm_br_e15_227521	1	chr4	10801655	10801676	+	76589	+
mm_br_e15_227543	1	chr7	59117258	59117279	+	81069	-
mm_br_e15_227576	1	chr5	138227509	138227530	-	78887	-
mm_br_e15_227641	1	chr4	107562571	107562592	+	111994	+
mm_br_e15_227671	1	chr5	110564912	110564933	+	89661	+
mm_br_e15_227672	1	chr5	110564912	110564933	+	89661	+
mm_br_e15_227674	1	chr19	46764440	46764461	+	112282	+
mm_br_e15_227811	1	chr1	39592653	39592674	+	64208	+
mm_br_e15_228043	1	chr5	101249921	101249942	-	111525	-
mm_br_e15_228221	1	chr6	103460978	103460999	+	98939	+
mm_br_e15_230023	1	chr2	157140643	157140664	+	101186	+
mm_br_e15_230358	1	chr11	68505631	68505652	+	66757	+
mm_br_e15_231850	1	chr16	55821966	55821987	+	109796	-
mm_br_e15_231855	1	chr1	177422581	177422602	-	95608	-
mm_br_e15_231909	1	chr3	8554896	8554917	+	112325	+
mm_br_e15_231921	1	chr2	143741312	143741333	+	103593	+
mm_br_e15_231925	1	chr9	106128566	106128587	+	104463	+
mm_br_e15_232174	1	chr8	73222851	73222872	+	92379	+
mm_br_e15_232412	1	chr18	34532986	34533007	-	72580	-
mm_br_e15_232429	1	chr1	168324423	168324444	-	110855	-
mm_br_e15_232438	1	chr9	3532468	3532489	-	95132	+
mm_br_e15_232597	1	chr10	94977804	94977825	+	111829	+
mm_br_e15_232641	1	chr16	87496028	87496049	-	106617	-
mm_br_e15_232736	1	chr4	11083598	11083619	+	91476	+
mm_br_e15_232878	1	chr2	51004597	51004618	-	111986	-
mm_br_e15_233408	1	chr7	58877800	58877821	+	104402	+
mm_br_e15_233505	1	chr16	10545510	10545531	+	111347	+
mm_br_e15_233532	1	chr4	147242597	147242618	-	77716	-
mm_br_e15_233598	1	chr8	59990748	59990769	+	82402	+
mm_br_e15_233616	1	chr7	88934303	88934324	-	81195	-
mm_br_e15_233620	1	chr3	33699155	33699176	+	75682	+
mm_br_e15_233650	1	chr13	74487609	74487630	-	106832	-
mm_br_e15_233651	1	chr13	74487609	74487630	-	106832	-
mm_br_e15_233688	1	chr5	137943225	137943246	+	102413	-
mm_br_e15_233692	1	chr19	8894813	8894834	+	89526	+
mm_br_e15_233715	1	chr15	44259665	44259686	+	70126	-
mm_br_e15_233733	1	chr3	121486971	121486992	-	76380	-
mm_br_e15_233750	1	chr4	132925713	132925734	+	104810	+
mm_br_e15_233761	1	chr15	36103828	36103849	+	70090	+
mm_br_e15_233772	1	chr1	162965305	162965326	+	103807	+
mm_br_e15_233773	1	chr1	162965305	162965326	+	103807	+
mm_br_e15_233779	1	chr19	53674932	53674953	+	88990	+
mm_br_e15_233816	1	chr18	35370426	35370447	+	72598	-
mm_br_e15_233824	1	chr5	75971033	75971054	+	103910	+
mm_br_e15_233841	1	chrX	70203045	70203066	+	102010	+
mm_br_e15_233847	1	chr8	47702804	47702825	+	111164	+
mm_br_e15_233859	1	chr11	77342942	77342963	-	101575	-
mm_br_e15_233884	1	chr1	162966225	162966246	+	103807	+
mm_br_e15_233911	1	chr12	8928616	8928637	-	67877	+
mm_br_e15_233947	1	chr1	64579458	64579479	+	104000	+
mm_br_e15_234016	1	chr6	148894866	148894887	-	96010	-
mm_br_e15_234141	1	chr7	99818322	99818343	-	81271	-
mm_br_e15_234154	1	chr2	167757879	167757900	+	100764	+
mm_br_e15_234156	1	chr14	45839459	45839480	+	99542	+
mm_br_e15_234158	1	chr18	35100565	35100586	-	92471	-
mm_br_e15_234173	1	chr10	81510926	81510947	+	65790	+
mm_br_e15_234197	1	chr7	117266344	117266365	-	102821	+
mm_br_e15_234238	1	chr9	20412023	20412044	-	83163	+
mm_br_e15_234243	1	chr3	151856683	151856704	-	76523	-
mm_br_e15_234253	1	chr13	101421353	101421374	+	104534	+
mm_br_e15_234261	1	chr1	36615055	36615076	-	96117	-
mm_br_e15_234267	1	chr9	99530046	99530067	+	112016	+
mm_br_e15_234303	1	chr7	134005507	134005528	+	90076	+
mm_br_e15_234324	1	chr1	57029038	57029059	+	110693	+
mm_br_e15_234325	1	chr7	30906996	30907017	+	80754	+
mm_br_e15_234383	1	chr11	35647974	35647995	-	100606	-
mm_br_e15_234386	1	chr5	122110470	122110491	-	78660	-
mm_br_e15_234399	1	chr15	44619552	44619573	-	70132	-
mm_br_e15_234400	1	chr15	44619552	44619573	-	70132	-
mm_br_e15_234445	1	chrX	101866096	101866117	-	84941	-
mm_br_e15_234454	1	chr12	3309887	3309908	-	87463	-
mm_br_e15_234531	1	chr8	72644691	72644712	-	98912	-
mm_br_e15_234536	1	chr1	32229665	32229686	+	91112	+
mm_br_e15_234627	1	chr10	99949922	99949943	-	65907	-
mm_br_e15_234629	1	chr2	25066743	25066764	+	73821	-
mm_br_e15_234655	1	chr7	138703909	138703930	+	81880	+
mm_br_e15_234668	1	chr15	83555403	83555424	-	95767	-
mm_br_e15_234845	1	chr10	80532917	80532938	+	100640	+
mm_br_e15_234846	1	chr10	80532917	80532938	+	100640	+
mm_br_e15_234896	1	chr4	124743956	124743977	+	85773	+
mm_br_e15_234913	1	chr14	63456634	63456655	+	90855	+
mm_br_e15_234914	1	chr14	63456634	63456655	+	90855	+
mm_br_e15_235011	1	chr10	58786150	58786171	+	102015	+
mm_br_e15_235013	1	chr10	58786154	58786175	+	102015	+
mm_br_e15_235014	1	chr10	58786154	58786175	+	102015	+
mm_br_e15_235082	1	chr8	32260809	32260830	+	82291	+
mm_br_e15_235144	1	chr9	74919026	74919047	+	98023	+
mm_br_e15_235184	1	chr1	9738404	9738425	-	64069	-
mm_br_e15_235437	1	chr10	72117647	72117668	+	65572	+
mm_br_e15_235454	1	chr1	74708351	74708372	+	64407	+
mm_br_e15_235457	1	chr19	43827686	43827707	+	73519	+
mm_br_e15_235474	1	chrX	53708081	53708102	+	111485	+
mm_br_e15_235519	1	chr7	54213762	54213783	-	81039	-
mm_br_e15_235593	1	chr3	7503507	7503528	+	101079	+
mm_br_e15_235916	1	chr11	115885787	115885808	-	67696	-
mm_br_e15_235919	1	chr2	32143506	32143527	-	109599	-
mm_br_e15_235952	1	chr2	118872877	118872898	+	74808	+
mm_br_e15_235967	1	chr5	65826929	65826950	-	100817	-
mm_br_e15_235968	1	chrX	70961466	70961487	-	112665	-
mm_br_e15_236033	1	chr9	108092655	108092676	-	89077	-
mm_br_e15_236034	1	chr6	38383980	38384001	+	109573	+
mm_br_e15_236035	1	chr2	30141778	30141799	-	109557	-
mm_br_e15_236041	1	chr1	59539028	59539049	+	103952	+
mm_br_e15_236043	1	chr9	15043726	15043747	+	83106	+
mm_br_e15_236050	1	chr7	117103888	117103909	-	97334	-
mm_br_e15_236059	1	chr3	30501575	30501596	+	75660	+
mm_br_e15_236094	1	chr9	26807049	26807070	-	83255	-
mm_br_e15_236096	1	chr3	119450821	119450842	-	104748	-
mm_br_e15_236140	1	chr6	146525899	146525920	-	80194	-
mm_br_e15_236320	1	chr7	137662968	137662989	-	100714	-
mm_br_e15_236386	1	chr2	179777447	179777468	+	104108	+
mm_br_e15_236454	1	chr6	90412632	90412653	+	110798	+
mm_br_e15_236673	1	chr7	6316067	6316088	+	80318	+
mm_br_e15_236685	1	chr9	114640347	114640368	+	112216	+
mm_br_e15_236692	1	chr9	21856403	21856424	-	106851	-
mm_br_e15_236699	1	chr17	26078845	26078866	-	111008	-
mm_br_e15_236710	1	chr16	31275275	31275296	-	94545	-
mm_br_e15_236817	1	chr19	4100997	4101018	+	113047	+
mm_br_e15_236847	1	chr11	87861218	87861239	+	104203	+
mm_br_e15_236873	1	chr8	114061270	114061291	+	94380	+
mm_br_e15_236893	1	chr8	127245849	127245870	-	83023	-
mm_br_e15_236894	1	chr12	70298085	70298106	-	101707	-
mm_br_e15_236939	1	chr16	5049912	5049933	-	70784	-
mm_br_e15_236942	1	chr16	37539752	37539773	-	111985	-
mm_br_e15_237040	1	chr4	106739418	106739439	-	77125	-
mm_br_e15_237042	1	chr17	15178458	15178479	-	103598	-
mm_br_e15_237086	1	chr2	105744621	105744642	-	74703	-
mm_br_e15_237108	1	chr10	77472466	77472487	-	102170	-
mm_br_e15_237114	1	chr2	22477928	22477949	+	102218	+
mm_br_e15_237130	1	chr9	21043343	21043364	-	106265	-
mm_br_e15_237154	1	chr9	21229390	21229411	+	99949	+
mm_br_e15_237173	1	chr9	8004528	8004549	-	112883	-
mm_br_e15_237218	1	chr1	157659972	157659993	-	100636	-
mm_br_e15_237220	1	chr19	60302496	60302517	-	111924	-
mm_br_e15_237232	1	chr12	70473144	70473165	+	93286	+
mm_br_e15_237238	1	chr9	106379662	106379683	+	111642	+
mm_br_e15_237242	1	chr11	22873282	22873303	+	87694	+
mm_br_e15_237264	1	chr11	43247288	43247309	+	66405	+
mm_br_e15_237266	1	chr1	184271679	184271700	-	65147	-
mm_br_e15_237319	1	chr11	61080603	61080624	-	113227	-
mm_br_e15_237333	1	chr18	46685349	46685370	-	111446	-
mm_br_e15_237335	1	chrX	136991170	136991191	+	102670	+
mm_br_e15_237336	1	chrX	136991170	136991191	+	102670	+
mm_br_e15_237369	1	chr19	5801082	5801103	-	103793	-
mm_br_e15_237382	1	chrX	34138220	34138241	+	112571	+
mm_br_e15_237385	1	chr11	69714431	69714452	-	112075	-
mm_br_e15_237411	1	chr11	51449335	51449356	+	66516	-
mm_br_e15_237412	1	chr4	154338258	154338279	+	101080	+
mm_br_e15_237417	1	chr13	114408701	114408722	-	111818	-
mm_br_e15_237428	1	chr11	72420917	72420938	+	101734	+
mm_br_e15_237435	1	chr19	7114400	7114421	-	97546	-
mm_br_e15_237490	1	chr6	66846450	66846471	+	79495	+
mm_br_e15_237494	1	chr10	126699928	126699949	-	113082	-
mm_br_e15_237567	1	chr2	26207506	26207527	-	110713	-
mm_br_e15_237601	1	chr16	17406105	17406126	+	87175	+
mm_br_e15_237620	1	chr10	122633947	122633968	-	112059	-
mm_br_e15_237704	1	chr11	79068137	79068158	-	67054	-
mm_br_e15_237713	1	chr17	25032118	25032139	+	71658	+
mm_br_e15_237781	1	chr2	164658385	164658406	+	75367	-
mm_br_e15_237789	1	chr9	21069766	21069787	+	83193	+
mm_br_e15_237817	1	chr11	60351212	60351233	+	96592	+
mm_br_e15_237846	1	chr4	86503227	86503248	-	110356	-
mm_br_e15_237854	1	chr2	173101936	173101957	-	86025	-
mm_br_e15_237878	1	chr4	86257862	86257883	-	77001	-
mm_br_e15_237884	1	chrX	131285885	131285906	-	85019	-
mm_br_e15_237995	1	chr11	74584374	74584395	+	111139	+
mm_br_e15_238065	1	chr10	79502373	79502394	-	109903	-
mm_br_e15_238079	1	chr7	100228461	100228482	+	101174	+
mm_br_e15_238221	1	chr11	72028670	72028691	+	66891	-
mm_br_e15_238223	1	chr1	133422131	133422152	+	64712	-
mm_br_e15_238275	1	chr10	79100624	79100645	-	103450	-
mm_br_e15_238305	1	chr18	3337552	3337573	+	96238	-
mm_br_e15_238425	1	chr2	26244882	26244903	+	111454	+
mm_br_e15_238430	1	chr1	136391258	136391279	+	64766	+
mm_br_e15_238439	1	chr2	118860659	118860680	+	74807	+
mm_br_e15_238495	1	chr8	87163236	87163257	-	106198	+
mm_br_e15_238571	1	chr11	51912354	51912375	+	112514	+
mm_br_e15_238575	1	chr8	73363053	73363074	-	82504	-
mm_br_e15_238579	1	chr9	21001186	21001207	+	101819	+
mm_br_e15_238581	1	chr15	11925723	11925744	-	112759	-
mm_br_e15_238587	1	chr19	40588185	40588206	-	86318	-
mm_br_e15_238708	1	chr17	57387028	57387049	-	110958	-
mm_br_e15_238714	1	chr2	73730650	73730671	-	105373	-
mm_br_e15_238746	1	chr16	14317390	14317411	-	70842	-
mm_br_e15_238788	1	chr14	121778379	121778400	-	102545	-
mm_br_e15_238789	1	chr4	142802552	142802573	-	99488	-
mm_br_e15_238874	1	chr18	56732710	56732731	+	100072	+
mm_br_e15_238875	1	chr7	140044275	140044296	-	81889	-
mm_br_e15_238891	1	chr18	34811334	34811355	-	111309	-
mm_br_e15_238936	1	chr6	97160800	97160821	+	110799	+
mm_br_e15_238943	1	chr8	108404850	108404871	+	82810	+
mm_br_e15_239027	1	chr10	127025615	127025636	-	105903	-
mm_br_e15_239055	1	chr16	75767001	75767022	-	109807	-
mm_br_e15_239058	1	chr18	56971590	56971611	-	72773	-
mm_br_e15_239060	1	chr7	110962322	110962343	-	85798	-
mm_br_e15_239062	1	chr5	34278835	34278856	-	78089	-
mm_br_e15_239123	1	chr11	70460459	70460480	-	95764	-
mm_br_e15_239157	1	chr3	102538883	102538904	+	76220	+
mm_br_e15_239239	1	chr8	47296322	47296343	-	99042	-
mm_br_e15_239342	1	chr6	72389511	72389532	-	110768	-
mm_br_e15_239346	1	chr16	91931771	91931792	-	95267	-
mm_br_e15_239363	1	chr6	57653015	57653036	-	79460	+
mm_br_e15_239376	1	chr8	87370727	87370748	-	106191	-
mm_br_e15_239408	1	chr1	6204802	6204823	+	92238	+
mm_br_e15_239430	1	chr3	129604387	129604408	+	102798	+
mm_br_e15_239441	1	chr6	85569794	85569815	+	79618	+
mm_br_e15_239452	1	chr18	66618277	66618298	+	112421	+
mm_br_e15_239479	1	chr2	155937593	155937614	-	75242	-
mm_br_e15_239486	1	chr10	41529385	41529406	-	85705	-
mm_br_e15_239499	1	chr11	53113861	53113882	-	66533	-
mm_br_e15_239547	1	chr18	10030048	10030069	-	100991	-
mm_br_e15_239564	1	chr8	106966675	106966696	-	82758	-
mm_br_e15_239648	1	chr10	42481314	42481335	+	65423	+
mm_br_e15_239689	1	chr14	32019858	32019879	-	103923	-
mm_br_e15_239693	1	chr8	128193785	128193806	+	83035	+
mm_br_e15_239770	1	chr8	73223954	73223975	-	92379	+
mm_br_e15_239772	1	chr8	72298715	72298736	-	86497	-
mm_br_e15_239773	1	chr3	90035599	90035620	+	76001	+
mm_br_e15_239791	1	chr1	45852407	45852428	+	109819	+
mm_br_e15_239875	1	chr8	88364637	88364658	-	82660	-
mm_br_e15_239876	1	chr2	28981007	28981028	+	103398	+
mm_br_e15_239885	1	chr8	108734786	108734807	-	82825	-
mm_br_e15_239902	1	chr16	37384970	37384991	-	90016	-
mm_br_e15_239945	1	chr10	7309681	7309702	+	111484	+
mm_br_e15_239956	1	chr9	121767078	121767099	+	84202	-
mm_br_e15_239957	1	chr11	108205149	108205170	-	101995	-
mm_br_e15_239971	1	chr4	109650655	109650676	+	77169	+
mm_br_e15_240021	1	chr3	90052141	90052162	+	91762	+
mm_br_e15_240034	1	chr16	13110066	13110087	+	104864	+
mm_br_e15_240035	1	chr3	135488455	135488476	-	99695	+
mm_br_e15_240064	1	chr8	4613182	4613203	+	111646	+
mm_br_e15_240066	1	chr11	95926619	95926640	-	101514	-
mm_br_e15_240102	1	chr11	54679959	54679980	+	113107	+
mm_br_e15_240159	1	chr2	152857754	152857775	+	75175	+
mm_br_e15_240207	1	chr8	47085182	47085203	-	93526	-
mm_br_e15_240214	1	chr13	21846089	21846110	+	68565	+
mm_br_e15_240216	1	chr17	27054097	27054118	+	71722	+
mm_br_e15_240236	1	chr3	57455395	57455416	-	75769	-
mm_br_e15_240237	1	chr7	87414575	87414596	+	81167	+
mm_br_e15_240254	1	chr19	5637554	5637575	-	113023	+
mm_br_e15_240264	1	chr12	45311022	45311043	-	67998	-
mm_br_e15_240274	1	chr11	70817908	70817929	-	66877	-
mm_br_e15_240279	1	chr6	94233825	94233846	-	79731	-
mm_br_e15_240287	1	chr11	78349653	78349674	-	67045	-
mm_br_e15_240293	1	chr15	79233658	79233679	-	70375	-
mm_br_e15_240304	1	chr11	106054799	106054820	-	67573	-
mm_br_e15_240306	1	chr4	132833531	132833552	-	93845	-
mm_br_e15_240359	1	chr5	142877481	142877502	+	78959	+
mm_br_e15_240360	1	chr5	142877481	142877502	+	78959	+
mm_br_e15_240392	1	chr11	70783415	70783436	-	104231	-
mm_br_e15_240393	1	chr16	38713119	38713140	+	97466	-
mm_br_e15_240401	1	chr11	115375661	115375682	-	67679	-
mm_br_e15_240403	1	chr5	112657164	112657185	+	103660	-
mm_br_e15_240426	1	chr2	39046186	39046207	-	85909	-
mm_br_e15_240445	1	chr12	106923334	106923355	-	68358	-
mm_br_e15_240447	1	chr18	21160459	21160480	+	72521	+
mm_br_e15_240448	1	chr8	3279264	3279285	-	102062	-
mm_br_e15_240453	1	chr11	100573742	100573763	-	112524	-
mm_br_e15_240477	1	chr16	16983509	16983530	+	104982	+
mm_br_e15_240489	1	chr8	113782782	113782803	-	112982	-
mm_br_e15_240497	1	chr5	9100749	9100770	+	77917	+
mm_br_e15_240498	1	chr10	36858267	36858288	-	105895	-
mm_br_e15_241340	1	chr8	87186730	87186751	-	82619	-
mm_br_e15_241362	1	chr2	119034749	119034770	+	74814	+
mm_br_e15_241368	1	chr10	96079643	96079664	+	100152	+
mm_br_e15_241371	1	chr11	119948028	119948049	-	67777	-
mm_br_e15_241444	1	chr19	4989929	4989950	-	110696	-
mm_br_e15_241472	1	chr11	75161742	75161763	-	104548	-
mm_br_e15_241475	1	chr11	22882237	22882258	-	96780	-
mm_br_e15_241478	1	chr1	90174026	90174047	-	96316	-
mm_br_e15_241481	1	chr11	26287212	26287233	+	66325	+
mm_br_e15_241505	1	chr18	64500088	64500109	+	103919	+
mm_br_e15_241546	1	chr11	77908189	77908210	+	67022	+
mm_br_e15_241722	1	chr8	34710113	34710134	+	102713	+
mm_br_e15_241730	1	chr10	79602080	79602101	-	65701	-
mm_br_e15_241738	1	chr17	33954791	33954812	+	71859	+
mm_br_e15_241768	1	chr5	114004069	114004090	-	78548	+
mm_br_e15_241778	1	chr9	20456604	20456625	+	109939	+
mm_br_e15_241779	1	chr9	20456604	20456625	+	109939	+
mm_br_e15_241780	1	chr18	46440449	46440470	-	111497	-
mm_br_e15_241790	1	chr14	17081890	17081911	+	100648	+
mm_br_e15_241821	1	chr18	34784195	34784216	-	85993	-
mm_br_e15_241856	1	chr5	130285067	130285088	-	100498	-
mm_br_e15_241993	1	chr5	4077186	4077207	+	77891	+
mm_br_e15_242007	1	chr8	86782200	86782221	-	82617	-
mm_br_e15_242028	1	chr1	157127163	157127184	-	64874	-
mm_br_e15_242037	1	chr5	124179087	124179108	-	78708	-
mm_br_e15_242127	1	chr1	162966816	162966837	+	103807	+
mm_br_e15_242128	1	chr1	162966816	162966837	+	103807	+
mm_br_e15_242139	1	chr8	42140108	42140129	-	82338	-
mm_br_e15_242140	1	chr8	42140108	42140129	-	82338	-
mm_br_e15_242268	1	chr11	52197536	52197557	+	112712	+
mm_br_e15_242302	1	chr6	70794559	70794580	+	102123	+
mm_br_e15_242305	1	chr7	150646355	150646376	-	110228	-
mm_br_e15_242312	1	chr9	67607232	67607253	+	100257	+
mm_br_e15_242387	1	chr9	98886821	98886842	+	87655	+
mm_br_e15_242396	1	chr1	183097435	183097456	+	65136	+
mm_br_e15_242407	1	chr13	34219304	34219325	-	87158	-
mm_br_e15_242426	1	chr1	130488836	130488857	-	105256	-
mm_br_e15_242478	1	chr15	79656198	79656219	-	70392	-
mm_br_e15_242512	1	chr1	164408075	164408096	-	100990	-
mm_br_e15_242603	1	chr15	75900082	75900103	-	109716	-
mm_br_e15_242646	1	chr2	121632518	121632539	-	74880	-
mm_br_e15_242669	1	chr10	61571433	61571454	-	109843	-
mm_br_e15_242670	1	chr10	61571433	61571454	-	109843	-
mm_br_e15_242681	1	chr18	7869262	7869283	+	72470	+
mm_br_e15_242688	1	chr9	46038161	46038182	+	105386	+
mm_br_e15_242853	1	chr8	85856284	85856305	-	82588	-
mm_br_e15_242868	1	chr18	53066390	53066411	+	87080	+
mm_br_e15_242891	1	chr1	77511607	77511628	-	106080	-
mm_br_e15_242892	1	chr1	77511607	77511628	-	106080	-
mm_br_e15_242898	1	chr2	155652387	155652408	-	112874	-
mm_br_e15_242902	1	chr4	106584127	106584148	+	103135	+
mm_br_e15_242908	1	chr18	15222036	15222057	-	110673	-
mm_br_e15_242923	1	chr18	75120869	75120890	-	100798	-
mm_br_e15_242926	1	chr13	94269005	94269026	+	69094	-
mm_br_e15_242937	1	chr16	35983454	35983475	+	113076	+
mm_br_e15_242960	1	chr12	86814850	86814871	+	110339	+
mm_br_e15_242974	1	chr4	40895628	40895649	+	76695	+
mm_br_e15_243224	1	chr11	83881798	83881819	-	102682	-
mm_br_e15_243238	1	chr8	107115399	107115420	+	95145	+
mm_br_e15_243247	1	chr4	22414346	22414367	+	105797	-
mm_br_e15_243290	1	chr16	35770506	35770527	+	71082	+
mm_br_e15_243307	1	chr11	98210070	98210091	+	104325	+
mm_br_e15_243315	1	chr8	59029967	59029988	+	110072	+
mm_br_e15_243384	1	chr14	55531894	55531915	-	69639	-
mm_br_e15_243397	1	chr1	155747074	155747095	+	113121	+
mm_br_e15_243417	1	chrX	35773399	35773420	-	99947	-
mm_br_e15_243443	1	chr2	134465525	134465546	-	75037	-
mm_br_e15_243470	1	chr13	93124764	93124785	+	69083	-
mm_br_e15_243472	1	chr2	51004608	51004629	-	111986	-
mm_br_e15_243478	1	chrX	7215831	7215852	+	105612	+
mm_br_e15_243487	1	chr15	66663281	66663302	-	113402	-
mm_br_e15_243514	1	chr15	73436080	73436101	-	70212	-
mm_br_e15_243664	1	chr2	112102124	112102145	+	106700	+
mm_br_e15_243677	1	chr5	5664169	5664190	-	90920	-
mm_br_e15_243678	1	chr5	5664169	5664190	-	90920	-
mm_br_e15_243761	1	chr8	85387914	85387935	-	82584	+
mm_br_e15_243764	1	chr3	108013627	108013648	+	111420	-
mm_br_e15_243835	1	chr1	72758253	72758274	+	110359	+
mm_br_e15_244061	1	chr2	103325187	103325208	-	101225	-
mm_br_e15_244070	1	chr7	52844802	52844823	+	102034	+
mm_br_e15_244096	1	chr4	43505784	43505805	-	103838	-
mm_br_e15_244125	1	chr6	87800972	87800993	-	79660	-
mm_br_e15_244129	1	chr11	75314314	75314335	+	66969	+
mm_br_e15_244134	1	chr4	40886176	40886197	-	99982	-
mm_br_e15_244171	1	chr8	112248206	112248227	+	82859	+
mm_br_e15_244206	1	chr1	72330800	72330821	-	101774	-
mm_br_e15_244209	1	chr3	88253711	88253732	+	75937	-
mm_br_e15_244223	1	chr15	97597930	97597951	-	109700	-
mm_br_e15_244258	1	chr4	108874771	108874792	-	99556	-
mm_br_e15_244269	1	chr13	5860803	5860824	+	105013	+
mm_br_e15_244293	1	chr11	102028482	102028503	-	111457	-
mm_br_e15_244415	1	chr11	102878384	102878405	-	67526	-
mm_br_e15_244454	1	chr18	42708135	42708156	+	103540	+
mm_br_e15_244581	1	chr8	108403353	108403374	+	112147	+
mm_br_e15_244655	1	chr13	9666684	9666705	+	68489	+
mm_br_e15_245073	1	chr3	33944988	33945009	+	98848	+
mm_br_e15_245113	1	chr10	33344230	33344251	+	65369	-
mm_br_e15_245114	1	chr6	124989878	124989899	+	79963	+
mm_br_e15_245134	1	chr14	58283770	58283791	-	69719	-
mm_br_e15_245136	1	chr19	5295374	5295395	-	73028	-
mm_br_e15_245137	1	chr15	10415628	10415649	-	70023	-
mm_br_e15_245144	1	chr10	72117666	72117687	+	65572	+
mm_br_e15_245145	1	chr1	173275842	173275863	+	65020	+
mm_br_e15_245146	1	chr9	106073280	106073301	+	83971	+
mm_br_e15_245148	1	chr7	133540209	133540230	-	81752	-
mm_br_e15_245226	1	chr6	125111952	125111973	+	106049	-
mm_br_e15_245233	1	chr16	36041593	36041614	-	71087	+
mm_br_e15_245343	1	chr6	146525923	146525944	-	80194	-
mm_br_e15_245355	1	chr16	20620284	20620305	-	91281	-
mm_br_e15_245359	1	chr1	162965575	162965596	+	103807	+
mm_br_e15_245361	1	chr1	162965538	162965559	+	103807	+
mm_br_e15_245389	1	chr11	80191429	80191450	-	67072	-
mm_br_e15_245417	1	chr13	100201242	100201263	-	95454	-
mm_br_e15_245626	1	chr19	7025955	7025976	-	113210	+
mm_br_e15_245750	1	chr11	60976464	60976485	-	101025	-
mm_br_e15_245952	1	chr3	96049984	96050005	+	76149	+
mm_br_e15_245964	1	chr5	31210060	31210081	-	97223	-
mm_br_e15_246911	1	chr2	121282893	121282914	+	74876	+
mm_br_e15_246959	1	chr4	40704845	40704866	-	76691	-
mm_br_e15_246962	1	chr14	122864655	122864676	-	69969	-
mm_br_e15_247025	1	chr13	89881798	89881819	+	106339	-
mm_br_e15_247033	1	chr4	116323981	116324002	-	102669	-
mm_br_e15_247060	1	chr11	74537527	74537548	-	104936	-
mm_br_e15_247092	1	chr7	6683092	6683113	-	105823	-
mm_br_e15_247141	1	chr16	91648125	91648146	+	104105	+
mm_br_e15_247142	1	chr1	162965998	162966019	+	103807	+
mm_br_e15_247165	1	chr19	42827185	42827206	+	73510	-
mm_br_e15_247253	1	chr10	110447017	110447038	-	65934	-
mm_br_e15_247449	1	chr2	155937623	155937644	-	75242	-
mm_br_e15_247473	1	chr11	74739163	74739184	-	110086	-
mm_br_e15_248569	1	chr17	25716165	25716186	+	71681	+
mm_br_e15_248641	1	chr7	112959493	112959514	-	81530	-
mm_br_e15_248647	1	chr5	34339106	34339127	-	78091	+
mm_br_e15_248665	1	chr5	112657702	112657723	-	103660	-
mm_br_e15_248680	1	chr18	36124751	36124772	+	72611	+
mm_br_e15_248714	1	chr3	95622834	95622855	+	95927	-
mm_br_e15_248769	1	chr18	32227405	32227426	+	72558	+
mm_br_e15_248884	1	chr9	21856411	21856432	-	106851	-
mm_br_e15_248885	1	chr9	21856411	21856432	-	106851	-
mm_br_e15_249022	1	chr6	106750021	106750042	-	79768	-
mm_br_e15_249090	1	chr16	87409089	87409110	-	110562	-
mm_br_e15_249145	1	chr2	152222379	152222400	+	97825	-
mm_br_e15_249162	1	chr16	56717386	56717407	-	111182	-
mm_br_e15_249180	1	chr12	3960060	3960081	+	110382	+
mm_br_e15_249214	1	chr4	130348517	130348538	+	77460	+
mm_br_e15_249232	1	chr7	109835668	109835689	-	81384	-
mm_br_e15_249234	1	chr7	20150657	20150678	-	80521	-
mm_br_e15_249250	1	chr2	103868032	103868053	+	74682	+
mm_br_e15_249251	1	chr2	103868032	103868053	+	74682	+
mm_br_e15_249308	1	chr5	108026564	108026585	-	78478	-
mm_br_e15_249327	1	chr13	60703597	60703618	+	101603	+
mm_br_e15_249352	1	chr14	31952148	31952169	+	69402	+
mm_br_e15_249358	1	chr3	110053615	110053636	-	103400	-
mm_br_e15_249365	1	chr5	3928457	3928478	+	77891	+
mm_br_e15_249368	1	chr17	25377167	25377188	+	95300	+
mm_br_e15_249451	1	chr2	148267873	148267894	-	98105	-
mm_br_e15_249480	1	chr16	8672206	8672227	-	70799	-
mm_br_e15_249533	1	chr12	70473160	70473181	+	93286	+
mm_br_e15_249564	1	chr16	13903148	13903169	+	70833	-
mm_br_e15_249571	1	chr4	102887375	102887396	-	111127	-
mm_br_e15_249669	1	chr6	17699226	17699247	+	79128	+
mm_br_e15_249680	1	chr9	89599763	89599784	-	109919	-
mm_br_e15_249681	1	chr16	91648112	91648133	+	104105	+
mm_br_e15_249688	1	chr1	65233011	65233032	-	100329	-
mm_br_e15_249737	1	chr10	4522653	4522674	+	65221	+
mm_br_e15_249754	1	chr2	25562578	25562599	+	73864	+
mm_br_e15_249880	1	chr8	9977768	9977789	+	82109	+
mm_br_e15_249902	1	chr3	81913145	81913166	-	100643	-
mm_br_e15_249914	1	chr17	8358492	8358513	+	111229	+
mm_br_e15_249926	1	chr8	91151466	91151487	+	112048	-
mm_br_e15_249980	1	chr15	75672301	75672322	-	70245	-
mm_br_e15_249983	1	chr14	67487367	67487388	-	97944	-
mm_br_e15_250004	1	chr3	142428213	142428234	+	76485	+
mm_br_e15_250005	1	chr3	142428213	142428234	+	76485	+
mm_br_e15_250011	1	chr1	162965303	162965324	+	103807	+
mm_br_e15_250047	1	chr19	57527650	57527671	+	73647	+
mm_br_e15_250048	1	chr11	29414967	29414988	-	100062	-
mm_br_e15_250051	1	chr4	133309298	133309319	-	96039	-
mm_br_e15_250071	1	chr13	93300740	93300761	-	111450	-
mm_br_e15_250100	1	chr2	158450673	158450694	+	75287	+
mm_br_e15_250144	1	chr3	103718531	103718552	+	76238	+
mm_br_e15_250177	1	chr12	88607729	88607750	+	68249	+
mm_br_e15_250232	1	chr5	92864139	92864160	-	78384	-
mm_br_e15_250248	1	chr7	149088256	149088277	-	82013	-
mm_br_e15_250268	1	chr4	126913561	126913582	+	77405	+
mm_br_e15_250279	1	chr9	96378927	96378948	-	92055	-
mm_br_e15_250306	1	chr1	158869653	158869674	-	64889	-
mm_br_e15_250309	1	chr2	136213445	136213466	-	101499	-
mm_br_e15_250321	1	chr11	75546454	75546475	+	110288	+
mm_br_e15_250344	1	chr5	100468161	100468182	+	78426	-
mm_br_e15_250353	1	chr2	38863664	38863685	+	74126	+
mm_br_e15_250376	1	chr4	131767991	131768012	-	77469	-
mm_br_e15_250506	1	chr2	181449784	181449805	+	112806	+
mm_br_e15_250515	1	chr19	32832345	32832366	+	102136	+
mm_br_e15_250521	1	chrX	8470340	8470361	+	85771	+
mm_br_e15_250530	1	chr1	155747095	155747116	+	113121	+
mm_br_e15_250562	1	chr2	30271217	30271238	-	101279	-
mm_br_e15_250608	1	chr2	49597528	49597549	+	74140	+
mm_br_e15_250642	1	chr1	182656230	182656251	+	65126	+
mm_br_e15_250836	1	chr10	117229724	117229745	-	96824	-
mm_br_e15_250909	1	chr16	85173906	85173927	-	110521	-
mm_br_e15_250913	1	chr9	54765112	54765133	+	85556	+
mm_br_e15_250962	1	chr11	100981477	100981498	+	111754	+
mm_br_e15_250990	1	chr7	7252159	7252180	-	80338	-
mm_br_e15_250992	1	chr3	115591150	115591171	+	100585	+
mm_br_e15_251002	1	chr14	65569165	65569186	+	69778	+
mm_br_e15_251045	1	chr9	111173971	111173992	-	109854	-
mm_br_e15_251051	1	chr11	106054796	106054817	-	67573	-
mm_br_e15_251063	1	chr16	17806863	17806884	+	70889	+
mm_br_e15_251077	1	chr8	35171491	35171512	-	106779	-
mm_br_e15_251078	1	chr1	12980677	12980698	+	64082	-
mm_br_e15_251093	1	chr5	14515002	14515023	+	87611	+
mm_br_e15_251125	1	chr1	155747082	155747103	+	113121	+
mm_br_e15_251145	1	chr18	36720260	36720281	+	106818	+
mm_br_e15_251179	1	chr14	104867186	104867207	-	105181	-
mm_br_e15_251185	1	chr3	96433875	96433896	+	76161	+
mm_br_e15_251191	1	chr13	14705273	14705294	-	68513	-
mm_br_e15_251198	1	chr13	100199220	100199241	-	95454	-
mm_br_e15_251250	1	chr5	145962693	145962714	-	79012	-
mm_br_e15_251268	1	chr12	4924218	4924239	+	111165	+
mm_br_e15_251365	1	chrX	136219614	136219635	+	85078	+
mm_br_e15_251369	1	chr4	140857161	140857182	+	105706	+
mm_br_e15_251398	1	chr2	156005891	156005912	-	75248	-
mm_br_e15_251403	1	chr3	36050019	36050040	+	75696	+
mm_br_e15_251434	1	chr19	4811566	4811587	-	73006	-
mm_br_e15_251435	1	chr19	4811566	4811587	-	73006	-
mm_br_e15_251437	1	chr7	70589774	70589795	+	81095	+
mm_br_e15_251655	1	chr19	16207818	16207839	+	113118	+
mm_br_e15_251736	1	chr2	101469059	101469080	-	91335	-
mm_br_e15_251762	1	chr16	18284341	18284362	-	91180	-
mm_br_e15_251775	1	chr1	37947401	37947422	+	64194	+
mm_br_e15_251779	1	chr2	134424299	134424320	-	75037	-
mm_br_e15_251794	1	chr12	4850205	4850226	+	67864	+
mm_br_e15_251799	1	chr7	34953519	34953540	-	112586	-
mm_br_e15_251818	1	chr18	85120842	85120863	-	72943	-
mm_br_e15_251837	1	chr11	101286423	101286444	+	112115	-
mm_br_e15_251838	1	chr16	5013599	5013620	-	70783	-
mm_br_e15_251914	1	chr8	108375841	108375862	-	96508	-
mm_br_e15_251937	1	chrX	71032122	71032143	+	102893	-
mm_br_e15_251938	1	chr8	107850144	107850165	-	82784	-
mm_br_e15_251969	1	chr3	142428209	142428230	+	76485	+
mm_br_e15_252086	1	chr11	101526895	101526916	+	89787	+
mm_br_e15_252096	1	chr3	62310652	62310673	-	75795	-
mm_br_e15_252109	1	chr12	113887198	113887219	+	87492	+
mm_br_e15_252114	1	chr15	82176642	82176663	-	70445	+
mm_br_e15_253086	1	chr17	29169638	29169659	+	71775	+
mm_br_e15_253203	1	chr7	147292198	147292219	-	100525	-
mm_br_e15_253214	1	chr2	179908627	179908648	+	112455	+
mm_br_e15_253284	1	chr12	12948618	12948639	-	105856	-
mm_br_e15_253285	1	chr12	12948618	12948639	-	105856	-
mm_br_e15_253332	1	chr5	110564900	110564921	+	89661	+
mm_br_e15_253387	1	chr17	25968351	25968372	-	99515	+
mm_br_e15_253396	1	chr15	80770478	80770499	+	103415	+
mm_br_e15_253397	1	chr15	80770478	80770499	+	103415	+
mm_br_e15_253398	1	chr15	80770478	80770499	+	103415	+
mm_br_e15_253399	1	chr15	80770478	80770499	+	103415	+
mm_br_e15_253404	1	chr4	86245168	86245189	-	77001	-
mm_br_e15_253419	1	chr2	25140090	25140111	+	73832	+
mm_br_e15_253429	1	chr2	156138356	156138377	+	97101	+
mm_br_e15_253433	1	chr5	35003295	35003316	-	102327	+
mm_br_e15_253434	1	chr7	70357364	70357385	-	106256	-
mm_br_e15_253435	1	chr10	7401007	7401028	+	102043	+
mm_br_e15_253520	1	chr7	146399029	146399050	-	81919	+
mm_br_e15_253540	1	chr11	79067936	79067957	+	67054	-
mm_br_e15_254098	1	chr17	35338672	35338693	+	111002	-
mm_br_e15_254135	1	chr10	112365955	112365976	-	95531	-
mm_br_e15_254145	1	chr8	73419657	73419678	-	103754	-
mm_br_e15_255654	1	chr18	77391922	77391943	+	72899	+
mm_br_e15_255664	1	chr1	75378722	75378743	+	100961	+
mm_br_e15_255778	1	chr5	135485175	135485196	-	78813	+
mm_br_e15_255781	1	chr14	46277679	46277700	-	69498	-
mm_br_e15_255787	1	chr16	58728171	58728192	+	111539	+
mm_br_e15_255794	1	chr2	25463908	25463929	-	106527	-
mm_br_e15_255842	1	chr1	162967543	162967564	+	103807	+
mm_br_e15_255843	1	chr1	162967543	162967564	+	103807	+
mm_br_e15_255950	1	chr19	60937275	60937296	-	73672	-
mm_br_e15_255953	1	chr1	89325259	89325280	+	90039	+
mm_br_e15_255954	1	chr12	106042840	106042861	-	68345	-
mm_br_e15_255961	1	chr16	57231446	57231467	-	71215	-
mm_br_e15_256068	1	chr5	31547303	31547324	+	111597	+
mm_br_e15_256119	1	chr19	5989323	5989344	+	101353	-
mm_br_e15_256151	1	chr16	17562126	17562147	+	85647	+
mm_br_e15_256206	1	chr10	67741447	67741468	-	96006	-
mm_br_e15_256366	1	chr10	42221914	42221935	+	85682	+
mm_br_e15_256602	1	chr8	81336882	81336903	-	109809	-
mm_br_e15_256713	1	chr16	33185827	33185848	+	71063	+
mm_br_e15_256735	1	chr15	51796527	51796548	-	70139	-
mm_br_e15_256740	1	chr14	60244287	60244308	+	85894	+
mm_br_e15_256836	1	chr12	109150617	109150638	-	106365	-
mm_br_e15_256844	1	chr2	179818789	179818810	+	75522	+
mm_br_e15_256850	1	chr8	108688044	108688065	+	100037	+
mm_br_e15_256854	1	chr8	122086709	122086730	-	82935	-
mm_br_e15_256931	1	chr16	72663397	72663418	+	104769	+
mm_br_e15_256936	1	chr13	78328553	78328574	-	105699	-
mm_br_e15_257027	1	chr3	154756441	154756462	+	90442	+
mm_br_e15_257057	1	chr7	52381974	52381995	-	103814	-
mm_br_e15_257261	1	chr2	143741300	143741321	+	103593	+
mm_br_e15_258095	1	chr3	90236852	90236873	+	76007	-
mm_br_e15_258901	1	chr5	32761699	32761720	+	104220	+
mm_br_e15_259004	1	chr9	50412070	50412091	+	83546	+
mm_br_e15_259186	1	chr10	40069257	40069278	+	101385	+
mm_br_e15_259198	1	chr8	87823869	87823890	+	82654	+
mm_br_e15_259262	1	chr4	12016843	12016864	+	76606	+
mm_br_e15_259269	1	chr1	157659940	157659961	-	100636	-
mm_br_e15_259270	1	chr1	157659940	157659961	-	100636	-
mm_br_e15_259348	1	chr4	129317827	129317848	-	77443	-
mm_br_e15_259366	1	chr11	78350027	78350048	+	110034	+
mm_br_e15_259495	1	chrX	148237915	148237936	+	97328	+
mm_br_e15_259497	1	chr7	99817963	99817984	-	81271	-
mm_br_e15_259514	1	chr7	106631421	106631442	-	103822	-
mm_br_e15_259572	1	chr14	122879071	122879092	+	105443	+
mm_br_e15_259714	1	chr9	21397164	21397185	-	83208	-
mm_br_e15_259792	1	chr9	106333870	106333891	+	83979	+
mm_br_e15_259826	1	chr7	30857094	30857115	+	80751	-
mm_br_e15_259833	1	chr9	78326885	78326906	-	88506	-
mm_br_e15_259851	1	chr2	131088296	131088317	+	94281	+
mm_br_e15_259907	1	chr19	57193421	57193442	-	99084	-
mm_br_e15_259917	1	chr7	53965949	53965970	-	99561	-
mm_br_e15_259928	1	chr6	83781648	83781669	-	90074	-
mm_br_e15_259930	1	chr5	110698805	110698826	-	78515	-
mm_br_e15_259935	1	chr3	103757577	103757598	+	76238	+
mm_br_e15_259967	1	chr2	139996428	139996449	+	75054	+
mm_br_e15_260065	1	chr1	162965306	162965327	+	103807	+
mm_br_e15_260076	1	chr2	156005889	156005910	-	75248	-
mm_br_e15_260101	1	chr1	64167647	64167668	+	64337	-
mm_br_e15_260136	1	chr6	91423325	91423346	-	110777	-
mm_br_e15_260167	1	chr17	5492837	5492858	-	71425	+
mm_br_e15_260217	1	chr18	43058453	43058474	-	97102	-
mm_br_e15_260243	1	chr9	54798467	54798488	-	83593	-
mm_br_e15_260261	1	chr10	53316791	53316812	+	65457	+
mm_br_e15_260306	1	chr13	98015866	98015887	+	69124	+
mm_br_e15_260365	1	chr4	126754768	126754789	+	111065	+
mm_br_e15_260477	1	chr13	14722563	14722584	+	68516	+
mm_br_e15_260505	1	chr10	75700512	75700533	-	89269	-
mm_br_e15_260703	1	chr2	80457386	80457407	+	112332	+
mm_br_e15_260712	1	chr6	31513805	31513826	+	104902	-
mm_br_e15_260879	1	chr11	45869493	45869514	+	98181	+
mm_br_e15_260991	1	chr4	102432966	102432987	+	77099	+
mm_br_e15_261124	1	chr9	22272739	22272760	-	83239	-
mm_br_e15_261128	1	chr1	136852434	136852455	-	95085	-
mm_br_e15_261129	1	chr10	79618108	79618129	-	65703	+
mm_br_e15_261217	1	chr18	56732707	56732728	+	100072	+
mm_br_e15_261258	1	chr10	86956369	86956390	-	110410	-
mm_br_e15_261315	1	chr5	138882769	138882790	+	78916	+
mm_br_e15_261351	1	chr7	31093826	31093847	+	80761	+
mm_br_e15_261360	1	chr11	93820478	93820499	-	102184	-
mm_br_e15_261523	1	chr19	40588175	40588196	-	86318	-
mm_br_e15_261537	1	chr14	52824515	52824536	+	69600	-
mm_br_e15_261582	1	chr3	95086954	95086975	-	109728	+
mm_br_e15_261584	1	chr11	4795358	4795379	+	111522	+
mm_br_e15_261608	1	chr14	32072222	32072243	+	102618	+
mm_br_e15_261614	1	chr13	54605170	54605191	+	85550	+
mm_br_e15_261616	1	chr2	28438496	28438517	-	73932	-
mm_br_e15_261623	1	chr11	100481375	100481396	+	112459	-
mm_br_e15_261624	1	chr6	79968966	79968987	+	99527	+
mm_br_e15_261667	1	chr2	167757880	167757901	+	100764	+
mm_br_e15_261672	1	chr12	71448518	71448539	+	68085	-
mm_br_e15_261680	1	chr14	45839460	45839481	+	99542	+
mm_br_e15_261681	1	chr9	66767389	66767410	-	109617	-
mm_br_e15_261682	1	chr11	94538625	94538646	-	100459	-
mm_br_e15_261708	1	chr1	92100593	92100614	+	93195	+
mm_br_e15_261709	1	chr4	155243495	155243516	-	112328	-
mm_br_e15_261710	1	chr18	21458602	21458623	-	107417	-
mm_br_e15_261727	1	chr1	166237375	166237396	-	64940	-
mm_br_e15_261768	1	chr8	93594022	93594043	+	92065	+
mm_br_e15_261790	1	chr1	178704984	178705005	-	65099	-
mm_br_e15_261795	1	chr2	155555082	155555103	-	86101	-
mm_br_e15_261798	1	chr9	21069794	21069815	+	83193	+
mm_br_e15_261876	1	chr1	154233706	154233727	-	93844	-
mm_br_e15_261878	1	chr9	89599780	89599801	-	109919	-
mm_br_e15_261910	1	chr16	63863959	63863980	-	112988	-
mm_br_e15_261928	1	chr8	26127199	26127220	-	93324	-
mm_br_e15_261949	1	chr2	156246860	156246881	+	75252	+
mm_br_e15_261950	1	chr3	151856689	151856710	-	76523	-
mm_br_e15_261959	1	chr10	30320440	30320461	-	65360	-
mm_br_e15_261972	1	chr3	133207218	133207239	-	85576	-
mm_br_e15_261996	1	chr4	43419444	43419465	+	89940	+
mm_br_e15_262019	1	chr15	97998137	97998158	-	109556	+
mm_br_e15_262050	1	chr15	79360055	79360076	-	109435	-
mm_br_e15_262059	1	chr2	148558092	148558113	-	112490	-
mm_br_e15_262060	1	chr2	148558092	148558113	-	112490	-
mm_br_e15_262061	1	chr2	148558092	148558113	-	112490	-
mm_br_e15_262072	1	chr10	34017276	34017297	+	65379	+
mm_br_e15_262073	1	chr10	34017276	34017297	+	65379	+
mm_br_e15_262113	1	chr10	39745047	39745068	-	65395	-
mm_br_e15_262135	1	chr3	57651353	57651374	-	75773	-
mm_br_e15_262139	1	chr2	105842175	105842196	-	109850	-
mm_br_e15_262174	1	chr12	85029533	85029554	-	113024	+
mm_br_e15_262182	1	chr17	21082445	21082466	+	110998	+
mm_br_e15_262519	1	chr9	74919070	74919091	+	98023	+
mm_br_e15_262521	1	chr17	23923005	23923026	-	71597	-
mm_br_e15_262553	1	chr1	184271686	184271707	-	65147	-
mm_br_e15_262561	1	chr5	145927844	145927865	-	79009	-
mm_br_e15_262566	1	chr4	43575519	43575540	+	94026	+
mm_br_e15_262602	1	chr8	96560862	96560883	-	91334	-
mm_br_e15_262610	1	chr11	79997458	79997479	+	112042	+
mm_br_e15_262713	1	chr19	40588203	40588224	-	86318	-
mm_br_e15_262738	1	chr17	24858609	24858630	+	111028	+
mm_br_e15_262769	1	chr12	28026630	28026651	-	98404	-
mm_br_e15_262975	1	chr11	118338318	118338339	+	101085	+
mm_br_e15_262993	1	chr9	13512100	13512121	+	93987	+
mm_br_e15_263002	1	chr5	48687772	48687793	+	104106	+
mm_br_e15_263009	1	chr4	4694955	4694976	-	101437	-
mm_br_e15_263109	1	chr5	143633705	143633726	+	78969	-
mm_br_e15_263116	1	chr17	25969117	25969138	-	110990	-
mm_br_e15_263160	1	chr14	47465910	47465931	+	69505	+
mm_br_e15_263193	1	chr2	149962381	149962402	-	75113	-
mm_br_e15_263252	1	chr7	17428779	17428800	+	111269	+
mm_br_e15_263261	1	chr6	90319608	90319629	+	79705	+
mm_br_e15_263264	1	chr5	69983460	69983481	-	100993	-
mm_br_e15_263362	1	chr13	113451044	113451065	+	69208	+
mm_br_e15_263369	1	chr5	110877489	110877510	-	107435	-
mm_br_e15_263395	1	chr13	53024967	53024988	-	101877	-
mm_br_e15_263448	1	chr3	151856678	151856699	-	76523	-
mm_br_e15_263462	1	chr14	65059587	65059608	+	109870	-
mm_br_e15_263478	1	chr9	119250588	119250609	+	111816	+
mm_br_e15_263490	1	chr6	149357631	149357652	+	80218	+
mm_br_e15_263525	1	chr15	80847333	80847354	+	106320	-
mm_br_e15_263553	1	chr19	10680147	10680168	+	95805	+
mm_br_e15_263557	1	chr7	104845220	104845241	+	97253	+
mm_br_e15_263582	1	chr2	18594098	18594119	+	96692	+
mm_br_e15_263591	1	chr18	60720440	60720461	+	72787	+
mm_br_e15_263604	1	chr9	58430226	58430247	+	83654	+
mm_br_e15_263657	1	chr12	8928360	8928381	-	67877	+
mm_br_e15_263660	1	chr17	34256229	34256250	-	105652	-
mm_br_e15_263755	1	chr9	74919042	74919063	+	98023	+
mm_br_e15_263882	1	chr9	70526929	70526950	+	103586	+
mm_br_e15_263891	1	chr17	57226986	57227007	-	105524	-
mm_br_e15_263964	1	chr13	23667675	23667696	+	68634	+
mm_br_e15_264039	1	chr15	91403607	91403628	-	99591	-
mm_br_e15_264092	1	chr11	107331954	107331975	-	67596	-
mm_br_e15_264093	1	chr1	169238872	169238893	+	64974	+
mm_br_e15_264132	1	chr6	142335775	142335796	+	112229	+
mm_br_e15_264148	1	chr4	124428916	124428937	+	77361	+
mm_br_e15_264166	1	chr3	33699151	33699172	+	75682	+
mm_br_e15_264181	1	chr17	25252686	25252707	-	71665	-
mm_br_e15_264192	1	chr19	57685818	57685839	-	90775	+
mm_br_e15_264193	1	chr12	25516483	25516504	+	67922	+
mm_br_e15_264194	1	chr12	25516483	25516504	+	67922	+
mm_br_e15_264207	1	chr1	157264481	157264502	-	64874	-
mm_br_e15_264221	1	chr1	31006545	31006566	-	102763	-
mm_br_e15_264222	1	chr1	31006545	31006566	-	102763	-
mm_br_e15_264240	1	chr14	122863862	122863883	-	69969	-
mm_br_e15_264251	1	chr2	157385945	157385966	+	92157	+
mm_br_e15_264256	1	chr4	34634496	34634517	-	95817	-
mm_br_e15_264257	1	chr12	25516493	25516514	+	67922	+
mm_br_e15_264272	1	chr4	116793025	116793046	-	103610	-
mm_br_e15_264279	1	chr18	6516038	6516059	-	72463	-
mm_br_e15_264297	1	chr1	153191714	153191735	+	64841	+
mm_br_e15_264304	1	chr2	32817249	32817270	+	74040	+
mm_br_e15_264305	1	chr2	32817249	32817270	+	74040	+
mm_br_e15_264336	1	chr12	56181027	56181048	-	68021	-
mm_br_e15_264337	1	chr12	56181027	56181048	-	68021	-
mm_br_e15_264345	1	chr2	152512940	152512961	+	97208	+
mm_br_e15_264348	1	chr11	75546444	75546465	+	110288	+
mm_br_e15_264349	1	chr11	75546444	75546465	+	110288	+
mm_br_e15_264418	1	chr13	114584779	114584800	+	69221	+
mm_br_e15_264428	1	chr15	83555402	83555423	-	95767	-
mm_br_e15_264438	1	chr3	154259980	154260001	-	101222	+
mm_br_e15_264466	1	chr1	52290032	52290053	-	95095	-
mm_br_e15_264488	1	chr9	88376961	88376982	-	83866	-
mm_br_e15_264492	1	chr6	97160797	97160818	+	110799	+
mm_br_e15_264493	1	chr7	100228465	100228486	+	101174	+
mm_br_e15_264508	1	chr5	116009526	116009547	+	113220	+
mm_br_e15_264511	1	chr11	98190894	98190915	-	92186	-
mm_br_e15_264514	1	chr11	95867213	95867234	-	67263	-
mm_br_e15_264525	1	chr7	89079232	89079253	-	81198	-
mm_br_e15_264527	1	chr11	70265443	70265464	+	66848	+
[truncated: 432 more rows]
