# Supplementary material for: Deep sequencing analysis of the developing mouse brain reveals a novel microRNA
Source: BMC Genomics. 2011 Apr 5;12:176. doi: 10.1186/1471-2164-12-176 (PMC3088569; doi:10.1186/1471-2164-12-176)
Supplement: Additional file 6 — List of unique tags mapped to RefSeq sequences based on 5' end sequences. [file 1471-2164-12-176-S6.TXT]

Tag_ID ,Copy_Number ,Chromosome ,Chr_Start ,Chr_End ,Tag_Strand ,RefSeq_ID ,RefSeq_Strand
mm_br_e15_1950 ,102,chr2 ,174533098,174533119,+ ,99677,+
mm_br_e15_4766 ,35,chr11 ,94852680,94852701,- ,109641,+
mm_br_e15_7182 ,21,chr5 ,104739771,104739792,+ ,105968,+
mm_br_e15_411543 ,1,chr18 ,75527658,75527679,- ,106409,+
mm_br_e15_412791 ,1,chr8 ,19126345,19126366,- ,82174,+
mm_br_e15_412849 ,1,chr7 ,3298856,3298877,- ,80221,+
mm_br_e15_413290 ,1,chr5 ,38713108,38713129,- ,110113,+
mm_br_e15_202506 ,1,chr5 ,123479820,123479841,+ ,104177,+
mm_br_e15_270823 ,1,chr11 ,118026886,118026907,+ ,97889,-
mm_br_e15_101812 ,1,chr10 ,74096311,74096332,+ ,110651,+
mm_br_e15_150523 ,1,chr11 ,74631489,74631510,+ ,111139,+
mm_br_e15_150729 ,1,chr11 ,94852680,94852701,- ,109641,+
mm_br_e15_151860 ,1,chr5 ,104739771,104739792,+ ,105968,+
mm_br_e15_151866 ,1,chr2 ,174533098,174533119,+ ,99677,+
mm_br_e15_152005 ,1,chr11 ,94852680,94852701,- ,109641,+
mm_br_e15_154249 ,1,chr3 ,33711942,33711963,- ,75682,+
mm_br_e15_156719 ,1,chr8 ,15894418,15894439,- ,82163,-
mm_br_e15_160693 ,1,chr11 ,76228392,76228413,- ,66990,+
mm_br_e15_163140 ,1,chr8 ,47932406,47932427,+ ,88783,+
mm_br_e15_167823 ,1,chr6 ,93626685,93626706,- ,79730,-
mm_br_e15_170328 ,1,chr11 ,94852680,94852701,- ,109641,+
mm_br_e15_185702 ,1,chr15 ,61821669,61821690,+ ,105300,+
