# Supplementary material for: Deep sequencing analysis of the developing mouse brain reveals a novel microRNA
Source: BMC Genomics. 2011 Apr 5;12:176. doi: 10.1186/1471-2164-12-176 (PMC3088569; doi:10.1186/1471-2164-12-176)
Supplement: Additional file 7 — List of unique tags mapped to redundant mouse ESTs based on 3' end sequences. [file 1471-2164-12-176-S7.TXT]

Tag_ID ,Copy_Number ,Chromosome ,Chr_Start ,Chr_End ,Tag_Strand ,Accession ,Acc_Strand
mm_br_e15_95 ,3865,chr7 ,88674805,88674826,+ ,DV043587 ,+
mm_br_e15_280 ,1139,chr2 ,57034561,57034582,+ ,BY715729 ,+
mm_br_e15_386 ,767,chr7 ,88674805,88674826,+ ,DV043587 ,+
mm_br_e15_416 ,681,chr16 ,42303538,42303559,- ,BU850458 ,-
mm_br_e15_447 ,610,chr7 ,88674806,88674827,+ ,DV043587 ,+
mm_br_e15_561 ,450,chr7 ,88674805,88674826,+ ,DV043587 ,+
mm_br_e15_606 ,403,chrX ,143499461,143499482,+ ,AW456883 ,-
mm_br_e15_753 ,317,chr16 ,42303538,42303559,- ,BU850458 ,-
mm_br_e15_1165 ,191,chrX ,143499461,143499482,+ ,AW456883 ,-
mm_br_e15_1291 ,169,chrX ,143499461,143499482,+ ,AW456883 ,-
mm_br_e15_1303 ,168,chr7 ,88674806,88674827,+ ,DV043587 ,+
mm_br_e15_1365 ,159,chr16 ,42303538,42303559,- ,BU850458 ,-
mm_br_e15_1495 ,142,chr7 ,88674805,88674826,+ ,DV043587 ,+
mm_br_e15_1604 ,129,chr19 ,12086495,12086516,+ ,CO808348 ,+
mm_br_e15_1927 ,104,chr9 ,71811248,71811269,+ ,CN460376 ,-
mm_br_e15_2191 ,89,chr7 ,88674805,88674826,+ ,DV043587 ,+
mm_br_e15_2208 ,88,chr7 ,88674806,88674827,+ ,DV043587 ,+
mm_br_e15_2322 ,83,chr19 ,12086495,12086516,+ ,CO808348 ,+
mm_br_e15_2465 ,77,chr19 ,12086495,12086516,+ ,CO808348 ,+
mm_br_e15_2603 ,73,chr7 ,88674805,88674826,+ ,DV043587 ,+
mm_br_e15_2762 ,67,chr14 ,55136606,55136627,+ ,BB636100 ,-
mm_br_e15_2959 ,63,chr15 ,79913328,79913349,- ,BU526180 ,-
mm_br_e15_3284 ,56,chr2 ,57034561,57034582,+ ,BY715729 ,+
mm_br_e15_3300 ,55,chr14 ,55136606,55136627,+ ,BB636100 ,-
mm_br_e15_3424 ,53,chr7 ,68871142,68871163,- ,BU505171 ,-
mm_br_e15_3445 ,52,chrX ,143499461,143499482,+ ,AW456883 ,-
mm_br_e15_3470 ,52,chr1 ,186646346,186646367,- ,CX763666 ,-
mm_br_e15_3860 ,45,chrX ,143499461,143499482,+ ,AW456883 ,-
mm_br_e15_3926 ,45,chr7 ,88674805,88674826,+ ,DV043587 ,+
mm_br_e15_4201 ,41,chr15 ,79913329,79913350,- ,BU526180 ,-
mm_br_e15_4580 ,37,chr1 ,175320534,175320555,+ ,CA450691 ,+
mm_br_e15_4713 ,36,chr7 ,88674804,88674825,+ ,DV043587 ,+
mm_br_e15_4921 ,34,chrM ,16167,16188,- ,BQ946756 ,+
mm_br_e15_5042 ,33,chr1 ,161270492,161270513,+ ,CX220146 ,+
mm_br_e15_5064 ,33,chr7 ,88674805,88674826,+ ,DV043587 ,+
mm_br_e15_5153 ,32,chrM ,16167,16188,- ,BQ946756 ,+
mm_br_e15_5182 ,32,chr7 ,88674805,88674826,+ ,DV043587 ,+
mm_br_e15_5481 ,29,chrX ,143499461,143499482,+ ,AW456883 ,-
mm_br_e15_5912 ,27,chr16 ,42303538,42303559,- ,BU850458 ,-
mm_br_e15_5934 ,27,chr7 ,88674806,88674827,+ ,DV043587 ,+
mm_br_e15_6267 ,25,chr1 ,186646346,186646367,- ,CX763666 ,-
mm_br_e15_6296 ,25,chr7 ,69191068,69191089,- ,CN664978 ,-
mm_br_e15_6352 ,25,chr7 ,88674805,88674826,+ ,DV043587 ,+
mm_br_e15_6726 ,23,chrM ,16167,16188,- ,BQ946756 ,+
mm_br_e15_6737 ,23,chr16 ,42303538,42303559,- ,BU850458 ,-
mm_br_e15_6757 ,23,chr1 ,161270492,161270513,+ ,CX220146 ,+
mm_br_e15_7030 ,22,chr7 ,88674806,88674827,+ ,DV043587 ,+
mm_br_e15_7034 ,22,chr2 ,57034561,57034582,+ ,BY715729 ,+
mm_br_e15_7700 ,19,chrX ,143499461,143499482,+ ,AW456883 ,-
mm_br_e15_8234 ,18,chr3 ,96267872,96267893,- ,CJ137852 ,+
mm_br_e15_8627 ,17,chr3 ,96267872,96267893,- ,CJ137852 ,+
mm_br_e15_8760 ,17,chr2 ,57034561,57034582,+ ,BY715729 ,+
mm_br_e15_9087 ,16,chr12 ,88778635,88778656,- ,BI149530 ,-
mm_br_e15_9153 ,16,chr16 ,42303538,42303559,- ,BU850458 ,-
mm_br_e15_9214 ,16,chr2 ,57034561,57034582,+ ,BY715729 ,+
mm_br_e15_9270 ,16,chr8 ,73449440,73449461,+ ,BY765014 ,+
mm_br_e15_9627 ,15,chr7 ,30558363,30558384,+ ,BB643476 ,-
mm_br_e15_9772 ,14,chr14 ,55136606,55136627,+ ,BB636100 ,-
mm_br_e15_9783 ,14,chrX ,143499461,143499482,+ ,AW456883 ,-
mm_br_e15_10136 ,14,chr1 ,187066854,187066875,+ ,BE291270 ,+
mm_br_e15_10151 ,14,chr11 ,106362305,106362326,+ ,AV060377 ,+
mm_br_e15_10290 ,14,chr7 ,88674805,88674826,+ ,DV043587 ,+
mm_br_e15_10321 ,13,chrX ,143499461,143499482,+ ,AW456883 ,-
mm_br_e15_10857 ,13,chr7 ,88674806,88674827,+ ,DV043587 ,+
mm_br_e15_10948 ,13,chr7 ,88674805,88674826,+ ,DV043587 ,+
mm_br_e15_10949 ,13,chr7 ,88674805,88674826,+ ,DV043587 ,+
mm_br_e15_11009 ,12,chrX ,143499461,143499482,+ ,AW456883 ,-
mm_br_e15_11680 ,12,chr15 ,79913328,79913349,- ,BU526180 ,-
mm_br_e15_11744 ,11,chr12 ,17362210,17362231,+ ,BY258927 ,+
mm_br_e15_11753 ,11,chrX ,143499461,143499482,+ ,AW456883 ,-
mm_br_e15_11754 ,11,chrX ,143499461,143499482,+ ,AW456883 ,-
mm_br_e15_11755 ,11,chrX ,143499461,143499482,+ ,AW456883 ,-
mm_br_e15_11756 ,11,chrX ,143499461,143499482,+ ,AW456883 ,-
mm_br_e15_12217 ,11,chr1 ,186646346,186646367,- ,CX763666 ,-
mm_br_e15_13159 ,10,chr3 ,96267872,96267893,- ,CJ137852 ,+
mm_br_e15_13411 ,10,chr16 ,42303538,42303559,- ,BU850458 ,-
mm_br_e15_13702 ,10,chr7 ,88674805,88674826,+ ,DV043587 ,+
mm_br_e15_13766 ,10,chr14 ,65210038,65210059,+ ,BI736031 ,+
mm_br_e15_14379 ,9,chr19 ,12086495,12086516,+ ,CO808348 ,+
mm_br_e15_14410 ,9,chr1 ,186646346,186646367,- ,CX763666 ,-
mm_br_e15_14542 ,9,chrM ,16167,16188,- ,BQ946756 ,+
mm_br_e15_14599 ,9,chr16 ,42303538,42303559,- ,BU850458 ,-
mm_br_e15_14748 ,9,chr1 ,175320534,175320555,+ ,CA450691 ,+
mm_br_e15_14954 ,9,chr7 ,88674805,88674826,+ ,DV043587 ,+
mm_br_e15_15053 ,8,chr11 ,77791456,77791477,+ ,BE570098 ,+
mm_br_e15_15079 ,8,chrX ,143499461,143499482,+ ,AW456883 ,-
mm_br_e15_15080 ,8,chrX ,143499461,143499482,+ ,AW456883 ,-
mm_br_e15_15136 ,8,chr8 ,72626459,72626480,- ,CF743269 ,-
mm_br_e15_15461 ,8,chr12 ,88778633,88778654,- ,BI149530 ,-
mm_br_e15_15762 ,8,chr12 ,81492640,81492661,- ,CO039737 ,+
mm_br_e15_16143 ,8,chr16 ,42303538,42303559,- ,BU850458 ,-
mm_br_e15_16174 ,8,chr3 ,88019108,88019129,+ ,CJ150081 ,+
mm_br_e15_16299 ,8,chr19 ,8800086,8800107,+ ,BQ177137 ,-
mm_br_e15_16330 ,8,chr14 ,65210037,65210058,+ ,BI736031 ,+
mm_br_e15_16399 ,8,chr7 ,88674806,88674827,+ ,DV043587 ,+
mm_br_e15_16438 ,8,chr2 ,57034561,57034582,+ ,BY715729 ,+
mm_br_e15_16640 ,8,chr7 ,88674805,88674826,+ ,DV043587 ,+
mm_br_e15_16641 ,8,chr7 ,88674805,88674826,+ ,DV043587 ,+
mm_br_e15_16642 ,8,chr7 ,88674805,88674826,+ ,DV043587 ,+
mm_br_e15_16762 ,7,chr14 ,55136606,55136627,+ ,BB636100 ,-
mm_br_e15_16790 ,7,chrX ,143499461,143499482,+ ,AW456883 ,-
mm_br_e15_16871 ,7,chr4 ,58453896,58453917,- ,CO044637 ,+
mm_br_e15_17700 ,7,chr16 ,77646504,77646525,+ ,BE654839 ,+
mm_br_e15_17720 ,7,chr3 ,96267872,96267893,- ,CJ137852 ,+
mm_br_e15_17818 ,7,chr19 ,12086495,12086516,+ ,CO808348 ,+
mm_br_e15_17819 ,7,chr19 ,12086495,12086516,+ ,CO808348 ,+
mm_br_e15_17820 ,7,chr19 ,12086495,12086516,+ ,CO808348 ,+
mm_br_e15_17821 ,7,chr19 ,12086495,12086516,+ ,CO808348 ,+
mm_br_e15_17883 ,7,chr1 ,186646346,186646367,- ,CX763666 ,-
mm_br_e15_18159 ,7,chr16 ,42303538,42303559,- ,BU850458 ,-
mm_br_e15_18160 ,7,chr16 ,42303538,42303559,- ,BU850458 ,-
mm_br_e15_18161 ,7,chr16 ,42303538,42303559,- ,BU850458 ,-
mm_br_e15_18184 ,7,chr11 ,106362305,106362326,+ ,AV060377 ,+
mm_br_e15_18222 ,7,chr2 ,129998675,129998696,- ,BM204026 ,+
mm_br_e15_18493 ,7,chr16 ,33105461,33105482,+ ,BE457496 ,-
mm_br_e15_18494 ,7,chr16 ,33105461,33105482,+ ,BE457496 ,-
mm_br_e15_18520 ,7,chr2 ,57034561,57034582,+ ,BY715729 ,+
mm_br_e15_18774 ,7,chr7 ,88674805,88674826,+ ,DV043587 ,+
mm_br_e15_18775 ,7,chr7 ,88674805,88674826,+ ,DV043587 ,+
mm_br_e15_18776 ,7,chr7 ,88674805,88674826,+ ,DV043587 ,+
mm_br_e15_18777 ,7,chr7 ,88674805,88674826,+ ,DV043587 ,+
mm_br_e15_18942 ,6,chr14 ,55136606,55136627,+ ,BB636100 ,-
mm_br_e15_18995 ,6,chrX ,143499461,143499482,+ ,AW456883 ,-
mm_br_e15_18996 ,6,chrX ,143499461,143499482,+ ,AW456883 ,-
mm_br_e15_18997 ,6,chrX ,143499461,143499482,+ ,AW456883 ,-
mm_br_e15_18998 ,6,chrX ,143499461,143499482,+ ,AW456883 ,-
mm_br_e15_19120 ,6,chr7 ,68982210,68982231,- ,BU505171 ,-
mm_br_e15_19663 ,6,chr13 ,100278470,100278491,- ,BQ947114 ,-
mm_br_e15_20185 ,6,chr4 ,33525125,33525146,+ ,BF658282 ,+
mm_br_e15_20318 ,6,chr19 ,12086495,12086516,+ ,CO808348 ,+
mm_br_e15_20319 ,6,chr19 ,12086495,12086516,+ ,CO808348 ,+
mm_br_e15_20702 ,6,chr7 ,118219576,118219597,- ,AW537375 ,+
mm_br_e15_20728 ,6,chr11 ,77791455,77791476,+ ,BE570098 ,+
mm_br_e15_20914 ,6,chr2 ,158464319,158464340,+ ,CB182892 ,+
mm_br_e15_20955 ,6,chr1 ,161270492,161270513,+ ,CX220146 ,+
mm_br_e15_21083 ,6,chr11 ,106362357,106362378,+ ,AV060377 ,+
mm_br_e15_21182 ,6,chr7 ,88674806,88674827,+ ,DV043587 ,+
mm_br_e15_21183 ,6,chr7 ,88674806,88674827,+ ,DV043587 ,+
mm_br_e15_21191 ,6,chr19 ,4623929,4623950,- ,BI409802 ,-
mm_br_e15_21578 ,6,chr7 ,88674805,88674826,+ ,DV043587 ,+
mm_br_e15_21579 ,6,chr7 ,88674805,88674826,+ ,DV043587 ,+
mm_br_e15_21580 ,6,chr7 ,88674805,88674826,+ ,DV043587 ,+
mm_br_e15_21752 ,6,chr7 ,88674804,88674825,+ ,DV043587 ,+
mm_br_e15_21794 ,6,chr7 ,104804724,104804745,- ,CN529436 ,+
mm_br_e15_21833 ,5,chr18 ,12873371,12873392,+ ,BF472302 ,+
mm_br_e15_21836 ,5,chr14 ,55136606,55136627,+ ,BB636100 ,-
mm_br_e15_21896 ,5,chrX ,143499461,143499482,+ ,AW456883 ,-
mm_br_e15_21936 ,5,chr9 ,15118352,15118373,+ ,BG071876 ,-
mm_br_e15_23746 ,5,chr19 ,12086495,12086516,+ ,CO808348 ,+
mm_br_e15_23747 ,5,chr19 ,12086495,12086516,+ ,CO808348 ,+
mm_br_e15_23748 ,5,chr19 ,12086495,12086516,+ ,CO808348 ,+
mm_br_e15_23824 ,5,chr1 ,186646346,186646367,- ,CX763666 ,-
mm_br_e15_24192 ,5,chr7 ,68871142,68871163,- ,BU505171 ,-
mm_br_e15_24262 ,5,chrM ,16167,16188,- ,BQ946756 ,+
mm_br_e15_24696 ,5,chr4 ,142726040,142726061,- ,CN537770 ,-
mm_br_e15_24746 ,5,chr5 ,149961496,149961517,+ ,DV653038 ,-
mm_br_e15_24901 ,5,chr1 ,161270493,161270514,+ ,CX220146 ,+
mm_br_e15_25034 ,5,chr7 ,88674806,88674827,+ ,DV043587 ,+
mm_br_e15_25035 ,5,chr7 ,88674806,88674827,+ ,DV043587 ,+
mm_br_e15_25118 ,5,chr2 ,57034561,57034582,+ ,BY715729 ,+
mm_br_e15_25119 ,5,chr2 ,57034561,57034582,+ ,BY715729 ,+
mm_br_e15_25120 ,5,chr2 ,57034561,57034582,+ ,BY715729 ,+
mm_br_e15_25468 ,5,chr10 ,90581036,90581057,- ,AI647070 ,+
mm_br_e15_25503 ,5,chr10 ,77103981,77104002,+ ,AI151888 ,+
mm_br_e15_25630 ,5,chr7 ,88674805,88674826,+ ,DV043587 ,+
mm_br_e15_25631 ,5,chr7 ,88674805,88674826,+ ,DV043587 ,+
mm_br_e15_25632 ,5,chr7 ,88674805,88674826,+ ,DV043587 ,+
mm_br_e15_25633 ,5,chr7 ,88674805,88674826,+ ,DV043587 ,+
mm_br_e15_25634 ,5,chr7 ,88674805,88674826,+ ,DV043587 ,+
mm_br_e15_25635 ,5,chr7 ,88674805,88674826,+ ,DV043587 ,+
mm_br_e15_25671 ,5,chr8 ,73449440,73449461,+ ,BY765014 ,+
mm_br_e15_26016 ,4,chr16 ,44558172,44558193,- ,BQ769287 ,-
mm_br_e15_26084 ,4,chrX ,143499461,143499482,+ ,AW456883 ,-
mm_br_e15_26085 ,4,chrX ,143499461,143499482,+ ,AW456883 ,-
mm_br_e15_26148 ,4,chr9 ,15118352,15118373,+ ,BG071876 ,-
mm_br_e15_27829 ,4,chr4 ,116826746,116826767,- ,BF015432 ,+
mm_br_e15_28444 ,4,chr1 ,161270530,161270551,+ ,CX220146 ,+
mm_br_e15_28663 ,4,chr12 ,81492640,81492661,- ,CO039737 ,+
mm_br_e15_28668 ,4,chr3 ,96267872,96267893,- ,CJ137852 ,+
mm_br_e15_28938 ,4,chr19 ,12086495,12086516,+ ,CO808348 ,+
mm_br_e15_29077 ,4,chr1 ,186646346,186646367,- ,CX763666 ,-
mm_br_e15_29078 ,4,chr1 ,186646346,186646367,- ,CX763666 ,-
mm_br_e15_29097 ,4,chr12 ,88778635,88778656,- ,BI149530 ,-
mm_br_e15_29560 ,4,chr11 ,68804140,68804161,- ,BI662103 ,-
mm_br_e15_29693 ,4,chr7 ,68871142,68871163,- ,BU505171 ,-
mm_br_e15_29746 ,4,chr19 ,4623930,4623951,- ,BI409802 ,-
mm_br_e15_29798 ,4,chrM ,16167,16188,- ,BQ946756 ,+
mm_br_e15_29799 ,4,chrM ,16167,16188,- ,BQ946756 ,+
mm_br_e15_29897 ,4,chr11 ,77791455,77791476,+ ,BE570098 ,+
mm_br_e15_29902 ,4,chr2 ,129998674,129998695,- ,BM204026 ,+
mm_br_e15_29908 ,4,chr19 ,8799023,8799044,+ ,BQ177137 ,-
mm_br_e15_30045 ,4,chr16 ,42303538,42303559,- ,BU850458 ,-
mm_br_e15_30046 ,4,chr16 ,42303538,42303559,- ,BU850458 ,-
mm_br_e15_30047 ,4,chr16 ,42303538,42303559,- ,BU850458 ,-
mm_br_e15_30235 ,4,chr11 ,77791454,77791475,+ ,BE570098 ,+
mm_br_e15_30360 ,4,chr7 ,68935408,68935429,- ,BU505171 ,-
mm_br_e15_30435 ,4,chr1 ,161270492,161270513,+ ,CX220146 ,+
mm_br_e15_30436 ,4,chr1 ,161270492,161270513,+ ,CX220146 ,+
mm_br_e15_30439 ,4,chrX ,143499513,143499534,+ ,AW456883 ,-
mm_br_e15_30575 ,4,chr19 ,8800086,8800107,+ ,BQ177137 ,-
mm_br_e15_30645 ,4,chr15 ,79913329,79913350,- ,BU526180 ,-
mm_br_e15_30646 ,4,chr15 ,79913329,79913350,- ,BU526180 ,-
mm_br_e15_30679 ,4,chrX ,143445198,143445219,+ ,AW456883 ,-
mm_br_e15_30738 ,4,chrM ,9832,9853,+ ,BM224809 ,-
mm_br_e15_30826 ,4,chr1 ,162968443,162968464,+ ,BY238935 ,+
mm_br_e15_30972 ,4,chr7 ,88674806,88674827,+ ,DV043587 ,+
mm_br_e15_31113 ,4,chr2 ,57034561,57034582,+ ,BY715729 ,+
mm_br_e15_31114 ,4,chr2 ,57034561,57034582,+ ,BY715729 ,+
mm_br_e15_31115 ,4,chr2 ,57034561,57034582,+ ,BY715729 ,+
mm_br_e15_31116 ,4,chr2 ,57034561,57034582,+ ,BY715729 ,+
mm_br_e15_31653 ,4,chrM ,3706,3727,+ ,BG793880 ,+
mm_br_e15_31723 ,4,chr7 ,133723020,133723041,- ,BM949226 ,-
mm_br_e15_31931 ,4,chr7 ,88674805,88674826,+ ,DV043587 ,+
mm_br_e15_31932 ,4,chr7 ,88674805,88674826,+ ,DV043587 ,+
mm_br_e15_31933 ,4,chr7 ,88674805,88674826,+ ,DV043587 ,+
mm_br_e15_31934 ,4,chr7 ,88674805,88674826,+ ,DV043587 ,+
mm_br_e15_31935 ,4,chr7 ,88674805,88674826,+ ,DV043587 ,+
mm_br_e15_31936 ,4,chr7 ,88674805,88674826,+ ,DV043587 ,+
mm_br_e15_31990 ,4,chr2 ,57034560,57034581,+ ,BY715729 ,+
mm_br_e15_32500 ,3,chr14 ,55136606,55136627,+ ,BB636100 ,-
mm_br_e15_32529 ,3,chr2 ,129998673,129998694,- ,BM204026 ,+
mm_br_e15_32650 ,3,chrX ,143499461,143499482,+ ,AW456883 ,-
mm_br_e15_32651 ,3,chrX ,143499461,143499482,+ ,AW456883 ,-
mm_br_e15_32652 ,3,chrX ,143499461,143499482,+ ,AW456883 ,-
mm_br_e15_32653 ,3,chrX ,143499461,143499482,+ ,AW456883 ,-
mm_br_e15_32762 ,3,chr17 ,24665477,24665498,+ ,BY725163 ,-
mm_br_e15_32781 ,3,chr3 ,88019148,88019169,+ ,CJ150081 ,+
mm_br_e15_32782 ,3,chr3 ,88019148,88019169,+ ,CJ150081 ,+
mm_br_e15_33076 ,3,chr10 ,42835780,42835801,- ,CB246852 ,-
mm_br_e15_33128 ,3,chr4 ,58453896,58453917,- ,CO044637 ,+
mm_br_e15_33204 ,3,chr4 ,140602631,140602652,- ,BB822442 ,-
mm_br_e15_35360 ,3,chr18 ,75160753,75160774,+ ,DV650754 ,+
mm_br_e15_35742 ,3,chr12 ,81492602,81492623,- ,CO039737 ,+
mm_br_e15_37012 ,3,chr1 ,161270530,161270551,+ ,CX220146 ,+
mm_br_e15_37209 ,3,chr19 ,8800085,8800106,+ ,BQ177137 ,-
mm_br_e15_37273 ,3,chr7 ,66619867,66619888,- ,CA327571 ,-
mm_br_e15_37385 ,3,chr12 ,81492640,81492661,- ,CO039737 ,+
mm_br_e15_37417 ,3,chrM ,16113,16134,- ,BU604155 ,+
mm_br_e15_37967 ,3,chr19 ,12086495,12086516,+ ,CO808348 ,+
mm_br_e15_37968 ,3,chr19 ,12086495,12086516,+ ,CO808348 ,+
mm_br_e15_37969 ,3,chr19 ,12086495,12086516,+ ,CO808348 ,+
mm_br_e15_37970 ,3,chr19 ,12086495,12086516,+ ,CO808348 ,+
mm_br_e15_37971 ,3,chr19 ,12086495,12086516,+ ,CO808348 ,+
mm_br_e15_37972 ,3,chr19 ,12086495,12086516,+ ,CO808348 ,+
mm_br_e15_37973 ,3,chr19 ,12086495,12086516,+ ,CO808348 ,+
mm_br_e15_37974 ,3,chr19 ,12086495,12086516,+ ,CO808348 ,+
mm_br_e15_38011 ,3,chr12 ,88778634,88778655,- ,BI149530 ,-
mm_br_e15_38247 ,3,chr1 ,186646346,186646367,- ,CX763666 ,-
mm_br_e15_38248 ,3,chr1 ,186646346,186646367,- ,CX763666 ,-
mm_br_e15_38249 ,3,chr1 ,186646346,186646367,- ,CX763666 ,-
mm_br_e15_38250 ,3,chr1 ,186646346,186646367,- ,CX763666 ,-
mm_br_e15_38251 ,3,chr1 ,186646346,186646367,- ,CX763666 ,-
mm_br_e15_38252 ,3,chr1 ,186646346,186646367,- ,CX763666 ,-
mm_br_e15_38994 ,3,chr9 ,120842010,120842031,- ,BB770978 ,+
mm_br_e15_39122 ,3,chr1 ,63225685,63225706,+ ,DV061807 ,+
mm_br_e15_39221 ,3,chr13 ,62887110,62887131,- ,BB632510 ,-
mm_br_e15_39365 ,3,chr11 ,106362356,106362377,+ ,AV060377 ,+
mm_br_e15_39366 ,3,chr8 ,41393226,41393247,- ,AV498362 ,+
mm_br_e15_39462 ,3,chr19 ,4623930,4623951,- ,BI409802 ,-
mm_br_e15_39574 ,3,chrM ,16167,16188,- ,BQ946756 ,+
mm_br_e15_39887 ,3,chr7 ,69191068,69191089,- ,CN664978 ,-
mm_br_e15_39972 ,3,chr19 ,8798741,8798762,+ ,BQ177137 ,-
mm_br_e15_40059 ,3,chr17 ,17967761,17967782,+ ,CA465266 ,+
mm_br_e15_40072 ,3,chr16 ,42303538,42303559,- ,BU850458 ,-
mm_br_e15_40073 ,3,chr16 ,42303538,42303559,- ,BU850458 ,-
mm_br_e15_40074 ,3,chr16 ,42303538,42303559,- ,BU850458 ,-
mm_br_e15_40075 ,3,chr16 ,42303538,42303559,- ,BU850458 ,-
mm_br_e15_40076 ,3,chr16 ,42303538,42303559,- ,BU850458 ,-
mm_br_e15_40077 ,3,chr16 ,42303538,42303559,- ,BU850458 ,-
mm_br_e15_40078 ,3,chr16 ,42303538,42303559,- ,BU850458 ,-
mm_br_e15_40094 ,3,chr19 ,12086494,12086515,+ ,CO808348 ,+
mm_br_e15_40216 ,3,chrX ,84483705,84483726,+ ,BU898714 ,+
mm_br_e15_40524 ,3,chr4 ,130374435,130374456,+ ,BY320178 ,+
mm_br_e15_40632 ,3,chr7 ,30558363,30558384,+ ,BB643476 ,-
mm_br_e15_40712 ,3,chr19 ,8798485,8798506,+ ,BQ177137 ,-
mm_br_e15_40733 ,3,chr18 ,34919229,34919250,+ ,CR520664 ,+
mm_br_e15_40905 ,3,chr1 ,161270492,161270513,+ ,CX220146 ,+
mm_br_e15_41097 ,3,chr4 ,131866262,131866283,+ ,AV483786 ,-
mm_br_e15_41328 ,3,chr2 ,57034559,57034580,+ ,BY715729 ,+
mm_br_e15_41452 ,3,chr9 ,107594653,107594674,- ,BU612231 ,-
mm_br_e15_41566 ,3,chr1 ,175320534,175320555,+ ,CA450691 ,+
mm_br_e15_41567 ,3,chr1 ,175320534,175320555,+ ,CA450691 ,+
mm_br_e15_41577 ,3,chr12 ,81492641,81492662,- ,CO039737 ,+
mm_br_e15_41578 ,3,chr12 ,81492641,81492662,- ,CO039737 ,+
mm_br_e15_41849 ,3,chr7 ,88674806,88674827,+ ,DV043587 ,+
mm_br_e15_41850 ,3,chr7 ,88674806,88674827,+ ,DV043587 ,+
mm_br_e15_41851 ,3,chr7 ,88674806,88674827,+ ,DV043587 ,+
mm_br_e15_41852 ,3,chr7 ,88674806,88674827,+ ,DV043587 ,+
mm_br_e15_41986 ,3,chr14 ,65209194,65209215,+ ,BY742178 ,+
mm_br_e15_42060 ,3,chr5 ,74489304,74489325,+ ,BB643538 ,+
mm_br_e15_42061 ,3,chr16 ,10608577,10608598,+ ,CJ153667 ,+
mm_br_e15_42091 ,3,chr2 ,57034561,57034582,+ ,BY715729 ,+
mm_br_e15_42092 ,3,chr2 ,57034561,57034582,+ ,BY715729 ,+
mm_br_e15_42945 ,3,chr2 ,32077555,32077576,+ ,EL607348 ,+
mm_br_e15_43025 ,3,chr17 ,24857717,24857738,+ ,BY299821 ,+
mm_br_e15_43400 ,3,chr15 ,79913328,79913349,- ,BU526180 ,-
mm_br_e15_43408 ,3,chr19 ,31161459,31161480,+ ,BE627273 ,-
mm_br_e15_43512 ,3,chr7 ,88674805,88674826,+ ,DV043587 ,+
mm_br_e15_43513 ,3,chr7 ,88674805,88674826,+ ,DV043587 ,+
mm_br_e15_43514 ,3,chr7 ,88674805,88674826,+ ,DV043587 ,+
mm_br_e15_43515 ,3,chr7 ,88674805,88674826,+ ,DV043587 ,+
mm_br_e15_43516 ,3,chr7 ,88674805,88674826,+ ,DV043587 ,+
mm_br_e15_43517 ,3,chr7 ,88674805,88674826,+ ,DV043587 ,+
mm_br_e15_43518 ,3,chr7 ,88674805,88674826,+ ,DV043587 ,+
mm_br_e15_43519 ,3,chr7 ,88674805,88674826,+ ,DV043587 ,+
mm_br_e15_43520 ,3,chr7 ,88674805,88674826,+ ,DV043587 ,+
mm_br_e15_43521 ,3,chr7 ,88674805,88674826,+ ,DV043587 ,+
mm_br_e15_43522 ,3,chr7 ,88674805,88674826,+ ,DV043587 ,+
mm_br_e15_43523 ,3,chr7 ,88674805,88674826,+ ,DV043587 ,+
mm_br_e15_43524 ,3,chr7 ,88674805,88674826,+ ,DV043587 ,+
mm_br_e15_43525 ,3,chr7 ,88674805,88674826,+ ,DV043587 ,+
mm_br_e15_43526 ,3,chr7 ,88674805,88674826,+ ,DV043587 ,+
mm_br_e15_43527 ,3,chr7 ,88674805,88674826,+ ,DV043587 ,+
mm_br_e15_43528 ,3,chr7 ,88674805,88674826,+ ,DV043587 ,+
mm_br_e15_43529 ,3,chr7 ,88674805,88674826,+ ,DV043587 ,+
mm_br_e15_43861 ,3,chr4 ,131865494,131865515,+ ,AV483786 ,-
mm_br_e15_44183 ,3,chr4 ,122563517,122563538,+ ,BY188575 ,-
mm_br_e15_44209 ,3,chr7 ,88674804,88674825,+ ,DV043587 ,+
mm_br_e15_44210 ,3,chr7 ,88674804,88674825,+ ,DV043587 ,+
mm_br_e15_44271 ,3,chrM ,4995,5016,+ ,BG793880 ,+
mm_br_e15_44333 ,3,chr19 ,8798793,8798814,+ ,BQ177137 ,-
mm_br_e15_44609 ,2,chr18 ,12873371,12873392,+ ,BF472302 ,+
mm_br_e15_44617 ,2,chr4 ,63650240,63650261,- ,DV047850 ,-
mm_br_e15_44660 ,2,chr14 ,55136606,55136627,+ ,BB636100 ,-
mm_br_e15_44661 ,2,chr14 ,55136606,55136627,+ ,BB636100 ,-
mm_br_e15_44662 ,2,chr14 ,55136606,55136627,+ ,BB636100 ,-
mm_br_e15_44663 ,2,chr14 ,55136606,55136627,+ ,BB636100 ,-
mm_br_e15_44664 ,2,chr14 ,55136606,55136627,+ ,BB636100 ,-
mm_br_e15_44665 ,2,chr14 ,55136606,55136627,+ ,BB636100 ,-
mm_br_e15_44667 ,2,chr1 ,157644682,157644703,- ,AW413114 ,+
mm_br_e15_44682 ,2,chr12 ,88778676,88778697,- ,BI149530 ,-
mm_br_e15_44703 ,2,chr18 ,75161534,75161555,+ ,DV662958 ,+
mm_br_e15_44705 ,2,chr16 ,44558172,44558193,- ,BQ769287 ,-
mm_br_e15_44751 ,2,chr2 ,129998673,129998694,- ,BM204026 ,+
mm_br_e15_44790 ,2,chr10 ,44079498,44079519,+ ,DV659616 ,+
mm_br_e15_44791 ,2,chr10 ,44079498,44079519,+ ,DV659616 ,+
mm_br_e15_45056 ,2,chrX ,143499461,143499482,+ ,AW456883 ,-
mm_br_e15_45057 ,2,chrX ,143499461,143499482,+ ,AW456883 ,-
mm_br_e15_45058 ,2,chrX ,143499461,143499482,+ ,AW456883 ,-
mm_br_e15_45059 ,2,chrX ,143499461,143499482,+ ,AW456883 ,-
mm_br_e15_45060 ,2,chrX ,143499461,143499482,+ ,AW456883 ,-
mm_br_e15_45061 ,2,chrX ,143499461,143499482,+ ,AW456883 ,-
mm_br_e15_45062 ,2,chrX ,143499461,143499482,+ ,AW456883 ,-
mm_br_e15_45063 ,2,chrX ,143499461,143499482,+ ,AW456883 ,-
mm_br_e15_45064 ,2,chrX ,143499461,143499482,+ ,AW456883 ,-
mm_br_e15_45065 ,2,chrX ,143499461,143499482,+ ,AW456883 ,-
mm_br_e15_45404 ,2,chr7 ,54338573,54338594,- ,CF535566 ,-
mm_br_e15_45406 ,2,chr3 ,88019148,88019169,+ ,CJ150081 ,+
mm_br_e15_45965 ,2,chrM ,782,803,+ ,BG298155 ,+
mm_br_e15_45994 ,2,chr2 ,151793317,151793338,- ,BB637668 ,-
mm_br_e15_46042 ,2,chr8 ,12947953,12947974,+ ,CF735177 ,+
mm_br_e15_46048 ,2,chr10 ,42835780,42835801,- ,CB246852 ,-
mm_br_e15_46049 ,2,chr10 ,42835780,42835801,- ,CB246852 ,-
mm_br_e15_46267 ,2,chrM ,38,59,+ ,CJ079594 ,+
mm_br_e15_46269 ,2,chr11 ,62416952,62416973,+ ,DV054738 ,+
mm_br_e15_46345 ,2,chr11 ,106362358,106362379,+ ,AV060377 ,+
mm_br_e15_46348 ,2,chr4 ,140602631,140602652,- ,BB822442 ,-
mm_br_e15_46367 ,2,chr8 ,13189070,13189091,- ,CD741275 ,+
mm_br_e15_46381 ,2,chr2 ,130103804,130103825,+ ,BM453594 ,+
mm_br_e15_46412 ,2,chr7 ,68982210,68982231,- ,BU505171 ,-
mm_br_e15_51196 ,2,chrM ,15616,15637,- ,AA529585 ,+
mm_br_e15_51212 ,2,chr19 ,6051371,6051392,+ ,BU554910 ,-
mm_br_e15_51253 ,2,chr13 ,100278470,100278491,- ,BQ947114 ,-
mm_br_e15_51277 ,2,chr18 ,75161149,75161170,+ ,DV662958 ,+
mm_br_e15_52266 ,2,chr12 ,81492602,81492623,- ,CO039737 ,+
mm_br_e15_52271 ,2,chr3 ,123210856,123210877,- ,CR517673 ,+
mm_br_e15_55228 ,2,chr6 ,134870232,134870253,- ,CO803810 ,-
mm_br_e15_55339 ,2,chr15 ,79914068,79914089,+ ,CV675154 ,-
mm_br_e15_55340 ,2,chr14 ,27879042,27879063,- ,BY152713 ,+
mm_br_e15_55341 ,2,chr14 ,27879042,27879063,- ,BY152713 ,+
mm_br_e15_55596 ,2,chr2 ,57034557,57034578,+ ,BY715729 ,+
mm_br_e15_55638 ,2,chr4 ,142726041,142726062,- ,CN537770 ,-
mm_br_e15_55889 ,2,chr19 ,8800085,8800106,+ ,BQ177137 ,-
mm_br_e15_56245 ,2,chr12 ,81492640,81492661,- ,CO039737 ,+
mm_br_e15_56246 ,2,chr12 ,81492640,81492661,- ,CO039737 ,+
mm_br_e15_56267 ,2,chr3 ,96267872,96267893,- ,CJ137852 ,+
mm_br_e15_56268 ,2,chr3 ,96267872,96267893,- ,CJ137852 ,+
mm_br_e15_56269 ,2,chr3 ,96267872,96267893,- ,CJ137852 ,+
mm_br_e15_56664 ,2,chr9 ,88970225,88970246,+ ,CN715887 ,+
mm_br_e15_57064 ,2,chrM ,1804,1825,+ ,AV460448 ,-
mm_br_e15_57097 ,2,chr16 ,42303537,42303558,- ,BU850458 ,-
mm_br_e15_57250 ,2,chr16 ,23111373,23111394,+ ,BY633169 ,+
mm_br_e15_57272 ,2,chr2 ,29851475,29851496,+ ,CD803067 ,+
mm_br_e15_57670 ,2,chr4 ,154346236,154346257,+ ,BI409167 ,+
mm_br_e15_57709 ,2,chr19 ,12086495,12086516,+ ,CO808348 ,+
mm_br_e15_57710 ,2,chr19 ,12086495,12086516,+ ,CO808348 ,+
mm_br_e15_57711 ,2,chr19 ,12086495,12086516,+ ,CO808348 ,+
mm_br_e15_57712 ,2,chr19 ,12086495,12086516,+ ,CO808348 ,+
mm_br_e15_57713 ,2,chr19 ,12086495,12086516,+ ,CO808348 ,+
mm_br_e15_57714 ,2,chr19 ,12086495,12086516,+ ,CO808348 ,+
mm_br_e15_57715 ,2,chr19 ,12086495,12086516,+ ,CO808348 ,+
mm_br_e15_57716 ,2,chr19 ,12086495,12086516,+ ,CO808348 ,+
mm_br_e15_58410 ,2,chr1 ,186646346,186646367,- ,CX763666 ,-
mm_br_e15_58411 ,2,chr1 ,186646346,186646367,- ,CX763666 ,-
mm_br_e15_58412 ,2,chr1 ,186646346,186646367,- ,CX763666 ,-
mm_br_e15_58413 ,2,chr1 ,186646346,186646367,- ,CX763666 ,-
mm_br_e15_58414 ,2,chr1 ,186646346,186646367,- ,CX763666 ,-
mm_br_e15_58415 ,2,chr1 ,186646346,186646367,- ,CX763666 ,-
mm_br_e15_58416 ,2,chr1 ,186646346,186646367,- ,CX763666 ,-
mm_br_e15_58580 ,2,chr12 ,3892241,3892262,- ,CJ115629 ,+
mm_br_e15_58828 ,2,chr2 ,155417821,155417842,- ,CJ094086 ,-
mm_br_e15_58829 ,2,chr2 ,155417821,155417842,- ,CJ094086 ,-
mm_br_e15_60310 ,2,chrX ,84483706,84483727,+ ,BU898714 ,+
mm_br_e15_60327 ,2,chr9 ,15118355,15118376,+ ,BG071876 ,-
mm_br_e15_60678 ,2,chr1 ,63225685,63225706,+ ,DV061807 ,+
mm_br_e15_60679 ,2,chr1 ,63225685,63225706,+ ,DV061807 ,+
mm_br_e15_60716 ,2,chr8 ,113366288,113366309,- ,CN526047 ,-
mm_br_e15_60787 ,2,chr2 ,181254497,181254518,+ ,BG802699 ,+
mm_br_e15_61014 ,2,chr13 ,62887110,62887131,- ,BB632510 ,-
mm_br_e15_61066 ,2,chr15 ,100325658,100325679,- ,CB246692 ,-
mm_br_e15_61197 ,2,chr12 ,88614518,88614539,+ ,BY041944 ,+
mm_br_e15_61199 ,2,chr11 ,77996603,77996624,- ,BE570098 ,+
mm_br_e15_61218 ,2,chr15 ,98911240,98911261,+ ,CJ217644 ,+
mm_br_e15_61242 ,2,chr10 ,80065478,80065499,- ,BY791303 ,+
mm_br_e15_61302 ,2,chr17 ,17762120,17762141,- ,BB616350 ,-
mm_br_e15_61321 ,2,chr1 ,24621864,24621885,+ ,BB622952 ,+
mm_br_e15_61332 ,2,chr8 ,111773162,111773183,+ ,BG286038 ,-
mm_br_e15_61404 ,2,chr3 ,95428626,95428647,- ,BI319486 ,-
mm_br_e15_61424 ,2,chr7 ,68871142,68871163,- ,BU505171 ,-
mm_br_e15_61425 ,2,chr7 ,68871142,68871163,- ,BU505171 ,-
mm_br_e15_61426 ,2,chr7 ,68871142,68871163,- ,BU505171 ,-
mm_br_e15_61427 ,2,chr7 ,68880425,68880446,- ,BU505171 ,-
mm_br_e15_61725 ,2,chr8 ,91050963,91050984,+ ,CJ088885 ,+
mm_br_e15_61786 ,2,chr2 ,70893847,70893868,+ ,BB861619 ,-
mm_br_e15_61845 ,2,chr14 ,52723646,52723667,- ,DV054567 ,-
mm_br_e15_62167 ,2,chr10 ,20032037,20032058,- ,BI410214 ,-
mm_br_e15_62241 ,2,chr18 ,75161150,75161171,+ ,DV662958 ,+
mm_br_e15_62271 ,2,chr9 ,88417705,88417726,- ,BU937714 ,-
mm_br_e15_62478 ,2,chr11 ,77791455,77791476,+ ,BE570098 ,+
mm_br_e15_62602 ,2,chr17 ,67397288,67397309,- ,CF746450 ,-
mm_br_e15_62605 ,2,chr1 ,187066854,187066875,+ ,BE291270 ,+
mm_br_e15_62643 ,2,chrM ,1002,1023,+ ,BM242781 ,-
mm_br_e15_62644 ,2,chr1 ,134088666,134088687,- ,BB868358 ,+
mm_br_e15_62646 ,2,chr11 ,79518222,79518243,+ ,BQ031627 ,-
mm_br_e15_62666 ,2,chr11 ,37049205,37049226,- ,BY723994 ,-
mm_br_e15_62727 ,2,chr3 ,123210855,123210876,- ,CR517673 ,+
mm_br_e15_62781 ,2,chr11 ,23984795,23984816,- ,BY735002 ,+
mm_br_e15_62794 ,2,chr11 ,120051540,120051561,+ ,BY378334 ,-
mm_br_e15_62810 ,2,chr7 ,69191068,69191089,- ,CN664978 ,-
mm_br_e15_62864 ,2,chr16 ,33380775,33380796,- ,BU938176 ,-
mm_br_e15_62870 ,2,chr10 ,90581035,90581056,- ,AI647070 ,+
mm_br_e15_62915 ,2,chr9 ,44114079,44114100,+ ,CA320957 ,-
mm_br_e15_63038 ,2,chr19 ,8798741,8798762,+ ,BQ177137 ,-
mm_br_e15_63052 ,2,chr2 ,77652657,77652678,- ,CK623542 ,-
mm_br_e15_63310 ,2,chr16 ,42303538,42303559,- ,BU850458 ,-
mm_br_e15_63311 ,2,chr16 ,42303538,42303559,- ,BU850458 ,-
mm_br_e15_63312 ,2,chr16 ,42303538,42303559,- ,BU850458 ,-
mm_br_e15_63313 ,2,chr16 ,42303538,42303559,- ,BU850458 ,-
mm_br_e15_63314 ,2,chr16 ,42303538,42303559,- ,BU850458 ,-
mm_br_e15_63315 ,2,chr16 ,42303538,42303559,- ,BU850458 ,-
mm_br_e15_63316 ,2,chr16 ,42303538,42303559,- ,BU850458 ,-
mm_br_e15_63317 ,2,chr16 ,42303538,42303559,- ,BU850458 ,-
mm_br_e15_63318 ,2,chr16 ,42303538,42303559,- ,BU850458 ,-
mm_br_e15_63319 ,2,chr16 ,42303538,42303559,- ,BU850458 ,-
mm_br_e15_63320 ,2,chr16 ,42303538,42303559,- ,BU850458 ,-
mm_br_e15_63321 ,2,chr16 ,42303538,42303559,- ,BU850458 ,-
mm_br_e15_63362 ,2,chr19 ,12086494,12086515,+ ,CO808348 ,+
mm_br_e15_63363 ,2,chr19 ,12086494,12086515,+ ,CO808348 ,+
mm_br_e15_63506 ,2,chr7 ,30691565,30691586,+ ,BB643476 ,-
mm_br_e15_63663 ,2,chr4 ,102432133,102432154,- ,CA464553 ,+
mm_br_e15_63708 ,2,chr4 ,148511661,148511682,- ,BY712068 ,-
mm_br_e15_63756 ,2,chr11 ,106362305,106362326,+ ,AV060377 ,+
mm_br_e15_63782 ,2,chr17 ,3326565,3326586,+ ,CF164537 ,+
mm_br_e15_63955 ,2,chr7 ,130113249,130113270,- ,AI616143 ,+
mm_br_e15_64097 ,2,chr18 ,13132988,13133009,+ ,AI552126 ,+
mm_br_e15_64398 ,2,chr7 ,118219577,118219598,- ,AW537375 ,+
mm_br_e15_64432 ,2,chr11 ,77791454,77791475,+ ,BE570098 ,+
mm_br_e15_64496 ,2,chr9 ,20296389,20296410,- ,BQ769164 ,-
mm_br_e15_64504 ,2,chrM ,652,673,+ ,BG298155 ,+
mm_br_e15_64685 ,2,chr2 ,179991851,179991872,- ,BE851407 ,+
mm_br_e15_64727 ,2,chr19 ,38128706,38128727,- ,BY744464 ,-
mm_br_e15_64728 ,2,chr7 ,30558363,30558384,+ ,BB643476 ,-
mm_br_e15_64729 ,2,chr7 ,30558363,30558384,+ ,BB643476 ,-
mm_br_e15_64939 ,2,chr12 ,72415544,72415565,+ ,BX527307 ,+
mm_br_e15_64989 ,2,chr18 ,34919229,34919250,+ ,CR520664 ,+
mm_br_e15_64998 ,2,chr11 ,43522062,43522083,+ ,BE310639 ,+
mm_br_e15_65081 ,2,chr15 ,85537733,85537754,+ ,BM938290 ,+
mm_br_e15_65123 ,2,chr2 ,57034558,57034579,+ ,BY715729 ,+
mm_br_e15_65146 ,2,chr7 ,68935408,68935429,- ,BU505171 ,-
mm_br_e15_65147 ,2,chr4 ,131865496,131865517,+ ,AV483786 ,-
mm_br_e15_65441 ,2,chr1 ,161270492,161270513,+ ,CX220146 ,+
mm_br_e15_65442 ,2,chr1 ,161270492,161270513,+ ,CX220146 ,+
mm_br_e15_65472 ,2,chr1 ,186646287,186646308,- ,CX763666 ,-
mm_br_e15_65497 ,2,chrM ,1025,1046,+ ,AV460448 ,-
mm_br_e15_65534 ,2,chr14 ,34384277,34384298,+ ,BU504711 ,+
mm_br_e15_65812 ,2,chr10 ,36229098,36229119,- ,CJ113442 ,+
mm_br_e15_65819 ,2,chr15 ,34370615,34370636,- ,BQ828033 ,+
mm_br_e15_65839 ,2,chr15 ,98911241,98911262,+ ,CJ217644 ,+
mm_br_e15_66149 ,2,chr11 ,53165380,53165401,+ ,CJ064959 ,+
mm_br_e15_66184 ,2,chr1 ,64165881,64165902,- ,BI852524 ,-
mm_br_e15_66462 ,2,chr2 ,25298298,25298319,+ ,BY591720 ,-
mm_br_e15_66475 ,2,chr15 ,79913329,79913350,- ,BU526180 ,-
mm_br_e15_66476 ,2,chr15 ,79913329,79913350,- ,BU526180 ,-
mm_br_e15_66514 ,2,chr7 ,86611495,86611516,+ ,BB655088 ,+
mm_br_e15_66612 ,2,chr4 ,131865493,131865514,+ ,AV483786 ,-
mm_br_e15_66647 ,2,chr14 ,65210037,65210058,+ ,BI736031 ,+
mm_br_e15_66688 ,2,chr19 ,31161460,31161481,+ ,BE627273 ,-
mm_br_e15_66696 ,2,chr10 ,80734355,80734376,+ ,BI733635 ,+
mm_br_e15_66762 ,2,chr2 ,44878666,44878687,- ,CF539044 ,-
mm_br_e15_66763 ,2,chr2 ,44878666,44878687,- ,CF539044 ,-
mm_br_e15_66843 ,2,chr8 ,111236071,111236092,+ ,BE864959 ,-
mm_br_e15_66875 ,2,chr4 ,131865919,131865940,+ ,AV483786 ,-
mm_br_e15_67209 ,2,chr7 ,58875185,58875206,- ,CN841024 ,-
mm_br_e15_67341 ,2,chr15 ,21181701,21181722,+ ,CD804066 ,+
mm_br_e15_67502 ,2,chr7 ,38968999,38969020,- ,W58949 ,+
mm_br_e15_67904 ,2,chr7 ,88674806,88674827,+ ,DV043587 ,+
mm_br_e15_67905 ,2,chr7 ,88674806,88674827,+ ,DV043587 ,+
mm_br_e15_67906 ,2,chr7 ,88674806,88674827,+ ,DV043587 ,+
mm_br_e15_67907 ,2,chr7 ,88674806,88674827,+ ,DV043587 ,+
mm_br_e15_67908 ,2,chr7 ,88674806,88674827,+ ,DV043587 ,+
mm_br_e15_67909 ,2,chr7 ,88674806,88674827,+ ,DV043587 ,+
mm_br_e15_67910 ,2,chr7 ,88674806,88674827,+ ,DV043587 ,+
mm_br_e15_67911 ,2,chr7 ,88674806,88674827,+ ,DV043587 ,+
mm_br_e15_67912 ,2,chr7 ,88674806,88674827,+ ,DV043587 ,+
mm_br_e15_67913 ,2,chr7 ,88674806,88674827,+ ,DV043587 ,+
mm_br_e15_68023 ,2,chr1 ,187272631,187272652,- ,BU534486 ,-
mm_br_e15_68062 ,2,chr12 ,110986103,110986124,+ ,AA049112 ,+
mm_br_e15_68098 ,2,chrX ,143433967,143433988,+ ,AW456883 ,-
mm_br_e15_68106 ,2,chr1 ,131774572,131774593,- ,BI991468 ,+
mm_br_e15_68107 ,2,chr2 ,12306525,12306546,+ ,CA980333 ,-
mm_br_e15_68249 ,2,chr10 ,77802931,77802952,- ,BY708850 ,-
mm_br_e15_68504 ,2,chr18 ,32996687,32996708,- ,BY715010 ,-
mm_br_e15_68544 ,2,chr16 ,10608577,10608598,+ ,CJ153667 ,+
mm_br_e15_68614 ,2,chr2 ,57034561,57034582,+ ,BY715729 ,+
mm_br_e15_68615 ,2,chr2 ,57034561,57034582,+ ,BY715729 ,+
mm_br_e15_68616 ,2,chr2 ,57034561,57034582,+ ,BY715729 ,+
mm_br_e15_68617 ,2,chr2 ,57034561,57034582,+ ,BY715729 ,+
mm_br_e15_68618 ,2,chr2 ,57034561,57034582,+ ,BY715729 ,+
mm_br_e15_68619 ,2,chr2 ,57034561,57034582,+ ,BY715729 ,+
mm_br_e15_69114 ,2,chr2 ,121691768,121691789,+ ,BE953907 ,+
mm_br_e15_70909 ,2,chrM ,1231,1252,+ ,AV460448 ,-
mm_br_e15_71005 ,2,chr12 ,110779211,110779232,+ ,EL959710 ,+
mm_br_e15_71105 ,2,chr17 ,24857717,24857738,+ ,BY299821 ,+
mm_br_e15_71124 ,2,chr1 ,172967138,172967159,- ,BY193042 ,-
mm_br_e15_71134 ,2,chr17 ,23908811,23908832,+ ,CR519282 ,-
mm_br_e15_71690 ,2,chr4 ,131865495,131865516,+ ,AV483786 ,-
mm_br_e15_71723 ,2,chr4 ,80558248,80558269,- ,BB730541 ,-
mm_br_e15_72055 ,2,chr15 ,79913328,79913349,- ,BU526180 ,-
mm_br_e15_72160 ,2,chr11 ,62416579,62416600,+ ,DV054738 ,+
mm_br_e15_72237 ,2,chr10 ,109125437,109125458,- ,CV558472 ,-
mm_br_e15_72351 ,2,chr7 ,88674805,88674826,+ ,DV043587 ,+
mm_br_e15_72352 ,2,chr7 ,88674805,88674826,+ ,DV043587 ,+
mm_br_e15_72353 ,2,chr7 ,88674805,88674826,+ ,DV043587 ,+
mm_br_e15_72354 ,2,chr7 ,88674805,88674826,+ ,DV043587 ,+
mm_br_e15_72355 ,2,chr7 ,88674805,88674826,+ ,DV043587 ,+
mm_br_e15_72356 ,2,chr7 ,88674805,88674826,+ ,DV043587 ,+
mm_br_e15_72357 ,2,chr7 ,88674805,88674826,+ ,DV043587 ,+
mm_br_e15_72358 ,2,chr7 ,88674805,88674826,+ ,DV043587 ,+
mm_br_e15_72359 ,2,chr7 ,88674805,88674826,+ ,DV043587 ,+
mm_br_e15_72360 ,2,chr7 ,88674805,88674826,+ ,DV043587 ,+
mm_br_e15_72361 ,2,chr7 ,88674805,88674826,+ ,DV043587 ,+
mm_br_e15_72362 ,2,chr7 ,88674805,88674826,+ ,DV043587 ,+
mm_br_e15_72363 ,2,chr7 ,88674805,88674826,+ ,DV043587 ,+
mm_br_e15_72364 ,2,chr7 ,88674805,88674826,+ ,DV043587 ,+
mm_br_e15_72365 ,2,chr7 ,88674805,88674826,+ ,DV043587 ,+
mm_br_e15_72366 ,2,chr7 ,88674805,88674826,+ ,DV043587 ,+
mm_br_e15_72367 ,2,chr7 ,88674805,88674826,+ ,DV043587 ,+
mm_br_e15_72368 ,2,chr7 ,88674805,88674826,+ ,DV043587 ,+
mm_br_e15_72369 ,2,chr7 ,88674805,88674826,+ ,DV043587 ,+
mm_br_e15_72536 ,2,chr14 ,64819127,64819148,+ ,CB202555 ,-
mm_br_e15_72608 ,2,chr14 ,31827525,31827546,- ,CA979564 ,-
mm_br_e15_72613 ,2,chr16 ,23111374,23111395,+ ,BY633169 ,+
mm_br_e15_72621 ,2,chr7 ,118219575,118219596,- ,AW537375 ,+
mm_br_e15_72628 ,2,chr8 ,73449440,73449461,+ ,BY765014 ,+
mm_br_e15_72629 ,2,chr8 ,73449440,73449461,+ ,BY765014 ,+
mm_br_e15_72630 ,2,chr4 ,79651082,79651103,+ ,W08425 ,+
mm_br_e15_72648 ,2,chr11 ,69825540,69825561,+ ,AW611135 ,-
mm_br_e15_72664 ,2,chr17 ,29853890,29853911,- ,DV042576 ,-
mm_br_e15_73144 ,2,chr12 ,77183040,77183061,- ,CK635239 ,+
mm_br_e15_73173 ,2,chr13 ,22468928,22468949,- ,CJ059501 ,+
mm_br_e15_73174 ,2,chr13 ,22468928,22468949,- ,CJ059501 ,+
mm_br_e15_74063 ,2,chr2 ,22445374,22445395,+ ,BG869579 ,-
mm_br_e15_74105 ,2,chr2 ,37375775,37375796,+ ,CF175011 ,+
mm_br_e15_74108 ,2,chrM ,3750,3771,- ,BG793880 ,+
mm_br_e15_74135 ,2,chr7 ,88674804,88674825,+ ,DV043587 ,+
mm_br_e15_74136 ,2,chr7 ,88674804,88674825,+ ,DV043587 ,+
mm_br_e15_74137 ,2,chr7 ,88674804,88674825,+ ,DV043587 ,+
mm_br_e15_74194 ,2,chr14 ,65210038,65210059,+ ,BI736031 ,+
mm_br_e15_74222 ,2,chrM ,826,847,+ ,AI529973 ,+
mm_br_e15_74337 ,2,chr7 ,88674803,88674824,+ ,DV043587 ,+
mm_br_e15_74529 ,2,chr7 ,104804724,104804745,- ,CN529436 ,+
mm_br_e15_74530 ,2,chr7 ,104804724,104804745,- ,CN529436 ,+
mm_br_e15_74893 ,1,chr9 ,61854057,61854078,- ,BB612846 ,-
mm_br_e15_74971 ,1,chr6 ,66987721,66987742,+ ,BB614322 ,+
mm_br_e15_74973 ,1,chr10 ,30531024,30531045,+ ,BE371024 ,+
mm_br_e15_75019 ,1,chr18 ,34605367,34605388,- ,BG919696 ,-
mm_br_e15_75022 ,1,chr15 ,72598493,72598514,- ,BI413539 ,-
mm_br_e15_75053 ,1,chr4 ,82187835,82187856,+ ,AW106080 ,-
mm_br_e15_75113 ,1,chrM ,1275,1296,+ ,AV460448 ,-
mm_br_e15_75193 ,1,chr12 ,51726664,51726685,- ,BE986529 ,-
mm_br_e15_75230 ,1,chr2 ,166890558,166890579,+ ,BF467288 ,+
mm_br_e15_75580 ,1,chrM ,16056,16077,- ,BU604155 ,+
mm_br_e15_75658 ,1,chr13 ,21826239,21826260,+ ,AA106230 ,-
mm_br_e15_75662 ,1,chr12 ,120092860,120092881,+ ,BY675147 ,+
mm_br_e15_75698 ,1,chrM ,550,571,+ ,BG298155 ,+
mm_br_e15_75703 ,1,chrM ,1276,1297,+ ,AV460448 ,-
mm_br_e15_75705 ,1,chr11 ,116938684,116938705,+ ,CX731648 ,+
mm_br_e15_75706 ,1,chr7 ,63305248,63305269,- ,CJ047602 ,-
mm_br_e15_75709 ,1,chr5 ,122043987,122044008,- ,AA645404 ,+
mm_br_e15_75712 ,1,chr15 ,102079996,102080017,- ,BU530098 ,+
mm_br_e15_75789 ,1,chr10 ,116814654,116814675,- ,BY725708 ,-
mm_br_e15_75914 ,1,chr5 ,111095135,111095156,- ,CR520212 ,+
mm_br_e15_75931 ,1,chr1 ,36870468,36870489,- ,CF746598 ,-
mm_br_e15_76156 ,1,chr4 ,57968483,57968504,- ,BY707596 ,-
mm_br_e15_76328 ,1,chr19 ,40587073,40587094,+ ,CX236810 ,-
mm_br_e15_76332 ,1,chr4 ,133952518,133952539,+ ,CA321768 ,+
mm_br_e15_76349 ,1,chr3 ,142455773,142455794,- ,BQ936897 ,-
mm_br_e15_76377 ,1,chrM ,820,841,+ ,AI529973 ,+
mm_br_e15_76390 ,1,chr16 ,14159020,14159041,- ,BB730232 ,+
mm_br_e15_76406 ,1,chr18 ,12873371,12873392,+ ,BF472302 ,+
mm_br_e15_76437 ,1,chrX ,149090191,149090212,+ ,CN461561 ,-
mm_br_e15_76571 ,1,chrM ,418,439,+ ,BG298155 ,+
mm_br_e15_76585 ,1,chr18 ,38014258,38014279,- ,BF384524 ,-
mm_br_e15_76628 ,1,chr9 ,41344793,41344814,+ ,AW491891 ,-
mm_br_e15_76648 ,1,chr4 ,130327763,130327784,+ ,CB181816 ,+
mm_br_e15_76755 ,1,chr7 ,13547432,13547453,+ ,CJ237780 ,-
mm_br_e15_76783 ,1,chrM ,8827,8848,+ ,BM224809 ,-
mm_br_e15_76807 ,1,chr12 ,17362210,17362231,+ ,BY258927 ,+
mm_br_e15_76808 ,1,chr12 ,17362210,17362231,+ ,BY258927 ,+
mm_br_e15_76809 ,1,chr12 ,17362210,17362231,+ ,BY258927 ,+
mm_br_e15_76883 ,1,chr1 ,120355716,120355737,- ,BB618977 ,+
mm_br_e15_76909 ,1,chrM ,16055,16076,- ,BU604155 ,+
mm_br_e15_76932 ,1,chrM ,3236,3257,- ,AV460448 ,-
mm_br_e15_76942 ,1,chr2 ,109519003,109519024,- ,W39980 ,+
mm_br_e15_76959 ,1,chr11 ,85486662,85486683,+ ,BY477473 ,+
mm_br_e15_76966 ,1,chr5 ,77300566,77300587,+ ,BG969080 ,+
mm_br_e15_76968 ,1,chr7 ,29181081,29181102,+ ,AU080983 ,+
mm_br_e15_77012 ,1,chr10 ,128000825,128000846,- ,AV444922 ,-
mm_br_e15_77042 ,1,chr14 ,55136606,55136627,+ ,BB636100 ,-
mm_br_e15_77043 ,1,chr14 ,55136606,55136627,+ ,BB636100 ,-
mm_br_e15_77044 ,1,chr14 ,55136606,55136627,+ ,BB636100 ,-
mm_br_e15_77045 ,1,chr14 ,55136606,55136627,+ ,BB636100 ,-
mm_br_e15_77046 ,1,chr14 ,55136606,55136627,+ ,BB636100 ,-
mm_br_e15_77047 ,1,chr14 ,55136606,55136627,+ ,BB636100 ,-
mm_br_e15_77075 ,1,chr11 ,77791456,77791477,+ ,BE570098 ,+
mm_br_e15_77076 ,1,chr11 ,77791456,77791477,+ ,BE570098 ,+
mm_br_e15_77077 ,1,chr11 ,77791456,77791477,+ ,BE570098 ,+
mm_br_e15_77122 ,1,chr3 ,58218755,58218776,+ ,BQ180219 ,+
mm_br_e15_77125 ,1,chr3 ,94282461,94282482,+ ,BY089288 ,+
mm_br_e15_77190 ,1,chr12 ,88778676,88778697,- ,BI149530 ,-
mm_br_e15_77191 ,1,chr12 ,88778676,88778697,- ,BI149530 ,-
mm_br_e15_77199 ,1,chr2 ,153457206,153457227,- ,CF585106 ,-
mm_br_e15_77311 ,1,chr2 ,179711629,179711650,+ ,BI989969 ,+
mm_br_e15_77318 ,1,chr4 ,21775234,21775255,+ ,BY715479 ,-
mm_br_e15_77342 ,1,chr16 ,17531349,17531370,+ ,AA199371 ,+
mm_br_e15_77347 ,1,chr16 ,8470866,8470887,+ ,BY252429 ,+
mm_br_e15_77358 ,1,chr1 ,135956615,135956636,- ,AI661223 ,+
mm_br_e15_77442 ,1,chr6 ,115758012,115758033,- ,AV572006 ,-
mm_br_e15_77449 ,1,chr8 ,114045677,114045698,- ,CF732868 ,-
mm_br_e15_77480 ,1,chr16 ,44558172,44558193,- ,BQ769287 ,-
mm_br_e15_77481 ,1,chr16 ,44558172,44558193,- ,BQ769287 ,-
mm_br_e15_77482 ,1,chr16 ,44558172,44558193,- ,BQ769287 ,-
mm_br_e15_77507 ,1,chr2 ,26768368,26768389,+ ,DV663144 ,+
mm_br_e15_77598 ,1,chr9 ,64023229,64023250,+ ,CD770785 ,+
mm_br_e15_77671 ,1,chr2 ,130101242,130101263,+ ,CF892162 ,+
mm_br_e15_77672 ,1,chr2 ,130101242,130101263,+ ,CF892162 ,+
mm_br_e15_77694 ,1,chr4 ,88809362,88809383,+ ,BY736778 ,+
mm_br_e15_77716 ,1,chrM ,16164,16185,- ,BQ946756 ,+
mm_br_e15_77740 ,1,chr14 ,19625740,19625761,- ,CA322222 ,-
mm_br_e15_77932 ,1,chr8 ,108942947,108942968,+ ,BU534885 ,-
mm_br_e15_77957 ,1,chr17 ,45701855,45701876,+ ,BG923705 ,+
mm_br_e15_77962 ,1,chr2 ,129998673,129998694,- ,BM204026 ,+
mm_br_e15_77963 ,1,chr2 ,129998673,129998694,- ,BM204026 ,+
mm_br_e15_77971 ,1,chr10 ,42838532,42838553,- ,CB246852 ,-
mm_br_e15_77998 ,1,chr9 ,64024544,64024565,+ ,CB208814 ,+
mm_br_e15_78006 ,1,chr2 ,71671904,71671925,+ ,AW491932 ,+
mm_br_e15_78019 ,1,chr7 ,51503526,51503547,+ ,BY245367 ,+
mm_br_e15_78076 ,1,chr19 ,40664019,40664040,+ ,CA321271 ,+
mm_br_e15_78211 ,1,chr8 ,47121289,47121310,+ ,AA958551 ,-
mm_br_e15_78214 ,1,chr13 ,112418949,112418970,- ,CO800204 ,+
mm_br_e15_78247 ,1,chr4 ,116827167,116827188,- ,BF015432 ,+
mm_br_e15_78266 ,1,chr12 ,31271186,31271207,+ ,BE912280 ,+
mm_br_e15_78323 ,1,chr5 ,109986265,109986286,- ,W98372 ,-
mm_br_e15_78346 ,1,chr1 ,93285048,93285069,- ,AA967113 ,-
mm_br_e15_78416 ,1,chr14 ,26938750,26938771,- ,BY087221 ,+
mm_br_e15_78473 ,1,chr1 ,169538764,169538785,- ,BQ442866 ,+
mm_br_e15_78498 ,1,chr12 ,33066641,33066662,+ ,BI155023 ,+
mm_br_e15_78552 ,1,chr3 ,7539046,7539067,+ ,CF616571 ,+
mm_br_e15_78596 ,1,chr5 ,53981732,53981753,+ ,CO429845 ,+
mm_br_e15_78597 ,1,chr10 ,44079498,44079519,+ ,DV659616 ,+
mm_br_e15_78598 ,1,chr10 ,44079498,44079519,+ ,DV659616 ,+
mm_br_e15_78612 ,1,chr10 ,74478720,74478741,+ ,BY716693 ,-
mm_br_e15_80099 ,1,chr16 ,37550096,37550117,+ ,BY787783 ,+
mm_br_e15_80251 ,1,chr7 ,13535103,13535124,+ ,BY715158 ,-
mm_br_e15_80317 ,1,chr19 ,31161462,31161483,+ ,BB410034 ,+
mm_br_e15_80325 ,1,chrX ,148761988,148762009,- ,BX519656 ,-
mm_br_e15_80482 ,1,chr3 ,152059522,152059543,- ,BY734015 ,+
mm_br_e15_80495 ,1,chr1 ,63225286,63225307,+ ,CB595236 ,+
mm_br_e15_80546 ,1,chr17 ,87911416,87911437,- ,AA839600 ,+
mm_br_e15_80589 ,1,chr4 ,138687059,138687080,+ ,BB682378 ,+
mm_br_e15_80606 ,1,chr3 ,58810901,58810922,+ ,BB639183 ,+
mm_br_e15_80673 ,1,chrX ,147248806,147248827,- ,BU516764 ,-
mm_br_e15_80723 ,1,chr3 ,32834841,32834862,+ ,BM943962 ,+
mm_br_e15_80787 ,1,chr2 ,33471824,33471845,- ,BX520113 ,-
mm_br_e15_80798 ,1,chr13 ,23853015,23853036,- ,BY715949 ,-
mm_br_e15_80836 ,1,chr4 ,128163989,128164010,+ ,BY734600 ,+
mm_br_e15_80985 ,1,chr9_random ,223616,223637,- ,CB317334 ,-
mm_br_e15_81083 ,1,chr15 ,100382375,100382396,- ,BI222082 ,-
mm_br_e15_81111 ,1,chrM ,9420,9441,+ ,BM224809 ,-
mm_br_e15_81248 ,1,chrX ,143499461,143499482,+ ,AW456883 ,-
mm_br_e15_81249 ,1,chrX ,143499461,143499482,+ ,AW456883 ,-
mm_br_e15_81250 ,1,chrX ,143499461,143499482,+ ,AW456883 ,-
mm_br_e15_81251 ,1,chrX ,143499461,143499482,+ ,AW456883 ,-
mm_br_e15_81252 ,1,chrX ,143499461,143499482,+ ,AW456883 ,-
mm_br_e15_81253 ,1,chrX ,143499461,143499482,+ ,AW456883 ,-
mm_br_e15_81254 ,1,chrX ,143499461,143499482,+ ,AW456883 ,-
mm_br_e15_81255 ,1,chrX ,143499461,143499482,+ ,AW456883 ,-
mm_br_e15_81256 ,1,chrX ,143499461,143499482,+ ,AW456883 ,-
mm_br_e15_81257 ,1,chrX ,143499461,143499482,+ ,AW456883 ,-
mm_br_e15_81258 ,1,chrX ,143499461,143499482,+ ,AW456883 ,-
mm_br_e15_81259 ,1,chrX ,143499461,143499482,+ ,AW456883 ,-
mm_br_e15_81260 ,1,chrX ,143499461,143499482,+ ,AW456883 ,-
mm_br_e15_81261 ,1,chrX ,143499461,143499482,+ ,AW456883 ,-
mm_br_e15_81262 ,1,chrX ,143499461,143499482,+ ,AW456883 ,-
mm_br_e15_81263 ,1,chrX ,143499461,143499482,+ ,AW456883 ,-
mm_br_e15_81264 ,1,chrX ,143499461,143499482,+ ,AW456883 ,-
mm_br_e15_81265 ,1,chrX ,143499461,143499482,+ ,AW456883 ,-
mm_br_e15_81266 ,1,chrX ,143499461,143499482,+ ,AW456883 ,-
mm_br_e15_81267 ,1,chrX ,143499461,143499482,+ ,AW456883 ,-
mm_br_e15_81268 ,1,chrX ,143499461,143499482,+ ,AW456883 ,-
mm_br_e15_81269 ,1,chrX ,143499461,143499482,+ ,AW456883 ,-
mm_br_e15_81270 ,1,chrX ,143499461,143499482,+ ,AW456883 ,-
mm_br_e15_81271 ,1,chrX ,143499461,143499482,+ ,AW456883 ,-
mm_br_e15_81272 ,1,chrX ,143499461,143499482,+ ,AW456883 ,-
mm_br_e15_81273 ,1,chrX ,143499461,143499482,+ ,AW456883 ,-
mm_br_e15_81274 ,1,chrX ,143499461,143499482,+ ,AW456883 ,-
mm_br_e15_81275 ,1,chrX ,143499461,143499482,+ ,AW456883 ,-
mm_br_e15_81276 ,1,chrX ,143499461,143499482,+ ,AW456883 ,-
mm_br_e15_81277 ,1,chrX ,143499461,143499482,+ ,AW456883 ,-
mm_br_e15_81278 ,1,chrX ,143499461,143499482,+ ,AW456883 ,-
mm_br_e15_81279 ,1,chrX ,143499461,143499482,+ ,AW456883 ,-
mm_br_e15_81280 ,1,chrX ,143499461,143499482,+ ,AW456883 ,-
mm_br_e15_81281 ,1,chrX ,143499461,143499482,+ ,AW456883 ,-
mm_br_e15_81282 ,1,chrX ,143499461,143499482,+ ,AW456883 ,-
mm_br_e15_81283 ,1,chrX ,143499461,143499482,+ ,AW456883 ,-
mm_br_e15_81284 ,1,chrX ,143499461,143499482,+ ,AW456883 ,-
mm_br_e15_81285 ,1,chrX ,143499461,143499482,+ ,AW456883 ,-
mm_br_e15_81286 ,1,chrX ,143499461,143499482,+ ,AW456883 ,-
mm_br_e15_81287 ,1,chrX ,143499461,143499482,+ ,AW456883 ,-
mm_br_e15_81288 ,1,chrX ,143499461,143499482,+ ,AW456883 ,-
mm_br_e15_81289 ,1,chrX ,143499461,143499482,+ ,AW456883 ,-
mm_br_e15_81290 ,1,chrX ,143499461,143499482,+ ,AW456883 ,-
mm_br_e15_81291 ,1,chrX ,143499461,143499482,+ ,AW456883 ,-
mm_br_e15_81292 ,1,chrX ,143499461,143499482,+ ,AW456883 ,-
mm_br_e15_81293 ,1,chrX ,143499461,143499482,+ ,AW456883 ,-
mm_br_e15_81294 ,1,chrX ,143499461,143499482,+ ,AW456883 ,-
mm_br_e15_81295 ,1,chrX ,143499461,143499482,+ ,AW456883 ,-
mm_br_e15_81296 ,1,chrX ,143499461,143499482,+ ,AW456883 ,-
mm_br_e15_81297 ,1,chrX ,143499461,143499482,+ ,AW456883 ,-
mm_br_e15_81298 ,1,chrX ,143499461,143499482,+ ,AW456883 ,-
mm_br_e15_81299 ,1,chrX ,143499461,143499482,+ ,AW456883 ,-
mm_br_e15_81300 ,1,chrX ,143499461,143499482,+ ,AW456883 ,-
mm_br_e15_81301 ,1,chrX ,143499461,143499482,+ ,AW456883 ,-
mm_br_e15_81302 ,1,chrX ,143499461,143499482,+ ,AW456883 ,-
mm_br_e15_81303 ,1,chrX ,143499461,143499482,+ ,AW456883 ,-
mm_br_e15_81304 ,1,chrX ,143499461,143499482,+ ,AW456883 ,-
mm_br_e15_81305 ,1,chrX ,143499461,143499482,+ ,AW456883 ,-
mm_br_e15_81306 ,1,chrX ,143499461,143499482,+ ,AW456883 ,-
mm_br_e15_81307 ,1,chrX ,143499461,143499482,+ ,AW456883 ,-
mm_br_e15_81308 ,1,chrX ,143499461,143499482,+ ,AW456883 ,-
mm_br_e15_81309 ,1,chrX ,143499461,143499482,+ ,AW456883 ,-
mm_br_e15_81310 ,1,chrX ,143499461,143499482,+ ,AW456883 ,-
mm_br_e15_81311 ,1,chrX ,143499461,143499482,+ ,AW456883 ,-
mm_br_e15_81312 ,1,chrX ,143499461,143499482,+ ,AW456883 ,-
mm_br_e15_81313 ,1,chrX ,143499461,143499482,+ ,AW456883 ,-
mm_br_e15_81314 ,1,chrX ,143499461,143499482,+ ,AW456883 ,-
mm_br_e15_81315 ,1,chrX ,143499461,143499482,+ ,AW456883 ,-
mm_br_e15_81316 ,1,chrX ,143499461,143499482,+ ,AW456883 ,-
mm_br_e15_81317 ,1,chrX ,143499461,143499482,+ ,AW456883 ,-
mm_br_e15_81417 ,1,chrM ,1071,1092,+ ,AV460448 ,-
mm_br_e15_81418 ,1,chrM ,1071,1092,+ ,AV460448 ,-
mm_br_e15_81449 ,1,chr3 ,25986997,25987018,- ,CV558725 ,-
mm_br_e15_81474 ,1,chr2 ,155782079,155782100,+ ,BI989992 ,-
mm_br_e15_81510 ,1,chr8 ,22704517,22704538,- ,AV069854 ,+
mm_br_e15_82030 ,1,chr16 ,92094394,92094415,+ ,AV505694 ,+
mm_br_e15_82218 ,1,chr6 ,125136571,125136592,- ,BF607871 ,-
mm_br_e15_82228 ,1,chr4 ,54958303,54958324,+ ,BB643009 ,-
mm_br_e15_82391 ,1,chrM ,5031,5052,- ,BG793880 ,+
mm_br_e15_82878 ,1,chr11 ,5737920,5737941,- ,BB703427 ,+
mm_br_e15_82915 ,1,chr12 ,62663675,62663696,+ ,BB048602 ,+
mm_br_e15_82931 ,1,chr13 ,23833255,23833276,+ ,AV468161 ,+
mm_br_e15_82982 ,1,chr5 ,100855904,100855925,- ,BU847269 ,-
mm_br_e15_82983 ,1,chr5 ,100855904,100855925,- ,BU847269 ,-
mm_br_e15_82986 ,1,chr3 ,34380709,34380730,+ ,BY123131 ,+
mm_br_e15_83123 ,1,chr6 ,71543852,71543873,- ,AA896565 ,-
mm_br_e15_83129 ,1,chr4 ,130322306,130322327,+ ,CB181816 ,+
mm_br_e15_83184 ,1,chr2 ,37255574,37255595,- ,CN679067 ,-
mm_br_e15_83981 ,1,chr10 ,58650147,58650168,- ,BU511799 ,-
mm_br_e15_83984 ,1,chr14 ,39284819,39284840,+ ,CA319724 ,-
mm_br_e15_83986 ,1,chr5 ,34916172,34916193,- ,AA589092 ,+
mm_br_e15_84061 ,1,chr2 ,154685576,154685597,+ ,BU851541 ,+
mm_br_e15_84075 ,1,chr1 ,38684091,38684112,- ,BY749298 ,-
mm_br_e15_84204 ,1,chr9 ,103451289,103451310,- ,BM951518 ,-
mm_br_e15_84254 ,1,chr9 ,88970224,88970245,+ ,CN715887 ,+
mm_br_e15_84390 ,1,chrM ,1959,1980,+ ,AV460448 ,-
mm_br_e15_84391 ,1,chrM ,1959,1980,+ ,AV460448 ,-
mm_br_e15_84393 ,1,chr19 ,9911200,9911221,+ ,CF738907 ,-
mm_br_e15_84423 ,1,chrM ,1803,1824,+ ,AV460448 ,-
mm_br_e15_84424 ,1,chrM ,1803,1824,+ ,AV460448 ,-
mm_br_e15_84454 ,1,chrM ,15823,15844,- ,CD769131 ,+
mm_br_e15_84570 ,1,chr6 ,54457510,54457531,- ,BY643668 ,-
mm_br_e15_84610 ,1,chr12 ,54545615,54545636,+ ,BY713394 ,+
mm_br_e15_84661 ,1,chr3 ,94757777,94757798,- ,BY715510 ,-
mm_br_e15_84685 ,1,chrM ,576,597,+ ,BG298155 ,+
mm_br_e15_84702 ,1,chr2 ,65684302,65684323,+ ,BY297754 ,+
mm_br_e15_84752 ,1,chr6 ,37911719,37911740,+ ,DV656040 ,+
mm_br_e15_84784 ,1,chr3 ,37377308,37377329,+ ,DV060881 ,+
mm_br_e15_84809 ,1,chr6 ,65851598,65851619,+ ,BY731326 ,+
mm_br_e15_84832 ,1,chr10 ,92625584,92625605,+ ,CJ071132 ,+
mm_br_e15_84921 ,1,chr5 ,90742571,90742592,- ,CD554684 ,-
mm_br_e15_84925 ,1,chr7 ,149237354,149237375,- ,BY711668 ,-
mm_br_e15_84931 ,1,chr2 ,151917683,151917704,+ ,CA328176 ,+
mm_br_e15_84936 ,1,chr15 ,37977170,37977191,- ,CN662321 ,-
mm_br_e15_84966 ,1,chr18 ,55146950,55146971,- ,CN695075 ,-
mm_br_e15_84989 ,1,chr6 ,64349323,64349344,+ ,CK781469 ,+
mm_br_e15_85091 ,1,chr8 ,72626461,72626482,- ,CF743269 ,-
mm_br_e15_85147 ,1,chr9 ,15118352,15118373,+ ,BG071876 ,-
mm_br_e15_85148 ,1,chr5 ,19414056,19414077,- ,CJ112129 ,+
mm_br_e15_85164 ,1,chr4 ,41150100,41150121,- ,BU554528 ,-
mm_br_e15_85171 ,1,chr7 ,54338573,54338594,- ,CF535566 ,-
mm_br_e15_85182 ,1,chr3 ,88019148,88019169,+ ,CJ150081 ,+
mm_br_e15_85183 ,1,chr3 ,88019148,88019169,+ ,CJ150081 ,+
mm_br_e15_85187 ,1,chr1 ,108098798,108098819,+ ,BU703931 ,+
mm_br_e15_85212 ,1,chr12 ,110978701,110978722,+ ,W08984 ,+
mm_br_e15_85553 ,1,chr18 ,76470720,76470741,+ ,CB196509 ,+
mm_br_e15_85566 ,1,chr13 ,93074127,93074148,- ,BY248093 ,-
mm_br_e15_85567 ,1,chr13 ,93074127,93074148,- ,BY248093 ,-
mm_br_e15_85568 ,1,chr11 ,68184068,68184089,- ,BF300868 ,-
mm_br_e15_85569 ,1,chr11 ,68184068,68184089,- ,BF300868 ,-
mm_br_e15_85573 ,1,chr14 ,26353937,26353958,+ ,BY723578 ,+
mm_br_e15_85578 ,1,chr1 ,91681335,91681356,+ ,CN676128 ,+
mm_br_e15_85591 ,1,chr3 ,98118329,98118350,- ,CJ264601 ,-
mm_br_e15_85592 ,1,chr2 ,150393649,150393670,- ,CJ079218 ,+
mm_br_e15_85612 ,1,chr9 ,88417672,88417693,- ,BU937714 ,-
mm_br_e15_85661 ,1,chr19 ,6346523,6346544,+ ,BU953181 ,-
mm_br_e15_85664 ,1,chr17 ,86544429,86544450,- ,BQ936138 ,-
mm_br_e15_85842 ,1,chr9 ,114905840,114905861,+ ,BY260359 ,+
mm_br_e15_85882 ,1,chr1 ,25861299,25861320,- ,CF744148 ,-
mm_br_e15_88209 ,1,chr7 ,28327925,28327946,+ ,BQ896362 ,+
mm_br_e15_88214 ,1,chr5 ,125574756,125574777,- ,BI739407 ,-
mm_br_e15_88216 ,1,chr12 ,10346161,10346182,- ,CJ064146 ,-
mm_br_e15_88217 ,1,chr12 ,10346161,10346182,- ,CJ064146 ,-
mm_br_e15_88225 ,1,chrM ,3891,3912,+ ,BG793880 ,+
mm_br_e15_88230 ,1,chr16 ,5923168,5923189,+ ,AU067167 ,+
mm_br_e15_88231 ,1,chr12 ,17362211,17362232,+ ,BY258927 ,+
mm_br_e15_88244 ,1,chr10 ,79869669,79869690,+ ,BY256942 ,-
mm_br_e15_88641 ,1,chr6 ,124719678,124719699,+ ,BY306918 ,-
mm_br_e15_88712 ,1,chr1 ,125874177,125874198,- ,BB645963 ,-
mm_br_e15_88713 ,1,chr7 ,133517378,133517399,- ,W50690 ,-
mm_br_e15_88749 ,1,chr19 ,46423424,46423445,- ,BY179967 ,+
mm_br_e15_88764 ,1,chr19 ,33664178,33664199,- ,BB867649 ,+
mm_br_e15_88784 ,1,chr12 ,30295044,30295065,+ ,CB521730 ,+
mm_br_e15_88804 ,1,chr18 ,35716863,35716884,+ ,BY243735 ,+
mm_br_e15_88813 ,1,chr11 ,20461385,20461406,- ,CJ124618 ,+
mm_br_e15_88903 ,1,chrM ,16054,16075,- ,BU604155 ,+
mm_br_e15_89274 ,1,chr2 ,122203788,122203809,+ ,BU555796 ,-
mm_br_e15_89276 ,1,chr10 ,42411022,42411043,- ,CV555749 ,+
mm_br_e15_89306 ,1,chr6 ,125136479,125136500,- ,BF607871 ,-
mm_br_e15_89308 ,1,chr18 ,83082494,83082515,- ,BB645628 ,+
mm_br_e15_89319 ,1,chr8 ,72626459,72626480,- ,CF743269 ,-
mm_br_e15_89320 ,1,chr8 ,72626459,72626480,- ,CF743269 ,-
mm_br_e15_89321 ,1,chr8 ,72626459,72626480,- ,CF743269 ,-
mm_br_e15_89322 ,1,chr8 ,72626459,72626480,- ,CF743269 ,-
mm_br_e15_89323 ,1,chr8 ,72626459,72626480,- ,CF743269 ,-
mm_br_e15_89344 ,1,chr14 ,55257526,55257547,- ,BU613786 ,-
mm_br_e15_89375 ,1,chr12 ,88778637,88778658,- ,BI149530 ,-
mm_br_e15_89424 ,1,chr1 ,169155268,169155289,- ,BQ571844 ,-
mm_br_e15_89447 ,1,chr19 ,5117474,5117495,- ,BI082086 ,-
mm_br_e15_89706 ,1,chr5 ,115224835,115224856,+ ,BY725849 ,-
mm_br_e15_89735 ,1,chr8 ,98277088,98277109,- ,CN674970 ,-
mm_br_e15_89750 ,1,chr19 ,46603295,46603316,- ,BG296860 ,-
mm_br_e15_89752 ,1,chr3 ,103380573,103380594,+ ,BU562289 ,+
mm_br_e15_89793 ,1,chr8 ,86523158,86523179,+ ,BE199810 ,+
mm_br_e15_89858 ,1,chrX ,131745266,131745287,- ,BY247414 ,-
mm_br_e15_89893 ,1,chr1 ,173347707,173347728,+ ,BU511990 ,+
mm_br_e15_89928 ,1,chr5 ,115169524,115169545,+ ,BG862219 ,+
mm_br_e15_89999 ,1,chr6 ,83027836,83027857,- ,CN831967 ,-
mm_br_e15_90003 ,1,chr7 ,117205662,117205683,+ ,BB616313 ,+
mm_br_e15_90094 ,1,chr4 ,139199962,139199983,+ ,AW107014 ,+
mm_br_e15_90097 ,1,chr10 ,102830916,102830937,+ ,BB650765 ,-
mm_br_e15_90231 ,1,chr2 ,67620881,67620902,+ ,CV557100 ,+
mm_br_e15_90270 ,1,chr10 ,79770089,79770110,+ ,CB246074 ,+
mm_br_e15_90275 ,1,chr9 ,15118354,15118375,+ ,BG071876 ,-
mm_br_e15_90276 ,1,chr9 ,15118354,15118375,+ ,BG071876 ,-
mm_br_e15_90299 ,1,chr18 ,61337155,61337176,- ,BQ937932 ,+
mm_br_e15_90308 ,1,chrX ,11665581,11665602,- ,CD554764 ,-
mm_br_e15_90320 ,1,chr4 ,15192446,15192467,- ,CN843705 ,-
mm_br_e15_90343 ,1,chr8 ,3500035,3500056,+ ,BB646172 ,-
mm_br_e15_90349 ,1,chr1 ,187066855,187066876,+ ,BE291270 ,+
mm_br_e15_90365 ,1,chr19 ,10680101,10680122,+ ,CA328059 ,+
mm_br_e15_90496 ,1,chr19 ,56003759,56003780,+ ,BG962353 ,+
mm_br_e15_90551 ,1,chr5 ,9161395,9161416,- ,BE368465 ,-
mm_br_e15_90575 ,1,chr17 ,22362561,22362582,- ,CN676632 ,-
mm_br_e15_90597 ,1,chr10 ,39089336,39089357,- ,BY718085 ,+
mm_br_e15_90664 ,1,chr9 ,82868003,82868024,+ ,BQ552929 ,-
mm_br_e15_90669 ,1,chr17 ,34977933,34977954,- ,CF106598 ,-
mm_br_e15_90738 ,1,chr11 ,120674665,120674686,- ,AI413591 ,+
mm_br_e15_90740 ,1,chr8 ,55914168,55914189,- ,BY124105 ,-
mm_br_e15_90865 ,1,chr12 ,56921298,56921319,+ ,BF465935 ,-
mm_br_e15_90868 ,1,chr7 ,29252625,29252646,+ ,BQ178338 ,+
mm_br_e15_90889 ,1,chr13 ,110956975,110956996,- ,CF540635 ,-
mm_br_e15_90896 ,1,chr8 ,119785237,119785258,- ,BG296468 ,+
mm_br_e15_90920 ,1,chr8 ,12947953,12947974,+ ,CF735177 ,+
mm_br_e15_90921 ,1,chr8 ,12947953,12947974,+ ,CF735177 ,+
mm_br_e15_90936 ,1,chr9 ,103037022,103037043,+ ,BU058268 ,+
mm_br_e15_90983 ,1,chr11 ,59927794,59927815,+ ,BU514672 ,+
mm_br_e15_90992 ,1,chr10 ,42835780,42835801,- ,CB246852 ,-
mm_br_e15_90993 ,1,chr10 ,42835780,42835801,- ,CB246852 ,-
mm_br_e15_90994 ,1,chr10 ,42835780,42835801,- ,CB246852 ,-
mm_br_e15_90995 ,1,chr10 ,42835780,42835801,- ,CB246852 ,-
mm_br_e15_90996 ,1,chr10 ,42835780,42835801,- ,CB246852 ,-
mm_br_e15_91041 ,1,chr4 ,131866644,131866665,+ ,AV483786 ,-
mm_br_e15_91046 ,1,chr3 ,127110994,127111015,- ,BB657987 ,-
mm_br_e15_91055 ,1,chr6 ,21164671,21164692,- ,BB622122 ,+
mm_br_e15_91064 ,1,chr19 ,3325617,3325638,+ ,BB653819 ,+
mm_br_e15_91095 ,1,chr16 ,17297185,17297206,- ,AI646808 ,+
mm_br_e15_91099 ,1,chr1 ,88248641,88248662,- ,BG084010 ,+
mm_br_e15_91100 ,1,chr1 ,88248641,88248662,- ,BG084010 ,+
mm_br_e15_91289 ,1,chr1 ,41896119,41896140,+ ,CF736082 ,+
mm_br_e15_91310 ,1,chr6 ,48542792,48542813,- ,BY777652 ,+
mm_br_e15_91469 ,1,chr6 ,117830066,117830087,+ ,BY735475 ,-
mm_br_e15_91495 ,1,chr13 ,57783634,57783655,- ,AW457600 ,-
mm_br_e15_91507 ,1,chr7 ,137836933,137836954,+ ,BF538129 ,+
mm_br_e15_91678 ,1,chr19 ,10139342,10139363,- ,BU840032 ,-
mm_br_e15_91699 ,1,chr17 ,28042502,28042523,- ,BI650695 ,-
mm_br_e15_91700 ,1,chr11 ,102768435,102768456,- ,BB122639 ,-
mm_br_e15_91704 ,1,chr4 ,148681338,148681359,- ,BE623207 ,-
mm_br_e15_92104 ,1,chr19 ,8800125,8800146,+ ,BQ177137 ,-
mm_br_e15_92106 ,1,chrM ,1171,1192,+ ,AV460448 ,-
mm_br_e15_92107 ,1,chrM ,1171,1192,+ ,AV460448 ,-
mm_br_e15_92192 ,1,chr8 ,3542979,3543000,+ ,BI558583 ,+
mm_br_e15_92245 ,1,chr14 ,55673987,55674008,- ,AV461146 ,-
mm_br_e15_92254 ,1,chr1 ,137271787,137271808,- ,AV453143 ,-
mm_br_e15_92264 ,1,chr6 ,30756769,30756790,+ ,CB202603 ,-
mm_br_e15_92270 ,1,chr14 ,121571968,121571989,- ,CB520882 ,+
mm_br_e15_92397 ,1,chr9 ,42778991,42779012,- ,CJ105352 ,-
mm_br_e15_92913 ,1,chr13 ,35844502,35844523,+ ,CJ047520 ,+
mm_br_e15_92941 ,1,chr17 ,26054233,26054254,- ,BU514451 ,-
mm_br_e15_92960 ,1,chr7 ,138553452,138553473,+ ,BB625340 ,-
mm_br_e15_92962 ,1,chr5 ,37331278,37331299,+ ,BM963023 ,+
mm_br_e15_92966 ,1,chr2 ,130103752,130103773,+ ,BM453594 ,+
mm_br_e15_93179 ,1,chr7 ,29172045,29172066,- ,CJ185989 ,+
mm_br_e15_93372 ,1,chrX ,139955962,139955983,+ ,BY282092 ,+
mm_br_e15_93402 ,1,chr3 ,153387794,153387815,- ,CA318140 ,-
mm_br_e15_93422 ,1,chr11 ,4791353,4791374,+ ,BB621745 ,+
mm_br_e15_93450 ,1,chr1 ,196450563,196450584,+ ,BY753209 ,+
mm_br_e15_93458 ,1,chr11 ,69482477,69482498,- ,BI653548 ,-
mm_br_e15_93460 ,1,chr15 ,25684487,25684508,+ ,AV234040 ,+
mm_br_e15_93491 ,1,chr4 ,58924063,58924084,+ ,CF983029 ,-
mm_br_e15_93492 ,1,chrX ,143443999,143444020,+ ,AW456883 ,-
mm_br_e15_93493 ,1,chrX ,143443999,143444020,+ ,AW456883 ,-
mm_br_e15_93517 ,1,chr1 ,120355606,120355627,- ,BB618977 ,+
mm_br_e15_93518 ,1,chr1 ,120355606,120355627,- ,BB618977 ,+
mm_br_e15_93525 ,1,chr2 ,72818984,72819005,+ ,BY152393 ,+
mm_br_e15_93797 ,1,chr16 ,20651580,20651601,- ,BB639275 ,-
mm_br_e15_93838 ,1,chr5 ,109986790,109986811,- ,BI691386 ,-
mm_br_e15_94980 ,1,chr13 ,74615143,74615164,- ,AI158786 ,+
mm_br_e15_95059 ,1,chr11 ,4795742,4795763,- ,BY152324 ,+
mm_br_e15_95136 ,1,chr12 ,21423358,21423379,- ,BQ899959 ,-
mm_br_e15_95144 ,1,chr8 ,23704580,23704601,+ ,BM894861 ,+
mm_br_e15_95224 ,1,chr8 ,17535629,17535650,+ ,BB648621 ,+
mm_br_e15_95230 ,1,chr2 ,106596731,106596752,+ ,BG292946 ,+
mm_br_e15_95260 ,1,chr5 ,143997504,143997525,+ ,BP764471 ,-
mm_br_e15_95265 ,1,chr11 ,56825833,56825854,+ ,CB246143 ,+
mm_br_e15_381358 ,1,chrM ,1961,1982,+ ,AV460448 ,-
mm_br_e15_381380 ,1,chr12 ,92826952,92826973,+ ,CN533555 ,-
mm_br_e15_381381 ,1,chr12 ,92826952,92826973,+ ,CN533555 ,-
mm_br_e15_381390 ,1,chr5 ,22892788,22892809,- ,BU610001 ,-
mm_br_e15_381397 ,1,chr2 ,25875767,25875788,+ ,BU571329 ,-
mm_br_e15_381468 ,1,chr6 ,63216607,63216628,+ ,BB628976 ,+
mm_br_e15_381482 ,1,chrM ,1780,1801,+ ,AV460448 ,-
mm_br_e15_381506 ,1,chr12 ,56593561,56593582,- ,DV052325 ,-
mm_br_e15_381524 ,1,chr15 ,79913328,79913349,- ,BU526180 ,-
mm_br_e15_381525 ,1,chr15 ,79913328,79913349,- ,BU526180 ,-
mm_br_e15_381526 ,1,chr15 ,79913328,79913349,- ,BU526180 ,-
mm_br_e15_381527 ,1,chr15 ,79913328,79913349,- ,BU526180 ,-
mm_br_e15_381528 ,1,chr15 ,79913328,79913349,- ,BU526180 ,-
mm_br_e15_381529 ,1,chr15 ,79913328,79913349,- ,BU526180 ,-
mm_br_e15_381530 ,1,chr15 ,79913328,79913349,- ,BU526180 ,-
mm_br_e15_381531 ,1,chr15 ,79913328,79913349,- ,BU526180 ,-
mm_br_e15_381539 ,1,chrX ,143445197,143445218,+ ,AW456883 ,-
mm_br_e15_381550 ,1,chr6 ,85794241,85794262,+ ,CA494726 ,-
mm_br_e15_381559 ,1,chr2 ,152189363,152189384,+ ,CF916164 ,+
mm_br_e15_381566 ,1,chr9 ,13503997,13504018,- ,BB620535 ,+
mm_br_e15_381573 ,1,chr1 ,84762651,84762672,- ,CV559687 ,-
mm_br_e15_381574 ,1,chr11 ,100948852,100948873,+ ,CK620266 ,+
mm_br_e15_381647 ,1,chr8 ,90318908,90318929,- ,BY770005 ,-
mm_br_e15_381847 ,1,chr19 ,31161459,31161480,+ ,BE627273 ,-
mm_br_e15_381863 ,1,chr17 ,35975731,35975752,+ ,CK375272 ,-
mm_br_e15_381978 ,1,chrM ,16166,16187,- ,BQ946756 ,+
mm_br_e15_382092 ,1,chr15 ,65712330,65712351,+ ,AW742307 ,-
mm_br_e15_382110 ,1,chrM ,9424,9445,+ ,BM224809 ,-
mm_br_e15_382111 ,1,chrM ,2412,2433,+ ,AV460448 ,-
mm_br_e15_382138 ,1,chrM ,1236,1257,+ ,AV460448 ,-
mm_br_e15_382201 ,1,chr8 ,59985379,59985400,+ ,AV455323 ,+
mm_br_e15_382203 ,1,chr2 ,166731589,166731610,+ ,CN841927 ,-
mm_br_e15_382240 ,1,chr9 ,105563052,105563073,+ ,AW825586 ,+
mm_br_e15_382241 ,1,chr1 ,182744629,182744650,+ ,CJ169263 ,+
mm_br_e15_382268 ,1,chr17 ,56955206,56955227,- ,BU605463 ,-
mm_br_e15_382426 ,1,chr4 ,147501327,147501348,- ,CV304898 ,-
mm_br_e15_382429 ,1,chr13 ,59890921,59890942,- ,BI219891 ,-
mm_br_e15_382488 ,1,chr8 ,47585657,47585678,- ,BY288543 ,+
mm_br_e15_382523 ,1,chr16 ,42295440,42295461,- ,BU850458 ,-
mm_br_e15_382610 ,1,chr14 ,55711096,55711117,- ,AV461146 ,-
mm_br_e15_382762 ,1,chr19 ,8799067,8799088,+ ,BQ177137 ,-
mm_br_e15_382771 ,1,chr11 ,62416579,62416600,+ ,DV054738 ,+
mm_br_e15_382772 ,1,chr11 ,62416579,62416600,+ ,DV054738 ,+
mm_br_e15_382844 ,1,chr7 ,20505919,20505940,- ,CF584553 ,-
mm_br_e15_382847 ,1,chr2 ,52480264,52480285,+ ,BB629107 ,-
mm_br_e15_382892 ,1,chrM ,1050,1071,- ,AV460448 ,-
mm_br_e15_382969 ,1,chr19 ,58986229,58986250,+ ,BF464904 ,-
mm_br_e15_383204 ,1,chr19 ,5964295,5964316,+ ,BU554910 ,-
mm_br_e15_383435 ,1,chr11 ,117269072,117269093,+ ,BB642220 ,+
mm_br_e15_383621 ,1,chr12 ,110888918,110888939,+ ,BY717252 ,+
mm_br_e15_383671 ,1,chrM ,1805,1826,+ ,AV460448 ,-
mm_br_e15_383701 ,1,chr2 ,91489969,91489990,- ,BY726443 ,+
mm_br_e15_383758 ,1,chr7 ,138051826,138051847,+ ,CF734730 ,+
mm_br_e15_383842 ,1,chr5 ,30062317,30062338,- ,AI528118 ,-
mm_br_e15_383860 ,1,chrM ,194,215,+ ,CJ079051 ,+
mm_br_e15_383864 ,1,chr7 ,31230655,31230676,+ ,BB643476 ,-
mm_br_e15_383874 ,1,chrM ,382,403,+ ,AV514718 ,+
mm_br_e15_383881 ,1,chr8 ,86097222,86097243,- ,DV065179 ,-
mm_br_e15_383884 ,1,chr1 ,24619427,24619448,+ ,BB622952 ,+
mm_br_e15_383973 ,1,chr1 ,162968442,162968463,+ ,BY238935 ,+
mm_br_e15_384007 ,1,chr11 ,104237443,104237464,- ,BU531338 ,+
mm_br_e15_384165 ,1,chr4 ,57834803,57834824,- ,BF469297 ,-
mm_br_e15_384168 ,1,chrM ,3749,3770,- ,BG793880 ,+
mm_br_e15_384174 ,1,chr8 ,23804441,23804462,- ,AW107580 ,-
mm_br_e15_384175 ,1,chr8 ,23804441,23804462,- ,AW107580 ,-
mm_br_e15_384185 ,1,chr18 ,75160757,75160778,+ ,DV650754 ,+
mm_br_e15_384216 ,1,chr10 ,79712009,79712030,+ ,BI415956 ,+
mm_br_e15_384235 ,1,chrM ,2234,2255,+ ,AV460448 ,-
mm_br_e15_384360 ,1,chr9 ,41543504,41543525,+ ,CB244131 ,-
mm_br_e15_384364 ,1,chr1 ,145500071,145500092,+ ,CA979634 ,-
mm_br_e15_384374 ,1,chr2 ,156144884,156144905,+ ,AA162145 ,+
mm_br_e15_384442 ,1,chr16 ,17454280,17454301,+ ,CB316772 ,-
mm_br_e15_384462 ,1,chr12 ,88607630,88607651,+ ,BY254964 ,+
mm_br_e15_384539 ,1,chr2 ,179992143,179992164,+ ,BE851407 ,+
mm_br_e15_384554 ,1,chr13 ,83856645,83856666,+ ,CN703141 ,+
mm_br_e15_384556 ,1,chr1 ,194942252,194942273,- ,BI689046 ,-
mm_br_e15_384616 ,1,chr10 ,62122062,62122083,- ,BU555106 ,+
mm_br_e15_384617 ,1,chr14 ,67853285,67853306,- ,BB640774 ,+
mm_br_e15_384661 ,1,chrM ,1963,1984,+ ,AV460448 ,-
mm_br_e15_384677 ,1,chr5 ,106882760,106882781,- ,CB057748 ,+
mm_br_e15_384681 ,1,chrM ,15915,15936,- ,BU847176 ,+
mm_br_e15_384697 ,1,chr4 ,116945828,116945849,- ,BF015432 ,+
mm_br_e15_384704 ,1,chr2 ,63021807,63021828,+ ,BB659477 ,-
mm_br_e15_384727 ,1,chr18 ,67691614,67691635,- ,AU258121 ,-
mm_br_e15_384737 ,1,chr8 ,70403651,70403672,- ,AV239361 ,-
mm_br_e15_384742 ,1,chr6 ,97471302,97471323,- ,CA325455 ,-
mm_br_e15_384803 ,1,chr7 ,133540624,133540645,+ ,AV283387 ,+
mm_br_e15_384931 ,1,chr16 ,16910977,16910998,+ ,BB152580 ,+
mm_br_e15_384939 ,1,chr2 ,22445244,22445265,+ ,BI329432 ,-
mm_br_e15_384943 ,1,chr11 ,54769754,54769775,+ ,BY748755 ,-
mm_br_e15_385099 ,1,chr7 ,88674805,88674826,+ ,DV043587 ,+
mm_br_e15_385100 ,1,chr7 ,88674805,88674826,+ ,DV043587 ,+
mm_br_e15_385101 ,1,chr7 ,88674805,88674826,+ ,DV043587 ,+
mm_br_e15_385102 ,1,chr7 ,88674805,88674826,+ ,DV043587 ,+
mm_br_e15_385103 ,1,chr7 ,88674805,88674826,+ ,DV043587 ,+
mm_br_e15_385104 ,1,chr7 ,88674805,88674826,+ ,DV043587 ,+
mm_br_e15_385105 ,1,chr7 ,88674805,88674826,+ ,DV043587 ,+
mm_br_e15_385106 ,1,chr7 ,88674805,88674826,+ ,DV043587 ,+
mm_br_e15_385107 ,1,chr7 ,88674805,88674826,+ ,DV043587 ,+
mm_br_e15_385108 ,1,chr7 ,88674805,88674826,+ ,DV043587 ,+
mm_br_e15_385109 ,1,chr7 ,88674805,88674826,+ ,DV043587 ,+
mm_br_e15_385110 ,1,chr7 ,88674805,88674826,+ ,DV043587 ,+
mm_br_e15_385111 ,1,chr7 ,88674805,88674826,+ ,DV043587 ,+
mm_br_e15_385112 ,1,chr7 ,88674805,88674826,+ ,DV043587 ,+
mm_br_e15_385113 ,1,chr7 ,88674805,88674826,+ ,DV043587 ,+
mm_br_e15_385114 ,1,chr7 ,88674805,88674826,+ ,DV043587 ,+
mm_br_e15_385115 ,1,chr7 ,88674805,88674826,+ ,DV043587 ,+
mm_br_e15_385116 ,1,chr7 ,88674805,88674826,+ ,DV043587 ,+
mm_br_e15_385117 ,1,chr7 ,88674805,88674826,+ ,DV043587 ,+
mm_br_e15_385118 ,1,chr7 ,88674805,88674826,+ ,DV043587 ,+
mm_br_e15_385119 ,1,chr7 ,88674805,88674826,+ ,DV043587 ,+
mm_br_e15_385120 ,1,chr7 ,88674805,88674826,+ ,DV043587 ,+
mm_br_e15_385121 ,1,chr7 ,88674805,88674826,+ ,DV043587 ,+
mm_br_e15_385122 ,1,chr7 ,88674805,88674826,+ ,DV043587 ,+
mm_br_e15_385123 ,1,chr7 ,88674805,88674826,+ ,DV043587 ,+
mm_br_e15_385124 ,1,chr7 ,88674805,88674826,+ ,DV043587 ,+
mm_br_e15_385125 ,1,chr7 ,88674805,88674826,+ ,DV043587 ,+
mm_br_e15_385126 ,1,chr7 ,88674805,88674826,+ ,DV043587 ,+
mm_br_e15_385127 ,1,chr7 ,88674805,88674826,+ ,DV043587 ,+
mm_br_e15_385128 ,1,chr7 ,88674805,88674826,+ ,DV043587 ,+
mm_br_e15_385129 ,1,chr7 ,88674805,88674826,+ ,DV043587 ,+
mm_br_e15_385130 ,1,chr7 ,88674805,88674826,+ ,DV043587 ,+
mm_br_e15_385131 ,1,chr7 ,88674805,88674826,+ ,DV043587 ,+
mm_br_e15_385132 ,1,chr7 ,88674805,88674826,+ ,DV043587 ,+
mm_br_e15_385133 ,1,chr7 ,88674805,88674826,+ ,DV043587 ,+
mm_br_e15_385134 ,1,chr7 ,88674805,88674826,+ ,DV043587 ,+
mm_br_e15_385135 ,1,chr7 ,88674805,88674826,+ ,DV043587 ,+
mm_br_e15_385136 ,1,chr7 ,88674805,88674826,+ ,DV043587 ,+
mm_br_e15_385137 ,1,chr7 ,88674805,88674826,+ ,DV043587 ,+
mm_br_e15_385138 ,1,chr7 ,88674805,88674826,+ ,DV043587 ,+
mm_br_e15_385139 ,1,chr7 ,88674805,88674826,+ ,DV043587 ,+
mm_br_e15_385140 ,1,chr7 ,88674805,88674826,+ ,DV043587 ,+
mm_br_e15_385141 ,1,chr7 ,88674805,88674826,+ ,DV043587 ,+
mm_br_e15_385142 ,1,chr7 ,88674805,88674826,+ ,DV043587 ,+
mm_br_e15_385143 ,1,chr7 ,88674805,88674826,+ ,DV043587 ,+
mm_br_e15_385144 ,1,chr7 ,88674805,88674826,+ ,DV043587 ,+
mm_br_e15_385145 ,1,chr7 ,88674805,88674826,+ ,DV043587 ,+
mm_br_e15_385146 ,1,chr7 ,88674805,88674826,+ ,DV043587 ,+
mm_br_e15_385147 ,1,chr7 ,88674805,88674826,+ ,DV043587 ,+
mm_br_e15_385148 ,1,chr7 ,88674805,88674826,+ ,DV043587 ,+
mm_br_e15_385149 ,1,chr7 ,88674805,88674826,+ ,DV043587 ,+
mm_br_e15_385150 ,1,chr7 ,88674805,88674826,+ ,DV043587 ,+
mm_br_e15_385151 ,1,chr7 ,88674805,88674826,+ ,DV043587 ,+
mm_br_e15_385152 ,1,chr7 ,88674805,88674826,+ ,DV043587 ,+
mm_br_e15_385153 ,1,chr7 ,88674805,88674826,+ ,DV043587 ,+
mm_br_e15_385154 ,1,chr7 ,88674805,88674826,+ ,DV043587 ,+
mm_br_e15_385155 ,1,chr7 ,88674805,88674826,+ ,DV043587 ,+
mm_br_e15_385156 ,1,chr7 ,88674805,88674826,+ ,DV043587 ,+
mm_br_e15_385157 ,1,chr7 ,88674805,88674826,+ ,DV043587 ,+
mm_br_e15_385158 ,1,chr7 ,88674805,88674826,+ ,DV043587 ,+
mm_br_e15_385159 ,1,chr7 ,88674805,88674826,+ ,DV043587 ,+
mm_br_e15_385160 ,1,chr7 ,88674805,88674826,+ ,DV043587 ,+
mm_br_e15_385161 ,1,chr7 ,88674805,88674826,+ ,DV043587 ,+
mm_br_e15_385162 ,1,chr7 ,88674805,88674826,+ ,DV043587 ,+
mm_br_e15_385163 ,1,chr7 ,88674805,88674826,+ ,DV043587 ,+
mm_br_e15_385164 ,1,chr7 ,88674805,88674826,+ ,DV043587 ,+
mm_br_e15_385165 ,1,chr7 ,88674805,88674826,+ ,DV043587 ,+
mm_br_e15_385166 ,1,chr7 ,88674805,88674826,+ ,DV043587 ,+
mm_br_e15_385167 ,1,chr7 ,88674805,88674826,+ ,DV043587 ,+
mm_br_e15_385168 ,1,chr7 ,88674805,88674826,+ ,DV043587 ,+
mm_br_e15_385169 ,1,chr7 ,88674805,88674826,+ ,DV043587 ,+
mm_br_e15_385170 ,1,chr7 ,88674805,88674826,+ ,DV043587 ,+
mm_br_e15_385171 ,1,chr7 ,88674805,88674826,+ ,DV043587 ,+
mm_br_e15_385172 ,1,chr7 ,88674805,88674826,+ ,DV043587 ,+
mm_br_e15_385173 ,1,chr7 ,88674805,88674826,+ ,DV043587 ,+
mm_br_e15_385174 ,1,chr7 ,88674805,88674826,+ ,DV043587 ,+
mm_br_e15_385175 ,1,chr7 ,88674805,88674826,+ ,DV043587 ,+
mm_br_e15_385176 ,1,chr7 ,88674805,88674826,+ ,DV043587 ,+
mm_br_e15_385177 ,1,chr7 ,88674805,88674826,+ ,DV043587 ,+
mm_br_e15_385178 ,1,chr7 ,88674805,88674826,+ ,DV043587 ,+
mm_br_e15_385179 ,1,chr7 ,88674805,88674826,+ ,DV043587 ,+
mm_br_e15_385180 ,1,chr7 ,88674805,88674826,+ ,DV043587 ,+
mm_br_e15_385181 ,1,chr7 ,88674805,88674826,+ ,DV043587 ,+
mm_br_e15_385182 ,1,chr7 ,88674805,88674826,+ ,DV043587 ,+
mm_br_e15_385183 ,1,chr7 ,88674805,88674826,+ ,DV043587 ,+
mm_br_e15_385184 ,1,chr7 ,88674805,88674826,+ ,DV043587 ,+
mm_br_e15_385185 ,1,chr7 ,88674805,88674826,+ ,DV043587 ,+
mm_br_e15_385186 ,1,chr7 ,88674805,88674826,+ ,DV043587 ,+
mm_br_e15_385187 ,1,chr7 ,88674805,88674826,+ ,DV043587 ,+
mm_br_e15_385188 ,1,chr7 ,88674805,88674826,+ ,DV043587 ,+
mm_br_e15_385189 ,1,chr7 ,88674805,88674826,+ ,DV043587 ,+
mm_br_e15_385190 ,1,chr7 ,88674805,88674826,+ ,DV043587 ,+
mm_br_e15_385191 ,1,chr7 ,88674805,88674826,+ ,DV043587 ,+
mm_br_e15_385192 ,1,chr7 ,88674805,88674826,+ ,DV043587 ,+
mm_br_e15_385193 ,1,chr7 ,88674805,88674826,+ ,DV043587 ,+
mm_br_e15_385194 ,1,chr7 ,88674805,88674826,+ ,DV043587 ,+
mm_br_e15_385195 ,1,chr7 ,88674805,88674826,+ ,DV043587 ,+
mm_br_e15_385196 ,1,chr7 ,88674805,88674826,+ ,DV043587 ,+
mm_br_e15_385197 ,1,chr7 ,88674805,88674826,+ ,DV043587 ,+
mm_br_e15_385198 ,1,chr7 ,88674805,88674826,+ ,DV043587 ,+
mm_br_e15_385199 ,1,chr7 ,88674805,88674826,+ ,DV043587 ,+
mm_br_e15_385200 ,1,chr7 ,88674805,88674826,+ ,DV043587 ,+
mm_br_e15_385201 ,1,chr7 ,88674805,88674826,+ ,DV043587 ,+
mm_br_e15_385202 ,1,chr7 ,88674805,88674826,+ ,DV043587 ,+
mm_br_e15_385203 ,1,chr7 ,88674805,88674826,+ ,DV043587 ,+
mm_br_e15_385204 ,1,chr7 ,88674805,88674826,+ ,DV043587 ,+
mm_br_e15_385205 ,1,chr7 ,88674805,88674826,+ ,DV043587 ,+
mm_br_e15_385206 ,1,chr7 ,88674805,88674826,+ ,DV043587 ,+
mm_br_e15_385207 ,1,chr7 ,88674805,88674826,+ ,DV043587 ,+
mm_br_e15_385208 ,1,chr7 ,88674805,88674826,+ ,DV043587 ,+
mm_br_e15_385209 ,1,chr7 ,88674805,88674826,+ ,DV043587 ,+
mm_br_e15_385210 ,1,chr7 ,88674805,88674826,+ ,DV043587 ,+
mm_br_e15_385211 ,1,chr7 ,88674805,88674826,+ ,DV043587 ,+
mm_br_e15_385212 ,1,chr7 ,88674805,88674826,+ ,DV043587 ,+
mm_br_e15_385213 ,1,chr7 ,88674805,88674826,+ ,DV043587 ,+
mm_br_e15_385214 ,1,chr7 ,88674805,88674826,+ ,DV043587 ,+
mm_br_e15_385215 ,1,chr7 ,88674805,88674826,+ ,DV043587 ,+
mm_br_e15_385216 ,1,chr7 ,88674805,88674826,+ ,DV043587 ,+
mm_br_e15_385217 ,1,chr7 ,88674805,88674826,+ ,DV043587 ,+
mm_br_e15_385218 ,1,chr7 ,88674805,88674826,+ ,DV043587 ,+
mm_br_e15_385219 ,1,chr7 ,88674805,88674826,+ ,DV043587 ,+
mm_br_e15_385220 ,1,chr7 ,88674805,88674826,+ ,DV043587 ,+
mm_br_e15_385413 ,1,chr10 ,70700460,70700481,+ ,BQ885890 ,-
mm_br_e15_385430 ,1,chr1 ,59820107,59820128,- ,BU531088 ,-
mm_br_e15_385446 ,1,chr3 ,83831253,83831274,- ,CN455917 ,-
mm_br_e15_385502 ,1,chr15 ,80541414,80541435,- ,AA692887 ,+
mm_br_e15_385511 ,1,chr2 ,130264448,130264469,+ ,DV662199 ,+
mm_br_e15_385622 ,1,chr5 ,116010096,116010117,+ ,CJ075809 ,+
mm_br_e15_385631 ,1,chr11 ,69714494,69714515,- ,BB608299 ,-
mm_br_e15_386252 ,1,chr15 ,99542716,99542737,+ ,BF449172 ,+
mm_br_e15_386257 ,1,chr15 ,79205702,79205723,- ,CX239857 ,-
mm_br_e15_386259 ,1,chr8 ,108139381,108139402,+ ,BY275328 ,-
mm_br_e15_386412 ,1,chr1 ,84836142,84836163,+ ,BP757507 ,-
mm_br_e15_386443 ,1,chr2 ,119843253,119843274,+ ,CF743026 ,+
mm_br_e15_386468 ,1,chrM ,1217,1238,+ ,AV460448 ,-
mm_br_e15_386469 ,1,chrM ,1217,1238,+ ,AV460448 ,-
mm_br_e15_386470 ,1,chrM ,1217,1238,+ ,AV460448 ,-
mm_br_e15_386494 ,1,chr16 ,18344219,18344240,+ ,BU560377 ,-
mm_br_e15_386525 ,1,chr6 ,47738442,47738463,+ ,CN672390 ,+
mm_br_e15_386554 ,1,chr2 ,126346818,126346839,+ ,DV656257 ,-
mm_br_e15_386558 ,1,chr17 ,6079945,6079966,+ ,AA856410 ,-
mm_br_e15_386560 ,1,chr15 ,76161508,76161529,- ,BB613329 ,-
mm_br_e15_386581 ,1,chr12 ,11272579,11272600,- ,BY753046 ,-
mm_br_e15_386643 ,1,chr6 ,30752959,30752980,+ ,CB202603 ,-
mm_br_e15_386656 ,1,chr9 ,20896639,20896660,+ ,BY735149 ,+
mm_br_e15_386821 ,1,chr4 ,49226309,49226330,- ,BB626245 ,+
mm_br_e15_386822 ,1,chr3 ,8850989,8851010,- ,BY431906 ,-
mm_br_e15_386864 ,1,chr18 ,84890128,84890149,- ,BY729934 ,-
mm_br_e15_386868 ,1,chr2 ,3565748,3565769,- ,DV661682 ,+
mm_br_e15_386902 ,1,chr5 ,137735028,137735049,+ ,BB131113 ,+
mm_br_e15_386906 ,1,chr10 ,128241109,128241130,+ ,AI391281 ,-
mm_br_e15_386908 ,1,chr11 ,80416339,80416360,- ,AW229076 ,+
mm_br_e15_386910 ,1,chr1 ,52389255,52389276,+ ,BB666744 ,+
mm_br_e15_386944 ,1,chr16 ,32516392,32516413,+ ,BB632058 ,+
mm_br_e15_386949 ,1,chr1 ,24620733,24620754,+ ,BB622952 ,+
mm_br_e15_387121 ,1,chr11 ,80416805,80416826,- ,AW229076 ,+
mm_br_e15_387126 ,1,chr18 ,65048398,65048419,- ,BY291659 ,+
mm_br_e15_387133 ,1,chrM ,169,190,+ ,CJ079594 ,+
mm_br_e15_387137 ,1,chr14 ,112078079,112078100,+ ,CF532648 ,+
mm_br_e15_387184 ,1,chr15 ,101024305,101024326,+ ,BB862965 ,+
mm_br_e15_387315 ,1,chr16 ,90031439,90031460,+ ,CF536126 ,-
mm_br_e15_387325 ,1,chrX ,155921002,155921023,+ ,CK622041 ,+
mm_br_e15_387351 ,1,chr9 ,100644975,100644996,+ ,CJ092608 ,+
mm_br_e15_387356 ,1,chr5 ,127965403,127965424,+ ,CB525194 ,+
mm_br_e15_387365 ,1,chr11 ,69482371,69482392,- ,BI653548 ,-
mm_br_e15_387368 ,1,chr13 ,23848870,23848891,+ ,BY715781 ,-
mm_br_e15_387376 ,1,chr14 ,65484126,65484147,- ,CF737939 ,-
mm_br_e15_387382 ,1,chr6 ,124861958,124861979,- ,BY306918 ,-
mm_br_e15_387383 ,1,chr16 ,81269355,81269376,+ ,BE980446 ,+
mm_br_e15_387385 ,1,chr11 ,100891702,100891723,+ ,BM454025 ,+
mm_br_e15_387387 ,1,chr14 ,64819127,64819148,+ ,CB202555 ,-
mm_br_e15_387388 ,1,chr14 ,64819127,64819148,+ ,CB202555 ,-
mm_br_e15_387389 ,1,chr14 ,64819127,64819148,+ ,CB202555 ,-
mm_br_e15_387411 ,1,chr18 ,37985706,37985727,- ,CF730366 ,+
mm_br_e15_387412 ,1,chr5 ,23337177,23337198,- ,BY674818 ,-
mm_br_e15_387561 ,1,chr3 ,102934540,102934561,- ,BY121351 ,+
mm_br_e15_387722 ,1,chrM ,3862,3883,+ ,BG793880 ,+
mm_br_e15_387888 ,1,chr3 ,87862028,87862049,- ,BU563586 ,+
mm_br_e15_387923 ,1,chr15 ,99602202,99602223,- ,BU512328 ,-
mm_br_e15_387924 ,1,chr12 ,50482975,50482996,+ ,CF531974 ,+
mm_br_e15_387928 ,1,chr8 ,75072436,75072457,+ ,BY268677 ,+
mm_br_e15_387946 ,1,chr10 ,70062587,70062608,+ ,BQ443245 ,+
mm_br_e15_387947 ,1,chr10 ,70062587,70062608,+ ,BQ443245 ,+
mm_br_e15_387953 ,1,chr7 ,52409607,52409628,- ,AA881538 ,-
mm_br_e15_387959 ,1,chr19 ,45376761,45376782,+ ,CD352759 ,+
mm_br_e15_387960 ,1,chr4 ,141103106,141103127,+ ,BP770863 ,-
mm_br_e15_387961 ,1,chr4 ,141103106,141103127,+ ,BP770863 ,-
mm_br_e15_387964 ,1,chr14 ,65210039,65210060,+ ,BI736031 ,+
mm_br_e15_388021 ,1,chr5 ,111845739,111845760,+ ,BY713359 ,-
mm_br_e15_388023 ,1,chr15 ,34372751,34372772,- ,BQ828033 ,+
mm_br_e15_388063 ,1,chr11 ,69154363,69154384,+ ,BY709397 ,+
mm_br_e15_388064 ,1,chr6 ,17120676,17120697,- ,AW046523 ,-
mm_br_e15_388074 ,1,chr13 ,94542103,94542124,- ,BB630275 ,-
mm_br_e15_388091 ,1,chr1 ,60154974,60154995,- ,BY716305 ,-
mm_br_e15_388175 ,1,chr5 ,65199474,65199495,- ,AW414095 ,+
mm_br_e15_388180 ,1,chr16 ,23111374,23111395,+ ,BY633169 ,+
mm_br_e15_388185 ,1,chrM ,5683,5704,+ ,BG793880 ,+
mm_br_e15_388202 ,1,chr2 ,57034560,57034581,+ ,BY715729 ,+
mm_br_e15_388219 ,1,chr10 ,66648796,66648817,- ,BU846704 ,-
mm_br_e15_388223 ,1,chr9 ,62385112,62385133,- ,CX235907 ,-
mm_br_e15_388237 ,1,chr15 ,76778814,76778835,- ,EL605351 ,-
mm_br_e15_388276 ,1,chr14 ,20796165,20796186,- ,DV044571 ,-
mm_br_e15_388286 ,1,chr10 ,105010529,105010550,- ,CN537800 ,-
mm_br_e15_388364 ,1,chr7 ,52308659,52308680,- ,BB866418 ,-
mm_br_e15_388379 ,1,chr11 ,107409271,107409292,+ ,BB268404 ,-
mm_br_e15_388386 ,1,chr8 ,19784743,19784764,+ ,BE304214 ,-
mm_br_e15_388403 ,1,chr8 ,73449440,73449461,+ ,BY765014 ,+
mm_br_e15_388404 ,1,chr8 ,73449440,73449461,+ ,BY765014 ,+
mm_br_e15_388405 ,1,chr8 ,73449440,73449461,+ ,BY765014 ,+
mm_br_e15_388609 ,1,chrM ,1531,1552,+ ,AV460448 ,-
mm_br_e15_388614 ,1,chr4 ,129725043,129725064,- ,BB861810 ,+
mm_br_e15_388630 ,1,chrM ,16090,16111,- ,BU604155 ,+
mm_br_e15_388684 ,1,chr2 ,32081237,32081258,+ ,CN683796 ,+
mm_br_e15_388693 ,1,chr13 ,20564765,20564786,- ,BQ917306 ,+
mm_br_e15_388708 ,1,chr10 ,28863504,28863525,+ ,CJ237602 ,-
mm_br_e15_388757 ,1,chr15 ,27391131,27391152,- ,AI594282 ,-
mm_br_e15_388763 ,1,chr6 ,21164621,21164642,- ,BB622122 ,+
mm_br_e15_388768 ,1,chr11 ,77710957,77710978,+ ,BE570098 ,+
mm_br_e15_388771 ,1,chr1 ,88247796,88247817,- ,BG084010 ,+
mm_br_e15_388795 ,1,chr12 ,72149410,72149431,+ ,CB527024 ,+
mm_br_e15_388800 ,1,chr14 ,78937397,78937418,- ,CN836236 ,+
mm_br_e15_388810 ,1,chr17 ,56655203,56655224,+ ,BU605463 ,-
mm_br_e15_388814 ,1,chr3 ,88213120,88213141,- ,BY613537 ,-
mm_br_e15_388815 ,1,chr13 ,100215183,100215204,+ ,BQ947114 ,-
mm_br_e15_388926 ,1,chr8 ,128367618,128367639,+ ,CO045138 ,-
mm_br_e15_388932 ,1,chr16 ,96303626,96303647,+ ,BB617890 ,-
mm_br_e15_388958 ,1,chr14 ,21460353,21460374,+ ,AA467181 ,-
mm_br_e15_388966 ,1,chr12 ,12687523,12687544,- ,AV482892 ,+
mm_br_e15_388974 ,1,chr18 ,37337936,37337957,+ ,BP768431 ,-
mm_br_e15_388977 ,1,chr2 ,104249729,104249750,+ ,AI845358 ,-
mm_br_e15_388999 ,1,chr4 ,116358399,116358420,- ,BU529527 ,+
mm_br_e15_389013 ,1,chr17 ,35299575,35299596,- ,CF106598 ,-
mm_br_e15_389019 ,1,chrM ,861,882,+ ,AI529973 ,+
mm_br_e15_389040 ,1,chr5 ,117656616,117656637,+ ,CF736575 ,+
mm_br_e15_389069 ,1,chr3 ,32263991,32264012,+ ,BQ895699 ,-
mm_br_e15_389136 ,1,chr11 ,101519768,101519789,+ ,AA061466 ,+
mm_br_e15_389204 ,1,chr1 ,63225639,63225660,+ ,DV061807 ,+
mm_br_e15_389209 ,1,chr11 ,106993422,106993443,- ,CJ158922 ,-
mm_br_e15_389215 ,1,chr6 ,148892982,148893003,+ ,BQ715641 ,-
mm_br_e15_389246 ,1,chr2 ,22445488,22445509,+ ,AW551193 ,+
mm_br_e15_389261 ,1,chr17 ,3486235,3486256,+ ,BQ179087 ,+
mm_br_e15_389277 ,1,chr16 ,81227081,81227102,+ ,BE980446 ,+
mm_br_e15_389304 ,1,chr12 ,66157564,66157585,+ ,BB460975 ,+
mm_br_e15_389342 ,1,chr7 ,106729746,106729767,+ ,CJ129632 ,+
mm_br_e15_389379 ,1,chr2 ,6516267,6516288,- ,CB840036 ,-
mm_br_e15_389417 ,1,chrM ,3068,3089,- ,AV460448 ,-
mm_br_e15_389429 ,1,chr8_random ,750634,750655,- ,BQ930639 ,-
mm_br_e15_389453 ,1,chr8 ,23339274,23339295,- ,BB727454 ,+
mm_br_e15_389457 ,1,chr2 ,102221100,102221121,- ,CV558583 ,-
mm_br_e15_389459 ,1,chr17 ,24857716,24857737,+ ,BY299821 ,+
mm_br_e15_389465 ,1,chr7 ,62260485,62260506,+ ,BB578291 ,+
mm_br_e15_389505 ,1,chr10 ,80641743,80641764,+ ,BF384857 ,+
mm_br_e15_389517 ,1,chr11 ,88481861,88481882,+ ,CA978799 ,-
mm_br_e15_389613 ,1,chrM ,827,848,+ ,AI529973 ,+
mm_br_e15_389614 ,1,chrM ,827,848,+ ,AI529973 ,+
mm_br_e15_389645 ,1,chr13 ,54789039,54789060,- ,CB237496 ,+
mm_br_e15_389647 ,1,chr17 ,21703982,21704003,+ ,AV459132 ,-
mm_br_e15_389686 ,1,chr9 ,65063442,65063463,- ,BB625509 ,+
mm_br_e15_389696 ,1,chrX ,148834800,148834821,+ ,BY712834 ,+
mm_br_e15_389710 ,1,chr10 ,62114427,62114448,+ ,BU555106 ,+
mm_br_e15_389790 ,1,chrX ,84483703,84483724,+ ,BU898714 ,+
mm_br_e15_389791 ,1,chrX ,84483703,84483724,+ ,BU898714 ,+
mm_br_e15_389796 ,1,chr12 ,99497812,99497833,+ ,CN832972 ,+
mm_br_e15_389854 ,1,chr5 ,113945803,113945824,+ ,CF535513 ,+
mm_br_e15_389858 ,1,chr5 ,123401841,123401862,+ ,BQ920340 ,-
mm_br_e15_389887 ,1,chrM ,2354,2375,+ ,AV460448 ,-
mm_br_e15_389950 ,1,chr7 ,136735430,136735451,+ ,AA408459 ,+
mm_br_e15_389986 ,1,chrX ,92361937,92361958,+ ,BB696125 ,-
mm_br_e15_390004 ,1,chr11 ,51420519,51420540,+ ,BQ939031 ,+
mm_br_e15_390052 ,1,chr2 ,156546501,156546522,- ,AA162145 ,+
mm_br_e15_390066 ,1,chr11 ,86872815,86872836,- ,CB056148 ,-
mm_br_e15_390067 ,1,chr11 ,86872815,86872836,- ,CB056148 ,-
mm_br_e15_390167 ,1,chr9 ,44226286,44226307,+ ,CA320957 ,-
mm_br_e15_390305 ,1,chr3 ,153567426,153567447,- ,BB616629 ,-
mm_br_e15_390901 ,1,chr13 ,14131949,14131970,+ ,AI502970 ,+
mm_br_e15_394493 ,1,chr1 ,160489147,160489168,+ ,BU706469 ,+
mm_br_e15_394554 ,1,chr1 ,55144865,55144886,- ,CA469082 ,-
mm_br_e15_394605 ,1,chr2 ,26766833,26766854,+ ,CJ187030 ,+
mm_br_e15_394620 ,1,chr11 ,117685298,117685319,+ ,BY704279 ,+
mm_br_e15_394623 ,1,chr4 ,108520346,108520367,- ,BE629476 ,+
mm_br_e15_394646 ,1,chr7 ,116117756,116117777,+ ,CK622110 ,+
mm_br_e15_394686 ,1,chr13 ,44517766,44517787,- ,AA062371 ,-
mm_br_e15_394851 ,1,chr11 ,105909350,105909371,- ,BB646282 ,+
mm_br_e15_394852 ,1,chr11 ,105909350,105909371,- ,BB646282 ,+
mm_br_e15_394853 ,1,chr11 ,105909350,105909371,- ,BB646282 ,+
mm_br_e15_394854 ,1,chr11 ,105909350,105909371,- ,BB646282 ,+
mm_br_e15_394998 ,1,chr13 ,22468928,22468949,- ,CJ059501 ,+
mm_br_e15_394999 ,1,chr13 ,22468928,22468949,- ,CJ059501 ,+
mm_br_e15_395000 ,1,chr13 ,22468928,22468949,- ,CJ059501 ,+
mm_br_e15_395001 ,1,chr13 ,22468928,22468949,- ,CJ059501 ,+
mm_br_e15_395002 ,1,chr13 ,22468928,22468949,- ,CJ059501 ,+
mm_br_e15_395003 ,1,chr13 ,22468928,22468949,- ,CJ059501 ,+
mm_br_e15_395004 ,1,chr13 ,22468928,22468949,- ,CJ059501 ,+
mm_br_e15_395005 ,1,chr13 ,22468928,22468949,- ,CJ059501 ,+
mm_br_e15_395006 ,1,chr13 ,22468928,22468949,- ,CJ059501 ,+
mm_br_e15_395007 ,1,chr13 ,22468928,22468949,- ,CJ059501 ,+
mm_br_e15_395008 ,1,chr13 ,22468928,22468949,- ,CJ059501 ,+
mm_br_e15_395011 ,1,chr11 ,102401413,102401434,- ,CN538320 ,-
mm_br_e15_395012 ,1,chr11 ,102401413,102401434,- ,CN538320 ,-
mm_br_e15_395013 ,1,chr11 ,102401413,102401434,- ,CN538320 ,-
mm_br_e15_395014 ,1,chr11 ,102401413,102401434,- ,CN538320 ,-
mm_br_e15_403113 ,1,chr16 ,72362855,72362876,+ ,AW494633 ,+
mm_br_e15_403135 ,1,chr4 ,119103835,119103856,+ ,BB613763 ,+
mm_br_e15_403143 ,1,chr7 ,36020004,36020025,+ ,BY027096 ,+
mm_br_e15_403149 ,1,chrX ,120217254,120217275,+ ,BY305556 ,+
mm_br_e15_403262 ,1,chr14 ,20794555,20794576,+ ,DV044571 ,-
mm_br_e15_403263 ,1,chr2 ,22445206,22445227,+ ,BI329432 ,-
mm_br_e15_403376 ,1,chr3 ,108237163,108237184,- ,DV051465 ,-
mm_br_e15_403452 ,1,chr4 ,126106885,126106906,+ ,BY305493 ,+
mm_br_e15_403460 ,1,chr7 ,71538092,71538113,+ ,BY129469 ,+
mm_br_e15_403463 ,1,chr11 ,106993418,106993439,- ,CJ158922 ,-
mm_br_e15_403467 ,1,chr5 ,44491746,44491767,+ ,BU505953 ,-
mm_br_e15_403468 ,1,chrM ,1745,1766,+ ,AV460448 ,-
mm_br_e15_403482 ,1,chr18 ,38007257,38007278,+ ,BX515216 ,-
mm_br_e15_403500 ,1,chr13 ,83870669,83870690,- ,BY242621 ,+
mm_br_e15_403502 ,1,chrM ,17,38,+ ,CJ079594 ,+
mm_br_e15_403505 ,1,chr5 ,98364763,98364784,- ,DV043842 ,-
mm_br_e15_403540 ,1,chr6 ,39627373,39627394,- ,CF747053 ,-
mm_br_e15_403552 ,1,chr2 ,30093229,30093250,+ ,BB626792 ,-
mm_br_e15_403553 ,1,chr14 ,63743189,63743210,- ,BY315558 ,+
mm_br_e15_403556 ,1,chrM ,1581,1602,+ ,AV460448 ,-
mm_br_e15_403575 ,1,chr2 ,129123182,129123203,+ ,BB638763 ,+
mm_br_e15_403690 ,1,chr2 ,22445268,22445289,+ ,BI329432 ,-
mm_br_e15_403693 ,1,chrM ,411,432,+ ,BG298155 ,+
mm_br_e15_403694 ,1,chrM ,411,432,+ ,BG298155 ,+
mm_br_e15_403698 ,1,chrM ,6982,7003,+ ,BM224809 ,-
mm_br_e15_403891 ,1,chr17 ,32673542,32673563,+ ,CJ096820 ,+
mm_br_e15_403926 ,1,chr7 ,150254034,150254055,- ,CN690483 ,+
mm_br_e15_403927 ,1,chr7 ,150254034,150254055,- ,CN690483 ,+
mm_br_e15_403938 ,1,chr11 ,119322445,119322466,- ,AA118431 ,-
mm_br_e15_403939 ,1,chr11 ,119322445,119322466,- ,AA118431 ,-
mm_br_e15_403979 ,1,chr10 ,94786317,94786338,+ ,CB203532 ,-
mm_br_e15_404001 ,1,chr18 ,75161576,75161597,+ ,DV662958 ,+
mm_br_e15_404032 ,1,chrUn_random ,3075155,3075176,+ ,BB659216 ,+
mm_br_e15_404040 ,1,chr8 ,86097223,86097244,- ,DV065179 ,-
mm_br_e15_404056 ,1,chrM ,2598,2619,+ ,AV460448 ,-
mm_br_e15_404064 ,1,chrM ,3750,3771,- ,BG793880 ,+
mm_br_e15_404090 ,1,chr18 ,75160756,75160777,+ ,DV650754 ,+
mm_br_e15_404223 ,1,chr9 ,56644183,56644204,- ,CX243001 ,-
mm_br_e15_404336 ,1,chr5 ,66690216,66690237,- ,AV367252 ,-
mm_br_e15_404411 ,1,chr7 ,88674804,88674825,+ ,DV043587 ,+
mm_br_e15_404412 ,1,chr7 ,88674804,88674825,+ ,DV043587 ,+
mm_br_e15_404413 ,1,chr7 ,88674804,88674825,+ ,DV043587 ,+
mm_br_e15_404414 ,1,chr7 ,88674804,88674825,+ ,DV043587 ,+
mm_br_e15_404430 ,1,chr2 ,125331159,125331180,- ,BB645545 ,-
mm_br_e15_404465 ,1,chr7 ,51697390,51697411,+ ,BQ950321 ,+
mm_br_e15_404470 ,1,chr16 ,56035865,56035886,- ,BU937000 ,-
mm_br_e15_404481 ,1,chr1 ,94756756,94756777,+ ,AA869594 ,+
mm_br_e15_404483 ,1,chr6 ,22162233,22162254,+ ,CF746897 ,+
mm_br_e15_404492 ,1,chr4 ,150503314,150503335,- ,CJ113906 ,-
mm_br_e15_404509 ,1,chr8 ,128361720,128361741,- ,CO045138 ,-
mm_br_e15_404552 ,1,chr13 ,56134162,56134183,+ ,BY299882 ,+
mm_br_e15_404570 ,1,chr7 ,17548505,17548526,+ ,CA749798 ,+
mm_br_e15_404703 ,1,chr6 ,70794097,70794118,- ,BB659409 ,-
mm_br_e15_404999 ,1,chr2 ,127263766,127263787,- ,BB478126 ,-
mm_br_e15_405020 ,1,chr14 ,65210038,65210059,+ ,BI736031 ,+
mm_br_e15_405027 ,1,chr1 ,169238709,169238730,- ,BG916150 ,+
mm_br_e15_405032 ,1,chr8 ,46713097,46713118,+ ,BY235363 ,+
mm_br_e15_405035 ,1,chr15 ,58751969,58751990,+ ,BY169765 ,+
mm_br_e15_405052 ,1,chr12 ,75176097,75176118,- ,CJ166461 ,+
mm_br_e15_405057 ,1,chr14 ,66963691,66963712,- ,CJ062344 ,+
mm_br_e15_405066 ,1,chr11 ,50744505,50744526,+ ,BB623813 ,-
mm_br_e15_405141 ,1,chr1 ,159343301,159343322,- ,BU937253 ,+
mm_br_e15_405175 ,1,chr7 ,67594666,67594687,- ,CA585104 ,-
mm_br_e15_405191 ,1,chr1 ,42749942,42749963,- ,BU054879 ,-
mm_br_e15_405193 ,1,chr5 ,104450861,104450882,+ ,BY201254 ,-
mm_br_e15_405204 ,1,chr18 ,37164889,37164910,+ ,BP768431 ,-
mm_br_e15_405213 ,1,chr7 ,118219703,118219724,- ,AW537375 ,+
mm_br_e15_405285 ,1,chr19 ,10956421,10956442,+ ,CF723816 ,-
mm_br_e15_405289 ,1,chr10 ,60892889,60892910,- ,CB201704 ,-
mm_br_e15_405295 ,1,chr6 ,142706162,142706183,- ,BU519757 ,+
mm_br_e15_405321 ,1,chr6 ,30161312,30161333,- ,BB414963 ,+
mm_br_e15_405322 ,1,chr11 ,3192335,3192356,- ,BY720489 ,+
mm_br_e15_405323 ,1,chr12 ,70462665,70462686,+ ,BB624792 ,+
mm_br_e15_405346 ,1,chrM ,10582,10603,+ ,BM224809 ,-
mm_br_e15_405395 ,1,chrM ,826,847,+ ,AI529973 ,+
mm_br_e15_405418 ,1,chrX ,58148419,58148440,- ,CX216986 ,+
mm_br_e15_405465 ,1,chr11 ,86872816,86872837,- ,CB056148 ,-
mm_br_e15_405673 ,1,chr11 ,106856417,106856438,- ,BM951281 ,-
mm_br_e15_405729 ,1,chr5 ,65778023,65778044,- ,EG564609 ,-
mm_br_e15_406038 ,1,chr3 ,79319521,79319542,- ,BF461705 ,-
mm_br_e15_406258 ,1,chr3 ,68889028,68889049,- ,AA840539 ,-
mm_br_e15_406314 ,1,chr6 ,113433439,113433460,- ,BB869032 ,+
mm_br_e15_406359 ,1,chr2 ,4074716,4074737,+ ,BB653493 ,+
mm_br_e15_406376 ,1,chr7 ,90697400,90697421,- ,BB381778 ,-
mm_br_e15_406550 ,1,chr10 ,105907379,105907400,+ ,BB650680 ,-
mm_br_e15_406551 ,1,chrM ,16060,16081,- ,BU604155 ,+
mm_br_e15_406641 ,1,chr3 ,34150737,34150758,+ ,BY123131 ,+
mm_br_e15_406642 ,1,chr2 ,146113125,146113146,- ,CB527049 ,-
mm_br_e15_406704 ,1,chrM ,2639,2660,+ ,AV460448 ,-
mm_br_e15_406708 ,1,chr11 ,72896578,72896599,+ ,BB371922 ,+
mm_br_e15_406722 ,1,chr18 ,75160755,75160776,+ ,DV650754 ,+
mm_br_e15_406762 ,1,chr12 ,35464276,35464297,- ,BB616745 ,-
mm_br_e15_406782 ,1,chr7 ,88674803,88674824,+ ,DV043587 ,+
mm_br_e15_406783 ,1,chr7 ,88674803,88674824,+ ,DV043587 ,+
mm_br_e15_406837 ,1,chrM ,1902,1923,+ ,AV460448 ,-
mm_br_e15_406838 ,1,chr3 ,90164306,90164327,+ ,BB455379 ,-
mm_br_e15_407889 ,1,chr13 ,84204073,84204094,+ ,BQ748794 ,-
mm_br_e15_407912 ,1,chr11 ,116295073,116295094,- ,BG804872 ,-
mm_br_e15_407943 ,1,chrM ,1310,1331,+ ,AV460448 ,-
mm_br_e15_407974 ,1,chr12 ,100285809,100285830,+ ,AV053547 ,+
mm_br_e15_407984 ,1,chrM ,578,599,+ ,BG298155 ,+
mm_br_e15_407986 ,1,chrM ,543,564,+ ,BG298155 ,+
mm_br_e15_408146 ,1,chr19 ,11886704,11886725,+ ,CO808348 ,+
mm_br_e15_408169 ,1,chr7 ,29136561,29136582,+ ,AA422801 ,+
mm_br_e15_408170 ,1,chr9 ,35043386,35043407,- ,CK128468 ,+
mm_br_e15_408209 ,1,chr19 ,22915945,22915966,+ ,CO431547 ,+
mm_br_e15_408260 ,1,chr16 ,40082413,40082434,- ,AU080106 ,+
mm_br_e15_408546 ,1,chr13 ,21902755,21902776,+ ,CJ142021 ,-
mm_br_e15_408556 ,1,chr3 ,105274860,105274881,+ ,CD804043 ,+
mm_br_e15_408581 ,1,chr4 ,148058622,148058643,- ,BE992635 ,-
mm_br_e15_408589 ,1,chr11 ,31901940,31901961,- ,DN176718 ,+
mm_br_e15_408590 ,1,chrX ,82403860,82403881,- ,CF616356 ,+
mm_br_e15_408668 ,1,chr6 ,146959046,146959067,- ,CF727917 ,+
mm_br_e15_408678 ,1,chr9_random ,55932,55953,+ ,CB231327 ,-
mm_br_e15_408692 ,1,chr3 ,29922917,29922938,- ,BB624940 ,-
mm_br_e15_408709 ,1,chr9 ,26664831,26664852,- ,BY714374 ,-
mm_br_e15_408740 ,1,chr8 ,74771305,74771326,- ,DR754620 ,+
mm_br_e15_408778 ,1,chr1 ,142326346,142326367,- ,CF744442 ,+
mm_br_e15_408781 ,1,chr10 ,70555158,70555179,+ ,BY747480 ,-
mm_br_e15_408782 ,1,chr10 ,70555158,70555179,+ ,BY747480 ,-
mm_br_e15_408783 ,1,chr10 ,70555158,70555179,+ ,BY747480 ,-
mm_br_e15_408784 ,1,chr10 ,70555158,70555179,+ ,BY747480 ,-
mm_br_e15_408785 ,1,chr10 ,70555158,70555179,+ ,BY747480 ,-
mm_br_e15_408786 ,1,chr10 ,70555158,70555179,+ ,BY747480 ,-
mm_br_e15_408787 ,1,chr10 ,70555158,70555179,+ ,BY747480 ,-
mm_br_e15_408844 ,1,chr16 ,13760694,13760715,- ,BB730232 ,+
mm_br_e15_408846 ,1,chr19 ,22955905,22955926,+ ,BB657682 ,+
mm_br_e15_408852 ,1,chr5 ,132304887,132304908,- ,BU609401 ,-
mm_br_e15_408864 ,1,chr5 ,104954629,104954650,- ,CK636102 ,+
mm_br_e15_408872 ,1,chr6 ,60540481,60540502,- ,CA463981 ,+
mm_br_e15_408873 ,1,chr1 ,102000696,102000717,+ ,BY728692 ,+
mm_br_e15_408875 ,1,chr10 ,20199409,20199430,- ,BB633984 ,-
mm_br_e15_408876 ,1,chr6 ,147674486,147674507,- ,BI555236 ,-
mm_br_e15_408980 ,1,chr16 ,94851296,94851317,- ,BY343283 ,+
mm_br_e15_408983 ,1,chr10 ,70555157,70555178,+ ,BY747480 ,-
mm_br_e15_408984 ,1,chr10 ,70555157,70555178,+ ,BY747480 ,-
mm_br_e15_409039 ,1,chr16 ,17682346,17682367,- ,BY273271 ,-
mm_br_e15_409042 ,1,chr3 ,113735299,113735320,- ,BB656790 ,+
mm_br_e15_409072 ,1,chr17 ,29184130,29184151,- ,BE535123 ,-
mm_br_e15_409154 ,1,chr2 ,120934772,120934793,+ ,BU529644 ,+
mm_br_e15_409194 ,1,chr6 ,48420666,48420687,- ,BY365051 ,+
mm_br_e15_409265 ,1,chr7 ,104804724,104804745,- ,CN529436 ,+
mm_br_e15_409266 ,1,chr7 ,104804724,104804745,- ,CN529436 ,+
mm_br_e15_409267 ,1,chr7 ,104804724,104804745,- ,CN529436 ,+
mm_br_e15_409268 ,1,chr7 ,104804724,104804745,- ,CN529436 ,+
mm_br_e15_409269 ,1,chr7 ,104804724,104804745,- ,CN529436 ,+
mm_br_e15_409270 ,1,chr7 ,104804724,104804745,- ,CN529436 ,+
mm_br_e15_409271 ,1,chr7 ,104804724,104804745,- ,CN529436 ,+
mm_br_e15_409272 ,1,chr7 ,104804724,104804745,- ,CN529436 ,+
mm_br_e15_409273 ,1,chr7 ,104804724,104804745,- ,CN529436 ,+
mm_br_e15_409274 ,1,chr7 ,104804724,104804745,- ,CN529436 ,+
mm_br_e15_409275 ,1,chr7 ,104804724,104804745,- ,CN529436 ,+
mm_br_e15_409276 ,1,chr7 ,104804724,104804745,- ,CN529436 ,+
mm_br_e15_409277 ,1,chr7 ,104804724,104804745,- ,CN529436 ,+
mm_br_e15_409278 ,1,chr7 ,104804724,104804745,- ,CN529436 ,+
mm_br_e15_409279 ,1,chr7 ,104804724,104804745,- ,CN529436 ,+
mm_br_e15_409280 ,1,chr7 ,104804724,104804745,- ,CN529436 ,+
mm_br_e15_409281 ,1,chr7 ,104804724,104804745,- ,CN529436 ,+
mm_br_e15_409282 ,1,chr7 ,104804724,104804745,- ,CN529436 ,+
mm_br_e15_286094 ,1,chr6 ,128374566,128374587,- ,BU704108 ,-
mm_br_e15_286298 ,1,chr4 ,106812965,106812986,- ,CD297987 ,-
mm_br_e15_286316 ,1,chr7 ,13535099,13535120,+ ,BY715158 ,-
mm_br_e15_286335 ,1,chr17 ,25946107,25946128,+ ,BY261817 ,+
mm_br_e15_286343 ,1,chr9 ,113702460,113702481,+ ,BU555323 ,+
mm_br_e15_286357 ,1,chr17 ,66132426,66132447,+ ,BY727454 ,-
mm_br_e15_286360 ,1,chr2 ,154616523,154616544,- ,BU851541 ,+
mm_br_e15_286395 ,1,chr17 ,25960613,25960634,+ ,BY298700 ,+
mm_br_e15_286400 ,1,chr18 ,3336787,3336808,+ ,CA456198 ,-
mm_br_e15_286507 ,1,chr10 ,79132644,79132665,+ ,CB952868 ,+
mm_br_e15_286511 ,1,chr13 ,78334252,78334273,- ,CF580106 ,-
mm_br_e15_286514 ,1,chr15 ,36539272,36539293,- ,BU939155 ,-
mm_br_e15_286532 ,1,chr15 ,96540023,96540044,- ,AV571911 ,-
mm_br_e15_286782 ,1,chr9 ,95460204,95460225,- ,BY719612 ,+
mm_br_e15_286808 ,1,chr3 ,146067644,146067665,+ ,CJ045452 ,+
mm_br_e15_287067 ,1,chr7 ,90015877,90015898,+ ,CJ149453 ,+
mm_br_e15_287104 ,1,chr11 ,3548992,3549013,- ,CJ078920 ,-
mm_br_e15_287136 ,1,chr14 ,56518982,56519003,- ,BY709109 ,-
mm_br_e15_287145 ,1,chr9 ,110558865,110558886,- ,BI658584 ,+
mm_br_e15_287155 ,1,chr17 ,7032182,7032203,- ,BY290752 ,-
mm_br_e15_287156 ,1,chr17 ,7032182,7032203,- ,BY290752 ,-
mm_br_e15_287237 ,1,chr6 ,117856814,117856835,+ ,CF163622 ,+
mm_br_e15_287406 ,1,chr11 ,106362304,106362325,+ ,AV060377 ,+
mm_br_e15_287407 ,1,chr11 ,106362304,106362325,+ ,AV060377 ,+
mm_br_e15_287420 ,1,chr16 ,11322990,11323011,+ ,BB841171 ,+
mm_br_e15_287445 ,1,chr18 ,34919219,34919240,+ ,CR520664 ,+
mm_br_e15_287509 ,1,chr3 ,37633644,37633665,+ ,AV583749 ,+
mm_br_e15_287523 ,1,chr12 ,77182740,77182761,- ,CK635239 ,+
mm_br_e15_287553 ,1,chr15 ,99869151,99869172,+ ,CJ125865 ,+
mm_br_e15_287618 ,1,chr12 ,81361613,81361634,+ ,BU514182 ,+
mm_br_e15_287619 ,1,chr4 ,129419921,129419942,+ ,BY713364 ,-
mm_br_e15_287659 ,1,chr9 ,65024023,65024044,- ,BU510822 ,+
mm_br_e15_287660 ,1,chr9 ,65024023,65024044,- ,BU510822 ,+
mm_br_e15_287749 ,1,chr4 ,133307806,133307827,+ ,AI462914 ,+
mm_br_e15_287755 ,1,chr16 ,90143442,90143463,- ,CF536126 ,-
mm_br_e15_287759 ,1,chr16 ,91931760,91931781,- ,CD742372 ,+
mm_br_e15_287847 ,1,chr5 ,77334381,77334402,- ,BQ888709 ,-
mm_br_e15_287892 ,1,chr3 ,5576171,5576192,+ ,CX241668 ,-
mm_br_e15_287902 ,1,chr7 ,4817959,4817980,+ ,DV657497 ,-
mm_br_e15_287916 ,1,chr17 ,25023660,25023681,+ ,BY299821 ,+
mm_br_e15_287931 ,1,chrM ,6112,6133,+ ,BG793880 ,+
mm_br_e15_287934 ,1,chr17 ,28046129,28046150,- ,BB618926 ,-
mm_br_e15_287948 ,1,chr6 ,48454384,48454405,+ ,BY236652 ,+
mm_br_e15_287964 ,1,chr2 ,179991851,179991872,- ,BE851407 ,+
mm_br_e15_287965 ,1,chr2 ,179991851,179991872,- ,BE851407 ,+
mm_br_e15_287966 ,1,chr2 ,179991851,179991872,- ,BE851407 ,+
mm_br_e15_287971 ,1,chr2 ,17950472,17950493,- ,BB642260 ,-
mm_br_e15_288044 ,1,chr10 ,22451327,22451348,+ ,BU937496 ,-
mm_br_e15_288112 ,1,chr12 ,40949741,40949762,- ,C81599 ,-
mm_br_e15_288136 ,1,chr11 ,20730938,20730959,- ,CF586934 ,-
mm_br_e15_288184 ,1,chr11 ,70338906,70338927,+ ,BY266182 ,+
mm_br_e15_288230 ,1,chr12 ,80108265,80108286,- ,BU563726 ,+
mm_br_e15_288289 ,1,chr1 ,139796978,139796999,- ,AA200539 ,+
mm_br_e15_288310 ,1,chr5 ,100468820,100468841,- ,CB248136 ,-
mm_br_e15_288311 ,1,chr1 ,34063060,34063081,- ,AI551301 ,+
mm_br_e15_288371 ,1,chr4 ,132686282,132686303,- ,BY061319 ,+
mm_br_e15_288376 ,1,chrX ,140098953,140098974,+ ,BY282092 ,+
mm_br_e15_288517 ,1,chr12 ,110132480,110132501,+ ,CN697603 ,+
mm_br_e15_288578 ,1,chr1 ,135320904,135320925,- ,CF743515 ,-
mm_br_e15_288609 ,1,chr6 ,66485406,66485427,+ ,CJ076729 ,+
mm_br_e15_288636 ,1,chr17 ,13153166,13153187,- ,CB950890 ,-
mm_br_e15_288646 ,1,chr7 ,30558363,30558384,+ ,BB643476 ,-
mm_br_e15_288647 ,1,chr7 ,30558363,30558384,+ ,BB643476 ,-
mm_br_e15_288648 ,1,chr7 ,30558363,30558384,+ ,BB643476 ,-
mm_br_e15_288649 ,1,chr7 ,30558363,30558384,+ ,BB643476 ,-
mm_br_e15_288681 ,1,chr7 ,34953540,34953561,- ,BU513857 ,-
mm_br_e15_289433 ,1,chr12 ,20996329,20996350,+ ,CA528032 ,+
mm_br_e15_289445 ,1,chr17 ,47505743,47505764,- ,AI586185 ,+
mm_br_e15_289447 ,1,chr11 ,80436492,80436513,+ ,AW229076 ,+
mm_br_e15_289528 ,1,chr9 ,82867590,82867611,- ,BQ552929 ,-
mm_br_e15_289558 ,1,chr9 ,118834750,118834771,+ ,BY271282 ,-
mm_br_e15_289604 ,1,chr4 ,155186401,155186422,- ,AI428898 ,+
mm_br_e15_289606 ,1,chr11 ,116441643,116441664,+ ,BG804872 ,-
mm_br_e15_289629 ,1,chr1 ,64737461,64737482,+ ,CJ046912 ,+
mm_br_e15_289639 ,1,chr19 ,38893822,38893843,+ ,AI506639 ,+
mm_br_e15_289664 ,1,chr3 ,55177867,55177888,+ ,CB245945 ,+
mm_br_e15_289673 ,1,chr7 ,140003836,140003857,+ ,BY731471 ,-
mm_br_e15_289675 ,1,chr7 ,19813225,19813246,- ,BY731985 ,-
mm_br_e15_289719 ,1,chrX ,7151339,7151360,- ,BY752161 ,-
mm_br_e15_289720 ,1,chr6 ,28810294,28810315,+ ,BQ954014 ,+
mm_br_e15_289725 ,1,chr18 ,55109869,55109890,- ,CN695075 ,-
mm_br_e15_289726 ,1,chrX ,131559360,131559381,+ ,CJ047621 ,-
mm_br_e15_289731 ,1,chr6 ,116056499,116056520,- ,CV884020 ,-
mm_br_e15_289736 ,1,chr16 ,55973977,55973998,+ ,CN721959 ,+
mm_br_e15_289744 ,1,chr2 ,158464319,158464340,+ ,CB182892 ,+
mm_br_e15_289745 ,1,chr2 ,158464319,158464340,+ ,CB182892 ,+
mm_br_e15_289820 ,1,chr5 ,24491690,24491711,+ ,BU605048 ,-
mm_br_e15_289822 ,1,chr1 ,43155697,43155718,+ ,BY338302 ,+
mm_br_e15_289832 ,1,chr16 ,34900347,34900368,+ ,BY742269 ,+
mm_br_e15_289849 ,1,chr1 ,139795317,139795338,+ ,BB639235 ,+
mm_br_e15_289854 ,1,chr8 ,126038904,126038925,- ,BY726817 ,-
mm_br_e15_289857 ,1,chr5 ,152171516,152171537,+ ,CJ066036 ,-
mm_br_e15_289858 ,1,chr8 ,11013283,11013304,+ ,BY722155 ,+
mm_br_e15_289860 ,1,chr14 ,62912044,62912065,- ,AA968059 ,+
mm_br_e15_289934 ,1,chr10 ,106300283,106300304,+ ,CX563265 ,+
mm_br_e15_290090 ,1,chr5 ,69948774,69948795,- ,BB611979 ,+
mm_br_e15_290121 ,1,chr14 ,32020096,32020117,+ ,CJ045730 ,-
mm_br_e15_290171 ,1,chr9 ,78329815,78329836,+ ,BI328502 ,-
mm_br_e15_290173 ,1,chr2 ,160192738,160192759,- ,CJ045767 ,-
mm_br_e15_290197 ,1,chr14 ,56204104,56204125,- ,BG962631 ,-
mm_br_e15_290206 ,1,chr8 ,121557872,121557893,+ ,DV045983 ,+
mm_br_e15_290208 ,1,chr17 ,56145300,56145321,- ,DV551989 ,+
mm_br_e15_290211 ,1,chr9 ,108419954,108419975,+ ,CJ179348 ,+
mm_br_e15_290246 ,1,chr4 ,109650054,109650075,+ ,BY735147 ,-
mm_br_e15_290285 ,1,chr5 ,110539315,110539336,+ ,BB641426 ,+
mm_br_e15_290286 ,1,chr9 ,45391932,45391953,+ ,CJ116402 ,+
mm_br_e15_290295 ,1,chr7 ,127039673,127039694,+ ,BB655378 ,-
mm_br_e15_290296 ,1,chr7 ,134168800,134168821,- ,BG174777 ,+
mm_br_e15_290299 ,1,chr17 ,39982831,39982852,+ ,CK615813 ,+
mm_br_e15_290313 ,1,chr9 ,113702459,113702480,+ ,BU555323 ,+
mm_br_e15_290317 ,1,chr5 ,22939770,22939791,- ,BY713728 ,+
mm_br_e15_290321 ,1,chr6 ,92041963,92041984,- ,BY729761 ,+
mm_br_e15_290357 ,1,chr18 ,46625217,46625238,- ,BY708182 ,-
mm_br_e15_290373 ,1,chr3 ,107563396,107563417,- ,BY322581 ,-
mm_br_e15_290467 ,1,chr14 ,33410859,33410880,+ ,BB656805 ,-
mm_br_e15_290525 ,1,chr14 ,14793522,14793543,- ,BY705365 ,-
mm_br_e15_290535 ,1,chr5 ,134652161,134652182,- ,BQ573170 ,-
mm_br_e15_290543 ,1,chr9 ,77392791,77392812,+ ,BU699242 ,+
mm_br_e15_290544 ,1,chr7 ,25055411,25055432,+ ,BE285281 ,+
mm_br_e15_290559 ,1,chr18 ,4199310,4199331,- ,BY730950 ,-
mm_br_e15_290571 ,1,chr5 ,139230815,139230836,- ,CJ179674 ,+
mm_br_e15_290575 ,1,chr11 ,100217401,100217422,- ,CB249323 ,-
mm_br_e15_290580 ,1,chr12 ,13275990,13276011,+ ,BY189356 ,+
mm_br_e15_290581 ,1,chr12 ,13275990,13276011,+ ,BY189356 ,+
mm_br_e15_290607 ,1,chr2 ,157193413,157193434,+ ,BY052516 ,+
mm_br_e15_290669 ,1,chr11 ,97141146,97141167,+ ,CA896389 ,-
mm_br_e15_290677 ,1,chr16 ,76372821,76372842,+ ,CO430206 ,-
mm_br_e15_290704 ,1,chr11 ,23156320,23156341,+ ,AA415307 ,-
mm_br_e15_290705 ,1,chr7 ,135831846,135831867,- ,BE305393 ,+
mm_br_e15_290794 ,1,chr16 ,8513726,8513747,- ,BY251850 ,+
mm_br_e15_290795 ,1,chr7 ,134621909,134621930,- ,BG174777 ,+
mm_br_e15_290821 ,1,chr12 ,81860848,81860869,+ ,CJ113427 ,-
mm_br_e15_290822 ,1,chr12 ,81860848,81860869,+ ,CJ113427 ,-
mm_br_e15_290833 ,1,chr5 ,148241804,148241825,+ ,CX122454 ,-
mm_br_e15_290835 ,1,chr12 ,98299688,98299709,- ,AI154889 ,+
mm_br_e15_290837 ,1,chr2 ,90781110,90781131,- ,BG806509 ,-
mm_br_e15_290914 ,1,chr15 ,80064520,80064541,+ ,BY063386 ,+
mm_br_e15_290925 ,1,chr8 ,26647164,26647185,+ ,BB860159 ,+
mm_br_e15_290927 ,1,chr10 ,83006945,83006966,+ ,BQ561687 ,+
mm_br_e15_290929 ,1,chr4 ,134091167,134091188,- ,BI694438 ,-
mm_br_e15_290954 ,1,chr14 ,60059850,60059871,+ ,BY789575 ,+
mm_br_e15_291020 ,1,chr11 ,77845509,77845530,+ ,BE570098 ,+
mm_br_e15_291023 ,1,chr7 ,51502481,51502502,- ,BY245367 ,+
mm_br_e15_291026 ,1,chr5 ,23957485,23957506,- ,BB638946 ,-
mm_br_e15_291028 ,1,chr9 ,56644306,56644327,- ,BY291623 ,-
mm_br_e15_291070 ,1,chr15 ,78765600,78765621,+ ,BB655196 ,+
mm_br_e15_291075 ,1,chr5 ,140797626,140797647,+ ,BB625694 ,+
mm_br_e15_291076 ,1,chr7 ,31076728,31076749,+ ,BB643476 ,-
mm_br_e15_291080 ,1,chr15 ,88905529,88905550,- ,BE944698 ,+
mm_br_e15_291082 ,1,chr11 ,87801097,87801118,- ,CA463071 ,-
mm_br_e15_291092 ,1,chr1 ,91392652,91392673,+ ,CJ114782 ,+
mm_br_e15_291093 ,1,chr10 ,60938880,60938901,- ,CJ053712 ,+
mm_br_e15_291133 ,1,chr3 ,94625472,94625493,+ ,CA478759 ,+
mm_br_e15_291136 ,1,chr5 ,123299848,123299869,- ,CJ088888 ,+
mm_br_e15_291140 ,1,chr4 ,131605294,131605315,+ ,CA469355 ,-
mm_br_e15_291169 ,1,chr17 ,13153167,13153188,- ,CB950890 ,-
mm_br_e15_291171 ,1,chr15 ,97923908,97923929,+ ,CK635297 ,-
mm_br_e15_291172 ,1,chr13 ,81922607,81922628,- ,BB612651 ,-
mm_br_e15_291173 ,1,chr15 ,39030648,39030669,- ,BY242489 ,+
mm_br_e15_291181 ,1,chr1 ,75274220,75274241,+ ,BB231272 ,+
mm_br_e15_291193 ,1,chr17 ,39982132,39982153,+ ,CK615813 ,+
mm_br_e15_291230 ,1,chr14 ,73543448,73543469,+ ,CB272499 ,+
mm_br_e15_291247 ,1,chr7 ,133848397,133848418,+ ,AI020641 ,-
mm_br_e15_291252 ,1,chr15 ,85476926,85476947,- ,BB232001 ,+
mm_br_e15_291253 ,1,chr5 ,31543115,31543136,- ,AV269495 ,-
mm_br_e15_291255 ,1,chr16 ,17626712,17626733,+ ,BY713882 ,+
mm_br_e15_291271 ,1,chr2 ,105512547,105512568,- ,BB623020 ,+
mm_br_e15_291307 ,1,chr11 ,33063485,33063506,+ ,BU513106 ,-
mm_br_e15_291320 ,1,chr9 ,95650765,95650786,- ,BB632466 ,-
mm_br_e15_291425 ,1,chr5 ,25266004,25266025,+ ,BB637455 ,+
mm_br_e15_291724 ,1,chr11 ,3351974,3351995,+ ,DV653356 ,-
mm_br_e15_291731 ,1,chr17 ,39983272,39983293,+ ,CK615813 ,+
mm_br_e15_291738 ,1,chr19 ,8798484,8798505,+ ,BQ177137 ,-
mm_br_e15_291835 ,1,chr17 ,39983271,39983292,+ ,CK615813 ,+
mm_br_e15_291905 ,1,chr2 ,166890527,166890548,+ ,BF467288 ,+
mm_br_e15_291917 ,1,chr5 ,137286683,137286704,+ ,CA980336 ,-
mm_br_e15_291920 ,1,chr18 ,32537847,32537868,- ,BB641799 ,-
mm_br_e15_291965 ,1,chrX ,100812464,100812485,+ ,BB619145 ,-
mm_br_e15_291967 ,1,chr10 ,118294628,118294649,- ,BU147589 ,-
mm_br_e15_292014 ,1,chr18 ,34919229,34919250,+ ,CR520664 ,+
mm_br_e15_292015 ,1,chr18 ,34919229,34919250,+ ,CR520664 ,+
mm_br_e15_292016 ,1,chr18 ,34919229,34919250,+ ,CR520664 ,+
mm_br_e15_292017 ,1,chr18 ,34919229,34919250,+ ,CR520664 ,+
mm_br_e15_292020 ,1,chr2 ,104655961,104655982,+ ,BU842339 ,+
mm_br_e15_292137 ,1,chr8 ,87445171,87445192,- ,AI527494 ,+
mm_br_e15_292143 ,1,chr6 ,117829162,117829183,- ,BB836384 ,-
mm_br_e15_292160 ,1,chr1 ,91473791,91473812,- ,CJ114782 ,+
mm_br_e15_292167 ,1,chr11 ,30166803,30166824,- ,BP757974 ,-
mm_br_e15_292200 ,1,chr19 ,59754545,59754566,- ,BQ892191 ,+
mm_br_e15_292213 ,1,chr11 ,69395082,69395103,+ ,CX200513 ,+
mm_br_e15_292214 ,1,chr11 ,54769767,54769788,+ ,BY748755 ,-
mm_br_e15_292216 ,1,chr3 ,98186390,98186411,+ ,BY250924 ,+
mm_br_e15_292217 ,1,chr4 ,155560333,155560354,- ,CN686167 ,-
mm_br_e15_292227 ,1,chr18 ,38456665,38456686,- ,CN695385 ,+
mm_br_e15_292240 ,1,chr7 ,4072242,4072263,- ,BY275226 ,+
mm_br_e15_292241 ,1,chr4 ,57314851,57314872,+ ,BY343337 ,+
mm_br_e15_292250 ,1,chr10 ,62328194,62328215,+ ,BY559199 ,+
mm_br_e15_292287 ,1,chr3 ,68753164,68753185,+ ,BU514896 ,-
mm_br_e15_292291 ,1,chr18 ,76219810,76219831,- ,CB248056 ,+
mm_br_e15_292385 ,1,chr1 ,135079061,135079082,- ,CA459767 ,+
mm_br_e15_292394 ,1,chr17 ,46419549,46419570,+ ,BU522574 ,-
mm_br_e15_292415 ,1,chr5 ,104182835,104182856,- ,BY728920 ,+
mm_br_e15_292424 ,1,chr8 ,71707875,71707896,- ,BY241209 ,-
mm_br_e15_292427 ,1,chr7 ,6316204,6316225,- ,AA645790 ,+
mm_br_e15_292481 ,1,chr15 ,101374938,101374959,+ ,AA798894 ,-
mm_br_e15_292482 ,1,chrX ,7187515,7187536,+ ,BB642737 ,+
mm_br_e15_292504 ,1,chr9 ,117781804,117781825,+ ,CJ127638 ,-
mm_br_e15_292508 ,1,chr1 ,95242712,95242733,+ ,CF723354 ,+
mm_br_e15_292509 ,1,chr1 ,95242712,95242733,+ ,CF723354 ,+
mm_br_e15_292540 ,1,chr18 ,34919230,34919251,+ ,CR520664 ,+
mm_br_e15_292546 ,1,chr4 ,20085486,20085507,- ,AI464414 ,+
mm_br_e15_292601 ,1,chr2 ,20891379,20891400,+ ,CF583724 ,+
mm_br_e15_292662 ,1,chr11 ,4039416,4039437,+ ,BY702945 ,+
mm_br_e15_292699 ,1,chr6 ,118405587,118405608,+ ,W89356 ,+
mm_br_e15_292704 ,1,chr10 ,126625793,126625814,- ,CF724487 ,-
mm_br_e15_292717 ,1,chr7 ,6351436,6351457,+ ,AA645790 ,+
mm_br_e15_292729 ,1,chr10 ,58786114,58786135,+ ,BE985798 ,+
mm_br_e15_292732 ,1,chr9 ,88416503,88416524,- ,CR514228 ,+
mm_br_e15_292831 ,1,chrM ,2561,2582,+ ,AV460448 ,-
mm_br_e15_292832 ,1,chrM ,2561,2582,+ ,AV460448 ,-
mm_br_e15_292836 ,1,chr7 ,38969067,38969088,- ,W58949 ,+
mm_br_e15_292858 ,1,chr5 ,112705818,112705839,+ ,BY244299 ,+
mm_br_e15_292923 ,1,chr8 ,96477607,96477628,+ ,BQ179183 ,+
mm_br_e15_292926 ,1,chr8 ,112229736,112229757,+ ,CN721180 ,+
mm_br_e15_292933 ,1,chr19 ,29114645,29114666,- ,BY707665 ,-
mm_br_e15_292937 ,1,chr15 ,37721470,37721491,- ,AI893360 ,-
mm_br_e15_292944 ,1,chr1 ,75233410,75233431,- ,BB231272 ,+
mm_br_e15_292969 ,1,chr9 ,35075269,35075290,- ,CA465992 ,-
mm_br_e15_292975 ,1,chr9 ,103132879,103132900,- ,BI077638 ,-
mm_br_e15_292985 ,1,chr14 ,105576720,105576741,+ ,BB866480 ,-
mm_br_e15_293057 ,1,chr10 ,80417447,80417468,- ,BI647670 ,-
mm_br_e15_293061 ,1,chr3 ,96050249,96050270,+ ,BB610478 ,-
mm_br_e15_293064 ,1,chr13 ,9763094,9763115,+ ,CB244293 ,-
mm_br_e15_293067 ,1,chr11 ,21244603,21244624,- ,BG861603 ,-
mm_br_e15_293091 ,1,chr11 ,97661950,97661971,+ ,BY335806 ,+
mm_br_e15_293126 ,1,chr8 ,26311998,26312019,- ,CJ142676 ,-
mm_br_e15_293183 ,1,chr5 ,100468635,100468656,- ,BU612642 ,-
mm_br_e15_293185 ,1,chr17 ,3084192,3084213,+ ,CK624940 ,-
mm_br_e15_293193 ,1,chr7 ,90015873,90015894,+ ,CJ149453 ,+
mm_br_e15_293202 ,1,chrX ,148237445,148237466,- ,BB620926 ,+
mm_br_e15_293214 ,1,chr3 ,109716367,109716388,- ,BM454053 ,-
mm_br_e15_293215 ,1,chr8 ,72643387,72643408,- ,BY255505 ,-
mm_br_e15_293272 ,1,chr8 ,124967813,124967834,- ,BB652793 ,+
mm_br_e15_293274 ,1,chr7 ,137835918,137835939,- ,BF538129 ,+
mm_br_e15_293275 ,1,chr17 ,35975642,35975663,+ ,CK375272 ,-
mm_br_e15_293286 ,1,chr2 ,130665981,130666002,+ ,CJ145850 ,-
mm_br_e15_293287 ,1,chr17 ,56084868,56084889,+ ,BF134175 ,-
mm_br_e15_293289 ,1,chr6 ,29129009,29129030,+ ,BB659237 ,-
mm_br_e15_293300 ,1,chr1 ,43622779,43622800,+ ,BG916264 ,+
mm_br_e15_293307 ,1,chr8 ,124968215,124968236,- ,BG404350 ,+
mm_br_e15_293314 ,1,chrM ,1062,1083,+ ,AV460448 ,-
mm_br_e15_293320 ,1,chr19 ,17211262,17211283,+ ,BB862345 ,+
mm_br_e15_293322 ,1,chr12 ,101122570,101122591,- ,CF903167 ,+
mm_br_e15_293420 ,1,chr4 ,148819493,148819514,- ,BE623207 ,-
mm_br_e15_293422 ,1,chr19 ,57435113,57435134,- ,BB641748 ,-
mm_br_e15_293427 ,1,chr9 ,36575582,36575603,+ ,BY707377 ,+
mm_br_e15_293664 ,1,chr7 ,7251580,7251601,+ ,AV348133 ,-
mm_br_e15_293747 ,1,chr12 ,98299841,98299862,- ,BG794704 ,-
mm_br_e15_293882 ,1,chr1 ,44158495,44158516,+ ,BQ935088 ,-
mm_br_e15_293890 ,1,chr1 ,40056667,40056688,+ ,CB528189 ,+
mm_br_e15_293923 ,1,chr1 ,164700951,164700972,+ ,BB409959 ,+
mm_br_e15_293934 ,1,chr1 ,137427509,137427530,- ,AV453143 ,-
mm_br_e15_293935 ,1,chr17 ,6600698,6600719,- ,BY705787 ,-
mm_br_e15_293971 ,1,chr2 ,137634517,137634538,- ,BU936716 ,+
mm_br_e15_293982 ,1,chr13 ,99622949,99622970,- ,BY725525 ,-
mm_br_e15_293991 ,1,chr2 ,57034558,57034579,+ ,BY715729 ,+
mm_br_e15_293994 ,1,chr2 ,144091721,144091742,- ,BY707703 ,-
mm_br_e15_294016 ,1,chr1 ,75369872,75369893,- ,BB231272 ,+
mm_br_e15_294017 ,1,chr1 ,75369872,75369893,- ,BB231272 ,+
mm_br_e15_294095 ,1,chr1 ,189978885,189978906,+ ,CA752448 ,+
mm_br_e15_294096 ,1,chr1 ,189978885,189978906,+ ,CA752448 ,+
mm_br_e15_294103 ,1,chr11 ,77994803,77994824,- ,BE570098 ,+
mm_br_e15_294104 ,1,chr11 ,77994803,77994824,- ,BE570098 ,+
mm_br_e15_294106 ,1,chr12 ,56768193,56768214,- ,AI481293 ,-
mm_br_e15_294128 ,1,chr5 ,72460288,72460309,+ ,CX243687 ,+
mm_br_e15_294145 ,1,chrM ,1892,1913,+ ,AV460448 ,-
mm_br_e15_294147 ,1,chr1 ,157198155,157198176,- ,CJ110254 ,-
mm_br_e15_294150 ,1,chr14 ,67691257,67691278,- ,BY736584 ,-
mm_br_e15_294152 ,1,chr7 ,77480232,77480253,- ,BY723859 ,-
mm_br_e15_294198 ,1,chr11 ,94503163,94503184,- ,W78262 ,+
mm_br_e15_294354 ,1,chr7 ,68935408,68935429,- ,BU505171 ,-
mm_br_e15_294360 ,1,chr9 ,14419850,14419871,- ,BY716211 ,-
mm_br_e15_294363 ,1,chr5 ,108333639,108333660,+ ,DW711465 ,+
mm_br_e15_294371 ,1,chr11 ,117276987,117277008,+ ,CO811009 ,-
mm_br_e15_294377 ,1,chr12 ,83906465,83906486,+ ,BX522903 ,+
mm_br_e15_294388 ,1,chr5 ,89188428,89188449,+ ,BB649602 ,+
mm_br_e15_296669 ,1,chr4 ,144784889,144784910,- ,CJ183261 ,-
mm_br_e15_296710 ,1,chr11 ,120219563,120219584,- ,BY378334 ,-
mm_br_e15_296898 ,1,chrM ,16094,16115,- ,BU604155 ,+
mm_br_e15_296936 ,1,chr13 ,85384531,85384552,- ,CA327028 ,-
mm_br_e15_296962 ,1,chr10 ,42941314,42941335,+ ,BG292722 ,+
mm_br_e15_297106 ,1,chr14 ,22178630,22178651,- ,DV053588 ,+
mm_br_e15_297125 ,1,chr1 ,161270492,161270513,+ ,CX220146 ,+
mm_br_e15_297126 ,1,chr1 ,161270492,161270513,+ ,CX220146 ,+
mm_br_e15_297127 ,1,chr1 ,161270492,161270513,+ ,CX220146 ,+
mm_br_e15_297128 ,1,chr1 ,161270492,161270513,+ ,CX220146 ,+
mm_br_e15_297129 ,1,chr1 ,161270492,161270513,+ ,CX220146 ,+
mm_br_e15_297130 ,1,chr1 ,161270492,161270513,+ ,CX220146 ,+
mm_br_e15_297131 ,1,chr1 ,161270492,161270513,+ ,CX220146 ,+
mm_br_e15_297132 ,1,chr1 ,161270492,161270513,+ ,CX220146 ,+
mm_br_e15_297133 ,1,chr1 ,161270492,161270513,+ ,CX220146 ,+
mm_br_e15_297134 ,1,chr1 ,161270492,161270513,+ ,CX220146 ,+
mm_br_e15_297135 ,1,chr1 ,161270492,161270513,+ ,CX220146 ,+
mm_br_e15_297136 ,1,chr1 ,161270492,161270513,+ ,CX220146 ,+
mm_br_e15_297177 ,1,chr3 ,57649986,57650007,- ,BQ887897 ,-
mm_br_e15_297183 ,1,chr8 ,47703145,47703166,- ,BY737897 ,+
mm_br_e15_297273 ,1,chr9 ,15514031,15514052,- ,CO043424 ,+
mm_br_e15_297289 ,1,chr4 ,136673996,136674017,- ,CA463297 ,-
mm_br_e15_297345 ,1,chr2 ,14795686,14795707,+ ,BB625946 ,+
mm_br_e15_297374 ,1,chr16 ,5522439,5522460,+ ,DV051734 ,+
mm_br_e15_297381 ,1,chr4 ,21775208,21775229,+ ,BY715479 ,-
mm_br_e15_297405 ,1,chr19 ,5670461,5670482,- ,CB193205 ,+
mm_br_e15_297411 ,1,chrX ,143499513,143499534,+ ,AW456883 ,-
mm_br_e15_297412 ,1,chrX ,143499513,143499534,+ ,AW456883 ,-
mm_br_e15_297469 ,1,chr1 ,186646287,186646308,- ,CX763666 ,-
mm_br_e15_297470 ,1,chr1 ,186646287,186646308,- ,CX763666 ,-
mm_br_e15_297471 ,1,chr1 ,186646287,186646308,- ,CX763666 ,-
mm_br_e15_297472 ,1,chr1 ,186646287,186646308,- ,CX763666 ,-
mm_br_e15_297524 ,1,chr7 ,106542790,106542811,+ ,CF736990 ,+
mm_br_e15_297525 ,1,chr7 ,106542790,106542811,+ ,CF736990 ,+
mm_br_e15_297550 ,1,chr18 ,77799766,77799787,- ,BY282470 ,-
mm_br_e15_297583 ,1,chr17 ,80014876,80014897,+ ,CJ053408 ,+
mm_br_e15_297664 ,1,chr8 ,27022158,27022179,+ ,AA072586 ,+
mm_br_e15_297717 ,1,chr8 ,46796087,46796108,+ ,BY216415 ,+
mm_br_e15_297736 ,1,chr2 ,30785298,30785319,- ,BX520171 ,-
mm_br_e15_297784 ,1,chr14 ,13447523,13447544,- ,BQ930025 ,-
mm_br_e15_297809 ,1,chr17 ,53011689,53011710,+ ,BI737339 ,+
mm_br_e15_297818 ,1,chr4 ,142726040,142726061,- ,CN537770 ,-
mm_br_e15_297885 ,1,chr11 ,106362322,106362343,+ ,AV060377 ,+
mm_br_e15_297888 ,1,chr5 ,140807741,140807762,- ,AA002693 ,+
mm_br_e15_297990 ,1,chr5 ,44063781,44063802,+ ,CV555595 ,+
mm_br_e15_297996 ,1,chr5 ,111852728,111852749,- ,CA315561 ,+
mm_br_e15_297997 ,1,chrM ,15438,15459,- ,BI656191 ,+
mm_br_e15_298006 ,1,chr18 ,23196040,23196061,+ ,CB528051 ,-
mm_br_e15_298142 ,1,chr5 ,150292090,150292111,+ ,BB270330 ,-
mm_br_e15_298211 ,1,chr10 ,17742734,17742755,+ ,CA492041 ,-
mm_br_e15_298217 ,1,chr11 ,51940261,51940282,+ ,BI110420 ,+
mm_br_e15_298221 ,1,chr2 ,59492019,59492040,- ,BY753173 ,+
mm_br_e15_298223 ,1,chrX ,71519366,71519387,- ,CB526641 ,-
mm_br_e15_298656 ,1,chr11 ,76891861,76891882,- ,BY709681 ,-
mm_br_e15_298664 ,1,chr6 ,30696472,30696493,- ,BU515338 ,+
mm_br_e15_298680 ,1,chr7 ,29594278,29594299,+ ,AI605824 ,+
mm_br_e15_300626 ,1,chr11 ,54408622,54408643,- ,CJ103631 ,+
mm_br_e15_300734 ,1,chr2 ,26494772,26494793,- ,BY642400 ,-
mm_br_e15_300838 ,1,chrM ,2562,2583,+ ,AV460448 ,-
mm_br_e15_300845 ,1,chr4 ,46401964,46401985,- ,CB600476 ,-
mm_br_e15_300878 ,1,chr5 ,24109054,24109075,+ ,CF585207 ,-
mm_br_e15_300882 ,1,chr13 ,100114828,100114849,+ ,AV469091 ,+
mm_br_e15_300983 ,1,chr5 ,150242847,150242868,+ ,BY080847 ,+
mm_br_e15_301068 ,1,chr17 ,47026001,47026022,+ ,AA051389 ,+
mm_br_e15_301074 ,1,chr14 ,55647970,55647991,- ,AV461146 ,-
mm_br_e15_301082 ,1,chr17 ,45534858,45534879,- ,BP766092 ,+
mm_br_e15_301102 ,1,chr15 ,25341969,25341990,- ,BY710800 ,-
mm_br_e15_301150 ,1,chr11 ,33672735,33672756,+ ,BQ922423 ,-
mm_br_e15_301218 ,1,chr5 ,137966623,137966644,+ ,BY683950 ,+
mm_br_e15_301279 ,1,chr2 ,25298300,25298321,+ ,BY591720 ,-
mm_br_e15_301283 ,1,chr1 ,170220486,170220507,- ,CA945386 ,-
mm_br_e15_301286 ,1,chr18 ,15711335,15711356,- ,BE646919 ,+
mm_br_e15_301332 ,1,chr8 ,112132186,112132207,- ,CX236211 ,-
mm_br_e15_301354 ,1,chr16 ,63862666,63862687,- ,CK634371 ,-
mm_br_e15_301360 ,1,chr11 ,71900211,71900232,+ ,CJ122826 ,-
mm_br_e15_301384 ,1,chr17 ,46690812,46690833,- ,CK636961 ,+
mm_br_e15_301391 ,1,chr17 ,32295326,32295347,- ,CA979989 ,-
mm_br_e15_301396 ,1,chr10 ,36526316,36526337,- ,BQ715130 ,+
mm_br_e15_301405 ,1,chr2 ,119163669,119163690,- ,AW230369 ,+
mm_br_e15_301412 ,1,chr11 ,87414254,87414275,+ ,CF733497 ,+
mm_br_e15_301413 ,1,chr1 ,174242328,174242349,- ,BF449670 ,+
mm_br_e15_301428 ,1,chr2 ,173421971,173421992,- ,CB249273 ,-
mm_br_e15_301434 ,1,chr13 ,94145503,94145524,+ ,CF182694 ,+
mm_br_e15_301445 ,1,chr5 ,136201640,136201661,+ ,BY229022 ,+
mm_br_e15_301491 ,1,chr7 ,118226191,118226212,- ,CN697825 ,-
mm_br_e15_301657 ,1,chr19 ,54081324,54081345,+ ,BQ945230 ,+
mm_br_e15_301667 ,1,chr11 ,30785683,30785704,- ,BB652991 ,+
mm_br_e15_301672 ,1,chr11 ,20232909,20232930,+ ,AA066037 ,+
mm_br_e15_301676 ,1,chr17 ,25033322,25033343,+ ,BY299821 ,+
mm_br_e15_301682 ,1,chr15 ,44580656,44580677,- ,CA319634 ,-
mm_br_e15_301694 ,1,chr7 ,4074598,4074619,- ,BY727801 ,+
mm_br_e15_301709 ,1,chr8 ,9418499,9418520,- ,BB609755 ,-
mm_br_e15_301713 ,1,chr6 ,71658599,71658620,- ,AA896565 ,-
mm_br_e15_301738 ,1,chr11 ,69485770,69485791,- ,BU511347 ,-
mm_br_e15_301768 ,1,chr6 ,83402035,83402056,+ ,CA555664 ,-
mm_br_e15_301775 ,1,chr15 ,98911241,98911262,+ ,CJ217644 ,+
mm_br_e15_301776 ,1,chr15 ,98911241,98911262,+ ,CJ217644 ,+
mm_br_e15_301777 ,1,chr15 ,98911241,98911262,+ ,CJ217644 ,+
mm_br_e15_301778 ,1,chr15 ,98911241,98911262,+ ,CJ217644 ,+
mm_br_e15_301779 ,1,chr15 ,98911241,98911262,+ ,CJ217644 ,+
mm_br_e15_301787 ,1,chr7 ,148007709,148007730,+ ,BQ769900 ,-
mm_br_e15_301789 ,1,chr11 ,54117835,54117856,- ,CJ115055 ,+
mm_br_e15_301963 ,1,chr12 ,72633671,72633692,- ,BB656584 ,-
mm_br_e15_301974 ,1,chr16 ,4880208,4880229,- ,DT916253 ,+
mm_br_e15_301983 ,1,chr16 ,17201522,17201543,- ,BB152580 ,+
mm_br_e15_301986 ,1,chr8 ,19784761,19784782,+ ,BE304214 ,-
mm_br_e15_302105 ,1,chr15 ,11833181,11833202,+ ,AA444807 ,-
mm_br_e15_302108 ,1,chr6 ,83075050,83075071,- ,BY710335 ,-
mm_br_e15_302111 ,1,chr6 ,11876515,11876536,- ,AI462104 ,+
mm_br_e15_302162 ,1,chr5 ,147706019,147706040,+ ,BY569322 ,-
mm_br_e15_302207 ,1,chr5 ,123584893,123584914,+ ,EH108933 ,+
mm_br_e15_302210 ,1,chr13 ,99870860,99870881,- ,BY736180 ,+
mm_br_e15_302213 ,1,chr19 ,25684764,25684785,+ ,CJ069993 ,+
mm_br_e15_302220 ,1,chr1 ,137192754,137192775,- ,CV558812 ,-
mm_br_e15_302239 ,1,chr2 ,32480847,32480868,- ,BB645467 ,+
mm_br_e15_302249 ,1,chr17 ,25031989,25032010,- ,BY299821 ,+
mm_br_e15_302306 ,1,chr7 ,90017142,90017163,- ,BQ770021 ,+
mm_br_e15_302315 ,1,chr2 ,71083704,71083725,+ ,CJ064499 ,+
mm_br_e15_302329 ,1,chr3 ,27081912,27081933,+ ,BY226527 ,+
mm_br_e15_302338 ,1,chr11 ,54845620,54845641,+ ,BY709795 ,-
mm_br_e15_302347 ,1,chr3 ,28463124,28463145,+ ,CA543167 ,+
mm_br_e15_302360 ,1,chr4 ,97439215,97439236,+ ,BB604237 ,-
mm_br_e15_302372 ,1,chr2 ,131178549,131178570,- ,BY748127 ,-
mm_br_e15_302376 ,1,chr10 ,75049414,75049435,+ ,CD768376 ,-
mm_br_e15_302422 ,1,chr8 ,26707555,26707576,+ ,CA463976 ,-
mm_br_e15_302428 ,1,chr5 ,31015939,31015960,- ,BB643084 ,+
mm_br_e15_302436 ,1,chr8 ,24521984,24522005,+ ,BU702185 ,+
mm_br_e15_302437 ,1,chr4 ,126106666,126106687,- ,BY751774 ,-
mm_br_e15_302448 ,1,chr7 ,99818410,99818431,- ,CJ046746 ,-
mm_br_e15_302458 ,1,chr2 ,181194304,181194325,+ ,BG802699 ,+
mm_br_e15_302475 ,1,chr3 ,137806626,137806647,- ,BY188556 ,-
mm_br_e15_302524 ,1,chr17 ,22876655,22876676,- ,BY721033 ,-
mm_br_e15_302555 ,1,chr2 ,121854026,121854047,- ,BY131704 ,-
mm_br_e15_302699 ,1,chr14 ,76904337,76904358,+ ,CO432677 ,+
mm_br_e15_302738 ,1,chr8 ,109417156,109417177,- ,BB666310 ,-
mm_br_e15_302753 ,1,chr5 ,33329559,33329580,+ ,AA793897 ,+
mm_br_e15_302906 ,1,chr4 ,108829789,108829810,- ,CX563312 ,-
mm_br_e15_302910 ,1,chr10 ,31033444,31033465,- ,BE371024 ,+
mm_br_e15_302912 ,1,chr3 ,75361491,75361512,+ ,BY007292 ,+
mm_br_e15_302913 ,1,chr12 ,17708808,17708829,- ,DV646991 ,+
mm_br_e15_302969 ,1,chr9 ,121905092,121905113,- ,BU057818 ,-
mm_br_e15_302970 ,1,chr7 ,119302038,119302059,- ,CV783045 ,-
mm_br_e15_302972 ,1,chr4 ,131866262,131866283,+ ,AV483786 ,-
mm_br_e15_302999 ,1,chr11 ,74683369,74683390,+ ,CJ093749 ,-
mm_br_e15_303052 ,1,chr11 ,94813633,94813654,+ ,BY688246 ,+
mm_br_e15_303061 ,1,chr11 ,106021138,106021159,- ,AI507088 ,+
mm_br_e15_303064 ,1,chr13 ,23835989,23836010,- ,AV468161 ,+
mm_br_e15_303097 ,1,chr10 ,98570646,98570667,- ,BU510289 ,+
mm_br_e15_303099 ,1,chr13 ,110612705,110612726,- ,CN665064 ,+
mm_br_e15_303100 ,1,chr8 ,86938813,86938834,+ ,BB660819 ,+
mm_br_e15_303165 ,1,chr11 ,98634090,98634111,+ ,BI731142 ,-
mm_br_e15_303167 ,1,chr12 ,71141898,71141919,- ,CK638891 ,-
mm_br_e15_303168 ,1,chr9 ,109955898,109955919,- ,AI596376 ,-
mm_br_e15_303178 ,1,chr6 ,29297672,29297693,- ,AV490693 ,+
mm_br_e15_303398 ,1,chr7 ,146574337,146574358,- ,CA481211 ,-
mm_br_e15_303400 ,1,chrM ,2338,2359,+ ,AV460448 ,-
mm_br_e15_304332 ,1,chr1 ,4847631,4847652,- ,BI689642 ,+
mm_br_e15_304334 ,1,chr2 ,38864023,38864044,- ,DV075206 ,+
mm_br_e15_304335 ,1,chr15 ,35085134,35085155,+ ,DV055950 ,-
mm_br_e15_304344 ,1,chr7 ,149280351,149280372,+ ,CA325142 ,-
mm_br_e15_304479 ,1,chr11 ,53402290,53402311,+ ,BU556165 ,-
mm_br_e15_304480 ,1,chr4 ,88403577,88403598,- ,AA990279 ,-
mm_br_e15_304490 ,1,chr6 ,87931591,87931612,- ,BB639875 ,+
mm_br_e15_304493 ,1,chr11 ,86886846,86886867,+ ,BQ896542 ,-
mm_br_e15_304498 ,1,chr6 ,122714526,122714547,- ,CK624226 ,+
mm_br_e15_304501 ,1,chr11 ,75275182,75275203,+ ,BY728217 ,+
mm_br_e15_304505 ,1,chr1 ,58502440,58502461,+ ,BY241783 ,+
mm_br_e15_304517 ,1,chr14 ,64818995,64819016,+ ,CB202555 ,-
mm_br_e15_304545 ,1,chr6 ,77440000,77440021,- ,BQ179862 ,-
mm_br_e15_304549 ,1,chr9 ,47991827,47991848,+ ,BY106995 ,+
mm_br_e15_304553 ,1,chr12 ,113893476,113893497,- ,BG922332 ,-
mm_br_e15_304561 ,1,chr9 ,108998563,108998584,+ ,CJ102157 ,+
mm_br_e15_304573 ,1,chr18 ,23911449,23911470,+ ,BY239886 ,+
mm_br_e15_304579 ,1,chr10 ,52654612,52654633,+ ,CF536553 ,+
mm_br_e15_304580 ,1,chr7 ,75274860,75274881,- ,BU918140 ,+
mm_br_e15_304600 ,1,chr6 ,124862047,124862068,- ,BY306918 ,-
mm_br_e15_304614 ,1,chr11 ,120078784,120078805,+ ,BY378334 ,-
mm_br_e15_304617 ,1,chr9 ,40613012,40613033,+ ,CA465779 ,+
mm_br_e15_304619 ,1,chr9 ,123438675,123438696,- ,BM934457 ,+
mm_br_e15_304655 ,1,chr5 ,44063816,44063837,+ ,CV555595 ,+
mm_br_e15_304684 ,1,chr19 ,59339323,59339344,- ,BB628226 ,+
mm_br_e15_304685 ,1,chr2 ,126501077,126501098,+ ,AI322472 ,-
mm_br_e15_304694 ,1,chr11 ,53702652,53702673,- ,AW259981 ,-
mm_br_e15_304711 ,1,chr4 ,41261834,41261855,- ,BU558404 ,-
mm_br_e15_304714 ,1,chr4 ,106852012,106852033,+ ,BG518842 ,+
mm_br_e15_305032 ,1,chr6 ,51329845,51329866,- ,BY721736 ,+
mm_br_e15_305068 ,1,chr13 ,105076999,105077020,- ,BE449072 ,-
mm_br_e15_305082 ,1,chr6 ,145464748,145464769,- ,BB628624 ,-
mm_br_e15_305088 ,1,chr15 ,76407195,76407216,- ,EH103009 ,+
mm_br_e15_305180 ,1,chrM ,3505,3526,+ ,AV460448 ,-
mm_br_e15_305190 ,1,chr15 ,64120436,64120457,- ,CB527210 ,-
mm_br_e15_305194 ,1,chr7 ,6283008,6283029,+ ,AA645790 ,+
mm_br_e15_305203 ,1,chr15 ,85537734,85537755,+ ,BM938290 ,+
mm_br_e15_305205 ,1,chr14 ,7436828,7436849,+ ,AV487230 ,+
mm_br_e15_305211 ,1,chr11 ,108420767,108420788,+ ,AA895453 ,+
mm_br_e15_305219 ,1,chr5 ,117768819,117768840,+ ,CJ195695 ,-
mm_br_e15_305221 ,1,chr7 ,123693001,123693022,+ ,AI451207 ,-
mm_br_e15_305235 ,1,chr7 ,54388452,54388473,- ,BM950524 ,-
mm_br_e15_305237 ,1,chr9 ,106731325,106731346,+ ,CD561660 ,-
mm_br_e15_305247 ,1,chr2 ,104266649,104266670,- ,CJ243136 ,-
mm_br_e15_305283 ,1,chr14 ,35361521,35361542,- ,BE284721 ,-
mm_br_e15_305303 ,1,chr17 ,23927853,23927874,- ,BY251738 ,+
mm_br_e15_305310 ,1,chr10 ,81817076,81817097,+ ,CF724156 ,-
mm_br_e15_305371 ,1,chr7 ,56216941,56216962,+ ,AI502972 ,+
mm_br_e15_305372 ,1,chr7 ,56216941,56216962,+ ,AI502972 ,+
mm_br_e15_305418 ,1,chr8 ,97510306,97510327,- ,CJ320198 ,-
mm_br_e15_305422 ,1,chr7 ,30691528,30691549,+ ,BB643476 ,-
mm_br_e15_305433 ,1,chrX ,12164940,12164961,+ ,BY264610 ,+
mm_br_e15_305469 ,1,chr4 ,103235937,103235958,+ ,BY057887 ,+
mm_br_e15_305479 ,1,chr7 ,151016164,151016185,+ ,BQ923044 ,+
mm_br_e15_305485 ,1,chr9 ,86910767,86910788,- ,BY728099 ,+
mm_br_e15_305488 ,1,chr8 ,72663631,72663652,+ ,BU938941 ,+
mm_br_e15_305497 ,1,chrM ,7700,7721,+ ,BM224809 ,-
mm_br_e15_305500 ,1,chr1 ,169718860,169718881,+ ,BB849700 ,+
mm_br_e15_305547 ,1,chr7 ,48855044,48855065,- ,CJ059521 ,+
mm_br_e15_305616 ,1,chr4 ,11118350,11118371,- ,CJ137481 ,-
mm_br_e15_305618 ,1,chr13 ,74147832,74147853,- ,BY257221 ,+
mm_br_e15_305694 ,1,chr7 ,149135055,149135076,+ ,CA530611 ,-
mm_br_e15_305780 ,1,chr14 ,28242766,28242787,- ,BY716431 ,+
mm_br_e15_305782 ,1,chr9 ,56985221,56985242,+ ,CB182145 ,+
mm_br_e15_305785 ,1,chr10 ,91627886,91627907,- ,BB663622 ,-
mm_br_e15_305867 ,1,chr9 ,120480612,120480633,+ ,BB770978 ,+
mm_br_e15_305876 ,1,chr1 ,169214360,169214381,- ,BQ958439 ,-
mm_br_e15_305883 ,1,chr9 ,107609369,107609390,+ ,BF581856 ,-
mm_br_e15_305890 ,1,chr4 ,133228521,133228542,- ,AI462914 ,+
mm_br_e15_305938 ,1,chr11 ,106362331,106362352,+ ,AV060377 ,+
mm_br_e15_305967 ,1,chr3 ,107698734,107698755,+ ,BU058341 ,-
mm_br_e15_305999 ,1,chr9 ,41184749,41184770,+ ,BE650769 ,+
mm_br_e15_306003 ,1,chr17 ,24786789,24786810,+ ,AA117781 ,-
mm_br_e15_306074 ,1,chr4 ,149610928,149610949,- ,BU583772 ,+
mm_br_e15_306078 ,1,chrM ,468,489,+ ,BG298155 ,+
mm_br_e15_306125 ,1,chr13 ,67461631,67461652,+ ,BF152619 ,-
mm_br_e15_306149 ,1,chr9 ,56354051,56354072,+ ,BB647641 ,-
mm_br_e15_306191 ,1,chr2 ,160192773,160192794,- ,CJ045767 ,-
mm_br_e15_306233 ,1,chr19 ,8800086,8800107,+ ,BQ177137 ,-
mm_br_e15_308417 ,1,chr18 ,34490591,34490612,- ,CK793827 ,+
mm_br_e15_308673 ,1,chr7 ,6680728,6680749,+ ,CF537963 ,-
mm_br_e15_308695 ,1,chr12 ,77426099,77426120,- ,BE376297 ,+
mm_br_e15_308779 ,1,chr14 ,119324641,119324662,- ,BQ769217 ,-
mm_br_e15_309096 ,1,chr1 ,178859770,178859791,- ,BB460005 ,+
mm_br_e15_309103 ,1,chr16 ,14907180,14907201,- ,BX523896 ,-
mm_br_e15_309105 ,1,chrM ,8932,8953,+ ,BM224809 ,-
mm_br_e15_309203 ,1,chr15 ,79489248,79489269,- ,BY716701 ,-
mm_br_e15_309238 ,1,chr6 ,145814893,145814914,+ ,BI696616 ,-
mm_br_e15_309263 ,1,chr2 ,25041944,25041965,- ,BU707024 ,+
mm_br_e15_309320 ,1,chr7 ,29828263,29828284,+ ,CX732926 ,-
mm_br_e15_309322 ,1,chr2 ,152776908,152776929,+ ,BB616533 ,-
mm_br_e15_309333 ,1,chr1 ,18048288,18048309,+ ,BB634067 ,-
mm_br_e15_309337 ,1,chr2 ,156548044,156548065,- ,AA162145 ,+
mm_br_e15_309413 ,1,chr9 ,44412654,44412675,- ,AV582334 ,+
mm_br_e15_309417 ,1,chr11 ,53222705,53222726,+ ,CF723066 ,+
mm_br_e15_309418 ,1,chr11 ,53222705,53222726,+ ,CF723066 ,+
mm_br_e15_309419 ,1,chr5 ,140273985,140274006,+ ,CA947257 ,-
mm_br_e15_309425 ,1,chr14 ,26138059,26138080,+ ,BB663594 ,-
mm_br_e15_309446 ,1,chr11 ,40507982,40508003,+ ,BB609526 ,-
mm_br_e15_309463 ,1,chr15 ,79913329,79913350,- ,BU526180 ,-
mm_br_e15_309464 ,1,chr15 ,79913329,79913350,- ,BU526180 ,-
mm_br_e15_309465 ,1,chr15 ,79913329,79913350,- ,BU526180 ,-
mm_br_e15_309466 ,1,chr15 ,79913329,79913350,- ,BU526180 ,-
mm_br_e15_309467 ,1,chr15 ,79913329,79913350,- ,BU526180 ,-
mm_br_e15_309468 ,1,chr15 ,79913329,79913350,- ,BU526180 ,-
mm_br_e15_309469 ,1,chr15 ,79913329,79913350,- ,BU526180 ,-
mm_br_e15_309477 ,1,chr17 ,12312481,12312502,- ,BY288110 ,+
mm_br_e15_309536 ,1,chrM ,2451,2472,+ ,AV460448 ,-
mm_br_e15_309544 ,1,chr14 ,56492299,56492320,+ ,W33901 ,+
mm_br_e15_309572 ,1,chr19 ,8799066,8799087,+ ,BQ177137 ,-
mm_br_e15_309708 ,1,chr17 ,56219053,56219074,+ ,AU079129 ,+
mm_br_e15_309738 ,1,chr14 ,93890177,93890198,- ,CD354309 ,-
mm_br_e15_309743 ,1,chr11 ,62270165,62270186,+ ,BU531310 ,+
mm_br_e15_309774 ,1,chr6 ,71582888,71582909,- ,AA896565 ,-
mm_br_e15_309779 ,1,chrX ,155810472,155810493,- ,CA464822 ,+
mm_br_e15_309791 ,1,chr7 ,137690364,137690385,+ ,CK128413 ,-
mm_br_e15_309800 ,1,chr10 ,79471627,79471648,+ ,BI415956 ,+
mm_br_e15_309806 ,1,chr8 ,37311314,37311335,+ ,BF456945 ,-
mm_br_e15_309902 ,1,chr10 ,114821000,114821021,+ ,CD351942 ,-
mm_br_e15_309923 ,1,chr3 ,69402409,69402430,+ ,AI509546 ,+
mm_br_e15_309924 ,1,chr9 ,20896638,20896659,+ ,BY735149 ,+
mm_br_e15_309927 ,1,chr9 ,108595260,108595281,- ,CJ184309 ,+
mm_br_e15_310015 ,1,chr9 ,41842668,41842689,- ,CF174734 ,-
mm_br_e15_310022 ,1,chr19 ,57655648,57655669,+ ,AV222370 ,-
mm_br_e15_310337 ,1,chr11 ,97605434,97605455,+ ,CA749481 ,-
mm_br_e15_310362 ,1,chr2 ,57034559,57034580,+ ,BY715729 ,+
mm_br_e15_310366 ,1,chr7 ,146025710,146025731,- ,BB699790 ,-
mm_br_e15_310388 ,1,chr7 ,46731499,46731520,+ ,BB090288 ,+
mm_br_e15_310419 ,1,chr18 ,22502859,22502880,+ ,CK626738 ,-
mm_br_e15_310423 ,1,chr10 ,20056456,20056477,+ ,DV661720 ,+
mm_br_e15_310424 ,1,chrX ,99267181,99267202,- ,BY731147 ,+
mm_br_e15_310432 ,1,chr5 ,122265757,122265778,+ ,AA959263 ,+
mm_br_e15_310436 ,1,chr12 ,73765914,73765935,+ ,BY006525 ,-
mm_br_e15_310442 ,1,chr2 ,32870453,32870474,- ,BB654779 ,-
mm_br_e15_310513 ,1,chr10 ,90581162,90581183,- ,AI647070 ,+
mm_br_e15_310530 ,1,chr9 ,15118542,15118563,+ ,BG071876 ,-
mm_br_e15_311339 ,1,chr12 ,110881093,110881114,+ ,CB195177 ,+
mm_br_e15_311340 ,1,chr12 ,110881093,110881114,+ ,CB195177 ,+
mm_br_e15_311385 ,1,chrM ,1726,1747,+ ,AV460448 ,-
mm_br_e15_311416 ,1,chr4 ,132119829,132119850,- ,AV469496 ,-
mm_br_e15_311455 ,1,chr2 ,34100579,34100600,- ,CD354630 ,-
mm_br_e15_311737 ,1,chr14 ,66308744,66308765,- ,BF537791 ,+
mm_br_e15_311742 ,1,chr19 ,10258972,10258993,+ ,CJ165583 ,+
mm_br_e15_311743 ,1,chr7 ,30880285,30880306,+ ,BB643476 ,-
mm_br_e15_311782 ,1,chr14 ,65210037,65210058,+ ,BI736031 ,+
mm_br_e15_311824 ,1,chr6 ,104563530,104563551,- ,BY728665 ,+
mm_br_e15_311826 ,1,chr18 ,6513675,6513696,+ ,CN458351 ,-
mm_br_e15_311979 ,1,chr10 ,79611157,79611178,- ,BI415956 ,+
mm_br_e15_312017 ,1,chr4 ,134215537,134215558,+ ,CF735968 ,-
mm_br_e15_312021 ,1,chr6 ,4854163,4854184,- ,BB639924 ,+
mm_br_e15_312031 ,1,chr1 ,52263943,52263964,- ,CN461774 ,-
mm_br_e15_312044 ,1,chr13 ,91728208,91728229,+ ,BQ885733 ,+
mm_br_e15_312089 ,1,chr17 ,30025791,30025812,+ ,CJ123803 ,-
mm_br_e15_312116 ,1,chr18 ,39547421,39547442,+ ,BY753242 ,-
mm_br_e15_312169 ,1,chr15 ,103103367,103103388,+ ,BF101806 ,+
mm_br_e15_312175 ,1,chr11 ,79518239,79518260,+ ,BQ031627 ,-
mm_br_e15_312200 ,1,chrM ,14349,14370,+ ,BM224809 ,-
mm_br_e15_312209 ,1,chrM ,16057,16078,- ,BU604155 ,+
mm_br_e15_312210 ,1,chrM ,16057,16078,- ,BU604155 ,+
mm_br_e15_312230 ,1,chr19 ,21348086,21348107,+ ,BB613545 ,+
mm_br_e15_312242 ,1,chr3 ,25793486,25793507,- ,CV558725 ,-
mm_br_e15_312422 ,1,chr13 ,43626584,43626605,- ,BM933019 ,+
mm_br_e15_312433 ,1,chrM ,165,186,+ ,CJ079594 ,+
mm_br_e15_312434 ,1,chr10 ,110447048,110447069,- ,BY718945 ,-
mm_br_e15_312436 ,1,chr16 ,94667925,94667946,+ ,BI737255 ,+
mm_br_e15_312456 ,1,chr10 ,28159302,28159323,- ,AW259806 ,+
mm_br_e15_312475 ,1,chr8 ,29937890,29937911,- ,BY291669 ,-
mm_br_e15_312513 ,1,chrM ,14080,14101,- ,BM224809 ,-
mm_br_e15_312518 ,1,chr17 ,36068029,36068050,+ ,CK375272 ,-
mm_br_e15_312542 ,1,chr11 ,49984116,49984137,+ ,BE310182 ,+
mm_br_e15_312568 ,1,chr12 ,88778677,88778698,- ,BI149530 ,-
mm_br_e15_312569 ,1,chr12 ,88778677,88778698,- ,BI149530 ,-
mm_br_e15_312570 ,1,chr12 ,88778677,88778698,- ,BI149530 ,-
mm_br_e15_312571 ,1,chr12 ,88778677,88778698,- ,BI149530 ,-
mm_br_e15_312585 ,1,chr10 ,80734355,80734376,+ ,BI733635 ,+
mm_br_e15_312586 ,1,chr10 ,80734355,80734376,+ ,BI733635 ,+
mm_br_e15_312587 ,1,chr10 ,80734355,80734376,+ ,BI733635 ,+
mm_br_e15_312588 ,1,chr10 ,80734355,80734376,+ ,BI733635 ,+
mm_br_e15_312602 ,1,chr1 ,175320249,175320270,- ,CA450691 ,+
mm_br_e15_312616 ,1,chr17 ,71990955,71990976,+ ,CA315500 ,+
mm_br_e15_312619 ,1,chr13 ,58317310,58317331,+ ,BB639564 ,+
mm_br_e15_312835 ,1,chr4 ,150502450,150502471,- ,CJ113906 ,-
mm_br_e15_312884 ,1,chr5 ,100855902,100855923,- ,BU847269 ,-
mm_br_e15_312894 ,1,chr12 ,53606601,53606622,- ,CF106289 ,-
mm_br_e15_312916 ,1,chr3 ,28295519,28295540,+ ,BQ885924 ,+
mm_br_e15_312931 ,1,chr6 ,122653518,122653539,- ,CK624226 ,+
mm_br_e15_312941 ,1,chr9 ,88417683,88417704,- ,BU937714 ,-
mm_br_e15_312975 ,1,chr19 ,60850237,60850258,- ,DV064450 ,-
mm_br_e15_312987 ,1,chr18 ,34050203,34050224,- ,BE655806 ,-
mm_br_e15_312989 ,1,chr6 ,72390390,72390411,- ,DV074370 ,-
mm_br_e15_312990 ,1,chr6 ,72390390,72390411,- ,DV074370 ,-
mm_br_e15_312992 ,1,chr11 ,69485766,69485787,- ,BU511347 ,-
mm_br_e15_312999 ,1,chr18 ,26173538,26173559,- ,BB616002 ,+
mm_br_e15_313001 ,1,chr6 ,91390811,91390832,- ,BY715104 ,-
mm_br_e15_313077 ,1,chrM ,1182,1203,+ ,AV460448 ,-
mm_br_e15_313102 ,1,chr1 ,88247810,88247831,- ,BG084010 ,+
mm_br_e15_313163 ,1,chr3 ,5576122,5576143,- ,BQ931314 ,-
mm_br_e15_313229 ,1,chrX ,85359158,85359179,+ ,CV557678 ,-
mm_br_e15_313235 ,1,chr12 ,111901359,111901380,+ ,BG966321 ,+
mm_br_e15_313239 ,1,chrM ,413,434,+ ,BG298155 ,+
mm_br_e15_313294 ,1,chr2 ,37881534,37881555,+ ,BI108148 ,-
mm_br_e15_313317 ,1,chr14 ,117845407,117845428,+ ,BF226028 ,+
mm_br_e15_313403 ,1,chr5 ,58331411,58331432,+ ,BP426862 ,+
mm_br_e15_313406 ,1,chr4 ,148755560,148755581,- ,BE623207 ,-
mm_br_e15_313451 ,1,chr9 ,88752532,88752553,- ,CN715887 ,+
mm_br_e15_313467 ,1,chr17 ,24665476,24665497,+ ,BY725163 ,-
mm_br_e15_313468 ,1,chr17 ,24665476,24665497,+ ,BY725163 ,-
mm_br_e15_313494 ,1,chr2 ,129998644,129998665,- ,BM204026 ,+
mm_br_e15_313500 ,1,chrM ,16093,16114,- ,BU604155 ,+
mm_br_e15_313511 ,1,chrM ,9459,9480,+ ,BM224809 ,-
mm_br_e15_313530 ,1,chr4 ,120676754,120676775,+ ,BI665504 ,-
mm_br_e15_313531 ,1,chr4 ,120676754,120676775,+ ,BI665504 ,-
mm_br_e15_313532 ,1,chr4 ,120676754,120676775,+ ,BI665504 ,-
mm_br_e15_313535 ,1,chr17 ,26122315,26122336,- ,BB868128 ,-
mm_br_e15_313544 ,1,chr9 ,15119968,15119989,+ ,BG071876 ,-
mm_br_e15_313545 ,1,chr9 ,15119968,15119989,+ ,BG071876 ,-
mm_br_e15_313661 ,1,chr5 ,35247926,35247947,+ ,CJ071722 ,+
mm_br_e15_313663 ,1,chr2 ,26766789,26766810,+ ,CJ187030 ,+
mm_br_e15_313778 ,1,chr11 ,51449580,51449601,+ ,CX562792 ,-
mm_br_e15_313805 ,1,chr13 ,98670434,98670455,- ,AI323540 ,+
mm_br_e15_313930 ,1,chr4 ,134006196,134006217,- ,CA321768 ,+
mm_br_e15_314133 ,1,chr15 ,75895292,75895313,- ,BI663001 ,-
mm_br_e15_314145 ,1,chr11 ,101488903,101488924,+ ,BU531308 ,-
mm_br_e15_314149 ,1,chr1 ,39460964,39460985,- ,BE377947 ,-
mm_br_e15_314317 ,1,chr8 ,108160862,108160883,+ ,BY275328 ,-
mm_br_e15_314374 ,1,chr2 ,122203787,122203808,+ ,BU555796 ,-
mm_br_e15_314398 ,1,chr19 ,46764740,46764761,+ ,AV450676 ,+
mm_br_e15_314432 ,1,chr8 ,109416246,109416267,+ ,BB666310 ,-
mm_br_e15_314441 ,1,chr13 ,55580731,55580752,+ ,W09152 ,-
mm_br_e15_314469 ,1,chr19 ,40587469,40587490,+ ,CX236810 ,-
mm_br_e15_314482 ,1,chrM ,781,802,+ ,BG298155 ,+
mm_br_e15_314534 ,1,chr7 ,31076974,31076995,+ ,BB643476 ,-
mm_br_e15_314541 ,1,chr10 ,122840315,122840336,+ ,BB653014 ,+
mm_br_e15_314580 ,1,chr11 ,49988531,49988552,+ ,BY712498 ,+
mm_br_e15_314584 ,1,chr7 ,80762389,80762410,+ ,EG563544 ,+
mm_br_e15_314612 ,1,chr19 ,8799054,8799075,+ ,BQ177137 ,-
mm_br_e15_314613 ,1,chr19 ,8799054,8799075,+ ,BQ177137 ,-
mm_br_e15_314634 ,1,chr7 ,16701788,16701809,+ ,DV045977 ,+
mm_br_e15_314707 ,1,chr16 ,17531273,17531294,+ ,AA199371 ,+
mm_br_e15_314717 ,1,chr7 ,133415266,133415287,- ,BY151139 ,+
mm_br_e15_314741 ,1,chr11 ,77307472,77307493,+ ,AI114971 ,+
mm_br_e15_314804 ,1,chr9 ,42878945,42878966,- ,AI037417 ,-
mm_br_e15_314812 ,1,chr10 ,59589525,59589546,+ ,CF532614 ,+
mm_br_e15_314823 ,1,chr15 ,98376590,98376611,- ,BI077631 ,-
mm_br_e15_314825 ,1,chr7 ,135128378,135128399,+ ,BI158851 ,+
mm_br_e15_314847 ,1,chr7 ,52071303,52071324,- ,W98007 ,-
mm_br_e15_314984 ,1,chr10 ,36859184,36859205,- ,CV561912 ,-
mm_br_e15_315007 ,1,chr1 ,161270493,161270514,+ ,CX220146 ,+
mm_br_e15_315094 ,1,chrX ,58369574,58369595,+ ,BB653348 ,+
mm_br_e15_315097 ,1,chr14 ,78913155,78913176,- ,CF173270 ,-
mm_br_e15_315166 ,1,chr9 ,107594653,107594674,- ,BU612231 ,-
mm_br_e15_315277 ,1,chr7 ,107716099,107716120,- ,CB946499 ,-
mm_br_e15_315329 ,1,chr15 ,96539840,96539861,- ,CR515255 ,+
mm_br_e15_315345 ,1,chr9 ,26583846,26583867,- ,CF738868 ,-
mm_br_e15_315353 ,1,chr2 ,121148460,121148481,- ,BG797647 ,-
mm_br_e15_315371 ,1,chrX ,12923419,12923440,- ,CK781679 ,+
mm_br_e15_315380 ,1,chr2 ,156546495,156546516,- ,AA162145 ,+
mm_br_e15_315402 ,1,chr14 ,60870527,60870548,+ ,BB660994 ,+
mm_br_e15_315404 ,1,chr5 ,108329572,108329593,+ ,DW711465 ,+
mm_br_e15_315410 ,1,chr7 ,30691562,30691583,+ ,BB643476 ,-
mm_br_e15_315411 ,1,chr13 ,23837646,23837667,+ ,AV468161 ,+
mm_br_e15_315468 ,1,chr8 ,11635715,11635736,- ,BQ948380 ,-
mm_br_e15_315469 ,1,chr8 ,11635715,11635736,- ,BQ948380 ,-
mm_br_e15_315497 ,1,chr10 ,122321366,122321387,+ ,BI739433 ,+
mm_br_e15_315502 ,1,chr9 ,114641365,114641386,- ,BY312256 ,+
mm_br_e15_315523 ,1,chr8 ,3515642,3515663,+ ,BY322839 ,+
mm_br_e15_315528 ,1,chr11 ,106362357,106362378,+ ,AV060377 ,+
mm_br_e15_315629 ,1,chrM ,7766,7787,+ ,BM224809 ,-
mm_br_e15_315643 ,1,chr19 ,38146417,38146438,+ ,AV465367 ,+
mm_br_e15_315659 ,1,chr4 ,106449858,106449879,+ ,BB621160 ,-
mm_br_e15_315663 ,1,chr16 ,44724781,44724802,- ,BB651637 ,+
mm_br_e15_315674 ,1,chr1 ,72301450,72301471,+ ,BB642351 ,+
mm_br_e15_315734 ,1,chrX ,69835389,69835410,- ,CK639482 ,-
mm_br_e15_315735 ,1,chrX ,69835389,69835410,- ,CK639482 ,-
mm_br_e15_315771 ,1,chr6 ,66987450,66987471,- ,BB614322 ,+
mm_br_e15_315773 ,1,chr11 ,61620038,61620059,+ ,CB518964 ,-
mm_br_e15_315776 ,1,chrM ,14095,14116,- ,BM224809 ,-
mm_br_e15_315778 ,1,chr2 ,136895700,136895721,+ ,CF584730 ,-
mm_br_e15_315779 ,1,chr3 ,63702691,63702712,+ ,BY741553 ,-
mm_br_e15_315782 ,1,chrM ,9832,9853,+ ,BM224809 ,-
mm_br_e15_315784 ,1,chr11 ,77995194,77995215,- ,BE570098 ,+
mm_br_e15_315785 ,1,chr11 ,77995194,77995215,- ,BE570098 ,+
mm_br_e15_315797 ,1,chrM ,2284,2305,+ ,AV460448 ,-
mm_br_e15_315835 ,1,chr5 ,102911514,102911535,- ,BB621961 ,+
mm_br_e15_315885 ,1,chr8 ,112206839,112206860,- ,CF732085 ,-
mm_br_e15_315890 ,1,chr1 ,84384125,84384146,- ,BF323067 ,+
mm_br_e15_315932 ,1,chr9 ,122714923,122714944,+ ,BB849599 ,+
mm_br_e15_315959 ,1,chr6 ,33207231,33207252,+ ,BU697407 ,+
mm_br_e15_315974 ,1,chr5 ,131559224,131559245,+ ,CX564198 ,-
mm_br_e15_315982 ,1,chr2 ,33886315,33886336,- ,BY244698 ,-
mm_br_e15_315990 ,1,chr15 ,68172873,68172894,- ,BB645359 ,-
mm_br_e15_316004 ,1,chr10 ,80641702,80641723,+ ,BF384857 ,+
mm_br_e15_316031 ,1,chr7 ,133990828,133990849,+ ,BG174777 ,+
mm_br_e15_316068 ,1,chr4 ,129013251,129013272,+ ,BU555157 ,+
mm_br_e15_316080 ,1,chr1 ,55733381,55733402,+ ,CJ057634 ,+
mm_br_e15_316123 ,1,chr13 ,78318937,78318958,+ ,BU609554 ,-
mm_br_e15_316140 ,1,chrM ,3153,3174,- ,AV460448 ,-
mm_br_e15_316142 ,1,chrM ,766,787,+ ,BG298155 ,+
mm_br_e15_316159 ,1,chr15 ,81878101,81878122,+ ,CR516401 ,-
mm_br_e15_316180 ,1,chr11 ,68505206,68505227,- ,BY721421 ,-
mm_br_e15_316202 ,1,chr2 ,150730572,150730593,+ ,CJ134454 ,-
mm_br_e15_316257 ,1,chr11 ,77996981,77997002,- ,BE570098 ,+
mm_br_e15_316280 ,1,chr14 ,64897263,64897284,+ ,CB202555 ,-
mm_br_e15_316283 ,1,chr10 ,128360627,128360648,+ ,CA467304 ,-
mm_br_e15_316284 ,1,chr10 ,128360627,128360648,+ ,CA467304 ,-
mm_br_e15_316288 ,1,chr7 ,134615008,134615029,+ ,BG174777 ,+
mm_br_e15_316372 ,1,chrX ,50973566,50973587,- ,BI872937 ,-
mm_br_e15_316409 ,1,chr7 ,17548641,17548662,+ ,CO433693 ,+
mm_br_e15_316644 ,1,chr7 ,19927374,19927395,+ ,BY242214 ,-
mm_br_e15_316663 ,1,chrM ,611,632,+ ,BG298155 ,+
mm_br_e15_316674 ,1,chr16 ,33967168,33967189,- ,BY707148 ,+
mm_br_e15_316713 ,1,chr19 ,58986230,58986251,+ ,BF464904 ,-
mm_br_e15_316741 ,1,chr7 ,51698132,51698153,+ ,BQ950321 ,+
mm_br_e15_317013 ,1,chrM ,3867,3888,+ ,BG793880 ,+
mm_br_e15_317111 ,1,chrX ,96085634,96085655,+ ,BY731442 ,-
mm_br_e15_317165 ,1,chr6 ,121080970,121080991,+ ,BB648831 ,-
mm_br_e15_317182 ,1,chr19 ,44322644,44322665,- ,BB859465 ,-
mm_br_e15_317303 ,1,chr7 ,106542791,106542812,+ ,CF736990 ,+
mm_br_e15_317331 ,1,chr15 ,98783947,98783968,- ,AA399842 ,-
mm_br_e15_317351 ,1,chr6 ,119798328,119798349,+ ,BY293676 ,+
mm_br_e15_317358 ,1,chr7 ,3581650,3581671,+ ,BB839183 ,+
mm_br_e15_317364 ,1,chr15 ,89011099,89011120,- ,CJ117121 ,-
mm_br_e15_317368 ,1,chr4 ,21775225,21775246,+ ,BY715479 ,-
mm_br_e15_317438 ,1,chr10 ,97339212,97339233,- ,BB630656 ,+
mm_br_e15_317496 ,1,chr17 ,6316309,6316330,+ ,AA856410 ,-
mm_br_e15_317514 ,1,chr11 ,97311463,97311484,+ ,BB639597 ,+
mm_br_e15_317568 ,1,chr10 ,17775364,17775385,+ ,CJ175578 ,+
mm_br_e15_317720 ,1,chr1 ,34063062,34063083,- ,AI551301 ,+
mm_br_e15_317726 ,1,chr5 ,100855953,100855974,- ,BU847269 ,-
mm_br_e15_317727 ,1,chr5 ,100855953,100855974,- ,BU847269 ,-
mm_br_e15_317780 ,1,chr14 ,24429987,24430008,- ,BY735534 ,-
mm_br_e15_317791 ,1,chr11 ,62416635,62416656,+ ,DV054738 ,+
mm_br_e15_318058 ,1,chr2 ,109518261,109518282,- ,W39980 ,+
mm_br_e15_318251 ,1,chr6 ,126970937,126970958,- ,BB663200 ,+
mm_br_e15_318589 ,1,chr17 ,23701265,23701286,+ ,BB621831 ,+
mm_br_e15_318592 ,1,chr5 ,130697753,130697774,- ,BY086176 ,+
mm_br_e15_318602 ,1,chr8 ,106905333,106905354,- ,BF577645 ,-
mm_br_e15_319294 ,1,chr10 ,114838554,114838575,+ ,CD550149 ,+
mm_br_e15_319296 ,1,chr14 ,79797840,79797861,+ ,BB620002 ,+
mm_br_e15_319339 ,1,chr8 ,96621917,96621938,- ,CK021684 ,-
mm_br_e15_319344 ,1,chr1 ,91036752,91036773,- ,BB638185 ,+
mm_br_e15_319421 ,1,chr2 ,156226990,156227011,- ,AA162145 ,+
mm_br_e15_319454 ,1,chr9 ,41187018,41187039,+ ,BE650769 ,+
mm_br_e15_319618 ,1,chr1 ,175320534,175320555,+ ,CA450691 ,+
mm_br_e15_319619 ,1,chr1 ,175320534,175320555,+ ,CA450691 ,+
mm_br_e15_319620 ,1,chr1 ,175320534,175320555,+ ,CA450691 ,+
mm_br_e15_319621 ,1,chr1 ,175320534,175320555,+ ,CA450691 ,+
mm_br_e15_319720 ,1,chr16 ,77646503,77646524,+ ,BE654839 ,+
mm_br_e15_319814 ,1,chrM ,2343,2364,+ ,AV460448 ,-
mm_br_e15_319922 ,1,chr5 ,132226200,132226221,- ,BU609401 ,-
mm_br_e15_319923 ,1,chr9 ,64023726,64023747,+ ,CB208814 ,+
mm_br_e15_320083 ,1,chr16 ,67527517,67527538,- ,CB842430 ,-
mm_br_e15_320100 ,1,chr19 ,8799052,8799073,+ ,BQ177137 ,-
mm_br_e15_320110 ,1,chr12 ,81492641,81492662,- ,CO039737 ,+
mm_br_e15_320111 ,1,chr12 ,81492641,81492662,- ,CO039737 ,+
mm_br_e15_320112 ,1,chr12 ,81492641,81492662,- ,CO039737 ,+
mm_br_e15_320113 ,1,chr12 ,81492641,81492662,- ,CO039737 ,+
mm_br_e15_320139 ,1,chr8 ,14598297,14598318,+ ,BB622956 ,+
mm_br_e15_320148 ,1,chrM ,3155,3176,- ,AV460448 ,-
mm_br_e15_320151 ,1,chr7 ,64861263,64861284,+ ,BB653194 ,+
mm_br_e15_320167 ,1,chr1 ,16647456,16647477,- ,BM519390 ,+
mm_br_e15_320181 ,1,chrM ,2341,2362,+ ,AV460448 ,-
mm_br_e15_320449 ,1,chrM ,2644,2665,+ ,AV460448 ,-
mm_br_e15_320450 ,1,chrM ,2644,2665,+ ,AV460448 ,-
mm_br_e15_320496 ,1,chr13 ,84204012,84204033,- ,BQ748794 ,-
mm_br_e15_320758 ,1,chr8 ,87298939,87298960,- ,AA668013 ,-
mm_br_e15_321009 ,1,chr7 ,54346238,54346259,- ,BY728184 ,-
mm_br_e15_321053 ,1,chr4 ,142726039,142726060,- ,CN537770 ,-
mm_br_e15_321054 ,1,chr4 ,142726039,142726060,- ,CN537770 ,-
mm_br_e15_321055 ,1,chr4 ,142726039,142726060,- ,CN537770 ,-
mm_br_e15_321082 ,1,chr5 ,30558894,30558915,- ,BU950850 ,-
mm_br_e15_321084 ,1,chr7 ,25085933,25085954,- ,BQ178893 ,-
mm_br_e15_321085 ,1,chr3 ,25946858,25946879,- ,CV558725 ,-
mm_br_e15_321140 ,1,chr2 ,51560954,51560975,- ,BB611435 ,-
mm_br_e15_321153 ,1,chr5 ,134747180,134747201,- ,CB232503 ,-
mm_br_e15_321157 ,1,chr3 ,90145425,90145446,+ ,BB455379 ,-
mm_br_e15_321237 ,1,chr10 ,80065466,80065487,- ,BY791303 ,+
mm_br_e15_321242 ,1,chr13 ,86184596,86184617,- ,AV054922 ,-
mm_br_e15_321243 ,1,chr13 ,86184596,86184617,- ,AV054922 ,-
mm_br_e15_321246 ,1,chr11 ,69834706,69834727,- ,BI731555 ,+
mm_br_e15_321303 ,1,chr1 ,134977511,134977532,+ ,BB398875 ,+
mm_br_e15_321357 ,1,chrM ,1769,1790,+ ,AV460448 ,-
mm_br_e15_321365 ,1,chrM ,13844,13865,- ,BM224809 ,-
mm_br_e15_321541 ,1,chr4 ,126706878,126706899,+ ,BU841511 ,+
mm_br_e15_321637 ,1,chr7 ,6282118,6282139,- ,AA645790 ,+
mm_br_e15_321669 ,1,chr17 ,35838437,35838458,+ ,CK375272 ,-
mm_br_e15_321674 ,1,chr12 ,100757472,100757493,+ ,BF460942 ,-
mm_br_e15_321745 ,1,chr11 ,87018854,87018875,+ ,BU842999 ,+
mm_br_e15_321810 ,1,chr13 ,14615661,14615682,- ,BB663282 ,+
mm_br_e15_321825 ,1,chr2 ,13995452,13995473,- ,BE993664 ,+
mm_br_e15_321903 ,1,chrM ,15,36,+ ,CJ079594 ,+
mm_br_e15_321914 ,1,chr2 ,134697633,134697654,+ ,CX239482 ,+
mm_br_e15_321923 ,1,chr17 ,3084298,3084319,+ ,CK624940 ,-
mm_br_e15_321924 ,1,chr12 ,118584082,118584103,+ ,BY728003 ,+
mm_br_e15_322107 ,1,chr15 ,58800498,58800519,- ,AV479796 ,+
mm_br_e15_322113 ,1,chr10 ,83772176,83772197,+ ,AV586719 ,+
mm_br_e15_322116 ,1,chr17 ,86009829,86009850,- ,CF726216 ,-
mm_br_e15_322119 ,1,chrM ,948,969,- ,AI529973 ,+
mm_br_e15_322141 ,1,chrM ,3719,3740,+ ,BG793880 ,+
mm_br_e15_322158 ,1,chr9 ,4783992,4784013,- ,CJ059242 ,-
mm_br_e15_322179 ,1,chr8 ,125588886,125588907,+ ,EH097411 ,-
mm_br_e15_322214 ,1,chr12 ,32635028,32635049,- ,BU516325 ,-
mm_br_e15_322241 ,1,chr4 ,109149386,109149407,+ ,AI506033 ,-
mm_br_e15_322244 ,1,chr18 ,47436153,47436174,- ,CJ265754 ,-
mm_br_e15_322350 ,1,chr3 ,51906810,51906831,+ ,BF731313 ,+
mm_br_e15_322404 ,1,chr8 ,122537068,122537089,+ ,CN527154 ,+
mm_br_e15_323282 ,1,chr5 ,125870103,125870124,- ,BU604271 ,-
mm_br_e15_323297 ,1,chr14 ,55261921,55261942,- ,CA323393 ,-
mm_br_e15_323298 ,1,chr14 ,55261921,55261942,- ,CA323393 ,-
mm_br_e15_323306 ,1,chrX ,166317521,166317542,- ,BY334592 ,+
mm_br_e15_323326 ,1,chr4 ,132394299,132394320,- ,BI690752 ,-
mm_br_e15_323330 ,1,chr9 ,44226306,44226327,+ ,CA320957 ,-
mm_br_e15_323336 ,1,chr8 ,63899062,63899083,- ,CJ053204 ,-
mm_br_e15_323366 ,1,chr6 ,118405589,118405610,+ ,W89356 ,+
mm_br_e15_323385 ,1,chr10 ,108447979,108448000,- ,CA325302 ,-
mm_br_e15_323386 ,1,chr3 ,145586935,145586956,- ,CR515938 ,+
mm_br_e15_323392 ,1,chr3 ,85378324,85378345,+ ,CA493219 ,+
mm_br_e15_323393 ,1,chrX ,20002914,20002935,+ ,CJ068172 ,+
mm_br_e15_323394 ,1,chrX ,20002914,20002935,+ ,CJ068172 ,+
mm_br_e15_323396 ,1,chr11 ,83105244,83105265,+ ,BY046993 ,+
mm_br_e15_323399 ,1,chr3 ,94846704,94846725,+ ,AV210319 ,+
mm_br_e15_323428 ,1,chr6 ,94646786,94646807,- ,BE850717 ,+
mm_br_e15_323937 ,1,chr7 ,107867811,107867832,+ ,AV501683 ,-
mm_br_e15_323942 ,1,chr1 ,136458156,136458177,- ,CF579667 ,-
mm_br_e15_323957 ,1,chr11 ,23979000,23979021,+ ,BY735002 ,+
mm_br_e15_323958 ,1,chr8 ,108404781,108404802,+ ,AV470333 ,-
mm_br_e15_323968 ,1,chr2 ,69952021,69952042,- ,BX516914 ,+
mm_br_e15_323998 ,1,chr2 ,158593826,158593847,+ ,BY346176 ,+
mm_br_e15_324002 ,1,chr17 ,46617239,46617260,- ,BB611660 ,-
mm_br_e15_324082 ,1,chr18 ,38578620,38578641,+ ,BY311187 ,+
mm_br_e15_324143 ,1,chr5 ,100584934,100584955,+ ,BB632575 ,-
mm_br_e15_324158 ,1,chr3 ,101408587,101408608,- ,BI665161 ,-
mm_br_e15_324163 ,1,chr10 ,120747868,120747889,- ,BI202626 ,-
mm_br_e15_324172 ,1,chr1 ,134821569,134821590,- ,CA316237 ,+
mm_br_e15_324205 ,1,chr1 ,37929195,37929216,+ ,BQ442858 ,+
mm_br_e15_324235 ,1,chr7 ,97129842,97129863,+ ,AA545058 ,+
mm_br_e15_324245 ,1,chr19 ,6127836,6127857,- ,BU554910 ,-
mm_br_e15_324254 ,1,chr4 ,101320353,101320374,+ ,CX226691 ,+
mm_br_e15_324264 ,1,chr12 ,81492604,81492625,- ,CO039737 ,+
mm_br_e15_324276 ,1,chr8 ,105812651,105812672,+ ,BY135380 ,+
mm_br_e15_324278 ,1,chr8 ,3676921,3676942,- ,CA578509 ,+
mm_br_e15_324809 ,1,chr1 ,161270528,161270549,+ ,CX220146 ,+
mm_br_e15_324810 ,1,chr1 ,161270528,161270549,+ ,CX220146 ,+
mm_br_e15_324813 ,1,chr17 ,87846182,87846203,- ,AA839600 ,+
mm_br_e15_326129 ,1,chr2 ,92032151,92032172,+ ,CK019706 ,+
mm_br_e15_326130 ,1,chr2 ,92032151,92032172,+ ,CK019706 ,+
mm_br_e15_326207 ,1,chr11 ,21244645,21244666,- ,BG861603 ,-
mm_br_e15_326249 ,1,chr5 ,86601762,86601783,- ,BB663222 ,-
mm_br_e15_326250 ,1,chr17 ,67703827,67703848,- ,CJ170926 ,-
mm_br_e15_326262 ,1,chr17 ,57143520,57143541,- ,BM247283 ,+
mm_br_e15_326300 ,1,chr15 ,38128100,38128121,+ ,DV653816 ,-
mm_br_e15_326301 ,1,chrM ,6284,6305,+ ,BG793880 ,+
mm_br_e15_326304 ,1,chrM ,1166,1187,+ ,AV460448 ,-
mm_br_e15_326320 ,1,chrM ,1736,1757,+ ,AV460448 ,-
mm_br_e15_326384 ,1,chr19 ,40587030,40587051,- ,CX236810 ,-
mm_br_e15_326420 ,1,chr15 ,75771272,75771293,- ,BB272237 ,-
mm_br_e15_326421 ,1,chr10 ,110918614,110918635,+ ,BI661298 ,+
mm_br_e15_326428 ,1,chr10 ,58341793,58341814,+ ,CF743725 ,+
mm_br_e15_326429 ,1,chr9 ,96461858,96461879,- ,AW545471 ,+
mm_br_e15_326445 ,1,chr17 ,35836824,35836845,- ,CK375272 ,-
mm_br_e15_326446 ,1,chr4 ,97615398,97615419,+ ,DV066809 ,+
mm_br_e15_326474 ,1,chr9 ,65592186,65592207,- ,CN455189 ,-
mm_br_e15_326545 ,1,chr17 ,35088999,35089020,- ,CF106598 ,-
mm_br_e15_326559 ,1,chrM ,3845,3866,+ ,BG793880 ,+
mm_br_e15_326570 ,1,chrM ,1243,1264,+ ,AV460448 ,-
mm_br_e15_326609 ,1,chr8 ,96540776,96540797,- ,BQ891030 ,-
mm_br_e15_326651 ,1,chr3 ,87765010,87765031,- ,BU563586 ,+
mm_br_e15_326685 ,1,chr17 ,25031966,25031987,- ,BY299821 ,+
mm_br_e15_326733 ,1,chr10 ,126603462,126603483,- ,BI655496 ,+
mm_br_e15_326744 ,1,chr17 ,25044729,25044750,- ,BY299821 ,+
mm_br_e15_326784 ,1,chrM ,3752,3773,+ ,BG793880 ,+
mm_br_e15_326788 ,1,chr17 ,31988522,31988543,- ,BY752057 ,-
mm_br_e15_326805 ,1,chr7 ,134716632,134716653,- ,BG174777 ,+
mm_br_e15_327120 ,1,chr5 ,122499451,122499472,- ,CJ065459 ,-
mm_br_e15_327207 ,1,chr7 ,4744599,4744620,+ ,CN838580 ,+
mm_br_e15_327210 ,1,chr5 ,24094398,24094419,+ ,CJ149303 ,+
mm_br_e15_327240 ,1,chr1 ,66458075,66458096,+ ,CF540359 ,+
mm_br_e15_327241 ,1,chr2 ,174092616,174092637,- ,AV506483 ,-
mm_br_e15_327310 ,1,chr13 ,59871854,59871875,+ ,DT912002 ,-
mm_br_e15_327700 ,1,chr2 ,106534643,106534664,- ,CA977809 ,+
mm_br_e15_327903 ,1,chr14 ,31829445,31829466,- ,CX222539 ,-
mm_br_e15_328342 ,1,chr7 ,88674806,88674827,+ ,DV043587 ,+
mm_br_e15_328343 ,1,chr7 ,88674806,88674827,+ ,DV043587 ,+
mm_br_e15_328344 ,1,chr7 ,88674806,88674827,+ ,DV043587 ,+
mm_br_e15_328345 ,1,chr7 ,88674806,88674827,+ ,DV043587 ,+
mm_br_e15_328346 ,1,chr7 ,88674806,88674827,+ ,DV043587 ,+
mm_br_e15_328347 ,1,chr7 ,88674806,88674827,+ ,DV043587 ,+
mm_br_e15_328348 ,1,chr7 ,88674806,88674827,+ ,DV043587 ,+
mm_br_e15_328349 ,1,chr7 ,88674806,88674827,+ ,DV043587 ,+
mm_br_e15_328350 ,1,chr7 ,88674806,88674827,+ ,DV043587 ,+
mm_br_e15_328351 ,1,chr7 ,88674806,88674827,+ ,DV043587 ,+
mm_br_e15_328352 ,1,chr7 ,88674806,88674827,+ ,DV043587 ,+
mm_br_e15_328353 ,1,chr7 ,88674806,88674827,+ ,DV043587 ,+
mm_br_e15_328354 ,1,chr7 ,88674806,88674827,+ ,DV043587 ,+
mm_br_e15_328355 ,1,chr7 ,88674806,88674827,+ ,DV043587 ,+
mm_br_e15_328356 ,1,chr7 ,88674806,88674827,+ ,DV043587 ,+
mm_br_e15_328357 ,1,chr7 ,88674806,88674827,+ ,DV043587 ,+
mm_br_e15_328358 ,1,chr7 ,88674806,88674827,+ ,DV043587 ,+
mm_br_e15_328359 ,1,chr7 ,88674806,88674827,+ ,DV043587 ,+
mm_br_e15_328360 ,1,chr7 ,88674806,88674827,+ ,DV043587 ,+
mm_br_e15_328361 ,1,chr7 ,88674806,88674827,+ ,DV043587 ,+
mm_br_e15_328362 ,1,chr7 ,88674806,88674827,+ ,DV043587 ,+
mm_br_e15_328363 ,1,chr7 ,88674806,88674827,+ ,DV043587 ,+
mm_br_e15_328364 ,1,chr7 ,88674806,88674827,+ ,DV043587 ,+
mm_br_e15_328365 ,1,chr7 ,88674806,88674827,+ ,DV043587 ,+
mm_br_e15_328366 ,1,chr7 ,88674806,88674827,+ ,DV043587 ,+
mm_br_e15_328367 ,1,chr7 ,88674806,88674827,+ ,DV043587 ,+
mm_br_e15_328368 ,1,chr7 ,88674806,88674827,+ ,DV043587 ,+
mm_br_e15_328369 ,1,chr7 ,88674806,88674827,+ ,DV043587 ,+
mm_br_e15_328370 ,1,chr7 ,88674806,88674827,+ ,DV043587 ,+
mm_br_e15_328371 ,1,chr7 ,88674806,88674827,+ ,DV043587 ,+
mm_br_e15_328372 ,1,chr7 ,88674806,88674827,+ ,DV043587 ,+
mm_br_e15_328373 ,1,chr7 ,88674806,88674827,+ ,DV043587 ,+
mm_br_e15_328374 ,1,chr7 ,88674806,88674827,+ ,DV043587 ,+
mm_br_e15_328375 ,1,chr7 ,88674806,88674827,+ ,DV043587 ,+
mm_br_e15_328376 ,1,chr7 ,88674806,88674827,+ ,DV043587 ,+
mm_br_e15_328377 ,1,chr7 ,88674806,88674827,+ ,DV043587 ,+
mm_br_e15_328378 ,1,chr7 ,88674806,88674827,+ ,DV043587 ,+
mm_br_e15_328379 ,1,chr7 ,88674806,88674827,+ ,DV043587 ,+
mm_br_e15_328380 ,1,chr7 ,88674806,88674827,+ ,DV043587 ,+
mm_br_e15_328381 ,1,chr7 ,88674806,88674827,+ ,DV043587 ,+
mm_br_e15_328382 ,1,chr7 ,88674806,88674827,+ ,DV043587 ,+
mm_br_e15_328383 ,1,chr7 ,88674806,88674827,+ ,DV043587 ,+
mm_br_e15_328384 ,1,chr7 ,88674806,88674827,+ ,DV043587 ,+
mm_br_e15_328385 ,1,chr7 ,88674806,88674827,+ ,DV043587 ,+
mm_br_e15_328452 ,1,chr6 ,30407771,30407792,+ ,BU563447 ,-
mm_br_e15_328453 ,1,chr8 ,113447070,113447091,+ ,CJ182461 ,+
mm_br_e15_328457 ,1,chr17 ,46465007,46465028,+ ,CF537123 ,-
mm_br_e15_328465 ,1,chr13 ,29106402,29106423,+ ,BB595149 ,+
mm_br_e15_328484 ,1,chr15 ,35301293,35301314,+ ,BY180918 ,+
mm_br_e15_328490 ,1,chr3 ,32264992,32265013,- ,BY714785 ,+
mm_br_e15_328497 ,1,chr11 ,106117527,106117548,+ ,AI507088 ,+
mm_br_e15_328499 ,1,chr17 ,35378796,35378817,+ ,CF106598 ,-
mm_br_e15_328504 ,1,chr7 ,105457584,105457605,+ ,BY717173 ,-
mm_br_e15_328521 ,1,chr15 ,90849163,90849184,- ,CD349744 ,-
mm_br_e15_328643 ,1,chr11 ,97897126,97897147,- ,BB709737 ,-
mm_br_e15_328654 ,1,chr8 ,122478635,122478656,+ ,W61957 ,+
mm_br_e15_328662 ,1,chrX ,74755991,74756012,+ ,BB857253 ,+
mm_br_e15_328664 ,1,chr5 ,34512014,34512035,- ,BB615839 ,-
mm_br_e15_328671 ,1,chr7 ,31934847,31934868,+ ,CV562068 ,+
mm_br_e15_328788 ,1,chr15 ,98957033,98957054,+ ,CJ217644 ,+
mm_br_e15_328803 ,1,chr10 ,109523233,109523254,- ,DV662346 ,-
mm_br_e15_328817 ,1,chr4 ,122959995,122960016,+ ,CJ088415 ,+
mm_br_e15_328853 ,1,chr4 ,129844906,129844927,- ,BF182015 ,-
mm_br_e15_329068 ,1,chr8 ,32222866,32222887,- ,BB601035 ,-
mm_br_e15_329075 ,1,chr11 ,98604579,98604600,+ ,BY254845 ,+
mm_br_e15_329095 ,1,chrM ,16084,16105,- ,BU604155 ,+
mm_br_e15_329487 ,1,chr16 ,33971715,33971736,- ,BU707310 ,-
mm_br_e15_329499 ,1,chr8 ,85815210,85815231,- ,CA459524 ,+
mm_br_e15_329507 ,1,chr7 ,137273508,137273529,+ ,BY365574 ,+
mm_br_e15_329508 ,1,chr7 ,137273508,137273529,+ ,BY365574 ,+
mm_br_e15_329552 ,1,chr1 ,59820694,59820715,+ ,BU531088 ,-
mm_br_e15_329568 ,1,chr2 ,29108304,29108325,- ,BY328294 ,-
mm_br_e15_329721 ,1,chr7 ,135111392,135111413,- ,BI158851 ,+
mm_br_e15_329742 ,1,chr19 ,4623929,4623950,- ,BI409802 ,-
mm_br_e15_329747 ,1,chr4 ,129361784,129361805,- ,BU695980 ,-
mm_br_e15_329789 ,1,chr2 ,22506611,22506632,+ ,CV558008 ,+
mm_br_e15_329820 ,1,chr2 ,180628544,180628565,+ ,BI733561 ,+
mm_br_e15_329822 ,1,chr4 ,44025354,44025375,- ,BY030575 ,+
mm_br_e15_329885 ,1,chr8 ,59965416,59965437,+ ,AV455323 ,+
mm_br_e15_329946 ,1,chr11 ,106349127,106349148,- ,BB642364 ,-
mm_br_e15_329989 ,1,chr17 ,29604993,29605014,- ,CK338554 ,-
mm_br_e15_329993 ,1,chr3 ,88897161,88897182,- ,CA321267 ,-
mm_br_e15_329997 ,1,chr17 ,39980918,39980939,+ ,CK615813 ,+
mm_br_e15_330072 ,1,chr12 ,36884505,36884526,- ,CJ079035 ,-
mm_br_e15_330098 ,1,chr8 ,4493180,4493201,+ ,CF538832 ,+
mm_br_e15_330100 ,1,chr6 ,140373262,140373283,- ,CJ170110 ,+
mm_br_e15_330123 ,1,chr15 ,78722275,78722296,+ ,BQ179604 ,+
mm_br_e15_330124 ,1,chr15 ,78722275,78722296,+ ,BQ179604 ,+
mm_br_e15_330128 ,1,chr1 ,134373428,134373449,+ ,BB655073 ,-
mm_br_e15_330403 ,1,chr7 ,134889814,134889835,+ ,BU563675 ,+
mm_br_e15_330408 ,1,chr4 ,102262723,102262744,+ ,CD348101 ,+
mm_br_e15_330409 ,1,chr4 ,102262723,102262744,+ ,CD348101 ,+
mm_br_e15_330440 ,1,chr5 ,143584285,143584306,+ ,BY004369 ,-
mm_br_e15_330446 ,1,chr7 ,134186080,134186101,+ ,BG174777 ,+
mm_br_e15_330447 ,1,chr7 ,134186080,134186101,+ ,BG174777 ,+
mm_br_e15_330479 ,1,chr11 ,6519815,6519836,- ,AA239993 ,-
mm_br_e15_330480 ,1,chr11 ,6519815,6519836,- ,AA239993 ,-
mm_br_e15_330556 ,1,chr11 ,101280545,101280566,- ,BU531308 ,-
mm_br_e15_330605 ,1,chr11 ,101285647,101285668,+ ,BU531308 ,-
mm_br_e15_330704 ,1,chr19 ,46423143,46423164,+ ,BY179967 ,+
mm_br_e15_330726 ,1,chr1 ,91473788,91473809,- ,CJ114782 ,+
mm_br_e15_330746 ,1,chr16 ,18066353,18066374,- ,BB628140 ,+
mm_br_e15_330787 ,1,chr2 ,25989113,25989134,+ ,AV469754 ,+
mm_br_e15_330793 ,1,chr7 ,133709861,133709882,- ,BQ942714 ,-
mm_br_e15_330796 ,1,chr8 ,106772419,106772440,- ,BI686586 ,-
mm_br_e15_330916 ,1,chr6 ,146590915,146590936,- ,CJ167048 ,-
mm_br_e15_330934 ,1,chr10 ,79711971,79711992,+ ,BI415956 ,+
mm_br_e15_330935 ,1,chr10 ,79711971,79711992,+ ,BI415956 ,+
mm_br_e15_330942 ,1,chr13 ,62486394,62486415,+ ,AV455251 ,+
mm_br_e15_330981 ,1,chr12 ,110986103,110986124,+ ,AA049112 ,+
mm_br_e15_331080 ,1,chr11 ,48615578,48615599,+ ,AW106476 ,+
mm_br_e15_331102 ,1,chr17 ,48549917,48549938,- ,CA469287 ,+
mm_br_e15_331258 ,1,chrM ,1218,1239,+ ,AV460448 ,-
mm_br_e15_331310 ,1,chr7 ,26063700,26063721,+ ,BQ949743 ,+
mm_br_e15_331317 ,1,chr12 ,81564507,81564528,- ,BY034830 ,+
mm_br_e15_331383 ,1,chr6 ,71832665,71832686,- ,AA896565 ,-
mm_br_e15_331396 ,1,chr5 ,137429199,137429220,+ ,BY730868 ,-
mm_br_e15_331407 ,1,chr16 ,45844256,45844277,- ,AW318691 ,-
mm_br_e15_331428 ,1,chr5 ,42099032,42099053,+ ,CA463998 ,-
mm_br_e15_331444 ,1,chr14 ,118033198,118033219,- ,BQ925872 ,+
mm_br_e15_331505 ,1,chr6 ,112788952,112788973,- ,BY271316 ,-
mm_br_e15_331564 ,1,chrX ,143433967,143433988,+ ,AW456883 ,-
mm_br_e15_331571 ,1,chr5 ,8997320,8997341,+ ,AW123970 ,+
mm_br_e15_331592 ,1,chr8 ,35171250,35171271,- ,BY703880 ,-
mm_br_e15_331631 ,1,chr14 ,27078132,27078153,+ ,BU054914 ,+
mm_br_e15_331703 ,1,chr7 ,28799134,28799155,- ,BF020595 ,-
mm_br_e15_331711 ,1,chr8 ,4167003,4167024,+ ,BB864486 ,+
mm_br_e15_331724 ,1,chr11 ,50700944,50700965,- ,BB643655 ,-
mm_br_e15_331725 ,1,chr6 ,42274230,42274251,+ ,BY719228 ,-
mm_br_e15_331780 ,1,chr17 ,45707565,45707586,- ,EG563716 ,+
mm_br_e15_331794 ,1,chr17 ,56558272,56558293,- ,BU605463 ,-
mm_br_e15_331795 ,1,chr17 ,56558272,56558293,- ,BU605463 ,-
mm_br_e15_331797 ,1,chr8 ,19784765,19784786,+ ,BE304214 ,-
mm_br_e15_331798 ,1,chr8 ,19784765,19784786,+ ,BE304214 ,-
mm_br_e15_331850 ,1,chr11 ,78350298,78350319,- ,BY240088 ,+
mm_br_e15_331912 ,1,chr8 ,123062596,123062617,+ ,CJ052809 ,+
mm_br_e15_331913 ,1,chr8 ,123062596,123062617,+ ,CJ052809 ,+
mm_br_e15_331914 ,1,chr8 ,123062596,123062617,+ ,CJ052809 ,+
mm_br_e15_331960 ,1,chr1 ,23929174,23929195,- ,CJ062632 ,-
mm_br_e15_331962 ,1,chr4 ,11486083,11486104,+ ,CJ160401 ,+
mm_br_e15_332069 ,1,chr11 ,69403232,69403253,+ ,CB195640 ,+
mm_br_e15_332073 ,1,chr5 ,151476382,151476403,+ ,BY243250 ,+
mm_br_e15_332175 ,1,chr10 ,94407443,94407464,- ,CJ105252 ,-
mm_br_e15_332221 ,1,chr19 ,53388886,53388907,+ ,CA316937 ,+
mm_br_e15_332263 ,1,chr16 ,31429302,31429323,- ,BI100076 ,+
mm_br_e15_332338 ,1,chr10 ,75022681,75022702,- ,AU035571 ,-
mm_br_e15_332376 ,1,chr12 ,22816252,22816273,+ ,AA517665 ,-
mm_br_e15_332399 ,1,chr2 ,153267260,153267281,+ ,CF182616 ,-
mm_br_e15_332594 ,1,chr2 ,156855244,156855265,- ,CA876145 ,-
mm_br_e15_332634 ,1,chr4 ,131865856,131865877,+ ,AV483786 ,-
mm_br_e15_332635 ,1,chr4 ,131865856,131865877,+ ,AV483786 ,-
mm_br_e15_332636 ,1,chr4 ,131865856,131865877,+ ,AV483786 ,-
mm_br_e15_332651 ,1,chr5 ,149077117,149077138,- ,BU505704 ,+
mm_br_e15_333060 ,1,chr7 ,106499678,106499699,- ,CJ093110 ,-
mm_br_e15_333069 ,1,chr17 ,30023084,30023105,- ,CF745309 ,-
mm_br_e15_333092 ,1,chr2 ,32597822,32597843,- ,BB660472 ,+
mm_br_e15_333097 ,1,chr10 ,127949063,127949084,- ,AI558200 ,+
mm_br_e15_333105 ,1,chr3 ,36471228,36471249,+ ,BE984541 ,+
mm_br_e15_333128 ,1,chr12 ,72038672,72038693,- ,BY331028 ,+
mm_br_e15_333135 ,1,chr10 ,68997550,68997571,- ,BB614215 ,+
mm_br_e15_333184 ,1,chr11 ,98604400,98604421,+ ,BY254845 ,+
mm_br_e15_333215 ,1,chr5 ,136719721,136719742,- ,BY717383 ,-
mm_br_e15_333249 ,1,chr2 ,31806272,31806293,- ,CX236005 ,+
mm_br_e15_333376 ,1,chr17 ,34259824,34259845,+ ,BB851274 ,+
mm_br_e15_333389 ,1,chr8 ,8661197,8661218,- ,CB245010 ,-
mm_br_e15_333397 ,1,chr7 ,6315065,6315086,- ,AA645790 ,+
mm_br_e15_333444 ,1,chr11 ,87932330,87932351,- ,CJ118464 ,+
mm_br_e15_333538 ,1,chr5 ,29683789,29683810,- ,AV588426 ,+
mm_br_e15_333705 ,1,chr4 ,62360722,62360743,+ ,BM948005 ,+
mm_br_e15_333743 ,1,chr10 ,114669035,114669056,- ,CB209214 ,-
mm_br_e15_333765 ,1,chr6 ,91634084,91634105,+ ,CJ128481 ,+
mm_br_e15_333856 ,1,chr11 ,68884173,68884194,- ,BU961298 ,-
mm_br_e15_333860 ,1,chr14 ,52861745,52861766,- ,CJ129254 ,-
mm_br_e15_333873 ,1,chr4 ,147534515,147534536,- ,CX243818 ,-
mm_br_e15_333913 ,1,chr1 ,57831537,57831558,+ ,BI737550 ,+
mm_br_e15_333980 ,1,chr19 ,6067590,6067611,- ,BU554910 ,-
mm_br_e15_333992 ,1,chr7 ,134339732,134339753,+ ,BG174777 ,+
mm_br_e15_334047 ,1,chrX ,40782417,40782438,+ ,CB525774 ,-
mm_br_e15_334090 ,1,chr2 ,91863359,91863380,+ ,BG871052 ,-
mm_br_e15_334169 ,1,chrM ,16087,16108,- ,BU604155 ,+
mm_br_e15_334170 ,1,chrM ,16087,16108,- ,BU604155 ,+
mm_br_e15_334171 ,1,chrM ,16087,16108,- ,BU604155 ,+
mm_br_e15_334308 ,1,chr4 ,40215681,40215702,+ ,BU520118 ,-
mm_br_e15_334317 ,1,chr4 ,117559657,117559678,- ,EL964731 ,+
mm_br_e15_334332 ,1,chrM ,840,861,+ ,AI529973 ,+
mm_br_e15_334412 ,1,chr5 ,150921518,150921539,+ ,BY748938 ,+
mm_br_e15_334419 ,1,chr9 ,40593344,40593365,+ ,AV299484 ,+
mm_br_e15_334440 ,1,chr1 ,156462119,156462140,- ,BF469476 ,+
mm_br_e15_334483 ,1,chr11 ,113854291,113854312,+ ,CX568807 ,-
mm_br_e15_334486 ,1,chrM ,1194,1215,+ ,AV460448 ,-
mm_br_e15_334508 ,1,chr11 ,119803641,119803662,- ,BB618000 ,-
mm_br_e15_334528 ,1,chr10 ,77802931,77802952,- ,BY708850 ,-
mm_br_e15_334529 ,1,chr10 ,77802931,77802952,- ,BY708850 ,-
mm_br_e15_334650 ,1,chr2 ,157367150,157367171,+ ,AA794833 ,+
mm_br_e15_334697 ,1,chr7 ,67132239,67132260,- ,CA584536 ,-
mm_br_e15_334782 ,1,chr2 ,140496309,140496330,- ,BY718520 ,+
mm_br_e15_334813 ,1,chr2 ,44900710,44900731,- ,CF539044 ,-
mm_br_e15_334863 ,1,chr11 ,30886513,30886534,+ ,BB618690 ,+
mm_br_e15_334864 ,1,chr1 ,162282049,162282070,+ ,CB723252 ,-
mm_br_e15_334876 ,1,chrM ,587,608,+ ,BG298155 ,+
mm_br_e15_334906 ,1,chr15 ,39774817,39774838,+ ,BQ713578 ,-
mm_br_e15_334923 ,1,chr2 ,135225105,135225126,+ ,BG921097 ,+
mm_br_e15_334932 ,1,chr4 ,148819479,148819500,- ,BE623207 ,-
mm_br_e15_334952 ,1,chr11 ,51502725,51502746,+ ,BY765531 ,+
mm_br_e15_334978 ,1,chr9 ,37156063,37156084,+ ,DV070208 ,+
mm_br_e15_335023 ,1,chr10 ,79690615,79690636,- ,BI415956 ,+
mm_br_e15_335066 ,1,chr16 ,33105461,33105482,+ ,BE457496 ,-
mm_br_e15_335067 ,1,chr16 ,33105461,33105482,+ ,BE457496 ,-
mm_br_e15_335162 ,1,chr3 ,133206629,133206650,+ ,BB531403 ,-
mm_br_e15_335163 ,1,chr3 ,133206629,133206650,+ ,BB531403 ,-
mm_br_e15_335242 ,1,chr7 ,67594970,67594991,- ,CA585104 ,-
mm_br_e15_335255 ,1,chrX ,162767078,162767099,+ ,BY774818 ,+
mm_br_e15_335287 ,1,chr11 ,69715846,69715867,+ ,BB851128 ,+
mm_br_e15_335361 ,1,chr16 ,4885791,4885812,- ,BY137971 ,+
mm_br_e15_335398 ,1,chr9 ,65674503,65674524,- ,BG295341 ,-
mm_br_e15_335405 ,1,chr11 ,75345014,75345035,- ,DT917617 ,+
mm_br_e15_335423 ,1,chr3 ,69397517,69397538,- ,AI509546 ,+
mm_br_e15_335427 ,1,chr17 ,57129285,57129306,- ,BB617339 ,-
mm_br_e15_335429 ,1,chr1 ,78682264,78682285,+ ,BU841325 ,+
mm_br_e15_335437 ,1,chr2 ,11666149,11666170,- ,W80197 ,-
mm_br_e15_335465 ,1,chr17 ,28280849,28280870,- ,BY728682 ,+
mm_br_e15_335516 ,1,chr12 ,55796856,55796877,- ,BU935823 ,-
mm_br_e15_335528 ,1,chr14 ,7120144,7120165,+ ,AV487230 ,+
mm_br_e15_335534 ,1,chr3 ,17952594,17952615,- ,BB391020 ,-
mm_br_e15_335623 ,1,chr4 ,32618493,32618514,- ,CJ174664 ,+
mm_br_e15_335624 ,1,chr5 ,132085262,132085283,- ,BB652398 ,-
mm_br_e15_335633 ,1,chr11 ,117687303,117687324,+ ,BY704279 ,+
mm_br_e15_335641 ,1,chr4 ,100669184,100669205,- ,CF914861 ,+
mm_br_e15_335644 ,1,chr6 ,144702459,144702480,- ,BB666489 ,-
mm_br_e15_335654 ,1,chrM ,1905,1926,+ ,AV460448 ,-
mm_br_e15_335672 ,1,chr1 ,51390602,51390623,- ,BB626329 ,-
mm_br_e15_335736 ,1,chr4 ,99495928,99495949,+ ,BY730244 ,+
mm_br_e15_335740 ,1,chr18 ,43055689,43055710,+ ,CX239756 ,-
mm_br_e15_335774 ,1,chr7 ,121138053,121138074,+ ,CO433812 ,+
mm_br_e15_335791 ,1,chr12 ,118927176,118927197,- ,DV647988 ,+
mm_br_e15_335805 ,1,chr15 ,99223120,99223141,- ,BU513875 ,+
mm_br_e15_335808 ,1,chr19 ,56895939,56895960,+ ,CB527118 ,-
mm_br_e15_335816 ,1,chr2 ,70396158,70396179,+ ,BY705319 ,-
mm_br_e15_335874 ,1,chr6 ,114871781,114871802,- ,BI154289 ,-
mm_br_e15_335898 ,1,chr8 ,46713114,46713135,+ ,BY235363 ,+
mm_br_e15_335899 ,1,chr4 ,80557670,80557691,- ,BB730541 ,-
mm_br_e15_335911 ,1,chr15 ,77075997,77076018,- ,CX207370 ,-
mm_br_e15_335917 ,1,chr7 ,107520387,107520408,- ,CA464911 ,-
mm_br_e15_335918 ,1,chr17 ,85356543,85356564,- ,BY704101 ,-
mm_br_e15_336060 ,1,chr3 ,143866542,143866563,+ ,CF584467 ,-
mm_br_e15_336193 ,1,chr9 ,106062131,106062152,- ,BI991708 ,+
mm_br_e15_336218 ,1,chr7 ,30558324,30558345,+ ,BB643476 ,-
mm_br_e15_336232 ,1,chr14 ,65209194,65209215,+ ,BY742178 ,+
mm_br_e15_336233 ,1,chr14 ,65209194,65209215,+ ,BY742178 ,+
mm_br_e15_336234 ,1,chr14 ,65209194,65209215,+ ,BY742178 ,+
mm_br_e15_336334 ,1,chr7 ,98035823,98035844,+ ,BB622560 ,-
mm_br_e15_336374 ,1,chr18 ,30432663,30432684,+ ,BB643959 ,+
mm_br_e15_336400 ,1,chr18 ,80452680,80452701,- ,BI331578 ,+
mm_br_e15_336401 ,1,chr16 ,43618210,43618231,+ ,BB623941 ,+
mm_br_e15_336556 ,1,chr10 ,5958279,5958300,- ,BU786640 ,-
mm_br_e15_336577 ,1,chr19 ,27504657,27504678,+ ,BI687976 ,+
mm_br_e15_336647 ,1,chr4 ,120887460,120887481,+ ,CJ045896 ,-
mm_br_e15_336686 ,1,chr18 ,53404990,53405011,+ ,CB589685 ,+
mm_br_e15_336692 ,1,chr9 ,108393056,108393077,+ ,CJ081389 ,+
mm_br_e15_336696 ,1,chr7 ,26536290,26536311,- ,BU152361 ,-
mm_br_e15_336704 ,1,chrX ,131253175,131253196,- ,BB863367 ,+
mm_br_e15_337378 ,1,chr5 ,137506154,137506175,+ ,CV563312 ,+
mm_br_e15_337716 ,1,chr7 ,97605774,97605795,+ ,AU020891 ,+
mm_br_e15_337774 ,1,chrX ,71125656,71125677,+ ,CF534452 ,-
mm_br_e15_337868 ,1,chr5 ,137737890,137737911,- ,AI037013 ,+
mm_br_e15_337882 ,1,chr10 ,127849405,127849426,- ,BB644286 ,+
mm_br_e15_337963 ,1,chr17 ,56561781,56561802,- ,BU605463 ,-
mm_br_e15_337964 ,1,chr17 ,56561781,56561802,- ,BU605463 ,-
mm_br_e15_337965 ,1,chr17 ,56561781,56561802,- ,BU605463 ,-
mm_br_e15_338073 ,1,chr7 ,25794249,25794270,- ,BM940391 ,+
mm_br_e15_338192 ,1,chr3 ,83844256,83844277,+ ,BY753023 ,+
mm_br_e15_338222 ,1,chr5 ,35104126,35104147,- ,AA589092 ,+
mm_br_e15_338258 ,1,chr2 ,84725955,84725976,- ,BU707423 ,-
mm_br_e15_338275 ,1,chr14 ,56179163,56179184,- ,BB650397 ,-
mm_br_e15_338322 ,1,chr7 ,123648180,123648201,- ,BY142521 ,+
mm_br_e15_338397 ,1,chr8 ,75072437,75072458,+ ,BY268677 ,+
mm_br_e15_338399 ,1,chr11 ,109511630,109511651,- ,DN174114 ,+
mm_br_e15_338439 ,1,chr15 ,83386128,83386149,- ,BI106751 ,-
mm_br_e15_338440 ,1,chr17 ,66234502,66234523,+ ,CK129283 ,-
mm_br_e15_338486 ,1,chr1 ,161544980,161545001,+ ,BB618676 ,+
mm_br_e15_338546 ,1,chr4 ,155571793,155571814,+ ,BM934915 ,+
mm_br_e15_338567 ,1,chr1 ,155746625,155746646,- ,BB273229 ,-
mm_br_e15_338569 ,1,chr8 ,113239010,113239031,+ ,BG143543 ,-
mm_br_e15_338643 ,1,chr9 ,34558815,34558836,+ ,CJ146359 ,+
mm_br_e15_338647 ,1,chr5 ,140797605,140797626,+ ,BB625694 ,+
mm_br_e15_338820 ,1,chr5 ,74489304,74489325,+ ,BB643538 ,+
mm_br_e15_338821 ,1,chr5 ,74489304,74489325,+ ,BB643538 ,+
mm_br_e15_338822 ,1,chr5 ,74489304,74489325,+ ,BB643538 ,+
mm_br_e15_338823 ,1,chr15 ,98593611,98593632,- ,BY743717 ,-
mm_br_e15_338824 ,1,chr15 ,98593611,98593632,- ,BY743717 ,-
mm_br_e15_338825 ,1,chr15 ,98593611,98593632,- ,BY743717 ,-
mm_br_e15_338826 ,1,chr15 ,98593611,98593632,- ,BY743717 ,-
mm_br_e15_338831 ,1,chr13 ,100114621,100114642,- ,DV044925 ,-
mm_br_e15_338922 ,1,chr16 ,10608577,10608598,+ ,CJ153667 ,+
mm_br_e15_338923 ,1,chr16 ,10608577,10608598,+ ,CJ153667 ,+
mm_br_e15_338949 ,1,chr4 ,137773267,137773288,+ ,BQ770111 ,+
mm_br_e15_338971 ,1,chr7 ,31935157,31935178,+ ,CV562068 ,+
mm_br_e15_338998 ,1,chr19 ,60687560,60687581,- ,CA464304 ,+
mm_br_e15_339163 ,1,chr8 ,72274003,72274024,+ ,BG293656 ,-
mm_br_e15_339168 ,1,chr1 ,162282325,162282346,- ,CB723252 ,-
mm_br_e15_339186 ,1,chr19 ,42250517,42250538,+ ,BB616234 ,+
mm_br_e15_339203 ,1,chr1 ,178879549,178879570,- ,CB195523 ,+
mm_br_e15_339277 ,1,chr9 ,121905091,121905112,- ,BU057818 ,-
mm_br_e15_339703 ,1,chr9 ,107612238,107612259,- ,BB665280 ,-
mm_br_e15_339706 ,1,chr5 ,108334231,108334252,+ ,DW711465 ,+
mm_br_e15_339707 ,1,chr5 ,108334231,108334252,+ ,DW711465 ,+
mm_br_e15_339732 ,1,chr2 ,121854028,121854049,- ,BY131704 ,-
mm_br_e15_339903 ,1,chr2 ,57034561,57034582,+ ,BY715729 ,+
mm_br_e15_339904 ,1,chr2 ,57034561,57034582,+ ,BY715729 ,+
mm_br_e15_339905 ,1,chr2 ,57034561,57034582,+ ,BY715729 ,+
mm_br_e15_339906 ,1,chr2 ,57034561,57034582,+ ,BY715729 ,+
mm_br_e15_339907 ,1,chr2 ,57034561,57034582,+ ,BY715729 ,+
mm_br_e15_339908 ,1,chr2 ,57034561,57034582,+ ,BY715729 ,+
mm_br_e15_339909 ,1,chr2 ,57034561,57034582,+ ,BY715729 ,+
mm_br_e15_339910 ,1,chr2 ,57034561,57034582,+ ,BY715729 ,+
mm_br_e15_339911 ,1,chr2 ,57034561,57034582,+ ,BY715729 ,+
mm_br_e15_339912 ,1,chr2 ,57034561,57034582,+ ,BY715729 ,+
mm_br_e15_339913 ,1,chr2 ,57034561,57034582,+ ,BY715729 ,+
mm_br_e15_339914 ,1,chr2 ,57034561,57034582,+ ,BY715729 ,+
mm_br_e15_339915 ,1,chr2 ,57034561,57034582,+ ,BY715729 ,+
mm_br_e15_339916 ,1,chr2 ,57034561,57034582,+ ,BY715729 ,+
mm_br_e15_339917 ,1,chr2 ,57034561,57034582,+ ,BY715729 ,+
mm_br_e15_339918 ,1,chr2 ,57034561,57034582,+ ,BY715729 ,+
mm_br_e15_339919 ,1,chr2 ,57034561,57034582,+ ,BY715729 ,+
mm_br_e15_339920 ,1,chr2 ,57034561,57034582,+ ,BY715729 ,+
mm_br_e15_339921 ,1,chr2 ,57034561,57034582,+ ,BY715729 ,+
mm_br_e15_339922 ,1,chr2 ,57034561,57034582,+ ,BY715729 ,+
mm_br_e15_339923 ,1,chr2 ,57034561,57034582,+ ,BY715729 ,+
mm_br_e15_339924 ,1,chr2 ,57034561,57034582,+ ,BY715729 ,+
mm_br_e15_339925 ,1,chr2 ,57034561,57034582,+ ,BY715729 ,+
mm_br_e15_339926 ,1,chr2 ,57034561,57034582,+ ,BY715729 ,+
mm_br_e15_339927 ,1,chr2 ,57034561,57034582,+ ,BY715729 ,+
mm_br_e15_339928 ,1,chr2 ,57034561,57034582,+ ,BY715729 ,+
mm_br_e15_339929 ,1,chr2 ,57034561,57034582,+ ,BY715729 ,+
mm_br_e15_339930 ,1,chr2 ,57034561,57034582,+ ,BY715729 ,+
mm_br_e15_339931 ,1,chr2 ,57034561,57034582,+ ,BY715729 ,+
mm_br_e15_339932 ,1,chr2 ,57034561,57034582,+ ,BY715729 ,+
mm_br_e15_339933 ,1,chr2 ,57034561,57034582,+ ,BY715729 ,+
mm_br_e15_339934 ,1,chr2 ,57034561,57034582,+ ,BY715729 ,+
mm_br_e15_339935 ,1,chr2 ,57034561,57034582,+ ,BY715729 ,+
mm_br_e15_339936 ,1,chr2 ,57034561,57034582,+ ,BY715729 ,+
mm_br_e15_339937 ,1,chr2 ,57034561,57034582,+ ,BY715729 ,+
mm_br_e15_339938 ,1,chr2 ,57034561,57034582,+ ,BY715729 ,+
mm_br_e15_339939 ,1,chr2 ,57034561,57034582,+ ,BY715729 ,+
mm_br_e15_339940 ,1,chr2 ,57034561,57034582,+ ,BY715729 ,+
mm_br_e15_339941 ,1,chr2 ,57034561,57034582,+ ,BY715729 ,+
mm_br_e15_340101 ,1,chr3 ,14611207,14611228,- ,AV448589 ,-
mm_br_e15_344655 ,1,chrX ,135751731,135751752,+ ,BY713797 ,+
mm_br_e15_344693 ,1,chr14 ,75684551,75684572,- ,CJ103822 ,+
mm_br_e15_344815 ,1,chr3 ,28188471,28188492,+ ,BQ885924 ,+
mm_br_e15_344817 ,1,chr17 ,24591818,24591839,+ ,BQ964530 ,-
mm_br_e15_344828 ,1,chr1 ,64089049,64089070,- ,BB603906 ,-
mm_br_e15_344832 ,1,chr17 ,85519434,85519455,- ,BB621809 ,+
mm_br_e15_344875 ,1,chr7 ,30067159,30067180,- ,AA770908 ,-
mm_br_e15_344876 ,1,chr5 ,123974608,123974629,+ ,BY435491 ,+
mm_br_e15_344878 ,1,chr4 ,133576047,133576068,- ,AI462914 ,+
mm_br_e15_344888 ,1,chr2 ,174155391,174155412,- ,BQ126327 ,+
mm_br_e15_344923 ,1,chr11 ,65548322,65548343,- ,CN531610 ,-
mm_br_e15_344933 ,1,chr5 ,44054061,44054082,- ,BY116734 ,+
mm_br_e15_344976 ,1,chr19 ,17631413,17631434,- ,CA585700 ,-
mm_br_e15_344984 ,1,chr10 ,9383970,9383991,- ,BF466278 ,-
mm_br_e15_345011 ,1,chr3 ,121130674,121130695,- ,AA140400 ,+
mm_br_e15_345020 ,1,chr13 ,63916447,63916468,- ,CJ050337 ,-
mm_br_e15_345261 ,1,chr4 ,133951903,133951924,- ,CA321768 ,+
mm_br_e15_345263 ,1,chr19 ,31358389,31358410,- ,DT905385 ,-
mm_br_e15_345312 ,1,chr6 ,54987870,54987891,- ,BY280301 ,+
mm_br_e15_345536 ,1,chr2 ,168029748,168029769,- ,BU706481 ,-
mm_br_e15_355454 ,1,chr16 ,17125209,17125230,- ,BB152580 ,+
mm_br_e15_355477 ,1,chr2 ,122195021,122195042,+ ,BU555796 ,-
mm_br_e15_355787 ,1,chr1 ,134118993,134119014,+ ,BB868358 ,+
mm_br_e15_356014 ,1,chr2 ,18688618,18688639,+ ,BB442202 ,-
mm_br_e15_356162 ,1,chr3 ,36827374,36827395,+ ,CF906847 ,+
mm_br_e15_356312 ,1,chrM ,1224,1245,+ ,AV460448 ,-
mm_br_e15_356330 ,1,chr11 ,53238129,53238150,+ ,BY766002 ,+
mm_br_e15_356337 ,1,chr13 ,74631536,74631557,+ ,AI158786 ,+
mm_br_e15_356417 ,1,chr17 ,73267653,73267674,+ ,BY190789 ,+
mm_br_e15_356510 ,1,chr3 ,103380540,103380561,+ ,BU562289 ,+
mm_br_e15_356523 ,1,chr10 ,42730984,42731005,- ,BB618148 ,-
mm_br_e15_356657 ,1,chrM ,2339,2360,+ ,AV460448 ,-
mm_br_e15_356777 ,1,chr10 ,41941286,41941307,- ,AI449572 ,+
mm_br_e15_356780 ,1,chr14 ,32842125,32842146,- ,BB598625 ,+
mm_br_e15_356782 ,1,chr2 ,34760160,34760181,- ,CA316493 ,-
mm_br_e15_356783 ,1,chr2 ,34760160,34760181,- ,CA316493 ,-
mm_br_e15_356792 ,1,chr2 ,165004180,165004201,+ ,BQ178803 ,-
mm_br_e15_356830 ,1,chr10 ,12906555,12906576,- ,CN835390 ,-
mm_br_e15_356833 ,1,chr14 ,31769962,31769983,+ ,CJ108792 ,+
mm_br_e15_356975 ,1,chr6 ,115625705,115625726,- ,AV572006 ,-
mm_br_e15_357087 ,1,chr10 ,84039642,84039663,+ ,BY034832 ,+
mm_br_e15_358901 ,1,chr9 ,108744766,108744787,+ ,BQ745934 ,+
mm_br_e15_358926 ,1,chr10 ,120993024,120993045,- ,BQ566219 ,-
mm_br_e15_359016 ,1,chr3 ,8510437,8510458,+ ,BY242899 ,+
mm_br_e15_359213 ,1,chr17 ,35096370,35096391,+ ,CF106598 ,-
mm_br_e15_359218 ,1,chr9 ,44187675,44187696,+ ,CA320957 ,-
mm_br_e15_359331 ,1,chr12 ,103677896,103677917,- ,DN173670 ,-
mm_br_e15_362940 ,1,chr7 ,48888365,48888386,- ,CK428048 ,+
mm_br_e15_363398 ,1,chr10 ,18216044,18216065,+ ,CJ120278 ,+
mm_br_e15_363399 ,1,chr5 ,114306047,114306068,+ ,CN668384 ,-
mm_br_e15_363433 ,1,chr14 ,13227903,13227924,- ,CX239615 ,-
mm_br_e15_363463 ,1,chr2 ,20443425,20443446,+ ,CF744489 ,+
mm_br_e15_363465 ,1,chr16 ,13987151,13987172,+ ,BB730232 ,+
mm_br_e15_363469 ,1,chr15 ,99638361,99638382,- ,CN701755 ,-
mm_br_e15_363491 ,1,chr11 ,29273675,29273696,+ ,BG175217 ,-
mm_br_e15_363502 ,1,chr15 ,88993835,88993856,- ,CF747033 ,-
mm_br_e15_363925 ,1,chr12 ,86451468,86451489,- ,BQ959876 ,-
mm_br_e15_364149 ,1,chr3 ,10013196,10013217,+ ,BQ032626 ,+
mm_br_e15_364163 ,1,chr13 ,9763661,9763682,- ,CB244293 ,-
mm_br_e15_364164 ,1,chr7 ,149280352,149280373,+ ,CA325142 ,-
mm_br_e15_364179 ,1,chr8 ,129118403,129118424,- ,CR514045 ,+
mm_br_e15_364517 ,1,chr15 ,85484017,85484038,+ ,BB232001 ,+
mm_br_e15_364534 ,1,chr5 ,100549984,100550005,- ,BB632575 ,-
mm_br_e15_364541 ,1,chr5 ,24257380,24257401,+ ,CF738166 ,-
mm_br_e15_364557 ,1,chrM ,16089,16110,- ,BU604155 ,+
mm_br_e15_364624 ,1,chr2 ,181598887,181598908,- ,BE951298 ,+
mm_br_e15_364628 ,1,chr4 ,129380611,129380632,- ,CF928415 ,-
mm_br_e15_364636 ,1,chr7 ,50835154,50835175,+ ,CJ086175 ,+
mm_br_e15_364670 ,1,chr18 ,31963798,31963819,+ ,BF180713 ,+
mm_br_e15_364807 ,1,chr17 ,46995295,46995316,+ ,CJ116171 ,-
mm_br_e15_364827 ,1,chr7 ,28394817,28394838,+ ,BQ896362 ,+
mm_br_e15_364918 ,1,chr16 ,41688377,41688398,+ ,AU080106 ,+
mm_br_e15_364931 ,1,chr12 ,53878742,53878763,+ ,CO432375 ,+
mm_br_e15_364987 ,1,chr7 ,149673435,149673456,- ,BY747199 ,+
mm_br_e15_365037 ,1,chr3 ,138189901,138189922,- ,CJ088616 ,+
mm_br_e15_365083 ,1,chr6 ,114569298,114569319,+ ,CK372727 ,-
mm_br_e15_365096 ,1,chr4 ,129951055,129951076,- ,BQ935018 ,-
mm_br_e15_365101 ,1,chr5 ,125724609,125724630,+ ,DV649205 ,-
mm_br_e15_365120 ,1,chr10 ,114239246,114239267,- ,BY716099 ,-
mm_br_e15_365383 ,1,chr5 ,22939122,22939143,- ,BY716854 ,-
mm_br_e15_365384 ,1,chr5 ,22939122,22939143,- ,BY716854 ,-
mm_br_e15_365391 ,1,chr6 ,122720033,122720054,+ ,CK624226 ,+
mm_br_e15_365502 ,1,chr12 ,109894503,109894524,+ ,BU612695 ,+
mm_br_e15_365505 ,1,chr2 ,70499362,70499383,- ,BB222718 ,-
mm_br_e15_365511 ,1,chr8 ,129588987,129589008,- ,BB666273 ,+
mm_br_e15_365525 ,1,chr17 ,3328930,3328951,- ,CF164537 ,+
mm_br_e15_365527 ,1,chr15 ,25343393,25343414,- ,BY710800 ,-
mm_br_e15_365529 ,1,chr13 ,112228799,112228820,- ,BF137070 ,-
mm_br_e15_365541 ,1,chr6 ,51418927,51418948,- ,BU510184 ,-
mm_br_e15_365542 ,1,chr6 ,51418927,51418948,- ,BU510184 ,-
mm_br_e15_365547 ,1,chr8 ,111631783,111631804,- ,BB654828 ,+
mm_br_e15_365551 ,1,chr9 ,109956687,109956708,+ ,AI596376 ,-
mm_br_e15_365563 ,1,chr1 ,155746404,155746425,+ ,BB273229 ,-
mm_br_e15_365567 ,1,chr15 ,8394593,8394614,- ,BY716537 ,-
mm_br_e15_365586 ,1,chr1 ,128460637,128460658,- ,CN535318 ,-
mm_br_e15_365618 ,1,chr9 ,29770195,29770216,+ ,CD354474 ,-
mm_br_e15_365644 ,1,chr13 ,114584593,114584614,- ,CJ145221 ,+
mm_br_e15_365647 ,1,chr2 ,75521275,75521296,+ ,BB609470 ,-
mm_br_e15_365671 ,1,chr19 ,50589966,50589987,+ ,BG805061 ,-
mm_br_e15_365678 ,1,chr6 ,21301539,21301560,+ ,CX240893 ,+
mm_br_e15_365685 ,1,chr4 ,117852587,117852608,- ,EL964731 ,+
mm_br_e15_365689 ,1,chr11 ,74462709,74462730,- ,BE647297 ,+
mm_br_e15_365713 ,1,chr1 ,162967761,162967782,+ ,BY238935 ,+
mm_br_e15_365714 ,1,chr17 ,8532837,8532858,- ,CJ069381 ,+
mm_br_e15_365716 ,1,chr14 ,65430539,65430560,- ,AI604847 ,+
mm_br_e15_365765 ,1,chr2 ,146838654,146838675,- ,BM950576 ,-
mm_br_e15_365768 ,1,chr10 ,62329239,62329260,- ,BY559199 ,+
mm_br_e15_365834 ,1,chr14 ,13346810,13346831,- ,CK627855 ,-
mm_br_e15_365846 ,1,chr16 ,16907906,16907927,- ,BB152580 ,+
mm_br_e15_365867 ,1,chr4 ,5651478,5651499,+ ,CD353957 ,+
mm_br_e15_365976 ,1,chr14 ,52723647,52723668,- ,DV054567 ,-
mm_br_e15_366011 ,1,chr15 ,8394591,8394612,- ,BY716537 ,-
mm_br_e15_366108 ,1,chr17 ,34258372,34258393,+ ,BU708675 ,-
mm_br_e15_366127 ,1,chrM ,2516,2537,+ ,AV460448 ,-
mm_br_e15_366142 ,1,chr5 ,123591299,123591320,+ ,BP763719 ,-
mm_br_e15_366228 ,1,chr4 ,147380553,147380574,- ,BE375469 ,-
mm_br_e15_366236 ,1,chr8 ,108692271,108692292,- ,BY731429 ,+
mm_br_e15_366240 ,1,chr11 ,105453353,105453374,- ,BP766228 ,+
mm_br_e15_366268 ,1,chr16 ,31429256,31429277,- ,BI100076 ,+
mm_br_e15_366288 ,1,chr9 ,44528918,44528939,+ ,CB247420 ,-
mm_br_e15_366302 ,1,chr4 ,47024858,47024879,- ,CO042159 ,+
mm_br_e15_366306 ,1,chr11 ,108641805,108641826,- ,AA920986 ,+
mm_br_e15_366361 ,1,chr8 ,81626930,81626951,+ ,CN461771 ,+
mm_br_e15_366387 ,1,chr12 ,33832926,33832947,+ ,BY108481 ,+
mm_br_e15_366389 ,1,chr3 ,89125883,89125904,+ ,CX243080 ,-
mm_br_e15_366390 ,1,chr12 ,45430084,45430105,- ,BY304691 ,+
mm_br_e15_366393 ,1,chr4 ,134107665,134107686,- ,BB609944 ,-
mm_br_e15_366674 ,1,chrM ,16168,16189,- ,BQ946756 ,+
mm_br_e15_366679 ,1,chr17 ,51949468,51949489,- ,CN528046 ,-
mm_br_e15_366897 ,1,chr9 ,105563050,105563071,+ ,AW825586 ,+
mm_br_e15_366898 ,1,chr9 ,105563050,105563071,+ ,AW825586 ,+
mm_br_e15_366930 ,1,chr16 ,23109073,23109094,+ ,BY633169 ,+
mm_br_e15_366956 ,1,chrM ,4950,4971,+ ,BG793880 ,+
mm_br_e15_367026 ,1,chrM ,15399,15420,- ,BI656191 ,+
mm_br_e15_367027 ,1,chrM ,15399,15420,- ,BI656191 ,+
mm_br_e15_367068 ,1,chr7 ,28042186,28042207,+ ,BQ896362 ,+
mm_br_e15_367077 ,1,chr9 ,83341513,83341534,+ ,AV260139 ,+
mm_br_e15_367101 ,1,chr6 ,99050039,99050060,+ ,CD550551 ,-
mm_br_e15_367173 ,1,chr5 ,117690468,117690489,+ ,BE380199 ,+
mm_br_e15_367204 ,1,chr19 ,4038000,4038021,+ ,EL958443 ,-
mm_br_e15_367348 ,1,chr7 ,31645342,31645363,+ ,BF158903 ,+
mm_br_e15_367404 ,1,chr7 ,67148578,67148599,+ ,CA584536 ,-
mm_br_e15_367433 ,1,chr17 ,26407091,26407112,+ ,AV309996 ,+
mm_br_e15_367477 ,1,chr5 ,150423430,150423451,- ,AI790491 ,+
mm_br_e15_367483 ,1,chr9 ,41254766,41254787,+ ,BB625832 ,+
mm_br_e15_367513 ,1,chr12 ,110779211,110779232,+ ,EL959710 ,+
mm_br_e15_367514 ,1,chr12 ,110779211,110779232,+ ,EL959710 ,+
mm_br_e15_367544 ,1,chr6 ,83320445,83320466,- ,EL606704 ,+
mm_br_e15_367548 ,1,chr10 ,83901066,83901087,+ ,CO433639 ,-
mm_br_e15_367573 ,1,chr3 ,5210522,5210543,+ ,AI316900 ,+
mm_br_e15_367589 ,1,chr10 ,58540972,58540993,- ,CF536888 ,+
mm_br_e15_367609 ,1,chrM ,11626,11647,+ ,BM224809 ,-
mm_br_e15_367610 ,1,chr1 ,139795166,139795187,+ ,BB639235 ,+
mm_br_e15_367677 ,1,chrM ,12888,12909,- ,BM224809 ,-
mm_br_e15_367684 ,1,chr2 ,26766831,26766852,+ ,CJ187030 ,+
mm_br_e15_367690 ,1,chr9 ,78023959,78023980,+ ,BB618457 ,+
mm_br_e15_367694 ,1,chr11 ,29274483,29274504,- ,BG175217 ,-
mm_br_e15_367712 ,1,chr19 ,36966777,36966798,+ ,BU531374 ,-
mm_br_e15_367729 ,1,chrM ,3706,3727,+ ,BG793880 ,+
mm_br_e15_367730 ,1,chrM ,3706,3727,+ ,BG793880 ,+
mm_br_e15_367731 ,1,chrM ,3706,3727,+ ,BG793880 ,+
mm_br_e15_367732 ,1,chr8 ,89250650,89250671,- ,BU614872 ,-
mm_br_e15_367747 ,1,chr16 ,13903546,13903567,+ ,BB730232 ,+
mm_br_e15_367794 ,1,chr14 ,4121204,4121225,+ ,BY739387 ,+
mm_br_e15_367819 ,1,chr5 ,143820849,143820870,- ,BQ936629 ,-
mm_br_e15_367848 ,1,chr5 ,123439364,123439385,+ ,CJ073034 ,-
mm_br_e15_367849 ,1,chr5 ,123439364,123439385,+ ,CJ073034 ,-
mm_br_e15_367854 ,1,chr17 ,32412470,32412491,- ,CJ117820 ,-
mm_br_e15_367949 ,1,chr7 ,122894623,122894644,- ,CX220274 ,-
mm_br_e15_367952 ,1,chr14 ,29107295,29107316,+ ,BB656637 ,+
mm_br_e15_367981 ,1,chr13 ,101234201,101234222,- ,BM055636 ,+
mm_br_e15_367986 ,1,chr13 ,98013217,98013238,+ ,BY713396 ,+
mm_br_e15_368034 ,1,chr9 ,102894846,102894867,- ,BB870324 ,+
mm_br_e15_368044 ,1,chr10 ,42731473,42731494,- ,BB618148 ,-
mm_br_e15_368063 ,1,chr16 ,13903332,13903353,+ ,BB730232 ,+
mm_br_e15_368160 ,1,chr4 ,108291960,108291981,- ,BY711419 ,-
mm_br_e15_368206 ,1,chr1 ,59820678,59820699,+ ,BU531088 ,-
mm_br_e15_368232 ,1,chr18 ,54771553,54771574,- ,BB625760 ,+
mm_br_e15_368234 ,1,chr9 ,88970222,88970243,+ ,CN715887 ,+
mm_br_e15_368243 ,1,chr19 ,8799022,8799043,+ ,BQ177137 ,-
mm_br_e15_368254 ,1,chr13 ,34224739,34224760,+ ,BB643664 ,+
mm_br_e15_368260 ,1,chr7 ,151690033,151690054,- ,BQ917391 ,-
mm_br_e15_368269 ,1,chr7 ,109358327,109358348,- ,BB867398 ,-
mm_br_e15_368272 ,1,chr11 ,102254564,102254585,- ,BY278713 ,+
mm_br_e15_368287 ,1,chr8 ,73196987,73197008,- ,CB318274 ,-
mm_br_e15_368309 ,1,chr6 ,116595995,116596016,- ,CV558197 ,-
mm_br_e15_368312 ,1,chr17 ,31195743,31195764,- ,BY294349 ,+
mm_br_e15_368322 ,1,chr8 ,87391581,87391602,+ ,CB182344 ,+
mm_br_e15_368381 ,1,chr9 ,48303562,48303583,+ ,BY244857 ,-
mm_br_e15_368383 ,1,chr17 ,25530586,25530607,- ,CB289919 ,-
mm_br_e15_368408 ,1,chr11 ,77580156,77580177,+ ,CJ124277 ,+
mm_br_e15_368409 ,1,chr11 ,77580156,77580177,+ ,CJ124277 ,+
mm_br_e15_368420 ,1,chr14 ,104829964,104829985,- ,BB648347 ,-
mm_br_e15_368481 ,1,chr15 ,81424097,81424118,+ ,BB639765 ,+
mm_br_e15_368556 ,1,chr9 ,71811248,71811269,+ ,CN460376 ,-
mm_br_e15_368557 ,1,chr9 ,71811248,71811269,+ ,CN460376 ,-
mm_br_e15_368558 ,1,chr9 ,71811248,71811269,+ ,CN460376 ,-
mm_br_e15_368559 ,1,chr9 ,71811248,71811269,+ ,CN460376 ,-
mm_br_e15_368560 ,1,chr9 ,71811248,71811269,+ ,CN460376 ,-
mm_br_e15_368561 ,1,chr9 ,71811248,71811269,+ ,CN460376 ,-
mm_br_e15_368562 ,1,chr9 ,71811248,71811269,+ ,CN460376 ,-
mm_br_e15_368563 ,1,chr9 ,71811248,71811269,+ ,CN460376 ,-
mm_br_e15_368564 ,1,chr9 ,71811248,71811269,+ ,CN460376 ,-
mm_br_e15_368565 ,1,chr9 ,71811248,71811269,+ ,CN460376 ,-
mm_br_e15_368566 ,1,chr9 ,71811248,71811269,+ ,CN460376 ,-
mm_br_e15_368567 ,1,chr9 ,71811248,71811269,+ ,CN460376 ,-
mm_br_e15_368568 ,1,chr9 ,71811248,71811269,+ ,CN460376 ,-
mm_br_e15_368569 ,1,chr9 ,71811248,71811269,+ ,CN460376 ,-
mm_br_e15_368570 ,1,chr9 ,71811248,71811269,+ ,CN460376 ,-
mm_br_e15_368571 ,1,chr9 ,71811248,71811269,+ ,CN460376 ,-
mm_br_e15_368572 ,1,chr9 ,71811248,71811269,+ ,CN460376 ,-
mm_br_e15_368747 ,1,chr3 ,88151387,88151408,+ ,BY613537 ,-
mm_br_e15_368753 ,1,chrM ,1001,1022,+ ,BM242781 ,-
mm_br_e15_368777 ,1,chr10 ,77760883,77760904,- ,BY708850 ,-
mm_br_e15_368783 ,1,chr7 ,72096356,72096377,+ ,CF532968 ,-
mm_br_e15_368786 ,1,chrM ,7414,7435,+ ,BM224809 ,-
mm_br_e15_368796 ,1,chr5 ,65782601,65782622,- ,EG564609 ,-
mm_br_e15_368828 ,1,chr9 ,83927156,83927177,- ,AA050586 ,+
mm_br_e15_368829 ,1,chr1 ,16647326,16647347,+ ,BM519390 ,+
mm_br_e15_368884 ,1,chr10 ,20444800,20444821,- ,BB664044 ,-
mm_br_e15_368887 ,1,chr11 ,101329906,101329927,+ ,BU531308 ,-
mm_br_e15_368897 ,1,chr12 ,110888869,110888890,+ ,BY717252 ,+
mm_br_e15_368905 ,1,chr16 ,7307213,7307234,+ ,BG793800 ,+
mm_br_e15_368909 ,1,chr18 ,31794812,31794833,+ ,BB844280 ,+
mm_br_e15_368932 ,1,chr10 ,85954926,85954947,- ,BB640837 ,-
mm_br_e15_368944 ,1,chr6 ,137201598,137201619,- ,CB523320 ,+
mm_br_e15_368955 ,1,chr4 ,117276644,117276665,+ ,BF015432 ,+
mm_br_e15_368968 ,1,chr4 ,140210893,140210914,+ ,BI654846 ,-
mm_br_e15_368998 ,1,chr7 ,52453939,52453960,- ,AA881538 ,-
mm_br_e15_369072 ,1,chr10 ,53704101,53704122,+ ,AI256535 ,+
mm_br_e15_369131 ,1,chr17 ,24857717,24857738,+ ,BY299821 ,+
mm_br_e15_369132 ,1,chr17 ,24857717,24857738,+ ,BY299821 ,+
mm_br_e15_369134 ,1,chr11 ,69651224,69651245,- ,BB626191 ,-
mm_br_e15_369151 ,1,chr10 ,91599934,91599955,- ,BQ572455 ,-
mm_br_e15_369152 ,1,chr10 ,91599934,91599955,- ,BQ572455 ,-
mm_br_e15_369189 ,1,chr13 ,48226121,48226142,- ,BB639956 ,-
mm_br_e15_369209 ,1,chr8 ,12947957,12947978,+ ,CF735177 ,+
mm_br_e15_369218 ,1,chr11 ,76308234,76308255,+ ,CB521438 ,-
mm_br_e15_369219 ,1,chr18 ,35989881,35989902,+ ,AI426743 ,+
mm_br_e15_369229 ,1,chr10 ,90581036,90581057,- ,AI647070 ,+
mm_br_e15_369265 ,1,chr16 ,6479634,6479655,+ ,AU067167 ,+
mm_br_e15_369267 ,1,chr2 ,138104206,138104227,+ ,CJ130851 ,+
mm_br_e15_369288 ,1,chr3 ,51983674,51983695,- ,BF731313 ,+
mm_br_e15_369385 ,1,chr4 ,41643283,41643304,+ ,BY715214 ,-
mm_br_e15_369402 ,1,chr6 ,30629523,30629544,+ ,CN461761 ,-
mm_br_e15_369427 ,1,chr13 ,41102187,41102208,+ ,BB620413 ,+
mm_br_e15_369461 ,1,chr1 ,172967138,172967159,- ,BY193042 ,-
mm_br_e15_369472 ,1,chr1 ,156486800,156486821,- ,AW494785 ,-
mm_br_e15_369488 ,1,chr2 ,163832038,163832059,+ ,CJ131104 ,+
mm_br_e15_369505 ,1,chrM ,1292,1313,+ ,AV460448 ,-
mm_br_e15_369616 ,1,chrM ,339,360,+ ,BM246674 ,-
mm_br_e15_369641 ,1,chrM ,828,849,+ ,AI529973 ,+
mm_br_e15_369717 ,1,chr17 ,15513218,15513239,+ ,BE864965 ,-
mm_br_e15_369824 ,1,chr19 ,12086493,12086514,+ ,CO808348 ,+
mm_br_e15_369826 ,1,chr9 ,105397600,105397621,+ ,BF135942 ,-
mm_br_e15_369843 ,1,chr17 ,6632188,6632209,+ ,BY705787 ,-
mm_br_e15_369861 ,1,chrM ,2501,2522,+ ,AV460448 ,-
mm_br_e15_370488 ,1,chr19 ,26844896,26844917,+ ,BG962604 ,+
mm_br_e15_370489 ,1,chr11 ,69572090,69572111,- ,BY747862 ,-
mm_br_e15_370505 ,1,chr12 ,72933281,72933302,- ,AI116582 ,+
mm_br_e15_370507 ,1,chr1 ,139795181,139795202,+ ,BB639235 ,+
mm_br_e15_370529 ,1,chr14 ,20784601,20784622,- ,DV044571 ,-
mm_br_e15_370530 ,1,chr14 ,20784601,20784622,- ,DV044571 ,-
mm_br_e15_370541 ,1,chr16 ,59471891,59471912,+ ,BY346471 ,+
mm_br_e15_370559 ,1,chr18 ,31919174,31919195,- ,BB839606 ,+
mm_br_e15_370750 ,1,chr1 ,121734041,121734062,- ,CD355778 ,-
mm_br_e15_370790 ,1,chr11 ,120479400,120479421,+ ,BI647800 ,-
mm_br_e15_370898 ,1,chr12 ,85658076,85658097,+ ,BY786553 ,+
mm_br_e15_370921 ,1,chr17 ,39985147,39985168,+ ,CK615813 ,+
mm_br_e15_370922 ,1,chr11 ,6191686,6191707,+ ,BB001209 ,-
mm_br_e15_370954 ,1,chrX ,84483704,84483725,+ ,BU898714 ,+
mm_br_e15_370955 ,1,chrX ,84483704,84483725,+ ,BU898714 ,+
mm_br_e15_370962 ,1,chr14 ,103744723,103744744,+ ,BB649201 ,-
mm_br_e15_370974 ,1,chr2 ,155652729,155652750,+ ,BM934441 ,+
mm_br_e15_370991 ,1,chr14 ,21460277,21460298,+ ,AA467181 ,-
mm_br_e15_370992 ,1,chr14 ,21460277,21460298,+ ,AA467181 ,-
mm_br_e15_371043 ,1,chr7 ,37480923,37480944,+ ,BY718436 ,+
mm_br_e15_371044 ,1,chr7 ,37480923,37480944,+ ,BY718436 ,+
mm_br_e15_371259 ,1,chr6 ,54959692,54959713,- ,BY362424 ,-
mm_br_e15_371270 ,1,chr8 ,127317867,127317888,- ,DV656744 ,+
mm_br_e15_371383 ,1,chr9 ,88970226,88970247,+ ,CN715887 ,+
mm_br_e15_371397 ,1,chr11 ,53165392,53165413,+ ,CJ064959 ,+
mm_br_e15_371434 ,1,chr7 ,133646168,133646189,+ ,CA326720 ,-
mm_br_e15_371484 ,1,chr4 ,133742689,133742710,- ,AI462914 ,+
mm_br_e15_371580 ,1,chr7 ,28589778,28589799,- ,BB487721 ,+
mm_br_e15_371581 ,1,chr3 ,133179427,133179448,+ ,BB531403 ,-
mm_br_e15_371637 ,1,chr17 ,52741697,52741718,- ,CJ058667 ,-
mm_br_e15_371644 ,1,chr7 ,149178123,149178144,+ ,CF723220 ,+
mm_br_e15_371676 ,1,chrM ,1771,1792,+ ,AV460448 ,-
mm_br_e15_371712 ,1,chr7 ,130113250,130113271,- ,AI616143 ,+
mm_br_e15_371764 ,1,chr1 ,111879889,111879910,+ ,BY727793 ,+
mm_br_e15_371903 ,1,chr12 ,109240331,109240352,- ,BB612198 ,-
mm_br_e15_371904 ,1,chr17 ,35089185,35089206,- ,CF106598 ,-
mm_br_e15_371911 ,1,chr7 ,19735181,19735202,+ ,W41213 ,+
mm_br_e15_371993 ,1,chrM ,14392,14413,+ ,BM224809 ,-
mm_br_e15_371995 ,1,chrM ,2551,2572,+ ,AV460448 ,-
mm_br_e15_372113 ,1,chr2 ,122203914,122203935,+ ,BU555796 ,-
mm_br_e15_372264 ,1,chr19 ,8893458,8893479,- ,BQ771083 ,-
mm_br_e15_372297 ,1,chrM ,7335,7356,+ ,BM224809 ,-
mm_br_e15_372325 ,1,chr7 ,81157121,81157142,+ ,CO045012 ,-
mm_br_e15_372381 ,1,chr5 ,143579279,143579300,- ,BY713750 ,-
mm_br_e15_372382 ,1,chr5 ,143579279,143579300,- ,BY713750 ,-
mm_br_e15_372391 ,1,chr5 ,34916906,34916927,- ,AA589092 ,+
mm_br_e15_372429 ,1,chr2 ,26768080,26768101,+ ,DV663144 ,+
mm_br_e15_372444 ,1,chr3 ,137861400,137861421,+ ,W10377 ,+
mm_br_e15_372445 ,1,chr17 ,27155001,27155022,+ ,BY114328 ,+
mm_br_e15_372467 ,1,chr5 ,66156249,66156270,- ,AV223532 ,-
mm_br_e15_372476 ,1,chr6 ,54276801,54276822,+ ,BB661227 ,-
mm_br_e15_372491 ,1,chr11 ,113611707,113611728,+ ,BQ951509 ,-
mm_br_e15_372494 ,1,chr1 ,36604069,36604090,- ,BY017496 ,-
mm_br_e15_372496 ,1,chr15 ,97572880,97572901,+ ,BP766350 ,-
mm_br_e15_372579 ,1,chr1 ,33727308,33727329,+ ,CN836076 ,+
mm_br_e15_372593 ,1,chr13 ,29910889,29910910,- ,BG342810 ,-
mm_br_e15_372604 ,1,chr7 ,149088540,149088561,+ ,BY714589 ,-
mm_br_e15_372605 ,1,chr14 ,73002080,73002101,+ ,CJ083178 ,-
mm_br_e15_372608 ,1,chr4 ,79651072,79651093,+ ,W08425 ,+
mm_br_e15_372670 ,1,chr2 ,32284156,32284177,+ ,BU534301 ,+
mm_br_e15_372674 ,1,chr10 ,77103981,77104002,+ ,AI151888 ,+
mm_br_e15_372675 ,1,chr10 ,77103981,77104002,+ ,AI151888 ,+
mm_br_e15_372676 ,1,chr10 ,77103981,77104002,+ ,AI151888 ,+
mm_br_e15_372701 ,1,chr1 ,53842002,53842023,- ,BB615794 ,-
mm_br_e15_372702 ,1,chr6 ,71930225,71930246,+ ,CF736112 ,+
mm_br_e15_372719 ,1,chr4 ,122692283,122692304,+ ,BY188575 ,-
mm_br_e15_372729 ,1,chr10 ,127775617,127775638,- ,CJ151880 ,+
mm_br_e15_372746 ,1,chr11 ,58762402,58762423,+ ,AI427287 ,+
mm_br_e15_372751 ,1,chr8 ,85298007,85298028,- ,BU841254 ,-
mm_br_e15_372764 ,1,chr4 ,3127260,3127281,+ ,BI248865 ,-
mm_br_e15_372782 ,1,chr2 ,130665964,130665985,+ ,CJ145850 ,-
mm_br_e15_372857 ,1,chr6 ,128374567,128374588,- ,BU704108 ,-
mm_br_e15_372865 ,1,chr6 ,113327765,113327786,- ,BU147629 ,-
mm_br_e15_372906 ,1,chr19 ,10679881,10679902,- ,CJ093796 ,-
mm_br_e15_372910 ,1,chr10 ,79459219,79459240,+ ,BI415956 ,+
mm_br_e15_373005 ,1,chr7 ,133723020,133723041,- ,BM949226 ,-
mm_br_e15_373028 ,1,chr11 ,61221935,61221956,+ ,BB663742 ,+
mm_br_e15_374166 ,1,chr11 ,95275426,95275447,- ,AI843033 ,+
mm_br_e15_374185 ,1,chr10 ,74980472,74980493,- ,BG173347 ,-
mm_br_e15_374186 ,1,chr10 ,74980472,74980493,- ,BG173347 ,-
mm_br_e15_374194 ,1,chr11 ,62418049,62418070,+ ,DV054738 ,+
mm_br_e15_374224 ,1,chr2 ,144353474,144353495,+ ,BB614345 ,+
mm_br_e15_374241 ,1,chr18 ,42845395,42845416,+ ,CA451514 ,-
mm_br_e15_374368 ,1,chr3 ,90069221,90069242,+ ,BB455379 ,-
mm_br_e15_374409 ,1,chr7 ,116662728,116662749,+ ,BM053454 ,-
mm_br_e15_374412 ,1,chr13 ,42144966,42144987,- ,CB203161 ,+
mm_br_e15_374460 ,1,chr15 ,97662109,97662130,+ ,BB630408 ,-
mm_br_e15_374480 ,1,chr1 ,194999822,194999843,+ ,AI874466 ,+
mm_br_e15_374514 ,1,chr11 ,95171207,95171228,+ ,AI843033 ,+
mm_br_e15_374515 ,1,chr11 ,95171207,95171228,+ ,AI843033 ,+
mm_br_e15_374517 ,1,chr12 ,109242245,109242266,- ,CJ110826 ,-
mm_br_e15_374543 ,1,chr11 ,59263354,59263375,- ,BB610154 ,-
mm_br_e15_374544 ,1,chr18 ,24984364,24984385,+ ,BY741366 ,+
mm_br_e15_374565 ,1,chr11 ,19870564,19870585,+ ,AA066037 ,+
mm_br_e15_374591 ,1,chr4 ,22411003,22411024,- ,BM937749 ,-
mm_br_e15_374636 ,1,chrX ,91786296,91786317,- ,AV455814 ,-
mm_br_e15_374656 ,1,chr8 ,23704149,23704170,- ,BM894861 ,+
mm_br_e15_374657 ,1,chr4 ,149655239,149655260,- ,BY682412 ,+
mm_br_e15_374684 ,1,chr12 ,111516304,111516325,- ,BF469186 ,-
mm_br_e15_374685 ,1,chr12 ,111516304,111516325,- ,BF469186 ,-
mm_br_e15_374686 ,1,chr12 ,111516304,111516325,- ,BF469186 ,-
mm_br_e15_374853 ,1,chr1 ,180299254,180299275,+ ,BM943152 ,-
mm_br_e15_375016 ,1,chr6 ,42237308,42237329,+ ,BB629717 ,+
mm_br_e15_375086 ,1,chr17 ,26800167,26800188,+ ,CA750824 ,+
mm_br_e15_375097 ,1,chr10 ,13687318,13687339,- ,CJ128079 ,+
mm_br_e15_375103 ,1,chr5 ,136740202,136740223,- ,AA914266 ,-
mm_br_e15_375109 ,1,chr8 ,18799213,18799234,- ,BF299834 ,+
mm_br_e15_375121 ,1,chrM ,333,354,+ ,BM246674 ,-
mm_br_e15_375122 ,1,chr7 ,6315061,6315082,- ,AA645790 ,+
mm_br_e15_375124 ,1,chrM ,1597,1618,+ ,AV460448 ,-
mm_br_e15_375170 ,1,chr17 ,56164094,56164115,+ ,BU583660 ,-
mm_br_e15_375659 ,1,chr11 ,106362042,106362063,- ,AV060377 ,+
mm_br_e15_375660 ,1,chr9 ,88970217,88970238,+ ,CN715887 ,+
mm_br_e15_375670 ,1,chr5 ,34326344,34326365,+ ,BB822621 ,-
mm_br_e15_375773 ,1,chr9 ,108238277,108238298,+ ,BI647997 ,+
mm_br_e15_375871 ,1,chr9 ,123438677,123438698,- ,BM934457 ,+
mm_br_e15_375978 ,1,chr17 ,34045383,34045404,+ ,BM220167 ,+
mm_br_e15_376138 ,1,chrM ,15379,15400,+ ,BI656191 ,+
mm_br_e15_376910 ,1,chrX ,148579885,148579906,- ,CJ113279 ,+
mm_br_e15_376944 ,1,chr13 ,112476548,112476569,+ ,CJ074723 ,+
mm_br_e15_376952 ,1,chr6 ,29559968,29559989,+ ,AV490693 ,+
mm_br_e15_376964 ,1,chr19 ,5930099,5930120,- ,BU554910 ,-
mm_br_e15_377042 ,1,chr1 ,38073999,38074020,+ ,BY736519 ,+
mm_br_e15_377088 ,1,chr11 ,107549858,107549879,+ ,CF743940 ,+
mm_br_e15_377443 ,1,chr6 ,65034792,65034813,+ ,CK634351 ,+
mm_br_e15_377460 ,1,chr1 ,161270491,161270512,+ ,CX220146 ,+
mm_br_e15_377509 ,1,chr18 ,56684519,56684540,- ,BQ830381 ,-
mm_br_e15_377511 ,1,chr9 ,83926619,83926640,- ,AA050586 ,+
mm_br_e15_377515 ,1,chr12 ,25515644,25515665,+ ,CX768593 ,-
mm_br_e15_377528 ,1,chr9 ,33535997,33536018,+ ,BU053999 ,+
mm_br_e15_377543 ,1,chrM ,9288,9309,+ ,BM224809 ,-
mm_br_e15_377566 ,1,chr1 ,139796943,139796964,- ,AA200539 ,+
mm_br_e15_377578 ,1,chr15 ,30645740,30645761,+ ,CA319532 ,+
mm_br_e15_377595 ,1,chr2 ,158187228,158187249,- ,BQ712999 ,-
mm_br_e15_377615 ,1,chr11 ,46488959,46488980,+ ,AA839499 ,+
mm_br_e15_377618 ,1,chr1 ,134687758,134687779,- ,BB311715 ,-
mm_br_e15_377620 ,1,chr15 ,95300115,95300136,- ,CX563671 ,-
mm_br_e15_377621 ,1,chr15 ,95300115,95300136,- ,CX563671 ,-
mm_br_e15_377622 ,1,chr5 ,99680586,99680607,- ,CX564338 ,-
mm_br_e15_377640 ,1,chr10 ,81817029,81817050,+ ,CF724156 ,-
mm_br_e15_377657 ,1,chr2 ,172096376,172096397,- ,AI050570 ,-
mm_br_e15_377699 ,1,chr13 ,110729150,110729171,+ ,CF723413 ,+
mm_br_e15_379876 ,1,chr9 ,41273456,41273477,+ ,BB625832 ,+
mm_br_e15_379952 ,1,chr7 ,30857991,30858012,+ ,BB643476 ,-
mm_br_e15_379953 ,1,chr9 ,122796556,122796577,- ,BX512113 ,+
mm_br_e15_379960 ,1,chr5 ,132053862,132053883,- ,BB652398 ,-
mm_br_e15_379962 ,1,chr3 ,123211920,123211941,+ ,CJ046693 ,+
mm_br_e15_379963 ,1,chr3 ,51905333,51905354,+ ,BF731313 ,+
mm_br_e15_379975 ,1,chr17 ,33897126,33897147,- ,BM220167 ,+
mm_br_e15_379976 ,1,chr17 ,33897126,33897147,- ,BM220167 ,+
mm_br_e15_379990 ,1,chr1 ,93295144,93295165,+ ,AA967113 ,-
mm_br_e15_380154 ,1,chr19 ,55267168,55267189,+ ,CF553781 ,+
mm_br_e15_380185 ,1,chr5 ,122804478,122804499,+ ,BG100092 ,+
mm_br_e15_380186 ,1,chrX ,12819560,12819581,- ,BY708429 ,-
mm_br_e15_380191 ,1,chr5 ,28658326,28658347,+ ,CF578288 ,+
mm_br_e15_380261 ,1,chr7 ,91040548,91040569,+ ,BF124091 ,+
mm_br_e15_380285 ,1,chr9 ,29689967,29689988,- ,CD354474 ,-
mm_br_e15_380331 ,1,chr17 ,27760539,27760560,+ ,AW740791 ,+
mm_br_e15_380341 ,1,chr7 ,103361394,103361415,- ,CN692605 ,+
mm_br_e15_380371 ,1,chr9 ,74919567,74919588,- ,BY016812 ,+
mm_br_e15_380497 ,1,chr11 ,3863688,3863709,- ,AI642905 ,+
mm_br_e15_380583 ,1,chr18 ,37338229,37338250,+ ,BP768431 ,-
mm_br_e15_380615 ,1,chr8 ,8661201,8661222,- ,CB245010 ,-
mm_br_e15_380620 ,1,chr11 ,75275181,75275202,+ ,BY728217 ,+
mm_br_e15_380621 ,1,chr4 ,41515886,41515907,- ,CX217481 ,-
mm_br_e15_380623 ,1,chr19 ,8680457,8680478,+ ,BU615016 ,+
mm_br_e15_380629 ,1,chr11 ,102559293,102559314,+ ,AV587561 ,-
mm_br_e15_380630 ,1,chr6 ,86003197,86003218,- ,CJ111674 ,+
mm_br_e15_380648 ,1,chr6 ,124813068,124813089,+ ,BY306918 ,-
mm_br_e15_380651 ,1,chr9 ,123438195,123438216,- ,BM934457 ,+
mm_br_e15_380734 ,1,chr16 ,91876005,91876026,+ ,BU614534 ,+
mm_br_e15_380737 ,1,chr6 ,71470813,71470834,+ ,AA896565 ,-
mm_br_e15_380739 ,1,chr17 ,79319626,79319647,+ ,DV065639 ,+
mm_br_e15_380752 ,1,chr15 ,95483489,95483510,- ,BE860926 ,-
mm_br_e15_380778 ,1,chr3 ,89027821,89027842,+ ,CB055540 ,+
mm_br_e15_380796 ,1,chr14 ,21306441,21306462,- ,AA467181 ,-
mm_br_e15_380814 ,1,chr14 ,8932338,8932359,+ ,BY176895 ,+
mm_br_e15_380868 ,1,chrM ,1728,1749,+ ,AV460448 ,-
mm_br_e15_380869 ,1,chrM ,1728,1749,+ ,AV460448 ,-
mm_br_e15_380870 ,1,chrM ,1728,1749,+ ,AV460448 ,-
mm_br_e15_380900 ,1,chr11 ,115521881,115521902,+ ,BU510023 ,-
mm_br_e15_380931 ,1,chr18 ,33622116,33622137,- ,BQ934066 ,-
mm_br_e15_380933 ,1,chr2 ,112106320,112106341,- ,BE287428 ,+
mm_br_e15_380960 ,1,chr9 ,56985220,56985241,+ ,CB182145 ,+
mm_br_e15_380961 ,1,chr9 ,56985220,56985241,+ ,CB182145 ,+
mm_br_e15_381017 ,1,chr2 ,155644874,155644895,- ,BI903590 ,-
mm_br_e15_381020 ,1,chr9 ,70707255,70707276,+ ,AW412907 ,-
mm_br_e15_381030 ,1,chrM ,11457,11478,+ ,BM224809 ,-
mm_br_e15_381039 ,1,chr5 ,135484385,135484406,- ,BQ829047 ,-
mm_br_e15_381070 ,1,chr11 ,50244169,50244190,+ ,BY732679 ,-
mm_br_e15_381120 ,1,chr5 ,4949930,4949951,- ,CO433180 ,-
mm_br_e15_381139 ,1,chr5 ,37881826,37881847,- ,CD578874 ,-
mm_br_e15_381140 ,1,chr5 ,37881826,37881847,- ,CD578874 ,-
mm_br_e15_381141 ,1,chr17 ,73186807,73186828,- ,BY257812 ,+
mm_br_e15_381148 ,1,chr8 ,122986668,122986689,+ ,CJ052809 ,+
mm_br_e15_381154 ,1,chr3 ,86906281,86906302,- ,BY311162 ,-
mm_br_e15_381198 ,1,chr7 ,67102565,67102586,- ,CA584536 ,-
mm_br_e15_381250 ,1,chr12 ,35205530,35205551,- ,BI734764 ,-
mm_br_e15_191679 ,1,chr17 ,32506138,32506159,+ ,CB518661 ,-
mm_br_e15_191712 ,1,chr11 ,86922791,86922812,+ ,BU842999 ,+
mm_br_e15_191756 ,1,chr16 ,23111373,23111394,+ ,BY633169 ,+
mm_br_e15_191771 ,1,chr11 ,23570132,23570153,+ ,BF785503 ,+
mm_br_e15_191792 ,1,chrM ,16091,16112,- ,BU604155 ,+
mm_br_e15_191829 ,1,chrM ,5251,5272,+ ,BG793880 ,+
mm_br_e15_191849 ,1,chr1 ,51923759,51923780,- ,BG144320 ,-
mm_br_e15_191860 ,1,chr11 ,121099972,121099993,+ ,CD772421 ,+
mm_br_e15_191878 ,1,chr5 ,117556677,117556698,- ,BM948200 ,-
mm_br_e15_191892 ,1,chr13 ,55579043,55579064,- ,W09152 ,-
mm_br_e15_191899 ,1,chr8 ,101891410,101891431,- ,AW489282 ,+
mm_br_e15_191900 ,1,chr8 ,101891410,101891431,- ,AW489282 ,+
mm_br_e15_191901 ,1,chr8 ,101891410,101891431,- ,AW489282 ,+
mm_br_e15_191990 ,1,chr18 ,36002555,36002576,+ ,AI426743 ,+
mm_br_e15_192004 ,1,chr4 ,129013068,129013089,- ,BU555157 ,+
mm_br_e15_192046 ,1,chr2 ,29851475,29851496,+ ,CD803067 ,+
mm_br_e15_192047 ,1,chr2 ,29851475,29851496,+ ,CD803067 ,+
mm_br_e15_192070 ,1,chr5 ,74489591,74489612,+ ,BY022985 ,+
mm_br_e15_192089 ,1,chrM ,16,37,+ ,CJ079594 ,+
mm_br_e15_192319 ,1,chr11 ,113647514,113647535,+ ,BP762430 ,+
mm_br_e15_192325 ,1,chr1 ,186646345,186646366,- ,CX763666 ,-
mm_br_e15_192330 ,1,chr1 ,128654897,128654918,+ ,CN535318 ,-
mm_br_e15_192341 ,1,chr6 ,125071858,125071879,+ ,R75450 ,-
mm_br_e15_192349 ,1,chrM ,830,851,+ ,AI529973 ,+
mm_br_e15_192626 ,1,chrM ,15321,15342,+ ,BI656191 ,+
mm_br_e15_192642 ,1,chr12 ,23159826,23159847,+ ,BG967077 ,+
mm_br_e15_192643 ,1,chr1 ,82282801,82282822,- ,CA586360 ,-
mm_br_e15_192659 ,1,chrM ,6952,6973,+ ,BM224809 ,-
mm_br_e15_192732 ,1,chr14 ,65206872,65206893,+ ,BB871295 ,+
mm_br_e15_192872 ,1,chr19 ,55839387,55839408,+ ,CF586881 ,+
mm_br_e15_192960 ,1,chr5 ,103389152,103389173,- ,DV662003 ,+
mm_br_e15_192961 ,1,chr8 ,88339330,88339351,- ,DV051667 ,-
mm_br_e15_193528 ,1,chr13 ,21926302,21926323,+ ,BB629270 ,+
mm_br_e15_193573 ,1,chr17 ,21844686,21844707,+ ,CA456177 ,+
mm_br_e15_193593 ,1,chr19 ,14672513,14672534,- ,CB526593 ,-
mm_br_e15_193606 ,1,chr7 ,31514969,31514990,+ ,BF158903 ,+
mm_br_e15_193613 ,1,chr2 ,151284619,151284640,+ ,BY053252 ,+
mm_br_e15_193692 ,1,chr16 ,4880714,4880735,+ ,BY034628 ,+
mm_br_e15_193699 ,1,chr6 ,129482772,129482793,+ ,BY715038 ,-
mm_br_e15_193704 ,1,chr18 ,9212180,9212201,+ ,CJ179365 ,+
mm_br_e15_193743 ,1,chr1 ,88046826,88046847,+ ,CA320761 ,+
mm_br_e15_193762 ,1,chr9 ,71958987,71959008,- ,BI690297 ,-
mm_br_e15_193774 ,1,chr1 ,123224423,123224444,+ ,CB950401 ,-
mm_br_e15_193847 ,1,chr15 ,102346898,102346919,+ ,BU702468 ,-
mm_br_e15_193849 ,1,chr16 ,16599674,16599695,- ,BB666192 ,-
mm_br_e15_193852 ,1,chr9 ,110683891,110683912,- ,AV454336 ,-
mm_br_e15_193853 ,1,chr1 ,34062744,34062765,+ ,AI551301 ,+
mm_br_e15_193855 ,1,chr1 ,167857108,167857129,- ,EE265175 ,-
mm_br_e15_193863 ,1,chr7 ,126284534,126284555,- ,BQ174977 ,+
mm_br_e15_193881 ,1,chr16 ,40144706,40144727,+ ,AU080106 ,+
mm_br_e15_193908 ,1,chr15 ,79908997,79909018,- ,BM206139 ,+
mm_br_e15_193918 ,1,chr7 ,52651040,52651061,- ,AA881538 ,-
mm_br_e15_193943 ,1,chr11 ,62417920,62417941,+ ,DV054738 ,+
mm_br_e15_195343 ,1,chr17 ,15513220,15513241,+ ,BE864965 ,-
mm_br_e15_195747 ,1,chr1 ,59761636,59761657,+ ,CK625256 ,+
mm_br_e15_195784 ,1,chr1 ,134687755,134687776,- ,BB311715 ,-
mm_br_e15_195806 ,1,chr12 ,112779259,112779280,+ ,BU515257 ,+
mm_br_e15_195904 ,1,chr15 ,85289244,85289265,+ ,AV466737 ,-
mm_br_e15_195912 ,1,chr18 ,34771189,34771210,- ,CD807920 ,-
mm_br_e15_195947 ,1,chr17 ,45704704,45704725,+ ,BY414048 ,+
mm_br_e15_195968 ,1,chr7 ,91829188,91829209,- ,CA983929 ,-
mm_br_e15_195974 ,1,chr3 ,80590186,80590207,- ,CD351192 ,-
mm_br_e15_196014 ,1,chr3 ,5221719,5221740,+ ,AI316900 ,+
mm_br_e15_196122 ,1,chr4 ,115893650,115893671,- ,BQ630828 ,-
mm_br_e15_196158 ,1,chr1 ,123224478,123224499,+ ,CB950401 ,-
mm_br_e15_196159 ,1,chr5 ,124895323,124895344,- ,BY041630 ,+
mm_br_e15_196214 ,1,chr3 ,87777962,87777983,+ ,BU563586 ,+
mm_br_e15_196243 ,1,chr4 ,42200426,42200447,+ ,BB457613 ,-
mm_br_e15_196279 ,1,chr8 ,71919394,71919415,- ,BG293656 ,-
mm_br_e15_196314 ,1,chr11 ,11935868,11935889,- ,BQ895334 ,-
mm_br_e15_196336 ,1,chr1 ,94830826,94830847,- ,BY736808 ,-
mm_br_e15_196338 ,1,chr7 ,39056451,39056472,+ ,AA472044 ,+
mm_br_e15_196564 ,1,chr18 ,35722407,35722428,+ ,BY243735 ,+
mm_br_e15_196586 ,1,chr19 ,12086495,12086516,+ ,CO808348 ,+
mm_br_e15_196587 ,1,chr19 ,12086495,12086516,+ ,CO808348 ,+
mm_br_e15_196588 ,1,chr19 ,12086495,12086516,+ ,CO808348 ,+
mm_br_e15_196589 ,1,chr19 ,12086495,12086516,+ ,CO808348 ,+
mm_br_e15_196590 ,1,chr19 ,12086495,12086516,+ ,CO808348 ,+
mm_br_e15_196591 ,1,chr19 ,12086495,12086516,+ ,CO808348 ,+
mm_br_e15_196592 ,1,chr19 ,12086495,12086516,+ ,CO808348 ,+
mm_br_e15_196593 ,1,chr19 ,12086495,12086516,+ ,CO808348 ,+
mm_br_e15_196594 ,1,chr19 ,12086495,12086516,+ ,CO808348 ,+
mm_br_e15_196595 ,1,chr19 ,12086495,12086516,+ ,CO808348 ,+
mm_br_e15_196596 ,1,chr19 ,12086495,12086516,+ ,CO808348 ,+
mm_br_e15_196597 ,1,chr19 ,12086495,12086516,+ ,CO808348 ,+
mm_br_e15_196598 ,1,chr19 ,12086495,12086516,+ ,CO808348 ,+
mm_br_e15_196599 ,1,chr19 ,12086495,12086516,+ ,CO808348 ,+
mm_br_e15_196600 ,1,chr19 ,12086495,12086516,+ ,CO808348 ,+
mm_br_e15_196601 ,1,chr19 ,12086495,12086516,+ ,CO808348 ,+
mm_br_e15_196602 ,1,chr19 ,12086495,12086516,+ ,CO808348 ,+
mm_br_e15_196603 ,1,chr19 ,12086495,12086516,+ ,CO808348 ,+
mm_br_e15_196604 ,1,chr19 ,12086495,12086516,+ ,CO808348 ,+
mm_br_e15_196605 ,1,chr19 ,12086495,12086516,+ ,CO808348 ,+
mm_br_e15_196606 ,1,chr19 ,12086495,12086516,+ ,CO808348 ,+
mm_br_e15_196607 ,1,chr19 ,12086495,12086516,+ ,CO808348 ,+
mm_br_e15_196608 ,1,chr19 ,12086495,12086516,+ ,CO808348 ,+
mm_br_e15_196609 ,1,chr19 ,12086495,12086516,+ ,CO808348 ,+
mm_br_e15_196610 ,1,chr19 ,12086495,12086516,+ ,CO808348 ,+
mm_br_e15_196611 ,1,chr19 ,12086495,12086516,+ ,CO808348 ,+
mm_br_e15_196612 ,1,chr19 ,12086495,12086516,+ ,CO808348 ,+
mm_br_e15_196613 ,1,chr19 ,12086495,12086516,+ ,CO808348 ,+
mm_br_e15_196651 ,1,chr11 ,68872940,68872961,- ,BY721384 ,-
mm_br_e15_196808 ,1,chr8 ,72626460,72626481,- ,CF743269 ,-
mm_br_e15_196888 ,1,chr11 ,96735911,96735932,- ,BU556382 ,+
mm_br_e15_196910 ,1,chr13 ,83879027,83879048,+ ,BY244448 ,+
mm_br_e15_197171 ,1,chr3 ,30937894,30937915,+ ,CO433995 ,+
mm_br_e15_197178 ,1,chr19 ,6050442,6050463,+ ,BU554910 ,-
mm_br_e15_197181 ,1,chr15 ,89015946,89015967,- ,CA751382 ,-
mm_br_e15_197184 ,1,chr17 ,80155550,80155571,+ ,AI644281 ,+
mm_br_e15_197188 ,1,chr9 ,58049960,58049981,+ ,BQ572098 ,-
mm_br_e15_197241 ,1,chr11 ,93265930,93265951,- ,BB586914 ,+
mm_br_e15_197242 ,1,chr4 ,55362591,55362612,- ,BY313774 ,+
mm_br_e15_197333 ,1,chr14 ,56159559,56159580,- ,BY722840 ,-
mm_br_e15_197359 ,1,chr19 ,7496961,7496982,+ ,BU611424 ,+
mm_br_e15_197375 ,1,chr8 ,81130859,81130880,+ ,BY745394 ,+
mm_br_e15_197377 ,1,chr17 ,5977086,5977107,+ ,BP762053 ,+
mm_br_e15_197468 ,1,chr19 ,7365318,7365339,- ,CK794804 ,-
mm_br_e15_197564 ,1,chr1 ,139795184,139795205,+ ,BB639235 ,+
mm_br_e15_197567 ,1,chr7 ,50835147,50835168,+ ,CJ086175 ,+
mm_br_e15_197595 ,1,chr19 ,8800124,8800145,+ ,BQ177137 ,-
mm_br_e15_197608 ,1,chr5 ,44492112,44492133,- ,BU505953 ,-
mm_br_e15_197637 ,1,chr19 ,5464198,5464219,+ ,BU610571 ,+
mm_br_e15_197650 ,1,chr17 ,36056377,36056398,+ ,CK375272 ,-
mm_br_e15_197655 ,1,chr16 ,5247016,5247037,- ,CK020224 ,-
mm_br_e15_197658 ,1,chr11 ,6289092,6289113,+ ,BB001209 ,-
mm_br_e15_197664 ,1,chr9 ,56923547,56923568,- ,BY711411 ,-
mm_br_e15_197675 ,1,chrX ,7709161,7709182,- ,CD350342 ,-
mm_br_e15_197678 ,1,chr9 ,57287848,57287869,- ,BU843412 ,-
mm_br_e15_197679 ,1,chr9 ,57287848,57287869,- ,BU843412 ,-
mm_br_e15_197688 ,1,chr1 ,178684847,178684868,- ,CA979882 ,-
mm_br_e15_197689 ,1,chr2 ,151402075,151402096,+ ,BG862899 ,+
mm_br_e15_197748 ,1,chr4 ,59016074,59016095,+ ,CJ168248 ,+
mm_br_e15_197756 ,1,chr10 ,80065483,80065504,- ,BY791303 ,+
mm_br_e15_197762 ,1,chr11 ,4791352,4791373,+ ,BB621745 ,+
mm_br_e15_197763 ,1,chr17 ,39980554,39980575,+ ,CK615813 ,+
mm_br_e15_197789 ,1,chr8 ,26951874,26951895,+ ,CK129281 ,-
mm_br_e15_197799 ,1,chr7 ,46799725,46799746,+ ,BB633320 ,-
mm_br_e15_197806 ,1,chr4 ,117807727,117807748,+ ,EL964731 ,+
mm_br_e15_197835 ,1,chr11 ,43548676,43548697,- ,AA616110 ,-
mm_br_e15_197856 ,1,chr6 ,53989686,53989707,+ ,BU743659 ,+
mm_br_e15_197951 ,1,chr19 ,7315459,7315480,- ,BE569521 ,-
mm_br_e15_197954 ,1,chr17 ,34265686,34265707,- ,BB851274 ,+
mm_br_e15_197982 ,1,chr7 ,134716594,134716615,- ,BG174777 ,+
mm_br_e15_198096 ,1,chr12 ,110197965,110197986,+ ,BB847593 ,+
mm_br_e15_198166 ,1,chr6 ,124946596,124946617,- ,BY306918 ,-
mm_br_e15_198173 ,1,chr6 ,113012381,113012402,- ,BF788766 ,+
mm_br_e15_198174 ,1,chr18 ,3337882,3337903,+ ,BB663666 ,+
mm_br_e15_198201 ,1,chr2 ,60064712,60064733,+ ,BY319887 ,+
mm_br_e15_198208 ,1,chr11 ,79153211,79153232,+ ,CJ045792 ,+
mm_br_e15_198221 ,1,chrX ,147531047,147531068,- ,BU526289 ,-
mm_br_e15_198283 ,1,chr8 ,23764010,23764031,+ ,BY242583 ,-
mm_br_e15_198304 ,1,chr4 ,116669635,116669656,+ ,CF892978 ,+
mm_br_e15_198338 ,1,chr8 ,87585985,87586006,+ ,BI154125 ,+
mm_br_e15_198339 ,1,chr8 ,87585985,87586006,+ ,BI154125 ,+
mm_br_e15_198345 ,1,chr8 ,87494244,87494265,+ ,CJ078773 ,+
mm_br_e15_198349 ,1,chr17 ,56558311,56558332,- ,BU605463 ,-
mm_br_e15_198354 ,1,chr4 ,116826701,116826722,- ,BF015432 ,+
mm_br_e15_198679 ,1,chr1 ,138030689,138030710,+ ,CJ102330 ,+
mm_br_e15_198680 ,1,chr9 ,56266627,56266648,+ ,BY645181 ,-
mm_br_e15_198687 ,1,chr3 ,144234025,144234046,+ ,BY091544 ,+
mm_br_e15_198691 ,1,chr11 ,61696077,61696098,- ,BG518861 ,-
mm_br_e15_198694 ,1,chr10 ,126624740,126624761,+ ,CF724487 ,-
mm_br_e15_198696 ,1,chr3 ,21976356,21976377,- ,BB628768 ,+
mm_br_e15_198697 ,1,chr1 ,179372021,179372042,- ,BB650227 ,-
mm_br_e15_198701 ,1,chr5 ,149204350,149204371,- ,BB866075 ,-
mm_br_e15_198774 ,1,chr1 ,157820699,157820720,+ ,BB615805 ,+
mm_br_e15_198865 ,1,chr6 ,28084523,28084544,- ,AU078915 ,-
mm_br_e15_199014 ,1,chr4 ,108506416,108506437,+ ,BY717393 ,-
mm_br_e15_199120 ,1,chr1 ,66863694,66863715,+ ,BY735745 ,-
mm_br_e15_199179 ,1,chr12 ,81492603,81492624,- ,CO039737 ,+
mm_br_e15_199284 ,1,chr2 ,164705566,164705587,+ ,CN725304 ,+
mm_br_e15_199404 ,1,chr2 ,25946928,25946949,+ ,BF124757 ,-
mm_br_e15_199405 ,1,chr3 ,96501087,96501108,+ ,BY002850 ,+
mm_br_e15_199422 ,1,chr2 ,18314334,18314355,- ,BY711630 ,-
mm_br_e15_199780 ,1,chr12 ,21423366,21423387,- ,BM461232 ,-
mm_br_e15_199879 ,1,chr2 ,122249883,122249904,+ ,BU555796 ,-
mm_br_e15_199899 ,1,chr10 ,81167344,81167365,- ,CK635369 ,+
mm_br_e15_199958 ,1,chr18 ,31919166,31919187,- ,BB839606 ,+
mm_br_e15_200397 ,1,chr10 ,18887799,18887820,+ ,BB642453 ,+
mm_br_e15_200414 ,1,chr13 ,48629153,48629174,- ,DT915689 ,-
mm_br_e15_200482 ,1,chr11 ,32371161,32371182,+ ,CD349845 ,+
mm_br_e15_200495 ,1,chr4 ,150494636,150494657,- ,CJ113906 ,-
mm_br_e15_200614 ,1,chr17 ,35183651,35183672,- ,CF106598 ,-
mm_br_e15_200778 ,1,chr2 ,74664294,74664315,- ,BY126313 ,+
mm_br_e15_200845 ,1,chr6 ,125086903,125086924,+ ,BF584511 ,+
mm_br_e15_200969 ,1,chr12 ,72149160,72149181,- ,CB527024 ,+
mm_br_e15_200979 ,1,chr17 ,34249779,34249800,- ,BM220167 ,+
mm_br_e15_201233 ,1,chr5 ,22938510,22938531,- ,BU610001 ,-
mm_br_e15_203263 ,1,chrM ,1737,1758,+ ,AV460448 ,-
mm_br_e15_203413 ,1,chr18 ,38544553,38544574,+ ,BB665387 ,-
mm_br_e15_203446 ,1,chr18 ,77803555,77803576,- ,BY282470 ,-
mm_br_e15_203881 ,1,chr3 ,89751704,89751725,- ,CF736507 ,-
mm_br_e15_203924 ,1,chr8 ,72273850,72273871,- ,BG293656 ,-
mm_br_e15_204077 ,1,chr5 ,3803185,3803206,+ ,BY214696 ,+
mm_br_e15_204136 ,1,chr11 ,86492935,86492956,- ,AV509517 ,+
mm_br_e15_204145 ,1,chr7 ,51638803,51638824,+ ,BY286062 ,-
mm_br_e15_204152 ,1,chr14 ,93897976,93897997,- ,CD354309 ,-
mm_br_e15_204220 ,1,chr18 ,35102300,35102321,- ,CF356878 ,-
mm_br_e15_204234 ,1,chr17 ,69732199,69732220,+ ,BI730066 ,-
mm_br_e15_204264 ,1,chr17 ,25960616,25960637,+ ,BY298700 ,+
mm_br_e15_204305 ,1,chr11 ,68884199,68884220,- ,CB274282 ,-
mm_br_e15_204312 ,1,chr17 ,63111512,63111533,- ,BE285268 ,-
mm_br_e15_204318 ,1,chr7 ,31158880,31158901,+ ,BB643476 ,-
mm_br_e15_204334 ,1,chr6 ,83065401,83065422,- ,DV054599 ,-
mm_br_e15_204392 ,1,chrM ,2564,2585,+ ,AV460448 ,-
mm_br_e15_204397 ,1,chr6 ,142912052,142912073,+ ,BF468823 ,-
mm_br_e15_205547 ,1,chr5 ,136779236,136779257,- ,AA914266 ,-
mm_br_e15_205563 ,1,chr2 ,129998647,129998668,- ,BM204026 ,+
mm_br_e15_205566 ,1,chr19 ,24016015,24016036,- ,CF536638 ,+
mm_br_e15_205615 ,1,chr19 ,5710771,5710792,- ,CB193205 ,+
mm_br_e15_205616 ,1,chr19 ,5710771,5710792,- ,CB193205 ,+
mm_br_e15_205617 ,1,chr19 ,5710771,5710792,- ,CB193205 ,+
mm_br_e15_205621 ,1,chr7 ,58880094,58880115,+ ,CN841024 ,-
mm_br_e15_205625 ,1,chr17 ,71533085,71533106,+ ,CJ126162 ,+
mm_br_e15_205692 ,1,chr16 ,37988311,37988332,+ ,CB247612 ,+
mm_br_e15_205736 ,1,chr2 ,6803169,6803190,- ,CX235986 ,-
mm_br_e15_205740 ,1,chr2 ,166888979,166889000,+ ,BF467288 ,+
mm_br_e15_205741 ,1,chr2 ,166888979,166889000,+ ,BF467288 ,+
mm_br_e15_205742 ,1,chr2 ,166888979,166889000,+ ,BF467288 ,+
mm_br_e15_205769 ,1,chr1 ,186646346,186646367,- ,CX763666 ,-
mm_br_e15_205770 ,1,chr1 ,186646346,186646367,- ,CX763666 ,-
mm_br_e15_205771 ,1,chr1 ,186646346,186646367,- ,CX763666 ,-
mm_br_e15_205772 ,1,chr1 ,186646346,186646367,- ,CX763666 ,-
mm_br_e15_205773 ,1,chr1 ,186646346,186646367,- ,CX763666 ,-
mm_br_e15_205774 ,1,chr1 ,186646346,186646367,- ,CX763666 ,-
mm_br_e15_205775 ,1,chr1 ,186646346,186646367,- ,CX763666 ,-
mm_br_e15_205776 ,1,chr1 ,186646346,186646367,- ,CX763666 ,-
mm_br_e15_205777 ,1,chr1 ,186646346,186646367,- ,CX763666 ,-
mm_br_e15_205778 ,1,chr1 ,186646346,186646367,- ,CX763666 ,-
mm_br_e15_205779 ,1,chr1 ,186646346,186646367,- ,CX763666 ,-
mm_br_e15_205780 ,1,chr1 ,186646346,186646367,- ,CX763666 ,-
mm_br_e15_205781 ,1,chr1 ,186646346,186646367,- ,CX763666 ,-
mm_br_e15_205782 ,1,chr1 ,186646346,186646367,- ,CX763666 ,-
mm_br_e15_205783 ,1,chr1 ,186646346,186646367,- ,CX763666 ,-
mm_br_e15_205784 ,1,chr1 ,186646346,186646367,- ,CX763666 ,-
mm_br_e15_205785 ,1,chr1 ,186646346,186646367,- ,CX763666 ,-
mm_br_e15_205786 ,1,chr1 ,186646346,186646367,- ,CX763666 ,-
mm_br_e15_205787 ,1,chr1 ,186646346,186646367,- ,CX763666 ,-
mm_br_e15_205788 ,1,chr1 ,186646346,186646367,- ,CX763666 ,-
mm_br_e15_205789 ,1,chr1 ,186646346,186646367,- ,CX763666 ,-
mm_br_e15_205790 ,1,chr1 ,186646346,186646367,- ,CX763666 ,-
mm_br_e15_205791 ,1,chr1 ,186646346,186646367,- ,CX763666 ,-
mm_br_e15_205792 ,1,chr1 ,186646346,186646367,- ,CX763666 ,-
mm_br_e15_205793 ,1,chr1 ,186646346,186646367,- ,CX763666 ,-
mm_br_e15_205794 ,1,chr1 ,186646346,186646367,- ,CX763666 ,-
mm_br_e15_205795 ,1,chr1 ,186646346,186646367,- ,CX763666 ,-
mm_br_e15_205796 ,1,chr1 ,186646346,186646367,- ,CX763666 ,-
mm_br_e15_205797 ,1,chr1 ,186646346,186646367,- ,CX763666 ,-
mm_br_e15_205798 ,1,chr1 ,186646346,186646367,- ,CX763666 ,-
mm_br_e15_205799 ,1,chr1 ,186646346,186646367,- ,CX763666 ,-
mm_br_e15_205800 ,1,chr1 ,186646346,186646367,- ,CX763666 ,-
mm_br_e15_205801 ,1,chr1 ,186646346,186646367,- ,CX763666 ,-
mm_br_e15_205802 ,1,chr1 ,186646346,186646367,- ,CX763666 ,-
mm_br_e15_205803 ,1,chr1 ,186646346,186646367,- ,CX763666 ,-
mm_br_e15_205804 ,1,chr1 ,186646346,186646367,- ,CX763666 ,-
mm_br_e15_205805 ,1,chr1 ,186646346,186646367,- ,CX763666 ,-
mm_br_e15_205806 ,1,chr1 ,186646346,186646367,- ,CX763666 ,-
mm_br_e15_205807 ,1,chr1 ,186646346,186646367,- ,CX763666 ,-
mm_br_e15_205808 ,1,chr1 ,186646346,186646367,- ,CX763666 ,-
mm_br_e15_205809 ,1,chr1 ,186646346,186646367,- ,CX763666 ,-
mm_br_e15_205810 ,1,chr1 ,186646346,186646367,- ,CX763666 ,-
mm_br_e15_205811 ,1,chr1 ,186646346,186646367,- ,CX763666 ,-
mm_br_e15_205812 ,1,chr1 ,186646346,186646367,- ,CX763666 ,-
mm_br_e15_205813 ,1,chr1 ,186646346,186646367,- ,CX763666 ,-
mm_br_e15_205814 ,1,chr1 ,186646346,186646367,- ,CX763666 ,-
mm_br_e15_205815 ,1,chr1 ,186646346,186646367,- ,CX763666 ,-
mm_br_e15_205816 ,1,chr1 ,186646346,186646367,- ,CX763666 ,-
mm_br_e15_205817 ,1,chr1 ,186646346,186646367,- ,CX763666 ,-
mm_br_e15_205818 ,1,chr1 ,186646346,186646367,- ,CX763666 ,-
mm_br_e15_205819 ,1,chr1 ,186646346,186646367,- ,CX763666 ,-
mm_br_e15_205820 ,1,chr1 ,186646346,186646367,- ,CX763666 ,-
mm_br_e15_205821 ,1,chr1 ,186646346,186646367,- ,CX763666 ,-
mm_br_e15_205822 ,1,chr1 ,186646346,186646367,- ,CX763666 ,-
mm_br_e15_205823 ,1,chr1 ,186646346,186646367,- ,CX763666 ,-
mm_br_e15_205824 ,1,chr1 ,186646346,186646367,- ,CX763666 ,-
mm_br_e15_205825 ,1,chr1 ,186646346,186646367,- ,CX763666 ,-
mm_br_e15_205826 ,1,chr1 ,186646346,186646367,- ,CX763666 ,-
mm_br_e15_205827 ,1,chr1 ,186646346,186646367,- ,CX763666 ,-
mm_br_e15_205828 ,1,chr1 ,186646346,186646367,- ,CX763666 ,-
mm_br_e15_205829 ,1,chr1 ,186646346,186646367,- ,CX763666 ,-
mm_br_e15_205830 ,1,chr1 ,186646346,186646367,- ,CX763666 ,-
mm_br_e15_205831 ,1,chr1 ,186646346,186646367,- ,CX763666 ,-
mm_br_e15_205832 ,1,chr1 ,186646346,186646367,- ,CX763666 ,-
mm_br_e15_205833 ,1,chr1 ,186646346,186646367,- ,CX763666 ,-
mm_br_e15_205834 ,1,chr1 ,186646346,186646367,- ,CX763666 ,-
mm_br_e15_205869 ,1,chrM ,15320,15341,+ ,BI656191 ,+
mm_br_e15_206060 ,1,chr5 ,113891272,113891293,+ ,BB597455 ,+
mm_br_e15_206243 ,1,chrX ,20538679,20538700,- ,BY294714 ,-
mm_br_e15_206290 ,1,chr9 ,122714931,122714952,+ ,BB849599 ,+
mm_br_e15_206302 ,1,chr9 ,121668628,121668649,+ ,BB667020 ,-
mm_br_e15_206628 ,1,chr11 ,77795504,77795525,+ ,BE570098 ,+
mm_br_e15_206739 ,1,chr11 ,72861379,72861400,+ ,CJ093775 ,+
mm_br_e15_206745 ,1,chr7 ,108030880,108030901,- ,BU843536 ,-
mm_br_e15_206746 ,1,chr7 ,108030880,108030901,- ,BU843536 ,-
mm_br_e15_206747 ,1,chr7 ,108030880,108030901,- ,BU843536 ,-
mm_br_e15_206748 ,1,chr7 ,108030880,108030901,- ,BU843536 ,-
mm_br_e15_206749 ,1,chr7 ,108030880,108030901,- ,BU843536 ,-
mm_br_e15_206750 ,1,chr7 ,108030880,108030901,- ,BU843536 ,-
mm_br_e15_206751 ,1,chr7 ,108030880,108030901,- ,BU843536 ,-
mm_br_e15_206752 ,1,chr7 ,108030880,108030901,- ,BU843536 ,-
mm_br_e15_206775 ,1,chr14 ,52936674,52936695,- ,CK622222 ,-
mm_br_e15_206991 ,1,chr7 ,73834836,73834857,+ ,BB860463 ,+
mm_br_e15_207017 ,1,chr2 ,130321852,130321873,- ,CA315091 ,+
mm_br_e15_207207 ,1,chr6 ,4556450,4556471,+ ,CJ054613 ,+
mm_br_e15_207224 ,1,chr18 ,55146682,55146703,- ,CN695075 ,-
mm_br_e15_207261 ,1,chr12 ,88778635,88778656,- ,BI149530 ,-
mm_br_e15_207471 ,1,chr11 ,106874248,106874269,+ ,BM951281 ,-
mm_br_e15_207498 ,1,chr6 ,34267590,34267611,+ ,CJ059055 ,+
mm_br_e15_207564 ,1,chr4 ,82151645,82151666,- ,AW106080 ,-
mm_br_e15_207571 ,1,chr7 ,116662480,116662501,- ,BM053186 ,+
mm_br_e15_207673 ,1,chr14 ,17699492,17699513,+ ,DN176775 ,-
mm_br_e15_207783 ,1,chr12 ,12687516,12687537,- ,AV482892 ,+
mm_br_e15_207880 ,1,chr8 ,87255303,87255324,- ,AA668013 ,-
mm_br_e15_208076 ,1,chr6 ,92152473,92152494,- ,CV559210 ,-
mm_br_e15_208097 ,1,chr7 ,88674807,88674828,+ ,DV043587 ,+
mm_br_e15_208151 ,1,chr8 ,91567354,91567375,- ,CF163481 ,-
mm_br_e15_208158 ,1,chr12 ,73058600,73058621,+ ,CV883770 ,+
mm_br_e15_208187 ,1,chr17 ,25960615,25960636,+ ,BY298700 ,+
mm_br_e15_208216 ,1,chr9 ,106105677,106105698,- ,AA542029 ,+
mm_br_e15_208289 ,1,chr10 ,127669417,127669438,+ ,BB540657 ,+
mm_br_e15_208291 ,1,chr12 ,32635046,32635067,- ,BU516325 ,-
mm_br_e15_208296 ,1,chr12 ,76770452,76770473,- ,CJ184014 ,-
mm_br_e15_208347 ,1,chr3 ,88015855,88015876,+ ,CJ150081 ,+
mm_br_e15_208399 ,1,chr2 ,6509737,6509758,- ,CB840036 ,-
mm_br_e15_208450 ,1,chr2 ,93127583,93127604,- ,BQ891051 ,-
mm_br_e15_208483 ,1,chr4 ,57650653,57650674,- ,CJ048306 ,+
mm_br_e15_208523 ,1,chr10 ,41607245,41607266,+ ,CX562728 ,+
mm_br_e15_208645 ,1,chr4 ,147932924,147932945,- ,BY277385 ,+
mm_br_e15_208655 ,1,chr11 ,51076664,51076685,+ ,BX516206 ,-
mm_br_e15_208656 ,1,chrM ,2253,2274,+ ,AV460448 ,-
mm_br_e15_208661 ,1,chr19 ,37249796,37249817,- ,BB633279 ,+
mm_br_e15_208666 ,1,chr4 ,46187987,46188008,- ,BE649564 ,-
mm_br_e15_208758 ,1,chrX ,98624716,98624737,- ,BU851147 ,+
mm_br_e15_208870 ,1,chr1 ,188573299,188573320,+ ,AV479278 ,-
mm_br_e15_208884 ,1,chr9 ,48864169,48864190,- ,BQ567769 ,+
mm_br_e15_208894 ,1,chr14 ,73002948,73002969,+ ,CA885301 ,-
mm_br_e15_209048 ,1,chr15 ,102033634,102033655,- ,CX204811 ,-
mm_br_e15_209052 ,1,chr6 ,38331193,38331214,- ,BU844159 ,-
mm_br_e15_209054 ,1,chr3 ,94819683,94819704,+ ,BY715156 ,+
mm_br_e15_209058 ,1,chr4 ,132478852,132478873,+ ,CR514485 ,-
mm_br_e15_209175 ,1,chr8 ,49588628,49588649,- ,CJ169385 ,-
mm_br_e15_209408 ,1,chr9 ,49606184,49606205,+ ,CV558821 ,-
mm_br_e15_209414 ,1,chr7 ,97278155,97278176,+ ,BX635611 ,+
mm_br_e15_209415 ,1,chr7 ,97278155,97278176,+ ,BX635611 ,+
mm_br_e15_209438 ,1,chr17 ,39980456,39980477,+ ,CK615813 ,+
mm_br_e15_209664 ,1,chr17 ,56655258,56655279,+ ,BU605463 ,-
mm_br_e15_209720 ,1,chr8 ,82235711,82235732,+ ,CB574494 ,+
mm_br_e15_210366 ,1,chr9 ,36629523,36629544,+ ,AU035295 ,+
mm_br_e15_210522 ,1,chr2 ,104333682,104333703,+ ,BM935197 ,+
mm_br_e15_210558 ,1,chr5 ,74489309,74489330,+ ,BB643538 ,+
mm_br_e15_210602 ,1,chr6 ,17644048,17644069,+ ,BF015507 ,+
mm_br_e15_210718 ,1,chr10 ,31328933,31328954,- ,BI652800 ,+
mm_br_e15_210878 ,1,chr12 ,85517144,85517165,- ,BY750206 ,-
mm_br_e15_211549 ,1,chr2 ,155417821,155417842,- ,CJ094086 ,-
mm_br_e15_211550 ,1,chr2 ,155417821,155417842,- ,CJ094086 ,-
mm_br_e15_211551 ,1,chr2 ,155417821,155417842,- ,CJ094086 ,-
mm_br_e15_211842 ,1,chrM ,15357,15378,- ,BI656191 ,+
mm_br_e15_211855 ,1,chr12 ,71554111,71554132,+ ,BB862723 ,+
mm_br_e15_211916 ,1,chr15 ,99082480,99082501,+ ,CJ217644 ,+
mm_br_e15_212043 ,1,chr19 ,46114278,46114299,+ ,BQ960413 ,-
mm_br_e15_212061 ,1,chr14 ,63380300,63380321,+ ,BU962181 ,+
mm_br_e15_212069 ,1,chr8 ,106865062,106865083,- ,BU698613 ,+
mm_br_e15_212115 ,1,chr18 ,34166400,34166421,+ ,BI248353 ,-
mm_br_e15_212116 ,1,chr3 ,143867496,143867517,- ,CF584467 ,-
mm_br_e15_212149 ,1,chr8 ,8661205,8661226,- ,CB245010 ,-
mm_br_e15_212357 ,1,chr9 ,96919094,96919115,- ,BI664971 ,-
mm_br_e15_212378 ,1,chr4 ,117851822,117851843,+ ,EL964731 ,+
mm_br_e15_212382 ,1,chr11 ,118918105,118918126,- ,AI605681 ,+
mm_br_e15_212420 ,1,chr8 ,107832342,107832363,- ,BG865727 ,+
mm_br_e15_212426 ,1,chr1 ,136258670,136258691,+ ,CO813264 ,+
mm_br_e15_212432 ,1,chr4 ,120624223,120624244,- ,BB866148 ,-
mm_br_e15_212474 ,1,chr17 ,26167921,26167942,- ,CF742950 ,-
mm_br_e15_212489 ,1,chr17 ,35271743,35271764,- ,CF106598 ,-
mm_br_e15_212499 ,1,chr10 ,41998043,41998064,+ ,CJ070043 ,+
mm_br_e15_212521 ,1,chr3 ,88497955,88497976,+ ,BY613537 ,-
mm_br_e15_212609 ,1,chr1 ,87690504,87690525,- ,AA989839 ,+
mm_br_e15_212630 ,1,chr6 ,29129431,29129452,- ,BB659237 ,-
mm_br_e15_212642 ,1,chr11 ,68912493,68912514,+ ,BY205986 ,+
mm_br_e15_212795 ,1,chr2 ,114480413,114480434,- ,CA979911 ,-
mm_br_e15_212800 ,1,chr10 ,59740605,59740626,- ,CJ053266 ,+
mm_br_e15_212837 ,1,chr12 ,119541234,119541255,- ,BG090320 ,+
mm_br_e15_212842 ,1,chr7 ,147340658,147340679,- ,CJ158685 ,-
mm_br_e15_212870 ,1,chr6 ,120314016,120314037,- ,BU613771 ,-
mm_br_e15_212898 ,1,chr5 ,23971185,23971206,+ ,AU066583 ,+
mm_br_e15_212899 ,1,chr10 ,98378546,98378567,- ,CJ129358 ,+
mm_br_e15_212907 ,1,chr4 ,48055879,48055900,- ,BY280239 ,-
mm_br_e15_212916 ,1,chr4 ,137548867,137548888,+ ,BU529571 ,-
mm_br_e15_212940 ,1,chr7 ,91558527,91558548,- ,BU056629 ,-
mm_br_e15_212976 ,1,chr7 ,70898516,70898537,+ ,CA320794 ,+
mm_br_e15_213232 ,1,chr17 ,80606613,80606634,- ,DV046422 ,-
mm_br_e15_213243 ,1,chr16 ,91373396,91373417,- ,BX515017 ,+
mm_br_e15_213323 ,1,chr15 ,82952782,82952803,+ ,BU583444 ,-
mm_br_e15_213326 ,1,chr1 ,169556266,169556287,+ ,BM947610 ,+
mm_br_e15_213341 ,1,chr15 ,78673036,78673057,+ ,BY007306 ,+
mm_br_e15_213425 ,1,chr12 ,107803538,107803559,- ,CF105922 ,+
mm_br_e15_213681 ,1,chr8 ,22566565,22566586,- ,AV063460 ,+
mm_br_e15_213710 ,1,chr2 ,93797651,93797672,- ,BF467371 ,+
mm_br_e15_213720 ,1,chr2 ,153458483,153458504,- ,BY283180 ,-
mm_br_e15_213728 ,1,chr2 ,164659193,164659214,- ,BY004783 ,+
mm_br_e15_213744 ,1,chr10 ,92724128,92724149,- ,AA014346 ,-
mm_br_e15_213937 ,1,chr13 ,5860410,5860431,- ,BY727113 ,-
mm_br_e15_213971 ,1,chr4 ,115894184,115894205,+ ,BQ630828 ,-
mm_br_e15_213973 ,1,chr4 ,131604982,131605003,- ,CA469355 ,-
mm_br_e15_213975 ,1,chr19 ,16207235,16207256,+ ,BY127985 ,+
mm_br_e15_213979 ,1,chr17 ,47766566,47766587,+ ,BB605480 ,+
mm_br_e15_214020 ,1,chr18 ,67624424,67624445,- ,BY724184 ,-
mm_br_e15_214022 ,1,chr2 ,25413385,25413406,+ ,W12302 ,+
mm_br_e15_214092 ,1,chrX ,131223595,131223616,+ ,CJ176365 ,+
mm_br_e15_214106 ,1,chr13 ,100878267,100878288,+ ,CN842340 ,+
mm_br_e15_214114 ,1,chr15 ,80629653,80629674,+ ,AA692887 ,+
mm_br_e15_214355 ,1,chr12 ,33816995,33817016,+ ,BU938014 ,+
mm_br_e15_214648 ,1,chr4 ,135866621,135866642,- ,BY201225 ,+
mm_br_e15_215261 ,1,chr13 ,103770658,103770679,- ,BP753780 ,-
mm_br_e15_225085 ,1,chr3 ,120451484,120451505,+ ,BB646514 ,-
mm_br_e15_225563 ,1,chr14 ,121997007,121997028,- ,AI006073 ,-
mm_br_e15_225670 ,1,chr13 ,104869523,104869544,+ ,BG245790 ,-
mm_br_e15_225699 ,1,chr10 ,36694774,36694795,- ,BY008855 ,+
mm_br_e15_225829 ,1,chr4 ,150551204,150551225,- ,BU610694 ,-
mm_br_e15_225841 ,1,chr19 ,53112977,53112998,- ,CJ185993 ,-
mm_br_e15_225851 ,1,chr9 ,108686181,108686202,+ ,BY090154 ,+
mm_br_e15_225894 ,1,chr16 ,23109053,23109074,+ ,BY633169 ,+
mm_br_e15_225901 ,1,chr9 ,7837217,7837238,+ ,AW227566 ,+
mm_br_e15_225914 ,1,chr16 ,29813864,29813885,+ ,BB862114 ,+
mm_br_e15_225925 ,1,chr7 ,52317858,52317879,+ ,BU515781 ,-
mm_br_e15_225954 ,1,chrX ,84483706,84483727,+ ,BU898714 ,+
mm_br_e15_225955 ,1,chrX ,84483706,84483727,+ ,BU898714 ,+
mm_br_e15_225956 ,1,chrX ,84483706,84483727,+ ,BU898714 ,+
mm_br_e15_225957 ,1,chrX ,84483706,84483727,+ ,BU898714 ,+
mm_br_e15_225980 ,1,chr3 ,122322610,122322631,- ,BY292523 ,-
mm_br_e15_226024 ,1,chr10 ,39451958,39451979,+ ,BB622913 ,+
mm_br_e15_226041 ,1,chr3 ,87764612,87764633,+ ,BU563586 ,+
mm_br_e15_226149 ,1,chr3 ,10423107,10423128,- ,BF319669 ,+
mm_br_e15_226183 ,1,chr15 ,57579162,57579183,- ,BY217473 ,+
mm_br_e15_226187 ,1,chr10 ,83902070,83902091,+ ,CO433639 ,-
mm_br_e15_226227 ,1,chr7 ,116791593,116791614,- ,BB870071 ,-
mm_br_e15_226233 ,1,chr4 ,5571814,5571835,+ ,CD353957 ,+
mm_br_e15_226327 ,1,chr9 ,7837032,7837053,- ,AW227566 ,+
mm_br_e15_226376 ,1,chr16 ,31509335,31509356,+ ,AA039164 ,-
mm_br_e15_226378 ,1,chr6 ,92041424,92041445,+ ,BY727465 ,-
mm_br_e15_226451 ,1,chr2 ,30092441,30092462,+ ,BB090636 ,-
mm_br_e15_226631 ,1,chr18 ,65737740,65737761,+ ,BY571675 ,+
mm_br_e15_226637 ,1,chr9 ,64957225,64957246,- ,AV492608 ,+
mm_br_e15_226667 ,1,chr15 ,80541411,80541432,- ,AA692887 ,+
mm_br_e15_226670 ,1,chr17 ,34258141,34258162,- ,BU708675 ,-
mm_br_e15_226687 ,1,chr1 ,34907256,34907277,- ,BY127080 ,+
mm_br_e15_226797 ,1,chr3 ,88337619,88337640,- ,BY613537 ,-
mm_br_e15_226803 ,1,chr3 ,53454159,53454180,+ ,CN536459 ,-
mm_br_e15_226823 ,1,chr4 ,138469797,138469818,- ,CJ177918 ,-
mm_br_e15_226849 ,1,chr11 ,68781363,68781384,- ,BU555135 ,-
mm_br_e15_226856 ,1,chr7 ,31450070,31450091,+ ,BF158903 ,+
mm_br_e15_227130 ,1,chr7 ,18988304,18988325,- ,BY754929 ,+
mm_br_e15_227231 ,1,chr3 ,33980326,33980347,+ ,CA526508 ,-
mm_br_e15_227235 ,1,chr19 ,45006007,45006028,- ,CN666775 ,+
mm_br_e15_227401 ,1,chr19 ,6061191,6061212,+ ,BU554910 ,-
mm_br_e15_227404 ,1,chr11 ,85166723,85166744,+ ,BB586274 ,+
mm_br_e15_227448 ,1,chr4 ,129013257,129013278,+ ,BU555157 ,+
mm_br_e15_227500 ,1,chr6 ,137201650,137201671,+ ,CB523320 ,+
mm_br_e15_227508 ,1,chr12 ,78339836,78339857,+ ,BU702757 ,+
mm_br_e15_227541 ,1,chr14 ,67487487,67487508,- ,BY749124 ,-
mm_br_e15_227546 ,1,chr11 ,101888170,101888191,- ,BG802699 ,+
mm_br_e15_227573 ,1,chr19 ,27292759,27292780,- ,BB625757 ,+
mm_br_e15_227666 ,1,chr15 ,30103406,30103427,- ,CJ106197 ,+
mm_br_e15_227682 ,1,chr3 ,96501216,96501237,+ ,BY002850 ,+
mm_br_e15_227706 ,1,chr13 ,45946577,45946598,- ,BI657950 ,-
mm_br_e15_227707 ,1,chr11 ,104019934,104019955,- ,BB639598 ,+
mm_br_e15_227725 ,1,chr7 ,88974330,88974351,- ,BY746426 ,-
mm_br_e15_227812 ,1,chr18 ,74223774,74223795,- ,CB526503 ,-
mm_br_e15_227922 ,1,chr2 ,71049852,71049873,+ ,AV507454 ,+
mm_br_e15_228020 ,1,chrX ,98836726,98836747,- ,BU851147 ,+
mm_br_e15_228047 ,1,chr5 ,22941201,22941222,- ,BY161235 ,+
mm_br_e15_228052 ,1,chr19 ,10268127,10268148,+ ,AI552005 ,+
mm_br_e15_228090 ,1,chr13 ,28727176,28727197,- ,BG918495 ,-
mm_br_e15_230033 ,1,chr6 ,34426048,34426069,- ,BU699464 ,-
mm_br_e15_230041 ,1,chr3 ,89084938,89084959,+ ,CX232902 ,-
mm_br_e15_230052 ,1,chr9 ,82869610,82869631,- ,BY176024 ,+
mm_br_e15_230066 ,1,chr3 ,96023566,96023587,- ,CN839793 ,-
mm_br_e15_230384 ,1,chr5 ,100845161,100845182,- ,BG868118 ,-
mm_br_e15_230427 ,1,chr11 ,101948688,101948709,- ,BG802699 ,+
mm_br_e15_230548 ,1,chr4 ,54962317,54962338,- ,CJ147550 ,+
mm_br_e15_230549 ,1,chr9 ,64294677,64294698,- ,BY275058 ,+
mm_br_e15_231075 ,1,chrM ,16086,16107,- ,BU604155 ,+
mm_br_e15_231076 ,1,chrM ,16086,16107,- ,BU604155 ,+
mm_br_e15_231130 ,1,chr1 ,16646954,16646975,- ,BM519390 ,+
mm_br_e15_231301 ,1,chr7 ,53040516,53040537,- ,CB723842 ,+
mm_br_e15_231307 ,1,chrX ,162878781,162878802,+ ,AW990539 ,+
mm_br_e15_231348 ,1,chr2 ,52531597,52531618,+ ,CJ125037 ,-
mm_br_e15_231385 ,1,chr6 ,113433339,113433360,+ ,BB869032 ,+
mm_br_e15_231411 ,1,chr17 ,37205281,37205302,+ ,CA317950 ,+
mm_br_e15_231808 ,1,chrM ,841,862,+ ,AI529973 ,+
mm_br_e15_231820 ,1,chr1 ,63225685,63225706,+ ,DV061807 ,+
mm_br_e15_231821 ,1,chr1 ,63225685,63225706,+ ,DV061807 ,+
mm_br_e15_231822 ,1,chr1 ,63225685,63225706,+ ,DV061807 ,+
mm_br_e15_231823 ,1,chr1 ,63225685,63225706,+ ,DV061807 ,+
mm_br_e15_231824 ,1,chr1 ,63225685,63225706,+ ,DV061807 ,+
mm_br_e15_231825 ,1,chr1 ,63225685,63225706,+ ,DV061807 ,+
mm_br_e15_231931 ,1,chr6 ,125136489,125136510,- ,BF607871 ,-
mm_br_e15_232069 ,1,chr8 ,101792451,101792472,- ,BB647517 ,-
mm_br_e15_232116 ,1,chr4 ,122817110,122817131,- ,CB946223 ,-
mm_br_e15_232127 ,1,chr3 ,88019940,88019961,+ ,CJ150081 ,+
mm_br_e15_232414 ,1,chr7 ,54388279,54388300,+ ,BM950524 ,-
mm_br_e15_232428 ,1,chr16 ,43503555,43503576,+ ,BU918899 ,+
mm_br_e15_232433 ,1,chr2 ,113839532,113839553,+ ,BP753211 ,-
mm_br_e15_232443 ,1,chr2 ,32081230,32081251,+ ,CN683796 ,+
mm_br_e15_232455 ,1,chr4 ,102787683,102787704,- ,BY068065 ,+
mm_br_e15_232462 ,1,chrM ,974,995,+ ,AI529973 ,+
mm_br_e15_232531 ,1,chr1 ,58562014,58562035,+ ,BB638759 ,+
mm_br_e15_232534 ,1,chr13 ,84487205,84487226,- ,BB549787 ,+
mm_br_e15_232599 ,1,chr11 ,68804140,68804161,- ,BI662103 ,-
mm_br_e15_232600 ,1,chr11 ,68804140,68804161,- ,BI662103 ,-
mm_br_e15_232601 ,1,chr11 ,68804140,68804161,- ,BI662103 ,-
mm_br_e15_232602 ,1,chr11 ,68804140,68804161,- ,BI662103 ,-
mm_br_e15_232614 ,1,chr12 ,85193700,85193721,- ,CD561358 ,-
mm_br_e15_232815 ,1,chr12 ,22990792,22990813,+ ,AA517665 ,-
mm_br_e15_232967 ,1,chr5 ,100858738,100858759,+ ,AV504445 ,-
mm_br_e15_233008 ,1,chr1 ,180336254,180336275,+ ,BF787016 ,+
mm_br_e15_233009 ,1,chr7 ,35558447,35558468,- ,BY705392 ,-
mm_br_e15_233345 ,1,chr6 ,134837258,134837279,+ ,CO803810 ,-
mm_br_e15_233347 ,1,chr4 ,122563515,122563536,+ ,BY188575 ,-
mm_br_e15_233348 ,1,chr1 ,72873670,72873691,- ,BQ964065 ,+
mm_br_e15_233375 ,1,chr15 ,30103372,30103393,+ ,CJ106197 ,+
mm_br_e15_233379 ,1,chr9 ,10902709,10902730,- ,CJ057096 ,-
mm_br_e15_233444 ,1,chr2 ,77453715,77453736,- ,CN669718 ,-
mm_br_e15_233506 ,1,chr19 ,31149408,31149429,+ ,DT931467 ,+
mm_br_e15_233508 ,1,chr15 ,73669957,73669978,+ ,BI872157 ,-
mm_br_e15_233513 ,1,chr18 ,42866817,42866838,+ ,W91106 ,-
mm_br_e15_233517 ,1,chr6 ,53991686,53991707,- ,BU743659 ,+
mm_br_e15_233519 ,1,chr6 ,34426027,34426048,- ,BU699464 ,-
mm_br_e15_233528 ,1,chr14 ,93708240,93708261,- ,BU704230 ,-
mm_br_e15_233571 ,1,chr8 ,98269962,98269983,- ,CA328373 ,-
mm_br_e15_233572 ,1,chr2 ,20868848,20868869,- ,CK638147 ,-
mm_br_e15_233575 ,1,chr5 ,54012648,54012669,+ ,CO429845 ,+
mm_br_e15_233601 ,1,chr9 ,64976526,64976547,+ ,CF535379 ,+
mm_br_e15_233614 ,1,chr19 ,29325601,29325622,- ,BM933932 ,+
mm_br_e15_233623 ,1,chr1 ,182295546,182295567,+ ,BM506331 ,+
mm_br_e15_233624 ,1,chr11 ,116351984,116352005,+ ,BG804872 ,-
mm_br_e15_233630 ,1,chr3 ,45182089,45182110,- ,CK345601 ,-
mm_br_e15_233631 ,1,chr13 ,91510818,91510839,+ ,BB264741 ,-
mm_br_e15_233664 ,1,chr14 ,65716366,65716387,+ ,CF539474 ,-
mm_br_e15_233676 ,1,chr3 ,142428203,142428224,+ ,BY102327 ,+
mm_br_e15_233678 ,1,chr4 ,154976249,154976270,+ ,BB637524 ,+
mm_br_e15_233703 ,1,chr2 ,166732478,166732499,- ,CB573939 ,+
mm_br_e15_233708 ,1,chr11 ,115079682,115079703,+ ,BY664569 ,+
mm_br_e15_233731 ,1,chr14 ,27078142,27078163,+ ,BU054914 ,+
mm_br_e15_233732 ,1,chr12 ,82634026,82634047,+ ,AI607265 ,-
mm_br_e15_233748 ,1,chr10 ,9011788,9011809,- ,BF466278 ,-
mm_br_e15_233764 ,1,chr10 ,127648762,127648783,- ,BQ891096 ,-
mm_br_e15_233777 ,1,chr18 ,75161536,75161557,+ ,DV662958 ,+
mm_br_e15_233780 ,1,chr4 ,12052077,12052098,+ ,BI660272 ,+
mm_br_e15_233805 ,1,chr3 ,19211478,19211499,+ ,CJ058683 ,+
mm_br_e15_233811 ,1,chr6 ,57485481,57485502,- ,EX601153 ,-
mm_br_e15_233814 ,1,chr7 ,31757795,31757816,- ,CV562068 ,+
mm_br_e15_233825 ,1,chr10 ,75700679,75700700,+ ,BY739102 ,-
mm_br_e15_233885 ,1,chr9 ,40049064,40049085,+ ,BY765202 ,+
mm_br_e15_233887 ,1,chr14 ,47918338,47918359,+ ,BU515392 ,+
mm_br_e15_233912 ,1,chr2 ,14976972,14976993,+ ,BB643551 ,+
mm_br_e15_233931 ,1,chr4 ,138686865,138686886,- ,BB682378 ,+
mm_br_e15_233999 ,1,chr1 ,187066853,187066874,+ ,BE291270 ,+
mm_br_e15_234000 ,1,chr1 ,187066853,187066874,+ ,BE291270 ,+
mm_br_e15_234001 ,1,chr19 ,29596607,29596628,- ,BY742142 ,-
mm_br_e15_234010 ,1,chr15 ,102301556,102301577,+ ,BY101981 ,+
mm_br_e15_234036 ,1,chr7 ,52384845,52384866,- ,AA881538 ,-
mm_br_e15_234050 ,1,chr4 ,44025323,44025344,- ,BY030575 ,+
mm_br_e15_234061 ,1,chr8 ,112363200,112363221,+ ,BU053262 ,+
mm_br_e15_234062 ,1,chr8 ,112363200,112363221,+ ,BU053262 ,+
mm_br_e15_234063 ,1,chr8 ,112363200,112363221,+ ,BU053262 ,+
mm_br_e15_234096 ,1,chr6 ,87995111,87995132,- ,DV068816 ,-
mm_br_e15_234100 ,1,chr2 ,179991849,179991870,- ,BE851407 ,+
mm_br_e15_234139 ,1,chr18 ,52625112,52625133,- ,BB616424 ,-
mm_br_e15_234142 ,1,chrX ,149441337,149441358,+ ,CA586303 ,-
mm_br_e15_234184 ,1,chr14 ,65209195,65209216,+ ,BY742178 ,+
mm_br_e15_234189 ,1,chr13 ,36670714,36670735,+ ,CV557238 ,+
mm_br_e15_234195 ,1,chr17 ,24833266,24833287,+ ,BI685472 ,-
mm_br_e15_234240 ,1,chr2 ,14976986,14977007,+ ,BB643551 ,+
mm_br_e15_234242 ,1,chr14 ,31951920,31951941,+ ,BU513884 ,+
mm_br_e15_234263 ,1,chr10 ,80065481,80065502,- ,BY791303 ,+
mm_br_e15_234266 ,1,chr1 ,42747267,42747288,+ ,BU054879 ,-
mm_br_e15_234268 ,1,chr7 ,146399316,146399337,+ ,CA466176 ,+
mm_br_e15_234269 ,1,chr17 ,27702598,27702619,- ,BU526131 ,-
mm_br_e15_234273 ,1,chr2 ,26325615,26325636,- ,CB519978 ,-
mm_br_e15_234301 ,1,chr2 ,22445178,22445199,+ ,BI329432 ,-
mm_br_e15_234306 ,1,chr12 ,75009007,75009028,+ ,BY150128 ,+
mm_br_e15_234322 ,1,chr3 ,88018422,88018443,+ ,CJ150081 ,+
mm_br_e15_234341 ,1,chr17 ,37139396,37139417,+ ,BY725466 ,+
mm_br_e15_234349 ,1,chrM ,12169,12190,+ ,BM224809 ,-
mm_br_e15_234376 ,1,chr7 ,149573775,149573796,- ,BI731528 ,-
mm_br_e15_234393 ,1,chr17 ,56606901,56606922,- ,BU605463 ,-
mm_br_e15_234395 ,1,chr1 ,164792721,164792742,+ ,BF532824 ,-
mm_br_e15_234396 ,1,chr19 ,45857800,45857821,- ,CN723170 ,-
mm_br_e15_234417 ,1,chr8 ,56040190,56040211,- ,BY237682 ,+
mm_br_e15_234433 ,1,chr16 ,77237264,77237285,- ,BB655639 ,+
mm_br_e15_234441 ,1,chr11 ,69482476,69482497,- ,BI653548 ,-
mm_br_e15_234447 ,1,chr3 ,68849193,68849214,- ,AA840539 ,-
mm_br_e15_234455 ,1,chr1 ,42749918,42749939,- ,BU054879 ,-
mm_br_e15_234458 ,1,chr8 ,23704576,23704597,+ ,BM894861 ,+
mm_br_e15_234565 ,1,chr5 ,67009894,67009915,- ,BG243392 ,-
mm_br_e15_234673 ,1,chr1 ,123224223,123224244,- ,BF143477 ,-
mm_br_e15_234855 ,1,chr13 ,100285004,100285025,+ ,BQ947114 ,-
mm_br_e15_234860 ,1,chr17 ,56084849,56084870,+ ,BF134175 ,-
mm_br_e15_234877 ,1,chr6 ,48505330,48505351,+ ,BB591453 ,+
mm_br_e15_234891 ,1,chr10 ,39239669,39239690,+ ,DN175170 ,+
mm_br_e15_234905 ,1,chr14 ,26098776,26098797,- ,BB663594 ,-
mm_br_e15_234907 ,1,chr17 ,23908828,23908849,+ ,CB599435 ,+
mm_br_e15_234915 ,1,chr6 ,89267719,89267740,- ,BB616077 ,+
mm_br_e15_234948 ,1,chrM ,1198,1219,+ ,AV460448 ,-
mm_br_e15_234967 ,1,chr15 ,97833029,97833050,+ ,BQ956014 ,-
mm_br_e15_235051 ,1,chr9 ,40154119,40154140,+ ,BG970549 ,-
mm_br_e15_235060 ,1,chr9 ,58884621,58884642,+ ,BB642427 ,+
mm_br_e15_235077 ,1,chr9 ,107424498,107424519,- ,BQ042167 ,+
mm_br_e15_235080 ,1,chr18 ,67658134,67658155,- ,AU258121 ,-
mm_br_e15_235146 ,1,chr2 ,84555325,84555346,- ,BI652297 ,+
mm_br_e15_235210 ,1,chr3 ,34138344,34138365,+ ,BY123131 ,+
mm_br_e15_235270 ,1,chr7 ,52651422,52651443,+ ,AA881538 ,-
mm_br_e15_235423 ,1,chr13 ,8885004,8885025,- ,BY751926 ,-
mm_br_e15_235428 ,1,chr12 ,112352045,112352066,+ ,CA882168 ,-
mm_br_e15_235606 ,1,chr11 ,50191139,50191160,- ,BB845900 ,+
mm_br_e15_235783 ,1,chr13 ,76080969,76080990,+ ,BG072191 ,+
mm_br_e15_235784 ,1,chr3 ,89857027,89857048,+ ,BB617262 ,+
mm_br_e15_235918 ,1,chr12 ,89964147,89964168,+ ,CJ115576 ,+
mm_br_e15_235954 ,1,chr16 ,42875209,42875230,- ,BY716203 ,-
mm_br_e15_236049 ,1,chr7 ,30691564,30691585,+ ,BB643476 ,-
mm_br_e15_236107 ,1,chr17 ,15178942,15178963,+ ,BE572460 ,+
mm_br_e15_236135 ,1,chr3 ,94217282,94217303,+ ,BY247265 ,+
mm_br_e15_236145 ,1,chr9 ,60535741,60535762,- ,BG969043 ,-
mm_br_e15_236260 ,1,chr5 ,116009598,116009619,+ ,CJ075809 ,+
mm_br_e15_236266 ,1,chr11 ,87240434,87240455,+ ,BU842999 ,+
mm_br_e15_236267 ,1,chr1 ,24107007,24107028,- ,BI738374 ,-
mm_br_e15_236277 ,1,chr9 ,105397553,105397574,+ ,BF135942 ,-
mm_br_e15_236408 ,1,chr9 ,74885517,74885538,+ ,W61661 ,+
mm_br_e15_236453 ,1,chr16 ,32609085,32609106,+ ,BY101284 ,+
mm_br_e15_236458 ,1,chr19 ,32462877,32462898,- ,BY739390 ,-
mm_br_e15_236465 ,1,chr19 ,24552119,24552140,+ ,BI554810 ,-
mm_br_e15_236592 ,1,chr7 ,19967557,19967578,+ ,BB590357 ,+
mm_br_e15_236656 ,1,chr9 ,21095998,21096019,+ ,BY762207 ,-
mm_br_e15_236683 ,1,chr17 ,26260472,26260493,+ ,BB104487 ,-
mm_br_e15_236695 ,1,chr8 ,35171233,35171254,- ,BY703880 ,-
mm_br_e15_236724 ,1,chr14 ,3049267,3049288,+ ,C79270 ,-
mm_br_e15_236751 ,1,chrX ,71268875,71268896,+ ,BU843408 ,+
mm_br_e15_236766 ,1,chr10 ,69318311,69318332,+ ,CO045390 ,+
mm_br_e15_236767 ,1,chr3 ,84108391,84108412,- ,CF744311 ,-
mm_br_e15_236768 ,1,chr2 ,24805024,24805045,- ,BU707024 ,+
mm_br_e15_236822 ,1,chr13 ,96661953,96661974,- ,BG808563 ,-
mm_br_e15_236833 ,1,chr6 ,115494804,115494825,+ ,CB566168 ,+
mm_br_e15_236848 ,1,chr16 ,13672235,13672256,+ ,BY329099 ,+
mm_br_e15_236897 ,1,chr7 ,105805129,105805150,- ,CN534372 ,-
mm_br_e15_236928 ,1,chr16 ,4719170,4719191,- ,BX527978 ,-
mm_br_e15_236948 ,1,chr7 ,17565731,17565752,- ,CA947257 ,+
mm_br_e15_236972 ,1,chr14 ,55531900,55531921,- ,BQ178860 ,-
mm_br_e15_236986 ,1,chr11 ,97524579,97524600,+ ,CJ111400 ,+
mm_br_e15_236989 ,1,chr7 ,31230664,31230685,+ ,BB643476 ,-
mm_br_e15_237043 ,1,chr5 ,134931836,134931857,- ,BB656497 ,-
mm_br_e15_237045 ,1,chr12 ,82047050,82047071,- ,BF150509 ,+
mm_br_e15_237091 ,1,chr13 ,55313175,55313196,+ ,CJ052011 ,+
mm_br_e15_237096 ,1,chr10 ,126699693,126699714,+ ,CB527853 ,-
mm_br_e15_237170 ,1,chr11 ,43495598,43495619,+ ,CN836979 ,-
mm_br_e15_237176 ,1,chr8 ,109817205,109817226,- ,CB595914 ,-
mm_br_e15_237180 ,1,chr12 ,12269002,12269023,+ ,AI156156 ,+
mm_br_e15_237181 ,1,chr2 ,122203375,122203396,+ ,BU555796 ,-
mm_br_e15_237200 ,1,chr9 ,83341700,83341721,- ,AV260139 ,+
mm_br_e15_237224 ,1,chr18 ,60907749,60907770,- ,BY751236 ,-
mm_br_e15_237230 ,1,chr1 ,193543161,193543182,- ,BY725568 ,+
mm_br_e15_237247 ,1,chr4 ,46402088,46402109,+ ,CB600476 ,-
mm_br_e15_237283 ,1,chr4 ,116828431,116828452,- ,BF015432 ,+
mm_br_e15_237292 ,1,chr13 ,34181109,34181130,+ ,CF732394 ,-
mm_br_e15_237304 ,1,chr10 ,83901051,83901072,+ ,CO433639 ,-
mm_br_e15_237347 ,1,chr12 ,50484521,50484542,- ,BU613345 ,+
mm_br_e15_237350 ,1,chr10 ,116019180,116019201,- ,CN835948 ,+
mm_br_e15_237353 ,1,chr17 ,47148124,47148145,+ ,BB544703 ,+
mm_br_e15_237419 ,1,chr6 ,50060268,50060289,+ ,BU516621 ,+
mm_br_e15_237430 ,1,chr13 ,94073761,94073782,+ ,CJ047529 ,+
mm_br_e15_237431 ,1,chr13 ,94073761,94073782,+ ,CJ047529 ,+
mm_br_e15_237432 ,1,chr13 ,94073761,94073782,+ ,CJ047529 ,+
mm_br_e15_237508 ,1,chr12 ,88287871,88287892,- ,CA328992 ,+
mm_br_e15_237516 ,1,chr13 ,65342877,65342898,+ ,AW044833 ,+
mm_br_e15_237570 ,1,chr9 ,108250047,108250068,- ,BU945922 ,-
mm_br_e15_237571 ,1,chr9 ,108250047,108250068,- ,BU945922 ,-
mm_br_e15_237583 ,1,chr1 ,63777287,63777308,+ ,BY022770 ,+
mm_br_e15_237595 ,1,chr7 ,4764572,4764593,+ ,CJ049351 ,+
mm_br_e15_237696 ,1,chr8 ,74944816,74944837,+ ,DR754620 ,+
mm_br_e15_237700 ,1,chr17 ,47147625,47147646,+ ,BY731418 ,+
mm_br_e15_237706 ,1,chr4 ,116078669,116078690,- ,BQ630828 ,-
mm_br_e15_237715 ,1,chr19 ,4100347,4100368,+ ,BY022937 ,+
mm_br_e15_237730 ,1,chr11 ,17157984,17158005,- ,AA178772 ,+
mm_br_e15_237740 ,1,chr4 ,129297195,129297216,+ ,CJ132032 ,+
mm_br_e15_237770 ,1,chr3 ,45182091,45182112,- ,CK345601 ,-
mm_br_e15_237780 ,1,chr10 ,20268233,20268254,- ,BB664044 ,-
mm_br_e15_237784 ,1,chr2 ,179711608,179711629,+ ,BI989969 ,+
mm_br_e15_237822 ,1,chr7 ,118226761,118226782,+ ,BM934118 ,-
mm_br_e15_237825 ,1,chr2 ,14976984,14977005,+ ,BB643551 ,+
mm_br_e15_237828 ,1,chr15 ,83002781,83002802,+ ,BI102693 ,-
mm_br_e15_237853 ,1,chr11 ,80196666,80196687,- ,AI462843 ,+
mm_br_e15_237881 ,1,chr19 ,7114418,7114439,- ,BU511413 ,-
mm_br_e15_237898 ,1,chr3 ,51905913,51905934,- ,BF731313 ,+
mm_br_e15_237967 ,1,chr12 ,27747004,27747025,+ ,AW210089 ,+
mm_br_e15_237968 ,1,chr2 ,71366981,71367002,- ,BF469576 ,+
mm_br_e15_237978 ,1,chr4 ,21807006,21807027,+ ,BQ840396 ,+
mm_br_e15_237993 ,1,chr4 ,46402298,46402319,- ,BE627607 ,+
mm_br_e15_238049 ,1,chr15 ,82793674,82793695,+ ,BE981887 ,-
mm_br_e15_238088 ,1,chr6 ,51419466,51419487,+ ,BU510184 ,-
mm_br_e15_238135 ,1,chr17 ,81127613,81127634,+ ,CF166556 ,-
mm_br_e15_238153 ,1,chr4 ,45354843,45354864,- ,CJ059726 ,+
mm_br_e15_238165 ,1,chr5 ,3464889,3464910,+ ,BE983095 ,+
mm_br_e15_238171 ,1,chr15 ,76437995,76438016,- ,EH103009 ,+
mm_br_e15_238176 ,1,chr5 ,110564940,110564961,+ ,BB184676 ,+
mm_br_e15_238216 ,1,chr14 ,69808746,69808767,+ ,CJ186689 ,+
mm_br_e15_238222 ,1,chrX ,5669329,5669350,- ,BY257233 ,-
mm_br_e15_238277 ,1,chr18 ,24113418,24113439,+ ,BB316235 ,+
mm_br_e15_238291 ,1,chr4 ,42929622,42929643,+ ,CJ104827 ,+
mm_br_e15_238295 ,1,chr4 ,12098841,12098862,- ,CB193652 ,-
mm_br_e15_238484 ,1,chr12 ,83270476,83270497,+ ,BY322015 ,+
mm_br_e15_238506 ,1,chr17 ,35301777,35301798,- ,CF106598 ,-
mm_br_e15_238523 ,1,chr14 ,26798796,26798817,+ ,CA493099 ,-
mm_br_e15_238565 ,1,chr13 ,91363531,91363552,- ,BY116126 ,-
mm_br_e15_238573 ,1,chr1 ,156573829,156573850,- ,BY751216 ,-
mm_br_e15_238574 ,1,chr1 ,92499944,92499965,- ,CJ078298 ,+
mm_br_e15_238667 ,1,chr13 ,62887110,62887131,- ,BB632510 ,-
mm_br_e15_238677 ,1,chr1 ,24622275,24622296,+ ,BB622952 ,+
mm_br_e15_238757 ,1,chr7 ,30857634,30857655,- ,BB643476 ,-
mm_br_e15_238759 ,1,chr14 ,21460270,21460291,+ ,AA467181 ,-
mm_br_e15_238774 ,1,chr9 ,88377361,88377382,- ,CV562339 ,-
mm_br_e15_238776 ,1,chr11 ,72991200,72991221,- ,BY705172 ,+
mm_br_e15_238937 ,1,chr7 ,118219578,118219599,- ,AW537375 ,+
mm_br_e15_238946 ,1,chr7 ,4947272,4947293,+ ,BB651074 ,-
mm_br_e15_238956 ,1,chr12 ,87762637,87762658,- ,BB658908 ,+
mm_br_e15_238988 ,1,chr14 ,70107253,70107274,- ,CB272680 ,-
mm_br_e15_239014 ,1,chr4 ,32618656,32618677,+ ,CJ174664 ,+
mm_br_e15_239016 ,1,chr5 ,100858763,100858784,+ ,AV504445 ,-
mm_br_e15_239034 ,1,chr15 ,76369315,76369336,+ ,BY245922 ,+
mm_br_e15_239050 ,1,chr11 ,94871123,94871144,- ,BY737667 ,-
mm_br_e15_239061 ,1,chr15 ,99082020,99082041,- ,CJ217644 ,+
mm_br_e15_239140 ,1,chr15 ,84867329,84867350,- ,BB868357 ,+
mm_br_e15_239233 ,1,chr19 ,3282676,3282697,+ ,BU053925 ,-
mm_br_e15_239241 ,1,chr15 ,25724154,25724175,+ ,BE914240 ,+
mm_br_e15_239253 ,1,chr19 ,47093996,47094017,- ,BU701438 ,+
mm_br_e15_239255 ,1,chr4 ,54962354,54962375,- ,CJ147550 ,+
mm_br_e15_239330 ,1,chr19 ,29327082,29327103,+ ,CJ059586 ,+
mm_br_e15_239349 ,1,chr15 ,102034510,102034531,+ ,CX204811 ,-
mm_br_e15_239369 ,1,chr2 ,149962185,149962206,- ,DV067784 ,-
mm_br_e15_239372 ,1,chr6 ,6828931,6828952,+ ,BQ568607 ,-
mm_br_e15_239401 ,1,chr3 ,27838176,27838197,+ ,CJ091670 ,+
mm_br_e15_239404 ,1,chr7 ,51696988,51697009,- ,BQ950321 ,+
mm_br_e15_239415 ,1,chr1 ,95374498,95374519,+ ,BU513097 ,-
mm_br_e15_239420 ,1,chr17 ,33821969,33821990,- ,BM220167 ,+
mm_br_e15_239429 ,1,chr10 ,29081490,29081511,- ,BQ934053 ,-
mm_br_e15_239449 ,1,chr10 ,79371627,79371648,- ,BI415956 ,+
mm_br_e15_239460 ,1,chr3 ,109907356,109907377,- ,BB651251 ,-
mm_br_e15_239489 ,1,chr2 ,93662688,93662709,- ,BY742757 ,-
mm_br_e15_239523 ,1,chr19 ,3323359,3323380,+ ,BB653819 ,+
mm_br_e15_239542 ,1,chr19 ,32463961,32463982,+ ,BY729491 ,-
mm_br_e15_239544 ,1,chr19 ,5388896,5388917,+ ,BB659615 ,+
mm_br_e15_239560 ,1,chr17 ,15968014,15968035,- ,CN459874 ,-
mm_br_e15_239573 ,1,chr15 ,83425748,83425769,+ ,AW493211 ,-
mm_br_e15_239580 ,1,chr5 ,123465058,123465079,+ ,AW495660 ,-
mm_br_e15_239608 ,1,chr17 ,31433602,31433623,- ,CF892361 ,+
mm_br_e15_239613 ,1,chr9 ,72773894,72773915,- ,CJ099386 ,+
mm_br_e15_239617 ,1,chr10 ,116661200,116661221,- ,DT905387 ,-
mm_br_e15_239630 ,1,chr15 ,96529506,96529527,+ ,CA328537 ,-
mm_br_e15_239671 ,1,chr2 ,160192769,160192790,- ,CJ045767 ,-
mm_br_e15_239673 ,1,chr19 ,21859006,21859027,- ,AV567764 ,-
mm_br_e15_239691 ,1,chr2 ,54288678,54288699,+ ,CJ185078 ,+
mm_br_e15_239698 ,1,chr15 ,95621742,95621763,+ ,BY326464 ,+
mm_br_e15_239728 ,1,chr1 ,184338810,184338831,- ,BY723960 ,-
mm_br_e15_239760 ,1,chr14 ,52639818,52639839,+ ,BI692121 ,-
mm_br_e15_239798 ,1,chr10 ,62706355,62706376,- ,BY707300 ,-
mm_br_e15_239867 ,1,chr9 ,122812405,122812426,- ,CJ057864 ,+
mm_br_e15_239877 ,1,chr17 ,74694753,74694774,- ,BU515254 ,-
mm_br_e15_239890 ,1,chr11 ,85647923,85647944,+ ,BI414802 ,+
mm_br_e15_239913 ,1,chr7 ,109358311,109358332,- ,BB867398 ,-
mm_br_e15_239926 ,1,chr1 ,21069642,21069663,- ,BU842198 ,-
mm_br_e15_239962 ,1,chr2 ,157249916,157249937,- ,BY737422 ,+
mm_br_e15_240049 ,1,chr3 ,88489799,88489820,+ ,BY613537 ,-
mm_br_e15_240070 ,1,chr2 ,30837958,30837979,+ ,BY251374 ,+
mm_br_e15_240091 ,1,chr5 ,69983234,69983255,- ,BY714468 ,-
mm_br_e15_240092 ,1,chr4 ,135429461,135429482,- ,BB609483 ,-
mm_br_e15_240095 ,1,chr6 ,40275553,40275574,+ ,CO807893 ,+
mm_br_e15_240103 ,1,chr19 ,24248520,24248541,- ,AW045019 ,-
mm_br_e15_240111 ,1,chr13 ,19487563,19487584,- ,BQ963206 ,-
mm_br_e15_240112 ,1,chr17 ,10512171,10512192,- ,CJ113508 ,-
mm_br_e15_240120 ,1,chr2 ,44782447,44782468,- ,BB612255 ,-
mm_br_e15_240134 ,1,chr10 ,28863427,28863448,+ ,CJ237602 ,-
mm_br_e15_240161 ,1,chr2 ,118728789,118728810,- ,BB872334 ,+
mm_br_e15_240243 ,1,chr5 ,120881708,120881729,- ,AI430373 ,-
mm_br_e15_240249 ,1,chr11 ,59623272,59623293,- ,BY118298 ,-
mm_br_e15_240255 ,1,chr9 ,35377575,35377596,- ,BU946218 ,-
mm_br_e15_240261 ,1,chr4 ,41630988,41631009,+ ,CX219763 ,-
mm_br_e15_240272 ,1,chr6 ,12698557,12698578,+ ,BB657304 ,-
mm_br_e15_240294 ,1,chr11 ,120051547,120051568,+ ,BY378334 ,-
mm_br_e15_240295 ,1,chr11 ,120051547,120051568,+ ,BY378334 ,-
mm_br_e15_240298 ,1,chr5 ,92566646,92566667,- ,CN458741 ,-
mm_br_e15_240308 ,1,chr19 ,40969528,40969549,- ,CD545150 ,+
mm_br_e15_240344 ,1,chr7 ,133646164,133646185,+ ,CA326720 ,-
mm_br_e15_240351 ,1,chr14 ,56178807,56178828,- ,BB650397 ,-
mm_br_e15_240372 ,1,chr1 ,182946975,182946996,+ ,AI876242 ,-
mm_br_e15_240404 ,1,chr2 ,158464318,158464339,+ ,CB182892 ,+
mm_br_e15_240405 ,1,chr2 ,158464318,158464339,+ ,CB182892 ,+
mm_br_e15_240428 ,1,chr9 ,96619881,96619902,+ ,BB822040 ,-
mm_br_e15_240499 ,1,chr16 ,91465275,91465296,+ ,BY742133 ,+
mm_br_e15_241239 ,1,chr9 ,7764420,7764441,- ,AW227566 ,+
mm_br_e15_241381 ,1,chr5 ,111308913,111308934,+ ,BB865591 ,+
mm_br_e15_241430 ,1,chr12 ,114188605,114188626,+ ,BY728432 ,-
mm_br_e15_241433 ,1,chr2 ,34726634,34726655,+ ,BY238215 ,-
mm_br_e15_241437 ,1,chr9 ,44205214,44205235,+ ,CA320957 ,-
mm_br_e15_241456 ,1,chr7 ,59004180,59004201,+ ,CN841024 ,-
mm_br_e15_241466 ,1,chr2 ,22445310,22445331,+ ,BF687081 ,-
mm_br_e15_241480 ,1,chr8 ,125736554,125736575,- ,EH097411 ,-
mm_br_e15_241482 ,1,chr14 ,29318113,29318134,+ ,CJ101781 ,+
mm_br_e15_241532 ,1,chr17 ,6654490,6654511,+ ,BY705787 ,-
mm_br_e15_241548 ,1,chr11 ,61080611,61080632,- ,BQ945212 ,-
mm_br_e15_241563 ,1,chr11 ,33669235,33669256,- ,BQ922423 ,-
mm_br_e15_241584 ,1,chr10 ,127897050,127897071,- ,CJ139137 ,+
mm_br_e15_241611 ,1,chr9 ,109888387,109888408,- ,BB859844 ,+
mm_br_e15_241628 ,1,chr2 ,51003130,51003151,- ,CD805057 ,+
mm_br_e15_241630 ,1,chr7 ,28623740,28623761,+ ,BB487721 ,+
mm_br_e15_241709 ,1,chr3 ,95428630,95428651,- ,BI319486 ,-
mm_br_e15_241726 ,1,chr13 ,103886886,103886907,- ,BP753780 ,-
mm_br_e15_241727 ,1,chr13 ,103886886,103886907,- ,BP753780 ,-
mm_br_e15_241734 ,1,chr8 ,125566518,125566539,+ ,EH097411 ,-
mm_br_e15_241739 ,1,chr2 ,174155083,174155104,- ,BQ126327 ,+
mm_br_e15_241744 ,1,chr1 ,42737648,42737669,- ,BU054879 ,-
mm_br_e15_241759 ,1,chr6 ,54515829,54515850,+ ,BY711881 ,-
mm_br_e15_241769 ,1,chr1 ,183305941,183305962,+ ,BG800984 ,+
mm_br_e15_241775 ,1,chr1_random ,269977,269998,- ,BI150805 ,-
mm_br_e15_241782 ,1,chr19 ,11397876,11397897,- ,BY501105 ,-
mm_br_e15_241792 ,1,chrX ,147092049,147092070,- ,CF534531 ,-
mm_br_e15_241810 ,1,chr7 ,87214761,87214782,- ,BY193962 ,+
mm_br_e15_241813 ,1,chr12 ,109237462,109237483,+ ,BB612198 ,-
mm_br_e15_241837 ,1,chr6 ,128388232,128388253,- ,BU704108 ,-
mm_br_e15_241840 ,1,chr7 ,96487238,96487259,- ,BY712279 ,-
mm_br_e15_241866 ,1,chr11 ,36411162,36411183,- ,BI988098 ,-
mm_br_e15_241999 ,1,chr19 ,12871246,12871267,- ,BF019121 ,+
mm_br_e15_242022 ,1,chr4 ,129023907,129023928,- ,BU555157 ,+
mm_br_e15_242031 ,1,chr11 ,101488901,101488922,+ ,BU531308 ,-
mm_br_e15_242071 ,1,chr10 ,85814918,85814939,+ ,BB269574 ,-
mm_br_e15_242091 ,1,chr2 ,118605506,118605527,+ ,BB644014 ,+
mm_br_e15_242173 ,1,chr18 ,60720713,60720734,- ,BB641873 ,-
mm_br_e15_242209 ,1,chr7 ,150970077,150970098,+ ,BY748522 ,-
mm_br_e15_242212 ,1,chr18 ,36719435,36719456,- ,BY295606 ,-
mm_br_e15_242213 ,1,chr1 ,162300881,162300902,- ,CB723252 ,-
mm_br_e15_242222 ,1,chr11 ,77996603,77996624,- ,BE570098 ,+
mm_br_e15_242231 ,1,chr2 ,92440762,92440783,- ,CJ156919 ,+
mm_br_e15_242271 ,1,chr15 ,43114360,43114381,+ ,BY703089 ,-
mm_br_e15_242280 ,1,chr8 ,30328278,30328299,+ ,CJ124628 ,-
mm_br_e15_242286 ,1,chr8 ,46713100,46713121,+ ,BY235363 ,+
mm_br_e15_242289 ,1,chr2 ,25173677,25173698,- ,BY591720 ,-
mm_br_e15_242328 ,1,chr8 ,27268472,27268493,- ,BU695536 ,+
mm_br_e15_242370 ,1,chr4 ,122563065,122563086,- ,BI103290 ,-
mm_br_e15_242376 ,1,chr6 ,48438048,48438069,- ,BY730962 ,+
mm_br_e15_242398 ,1,chr5 ,22941200,22941221,- ,BY161235 ,+
mm_br_e15_242400 ,1,chr10 ,81510866,81510887,+ ,CF724156 ,-
mm_br_e15_242429 ,1,chr9 ,108208445,108208466,- ,BI102558 ,-
mm_br_e15_242520 ,1,chr15 ,84130266,84130287,- ,AA726210 ,+
mm_br_e15_242536 ,1,chr1 ,173341471,173341492,+ ,CA951530 ,+
mm_br_e15_242546 ,1,chr10 ,80877420,80877441,- ,BE308028 ,-
mm_br_e15_242602 ,1,chr7 ,116847282,116847303,+ ,BY025452 ,+
mm_br_e15_242616 ,1,chr9 ,74800748,74800769,+ ,CB723055 ,+
mm_br_e15_242621 ,1,chrX ,139953381,139953402,+ ,BY282092 ,+
mm_br_e15_242622 ,1,chrX ,99278068,99278089,- ,BQ831169 ,+
mm_br_e15_242632 ,1,chr9 ,20896642,20896663,+ ,BY735149 ,+
mm_br_e15_242637 ,1,chr15 ,98911240,98911261,+ ,CJ217644 ,+
mm_br_e15_242638 ,1,chr17 ,24625093,24625114,- ,AA024233 ,+
mm_br_e15_242662 ,1,chr2 ,165710376,165710397,+ ,BF384163 ,-
mm_br_e15_242671 ,1,chr10 ,127949061,127949082,- ,AI558200 ,+
mm_br_e15_242698 ,1,chr14 ,3331844,3331865,+ ,CJ321406 ,-
mm_br_e15_242699 ,1,chr14 ,32475221,32475242,- ,BI733562 ,+
mm_br_e15_242701 ,1,chr1 ,134942812,134942833,- ,CJ130398 ,+
mm_br_e15_242799 ,1,chr7 ,50699510,50699531,+ ,BY292045 ,+
mm_br_e15_242801 ,1,chr12 ,92154320,92154341,+ ,BB614671 ,-
mm_br_e15_242802 ,1,chr12 ,92154320,92154341,+ ,BB614671 ,-
mm_br_e15_242842 ,1,chr5 ,31191077,31191098,- ,BY016739 ,+
mm_br_e15_242867 ,1,chr8 ,75877370,75877391,- ,CA750379 ,-
mm_br_e15_242872 ,1,chr18 ,80452729,80452750,- ,BI331578 ,+
mm_br_e15_242910 ,1,chr2 ,181194303,181194324,+ ,BG802699 ,+
mm_br_e15_242911 ,1,chr2 ,181194303,181194324,+ ,BG802699 ,+
mm_br_e15_242912 ,1,chr2 ,181194303,181194324,+ ,BG802699 ,+
mm_br_e15_242913 ,1,chr2 ,181194303,181194324,+ ,BG802699 ,+
mm_br_e15_242914 ,1,chr2 ,181194303,181194324,+ ,BG802699 ,+
mm_br_e15_242930 ,1,chr6 ,148844670,148844691,- ,CN531778 ,-
mm_br_e15_242965 ,1,chr11 ,23533241,23533262,+ ,BB614611 ,-
mm_br_e15_243060 ,1,chr2 ,57034562,57034583,+ ,BY715729 ,+
mm_br_e15_243152 ,1,chr12 ,46174845,46174866,+ ,BF139914 ,-
mm_br_e15_243223 ,1,chr14 ,46276673,46276694,+ ,CK619141 ,-
mm_br_e15_243235 ,1,chr7 ,99709667,99709688,+ ,BB617939 ,+
mm_br_e15_243244 ,1,chr9 ,4794714,4794735,- ,BU057566 ,-
mm_br_e15_243260 ,1,chr2 ,26766782,26766803,+ ,CJ187030 ,+
mm_br_e15_243261 ,1,chr2 ,26766782,26766803,+ ,CJ187030 ,+
mm_br_e15_243262 ,1,chr2 ,26766782,26766803,+ ,CJ187030 ,+
mm_br_e15_243263 ,1,chr7 ,68304001,68304022,+ ,CJ221716 ,-
mm_br_e15_243264 ,1,chr12 ,87423982,87424003,+ ,DV657210 ,+
mm_br_e15_243294 ,1,chr1 ,139795172,139795193,+ ,BB639235 ,+
mm_br_e15_243301 ,1,chr12 ,80817253,80817274,- ,BU505248 ,+
mm_br_e15_243309 ,1,chrX ,34356741,34356762,+ ,AI789064 ,-
mm_br_e15_243312 ,1,chr12 ,85791884,85791905,- ,CA876154 ,+
mm_br_e15_243317 ,1,chr9 ,61970823,61970844,+ ,BU555957 ,+
mm_br_e15_243345 ,1,chr1 ,122993436,122993457,+ ,BY724009 ,+
mm_br_e15_243380 ,1,chr12 ,19496167,19496188,+ ,BQ175154 ,-
mm_br_e15_243394 ,1,chr4 ,137772376,137772397,- ,BQ770111 ,+
mm_br_e15_243405 ,1,chr4 ,119705653,119705674,- ,CJ063677 ,+
mm_br_e15_243410 ,1,chr10 ,127896871,127896892,+ ,CJ139137 ,+
mm_br_e15_243426 ,1,chr1 ,160608944,160608965,+ ,CB248717 ,+
mm_br_e15_243428 ,1,chr13 ,97698882,97698903,- ,BY752566 ,+
mm_br_e15_243430 ,1,chr2 ,38860870,38860891,+ ,BU938598 ,-
mm_br_e15_243438 ,1,chr11 ,79405346,79405367,+ ,CJ110096 ,+
mm_br_e15_243439 ,1,chr11 ,30098688,30098709,- ,BP757974 ,-
mm_br_e15_243462 ,1,chr16 ,21423283,21423304,+ ,CF733802 ,+
mm_br_e15_243491 ,1,chr11 ,76194057,76194078,+ ,BI988367 ,-
mm_br_e15_243492 ,1,chr8 ,130882995,130883016,+ ,BY213102 ,+
mm_br_e15_243496 ,1,chr8 ,123013173,123013194,- ,CJ052809 ,+
mm_br_e15_243531 ,1,chr16 ,91728843,91728864,- ,BI659674 ,-
mm_br_e15_243548 ,1,chr8 ,85730094,85730115,+ ,CF538295 ,+
mm_br_e15_243549 ,1,chr11 ,3642612,3642633,- ,CO812695 ,-
mm_br_e15_243556 ,1,chr4 ,138686860,138686881,- ,BB682378 ,+
mm_br_e15_243575 ,1,chr6 ,114243133,114243154,+ ,CB519886 ,+
mm_br_e15_243581 ,1,chr16 ,23110929,23110950,+ ,BY633169 ,+
mm_br_e15_243644 ,1,chr11 ,48613758,48613779,- ,AW106476 ,+
mm_br_e15_243751 ,1,chr9 ,13630906,13630927,+ ,BQ886361 ,-
mm_br_e15_243757 ,1,chr11 ,3189926,3189947,+ ,CB520252 ,+
mm_br_e15_243759 ,1,chr4 ,150206259,150206280,- ,BB624029 ,+
mm_br_e15_243765 ,1,chr4 ,155177600,155177621,- ,CJ082585 ,+
mm_br_e15_243799 ,1,chr2 ,37559007,37559028,+ ,BB610998 ,-
mm_br_e15_243822 ,1,chr9 ,83334899,83334920,+ ,AV260139 ,+
mm_br_e15_243834 ,1,chr12 ,36884631,36884652,- ,CJ079035 ,-
mm_br_e15_243953 ,1,chr2 ,151401942,151401963,+ ,BG862899 ,+
mm_br_e15_243954 ,1,chr7 ,13507429,13507450,- ,AI272596 ,+
mm_br_e15_244017 ,1,chr12 ,19294469,19294490,+ ,BQ175154 ,-
mm_br_e15_244043 ,1,chr16 ,22656211,22656232,+ ,BY748470 ,-
mm_br_e15_244044 ,1,chr5 ,114323188,114323209,+ ,CN668384 ,-
mm_br_e15_244056 ,1,chr19 ,8799065,8799086,+ ,BQ177137 ,-
mm_br_e15_244098 ,1,chr3 ,89008358,89008379,+ ,BB626508 ,+
mm_br_e15_244100 ,1,chr3 ,95789451,95789472,+ ,AA237591 ,-
mm_br_e15_244107 ,1,chr1 ,34500558,34500579,+ ,BX515175 ,+
mm_br_e15_244111 ,1,chrM ,1215,1236,+ ,AV460448 ,-
mm_br_e15_244145 ,1,chr2 ,26766343,26766364,+ ,BB854129 ,-
mm_br_e15_244150 ,1,chr16 ,43371208,43371229,+ ,BU918899 ,+
mm_br_e15_244205 ,1,chr16 ,13780702,13780723,- ,BB730232 ,+
mm_br_e15_244208 ,1,chr19 ,40948651,40948672,+ ,DV045184 ,+
mm_br_e15_244228 ,1,chr4 ,131865492,131865513,+ ,AV483786 ,-
mm_br_e15_244253 ,1,chrM ,1725,1746,+ ,AV460448 ,-
mm_br_e15_244256 ,1,chr17 ,53706211,53706232,+ ,BU529203 ,-
mm_br_e15_244261 ,1,chr11 ,77994842,77994863,- ,BE570098 ,+
mm_br_e15_244262 ,1,chr2 ,71205706,71205727,+ ,BF142058 ,-
mm_br_e15_244280 ,1,chr13 ,108331373,108331394,+ ,AA153392 ,-
mm_br_e15_244324 ,1,chr10 ,85062025,85062046,- ,CB526512 ,+
mm_br_e15_244339 ,1,chr10 ,126632316,126632337,+ ,BU842322 ,-
mm_br_e15_244343 ,1,chrX ,72975466,72975487,+ ,BB617014 ,-
mm_br_e15_244386 ,1,chr13 ,114708984,114709005,+ ,CJ145221 ,+
mm_br_e15_244387 ,1,chr1 ,24621864,24621885,+ ,BB622952 ,+
mm_br_e15_244388 ,1,chr16 ,43532373,43532394,+ ,BU918899 ,+
mm_br_e15_244450 ,1,chr6 ,71093933,71093954,+ ,BI149475 ,-
mm_br_e15_244506 ,1,chr9 ,78330123,78330144,+ ,BI328502 ,-
mm_br_e15_244508 ,1,chr11 ,69485767,69485788,- ,BU511347 ,-
mm_br_e15_244511 ,1,chr13 ,48608752,48608773,- ,BB663581 ,-
mm_br_e15_244548 ,1,chr1 ,135783369,135783390,+ ,BY467207 ,+
mm_br_e15_244611 ,1,chr1 ,138188113,138188134,- ,CD803083 ,-
mm_br_e15_244638 ,1,chr8 ,108282686,108282707,+ ,AV470333 ,-
mm_br_e15_244653 ,1,chr11 ,44284108,44284129,+ ,BY033313 ,-
mm_br_e15_244715 ,1,chr8 ,87577535,87577556,+ ,BG862888 ,+
mm_br_e15_245056 ,1,chr16 ,72444904,72444925,- ,AW494633 ,+
mm_br_e15_245078 ,1,chr5 ,138697028,138697049,+ ,BY318510 ,+
mm_br_e15_245091 ,1,chr9 ,59201199,59201220,- ,DV046223 ,-
mm_br_e15_245115 ,1,chr8 ,128422230,128422251,+ ,BB640993 ,+
mm_br_e15_245147 ,1,chr4 ,129138938,129138959,+ ,AV342819 ,+
mm_br_e15_245155 ,1,chr2 ,22443920,22443941,+ ,CR759531 ,-
mm_br_e15_245178 ,1,chr1 ,75460756,75460777,+ ,BU709210 ,+
mm_br_e15_245220 ,1,chr15 ,37992834,37992855,- ,AV508118 ,-
mm_br_e15_245252 ,1,chr1 ,172975188,172975209,+ ,BY193042 ,-
mm_br_e15_245269 ,1,chr11 ,106362356,106362377,+ ,AV060377 ,+
mm_br_e15_245270 ,1,chr11 ,106362356,106362377,+ ,AV060377 ,+
mm_br_e15_245273 ,1,chr2 ,68052668,68052689,- ,BU610316 ,-
mm_br_e15_245282 ,1,chrX ,149078922,149078943,- ,BY243017 ,-
mm_br_e15_245296 ,1,chr8 ,41393226,41393247,- ,AV498362 ,+
mm_br_e15_245297 ,1,chr8 ,41393226,41393247,- ,AV498362 ,+
mm_br_e15_245298 ,1,chr8 ,41393226,41393247,- ,AV498362 ,+
mm_br_e15_245314 ,1,chr2 ,48805145,48805166,+ ,BI872297 ,-
mm_br_e15_245352 ,1,chr16 ,32386526,32386547,+ ,BI108441 ,-
mm_br_e15_245378 ,1,chr15 ,27867542,27867563,+ ,CJ110933 ,-
mm_br_e15_245482 ,1,chrM ,8937,8958,+ ,BM224809 ,-
mm_br_e15_245567 ,1,chr11 ,106362347,106362368,+ ,AV060377 ,+
mm_br_e15_245584 ,1,chr7 ,140043889,140043910,- ,CK618796 ,-
mm_br_e15_245656 ,1,chrM ,16162,16183,- ,BQ946756 ,+
mm_br_e15_245657 ,1,chrM ,16162,16183,- ,BQ946756 ,+
mm_br_e15_245748 ,1,chr17 ,56218365,56218386,- ,BF467550 ,+
mm_br_e15_245803 ,1,chr7 ,68871142,68871163,- ,BU505171 ,-
mm_br_e15_245804 ,1,chr7 ,68871142,68871163,- ,BU505171 ,-
mm_br_e15_245805 ,1,chr7 ,68871142,68871163,- ,BU505171 ,-
mm_br_e15_245806 ,1,chr7 ,68871142,68871163,- ,BU505171 ,-
mm_br_e15_245807 ,1,chr7 ,68871142,68871163,- ,BU505171 ,-
mm_br_e15_245808 ,1,chr7 ,68871142,68871163,- ,BU505171 ,-
mm_br_e15_245809 ,1,chr7 ,68871142,68871163,- ,BU505171 ,-
mm_br_e15_245810 ,1,chr7 ,68871142,68871163,- ,BU505171 ,-
mm_br_e15_245811 ,1,chr7 ,68871142,68871163,- ,BU505171 ,-
mm_br_e15_245812 ,1,chr7 ,68871142,68871163,- ,BU505171 ,-
mm_br_e15_245813 ,1,chr7 ,68871142,68871163,- ,BU505171 ,-
mm_br_e15_245814 ,1,chr7 ,68871142,68871163,- ,BU505171 ,-
mm_br_e15_245815 ,1,chr7 ,68871142,68871163,- ,BU505171 ,-
mm_br_e15_245816 ,1,chr7 ,68871142,68871163,- ,BU505171 ,-
mm_br_e15_245829 ,1,chr2 ,6601511,6601532,- ,BM461181 ,-
mm_br_e15_245841 ,1,chr9 ,55900982,55901003,+ ,BB622076 ,+
mm_br_e15_245842 ,1,chr9 ,55900982,55901003,+ ,BB622076 ,+
mm_br_e15_245918 ,1,chr11 ,86922789,86922810,+ ,BU842999 ,+
mm_br_e15_245955 ,1,chrM ,1899,1920,+ ,AV460448 ,-
mm_br_e15_245956 ,1,chrM ,3718,3739,+ ,BG793880 ,+
mm_br_e15_245993 ,1,chr15 ,76287781,76287802,- ,BQ749279 ,-
mm_br_e15_246001 ,1,chr2 ,32251052,32251073,- ,BU534301 ,+
mm_br_e15_246924 ,1,chrX ,39264954,39264975,- ,AW044760 ,-
mm_br_e15_246927 ,1,chr19 ,6398902,6398923,+ ,BU953181 ,-
mm_br_e15_246933 ,1,chr4 ,137773212,137773233,+ ,BQ770111 ,+
mm_br_e15_246963 ,1,chr2 ,20891195,20891216,- ,CF583724 ,+
mm_br_e15_246982 ,1,chr17 ,28759550,28759571,+ ,BU555756 ,-
mm_br_e15_246983 ,1,chr1 ,159173871,159173892,- ,BB529484 ,-
mm_br_e15_247062 ,1,chr10 ,40607341,40607362,+ ,BY268645 ,+
mm_br_e15_247084 ,1,chr13 ,58229596,58229617,- ,BE553211 ,-
mm_br_e15_247120 ,1,chr16 ,18392696,18392717,+ ,BB659738 ,+
mm_br_e15_247168 ,1,chrX ,149441329,149441350,+ ,CA586303 ,-
mm_br_e15_247481 ,1,chr11 ,93905497,93905518,+ ,DT910895 ,+
mm_br_e15_247490 ,1,chr9 ,70527378,70527399,- ,BY205591 ,+
mm_br_e15_247503 ,1,chr7 ,135831991,135832012,+ ,BE305393 ,+
mm_br_e15_247510 ,1,chr5 ,65782596,65782617,- ,EG564609 ,-
mm_br_e15_247516 ,1,chr2 ,115407440,115407461,+ ,BY320724 ,+
mm_br_e15_247641 ,1,chr5 ,114222810,114222831,+ ,CJ131755 ,+
mm_br_e15_247657 ,1,chr11 ,17157659,17157680,+ ,AA178772 ,+
mm_br_e15_248533 ,1,chr8 ,97529053,97529074,+ ,CJ320198 ,-
mm_br_e15_248556 ,1,chr2 ,52280544,52280565,+ ,BY085980 ,+
mm_br_e15_248625 ,1,chr10 ,53099645,53099666,- ,BB573088 ,+
mm_br_e15_248643 ,1,chr14 ,63379941,63379962,- ,BY714333 ,-
mm_br_e15_248657 ,1,chr4 ,133524546,133524567,- ,AI462914 ,+
mm_br_e15_248668 ,1,chr12 ,101963239,101963260,- ,CN715117 ,-
mm_br_e15_248670 ,1,chr19 ,4623930,4623951,- ,BI409802 ,-
mm_br_e15_248671 ,1,chr19 ,4623930,4623951,- ,BI409802 ,-
mm_br_e15_248674 ,1,chr6 ,83522616,83522637,+ ,BB627504 ,+
mm_br_e15_248678 ,1,chr12 ,75009010,75009031,+ ,BY150128 ,+
mm_br_e15_248699 ,1,chr14 ,52877425,52877446,- ,CJ058839 ,-
mm_br_e15_248709 ,1,chr11 ,120177865,120177886,+ ,BY378334 ,-
mm_br_e15_248712 ,1,chr19 ,45005323,45005344,- ,CN666775 ,+
mm_br_e15_248767 ,1,chr13 ,74946105,74946126,- ,AI158786 ,+
mm_br_e15_248787 ,1,chr15 ,88993834,88993855,- ,CF747033 ,-
mm_br_e15_248804 ,1,chr1 ,3662010,3662031,+ ,AI853276 ,+
mm_br_e15_248823 ,1,chr11 ,77994777,77994798,- ,BE570098 ,+
mm_br_e15_248937 ,1,chr2 ,173559309,173559330,- ,CF106015 ,+
mm_br_e15_248938 ,1,chr2 ,173559309,173559330,- ,CF106015 ,+
mm_br_e15_248939 ,1,chr2 ,173559309,173559330,- ,CF106015 ,+
mm_br_e15_248940 ,1,chr2 ,173559309,173559330,- ,CF106015 ,+
mm_br_e15_248968 ,1,chr8 ,34752499,34752520,+ ,BY717246 ,+
mm_br_e15_249062 ,1,chr3 ,83844260,83844281,+ ,BY753023 ,+
mm_br_e15_249066 ,1,chr4 ,153978571,153978592,- ,BQ442069 ,-
mm_br_e15_249108 ,1,chr2 ,157854110,157854131,- ,AA794833 ,+
mm_br_e15_249117 ,1,chrX ,83022305,83022326,+ ,CJ131326 ,+
mm_br_e15_249131 ,1,chr15 ,84775802,84775823,+ ,BI453365 ,-
mm_br_e15_249134 ,1,chr11 ,118060045,118060066,- ,CJ136929 ,-
mm_br_e15_249139 ,1,chr9 ,21096039,21096060,+ ,BY762207 ,-
mm_br_e15_249167 ,1,chr7 ,28338206,28338227,+ ,BQ896362 ,+
mm_br_e15_249182 ,1,chr13 ,95558952,95558973,+ ,BB859133 ,+
mm_br_e15_249185 ,1,chr7 ,91040565,91040586,+ ,BF124091 ,+
mm_br_e15_249190 ,1,chr7 ,148514168,148514189,+ ,BI157765 ,-
mm_br_e15_249200 ,1,chr15 ,83197675,83197696,- ,CJ046666 ,-
mm_br_e15_249208 ,1,chr3 ,132973493,132973514,- ,BY727333 ,-
mm_br_e15_249220 ,1,chr3 ,45182094,45182115,- ,CK345601 ,-
mm_br_e15_249223 ,1,chr2 ,32207982,32208003,- ,BU534301 ,+
mm_br_e15_249224 ,1,chr2 ,32207982,32208003,- ,BU534301 ,+
mm_br_e15_249243 ,1,chr11 ,5688511,5688532,+ ,BB703427 ,+
mm_br_e15_249259 ,1,chr2 ,155299510,155299531,- ,BY750957 ,-
mm_br_e15_249279 ,1,chr6 ,122714919,122714940,+ ,CK624226 ,+
mm_br_e15_249281 ,1,chr7 ,107740367,107740388,- ,CB946499 ,-
mm_br_e15_249304 ,1,chr19 ,45616461,45616482,- ,CD352759 ,+
mm_br_e15_249305 ,1,chr4 ,28742250,28742271,+ ,BB625725 ,+
mm_br_e15_249329 ,1,chr13 ,6647288,6647309,+ ,AA109580 ,-
mm_br_e15_249344 ,1,chrX ,11657628,11657649,- ,CD554764 ,-
mm_br_e15_249353 ,1,chr17 ,24305930,24305951,+ ,DV067445 ,-
mm_br_e15_249370 ,1,chr7 ,97129872,97129893,+ ,BY715836 ,+
mm_br_e15_249380 ,1,chr11 ,59989166,59989187,+ ,BU514672 ,+
mm_br_e15_249405 ,1,chr5 ,124804860,124804881,+ ,BG066139 ,-
mm_br_e15_249408 ,1,chr14 ,120876508,120876529,- ,BG962175 ,-
mm_br_e15_249412 ,1,chr1 ,72283391,72283412,+ ,BB642351 ,+
mm_br_e15_249414 ,1,chr13 ,57712782,57712803,- ,AW457600 ,-
mm_br_e15_249438 ,1,chr16 ,91044877,91044898,+ ,BI500053 ,-
mm_br_e15_249457 ,1,chr19 ,8798531,8798552,+ ,BQ177137 ,-
mm_br_e15_249460 ,1,chr4 ,84878472,84878493,- ,BB627508 ,+
mm_br_e15_249488 ,1,chrM ,16088,16109,- ,BU604155 ,+
mm_br_e15_249510 ,1,chr11 ,74828211,74828232,+ ,AV469129 ,+
mm_br_e15_249512 ,1,chr1 ,191167715,191167736,- ,CB526721 ,-
mm_br_e15_249539 ,1,chr3 ,106839041,106839062,+ ,BB631452 ,-
mm_br_e15_249541 ,1,chr4 ,82151725,82151746,- ,AW106080 ,-
mm_br_e15_249589 ,1,chr8 ,127473446,127473467,+ ,DV656744 ,+
mm_br_e15_249594 ,1,chr4 ,128576707,128576728,- ,BU611033 ,+
mm_br_e15_249605 ,1,chr10 ,94151287,94151308,- ,BY716210 ,-
mm_br_e15_249621 ,1,chr11 ,62461401,62461422,+ ,BY731161 ,-
mm_br_e15_249628 ,1,chr9 ,20412296,20412317,+ ,CJ137511 ,+
mm_br_e15_249633 ,1,chr11 ,72302658,72302679,+ ,BG923536 ,+
mm_br_e15_249637 ,1,chr14 ,52723651,52723672,- ,DV054567 ,-
mm_br_e15_249640 ,1,chr11 ,95171212,95171233,+ ,AI843033 ,+
mm_br_e15_249643 ,1,chr7 ,132833316,132833337,- ,CF182257 ,-
mm_br_e15_249651 ,1,chr18 ,32227726,32227747,+ ,BU935970 ,-
mm_br_e15_249657 ,1,chr14 ,80171254,80171275,+ ,BY707014 ,+
mm_br_e15_249713 ,1,chr7 ,81156889,81156910,+ ,CO045012 ,-
mm_br_e15_249730 ,1,chr16 ,16896826,16896847,+ ,BB152580 ,+
mm_br_e15_249736 ,1,chr5 ,110536804,110536825,- ,DV067776 ,-
mm_br_e15_249740 ,1,chr8 ,125203326,125203347,- ,CF727829 ,-
mm_br_e15_249748 ,1,chrX ,57801197,57801218,+ ,CK333716 ,+
mm_br_e15_249750 ,1,chr10 ,61802877,61802898,- ,BF162739 ,-
mm_br_e15_249762 ,1,chr2 ,32481007,32481028,+ ,BB645467 ,+
mm_br_e15_249774 ,1,chr11 ,94189148,94189169,- ,BY748241 ,-
mm_br_e15_249802 ,1,chr6 ,30353723,30353744,+ ,BU563447 ,-
mm_br_e15_249816 ,1,chr8 ,116158772,116158793,- ,BY714450 ,-
mm_br_e15_249818 ,1,chr8 ,125897642,125897663,+ ,AV582723 ,+
mm_br_e15_249877 ,1,chr17 ,29483752,29483773,- ,CK338554 ,-
mm_br_e15_249881 ,1,chr11 ,106362269,106362290,+ ,AV060377 ,+
mm_br_e15_249912 ,1,chr19 ,4169318,4169339,- ,BI690302 ,-
mm_br_e15_249944 ,1,chr4 ,138686886,138686907,- ,BB682378 ,+
mm_br_e15_249955 ,1,chr15 ,96472093,96472114,+ ,AW543408 ,+
mm_br_e15_249961 ,1,chr9 ,21420231,21420252,- ,CK372014 ,-
mm_br_e15_249976 ,1,chr12 ,15820718,15820739,- ,CA317934 ,-
mm_br_e15_249997 ,1,chr1 ,66435174,66435195,- ,CF540359 ,+
mm_br_e15_249999 ,1,chr2 ,52601524,52601545,+ ,BU938568 ,+
mm_br_e15_250019 ,1,chr1 ,162964413,162964434,+ ,BY734750 ,-
mm_br_e15_250027 ,1,chr5 ,125914427,125914448,- ,BY741377 ,-
mm_br_e15_250045 ,1,chr3 ,88011553,88011574,+ ,BY729768 ,+
mm_br_e15_250059 ,1,chr9 ,75474088,75474109,- ,CX730065 ,+
mm_br_e15_250065 ,1,chr13 ,84489131,84489152,+ ,BB549787 ,+
mm_br_e15_250089 ,1,chr2 ,28368800,28368821,+ ,BU515183 ,+
mm_br_e15_250184 ,1,chr3 ,88019941,88019962,+ ,CJ150081 ,+
mm_br_e15_250185 ,1,chr3 ,88019941,88019962,+ ,CJ150081 ,+
mm_br_e15_250210 ,1,chr10 ,63552993,63553014,- ,BB633425 ,-
mm_br_e15_250213 ,1,chr6 ,120314473,120314494,+ ,BG247758 ,+
mm_br_e15_250220 ,1,chr15 ,96472512,96472533,- ,AW543408 ,+
mm_br_e15_250270 ,1,chr8 ,26895786,26895807,+ ,AV467265 ,+
mm_br_e15_250278 ,1,chr8 ,74009886,74009907,- ,CX201380 ,-
mm_br_e15_250280 ,1,chr15 ,98779379,98779400,- ,BM228026 ,+
mm_br_e15_250310 ,1,chr17 ,87846168,87846189,- ,AA839600 ,+
mm_br_e15_250313 ,1,chr15 ,97077744,97077765,- ,CJ185678 ,-
mm_br_e15_250329 ,1,chr4 ,116828781,116828802,+ ,BF015432 ,+
mm_br_e15_250336 ,1,chr12 ,25183489,25183510,+ ,AA606872 ,+
mm_br_e15_250350 ,1,chr5 ,104340236,104340257,- ,BY735120 ,-
mm_br_e15_250352 ,1,chr15 ,25343403,25343424,- ,BY710800 ,-
mm_br_e15_250374 ,1,chr9 ,57493368,57493389,- ,BQ885180 ,-
mm_br_e15_250382 ,1,chr9 ,108728390,108728411,+ ,CJ045240 ,+
mm_br_e15_250383 ,1,chr7 ,48888316,48888337,- ,CK428048 ,+
mm_br_e15_250394 ,1,chr1 ,16668422,16668443,+ ,BM519390 ,+
mm_br_e15_250396 ,1,chr2 ,92032192,92032213,+ ,CK019706 ,+
mm_br_e15_250397 ,1,chr12 ,110888899,110888920,+ ,BY717252 ,+
mm_br_e15_250461 ,1,chr5 ,129619835,129619856,+ ,BQ833223 ,+
mm_br_e15_250470 ,1,chr11 ,77813886,77813907,+ ,BE570098 ,+
mm_br_e15_250475 ,1,chr18 ,51277465,51277486,+ ,BB645097 ,+
mm_br_e15_250480 ,1,chr5 ,100158790,100158811,- ,BU920608 ,+
mm_br_e15_250482 ,1,chr9 ,75458320,75458341,- ,DV064277 ,-
mm_br_e15_250492 ,1,chr5 ,114323366,114323387,- ,CN668384 ,-
mm_br_e15_250501 ,1,chr15 ,73014406,73014427,+ ,BI654533 ,+
mm_br_e15_250508 ,1,chr15 ,102455833,102455854,- ,CB205448 ,-
mm_br_e15_250520 ,1,chr17 ,31220696,31220717,- ,BY248483 ,+
mm_br_e15_250531 ,1,chr1 ,137406959,137406980,- ,AV453143 ,-
mm_br_e15_250538 ,1,chr11 ,80391475,80391496,+ ,AW229076 ,+
mm_br_e15_250556 ,1,chr4 ,81088467,81088488,+ ,CJ044056 ,-
mm_br_e15_250557 ,1,chr8 ,73300790,73300811,+ ,CB318274 ,-
mm_br_e15_250565 ,1,chr1 ,157821032,157821053,- ,BB615805 ,+
mm_br_e15_250567 ,1,chr1 ,95698614,95698635,+ ,BY746602 ,-
mm_br_e15_250568 ,1,chr1 ,95698614,95698635,+ ,BY746602 ,-
mm_br_e15_250572 ,1,chr12 ,106269497,106269518,- ,BX524976 ,-
mm_br_e15_250577 ,1,chr3 ,17689965,17689986,+ ,BE647934 ,+
mm_br_e15_250587 ,1,chr2 ,26766341,26766362,+ ,BB854129 ,-
mm_br_e15_250597 ,1,chr12 ,86311954,86311975,+ ,DV065485 ,+
mm_br_e15_250603 ,1,chrX ,20396754,20396775,- ,CN664451 ,+
mm_br_e15_250653 ,1,chr11 ,62416961,62416982,+ ,DV054738 ,+
mm_br_e15_250655 ,1,chr7 ,52715378,52715399,+ ,AA881538 ,-
mm_br_e15_250656 ,1,chr7 ,52715378,52715399,+ ,AA881538 ,-
mm_br_e15_250657 ,1,chr9 ,60497458,60497479,- ,CA750119 ,-
mm_br_e15_250712 ,1,chr5 ,24083110,24083131,- ,BU147639 ,-
mm_br_e15_250757 ,1,chr8 ,4217319,4217340,+ ,CF537833 ,-
mm_br_e15_250786 ,1,chr19 ,46116604,46116625,- ,BQ960413 ,-
mm_br_e15_250788 ,1,chr10 ,122422818,122422839,- ,BB661268 ,-
mm_br_e15_250789 ,1,chr17 ,28304750,28304771,+ ,CN536400 ,+
mm_br_e15_250797 ,1,chr18 ,37874428,37874449,+ ,CF730366 ,+
mm_br_e15_250805 ,1,chr5 ,112183892,112183913,- ,BU562406 ,-
mm_br_e15_250816 ,1,chr9 ,66198130,66198151,- ,BB591194 ,-
mm_br_e15_250828 ,1,chr9 ,60497608,60497629,- ,CA750119 ,-
mm_br_e15_250841 ,1,chr3 ,94282263,94282284,+ ,BY089288 ,+
mm_br_e15_250924 ,1,chr8 ,56038910,56038931,+ ,BY237682 ,+
mm_br_e15_250935 ,1,chr7 ,16859293,16859314,+ ,BY619935 ,-
mm_br_e15_250939 ,1,chr3 ,89763686,89763707,+ ,BY750117 ,-
mm_br_e15_250963 ,1,chr1 ,134943475,134943496,+ ,CJ130398 ,+
mm_br_e15_250968 ,1,chr9 ,109778666,109778687,+ ,CV784567 ,+
mm_br_e15_250973 ,1,chr7 ,116664851,116664872,+ ,BY257969 ,+
mm_br_e15_250976 ,1,chr17 ,37083928,37083949,- ,BI408246 ,+
mm_br_e15_250987 ,1,chr5 ,122498298,122498319,- ,CJ065459 ,-
mm_br_e15_250998 ,1,chr8 ,47085710,47085731,+ ,AA119778 ,-
mm_br_e15_251005 ,1,chr2 ,13995448,13995469,- ,BE993664 ,+
mm_br_e15_251007 ,1,chr16 ,31509354,31509375,+ ,AA039164 ,-
mm_br_e15_251008 ,1,chr9 ,100446714,100446735,+ ,CX224150 ,-
mm_br_e15_251011 ,1,chr8 ,127142923,127142944,+ ,DV656744 ,+
mm_br_e15_251035 ,1,chr3 ,89763539,89763560,- ,BY750117 ,-
mm_br_e15_251039 ,1,chr7 ,26033217,26033238,+ ,CA977339 ,-
mm_br_e15_251059 ,1,chr13 ,100256653,100256674,- ,BQ947114 ,-
mm_br_e15_251083 ,1,chr11 ,113792961,113792982,+ ,CX568807 ,-
mm_br_e15_251094 ,1,chrX ,7709903,7709924,- ,CD350342 ,-
mm_br_e15_251100 ,1,chr11 ,102089112,102089133,+ ,BQ769179 ,-
mm_br_e15_251107 ,1,chr11 ,68911108,68911129,- ,BY205986 ,+
mm_br_e15_251130 ,1,chr7 ,25267863,25267884,- ,DT927037 ,+
mm_br_e15_251131 ,1,chr3 ,72870260,72870281,+ ,BY259667 ,+
mm_br_e15_251177 ,1,chr4 ,118081994,118082015,+ ,EL964731 ,+
mm_br_e15_251183 ,1,chr17 ,82069148,82069169,+ ,BB660129 ,-
mm_br_e15_251236 ,1,chr17 ,6489253,6489274,+ ,BY705787 ,-
mm_br_e15_251283 ,1,chr13 ,100217297,100217318,+ ,BQ947114 ,-
mm_br_e15_251287 ,1,chr5 ,100408169,100408190,+ ,BM939393 ,+
mm_br_e15_251302 ,1,chr2 ,132277743,132277764,+ ,BY714363 ,+
mm_br_e15_251303 ,1,chr1 ,174012012,174012033,+ ,BF714604 ,-
mm_br_e15_251351 ,1,chr14 ,80171257,80171278,+ ,BY707014 ,+
mm_br_e15_251395 ,1,chr11 ,23982006,23982027,+ ,BY735002 ,+
mm_br_e15_251424 ,1,chr17 ,35841501,35841522,- ,CK375272 ,-
mm_br_e15_251426 ,1,chr3 ,133899464,133899485,+ ,BB626579 ,-
mm_br_e15_251440 ,1,chr13 ,67914648,67914669,- ,CB954941 ,-
mm_br_e15_251445 ,1,chr3 ,95029632,95029653,- ,BI319486 ,-
mm_br_e15_251456 ,1,chr17 ,47277411,47277432,+ ,AI586185 ,+
mm_br_e15_251457 ,1,chr17 ,47277411,47277432,+ ,AI586185 ,+
mm_br_e15_251459 ,1,chr18 ,31793749,31793770,- ,BY713136 ,-
mm_br_e15_251690 ,1,chr10 ,90581037,90581058,- ,AI647070 ,+
mm_br_e15_251749 ,1,chr15 ,35867873,35867894,- ,BY268608 ,-
mm_br_e15_251802 ,1,chr17 ,33229992,33230013,- ,BY107473 ,+
mm_br_e15_251805 ,1,chr4 ,5651479,5651500,+ ,CD353957 ,+
mm_br_e15_251806 ,1,chr4 ,5651479,5651500,+ ,CD353957 ,+
mm_br_e15_251807 ,1,chr11 ,120676821,120676842,- ,AI413591 ,+
mm_br_e15_251809 ,1,chr9 ,61762571,61762592,+ ,AV486543 ,-
mm_br_e15_251869 ,1,chr13 ,9764635,9764656,- ,BB333197 ,+
mm_br_e15_251943 ,1,chr17 ,23962301,23962322,+ ,BU937301 ,-
mm_br_e15_251964 ,1,chr8 ,71612677,71612698,+ ,BF784060 ,-
mm_br_e15_251973 ,1,chr12 ,101758848,101758869,- ,BI651257 ,+
mm_br_e15_251977 ,1,chr14 ,52723646,52723667,- ,DV054567 ,-
mm_br_e15_251979 ,1,chr19 ,55174056,55174077,+ ,CA896337 ,-
mm_br_e15_251981 ,1,chr1 ,188573306,188573327,+ ,AV479278 ,-
mm_br_e15_251986 ,1,chr16 ,97387121,97387142,+ ,BY274681 ,-
mm_br_e15_252011 ,1,chr11 ,49525711,49525732,+ ,BQ934410 ,-
mm_br_e15_252031 ,1,chrX ,147022803,147022824,+ ,AI549819 ,-
mm_br_e15_252032 ,1,chr1 ,171449859,171449880,+ ,DV645272 ,-
mm_br_e15_252033 ,1,chr8 ,19893058,19893079,- ,AI643819 ,+
mm_br_e15_252035 ,1,chr10 ,93104378,93104399,- ,CJ068258 ,+
mm_br_e15_252051 ,1,chrX ,162782774,162782795,+ ,BY774818 ,+
mm_br_e15_252069 ,1,chr4 ,35173007,35173028,- ,BY713146 ,-
mm_br_e15_252782 ,1,chrX ,146875302,146875323,- ,BY718584 ,-
mm_br_e15_252912 ,1,chr11 ,114932864,114932885,- ,BY664569 ,+
mm_br_e15_252959 ,1,chr11 ,62416629,62416650,+ ,DV054738 ,+
mm_br_e15_252960 ,1,chr10 ,67670581,67670602,- ,BB499739 ,-
mm_br_e15_252978 ,1,chr4 ,135575510,135575531,- ,BY201225 ,+
mm_br_e15_252986 ,1,chr6 ,115758111,115758132,- ,AV572006 ,-
mm_br_e15_252999 ,1,chrM ,2425,2446,+ ,AV460448 ,-
mm_br_e15_253045 ,1,chr8 ,87577524,87577545,+ ,BG862888 ,+
mm_br_e15_253053 ,1,chr11 ,100931241,100931262,- ,BY274388 ,+
mm_br_e15_253080 ,1,chr5 ,123591300,123591321,+ ,BP763719 ,-
mm_br_e15_253154 ,1,chr18 ,36961636,36961657,+ ,CR516140 ,-
mm_br_e15_253193 ,1,chr5 ,5664332,5664353,+ ,BB573673 ,-
mm_br_e15_253202 ,1,chr15 ,103352985,103353006,- ,CD354171 ,+
mm_br_e15_253219 ,1,chr11 ,102976990,102977011,- ,EL959611 ,-
mm_br_e15_253231 ,1,chr9 ,120877411,120877432,+ ,BB770978 ,+
mm_br_e15_253246 ,1,chr1 ,193048823,193048844,- ,BY055695 ,+
mm_br_e15_253317 ,1,chr14 ,65152889,65152910,- ,BB643615 ,-
mm_br_e15_253328 ,1,chrM ,471,492,+ ,BG298155 ,+
mm_br_e15_253329 ,1,chrM ,471,492,+ ,BG298155 ,+
mm_br_e15_253353 ,1,chr5 ,102989424,102989445,- ,BB621961 ,+
mm_br_e15_253380 ,1,chr12 ,34029996,34030017,- ,BU503572 ,+
mm_br_e15_253405 ,1,chr13 ,96425461,96425482,+ ,BM239723 ,+
mm_br_e15_253428 ,1,chr4 ,140204865,140204886,+ ,CF533043 ,-
mm_br_e15_253436 ,1,chr18 ,73863678,73863699,+ ,BB612694 ,+
mm_br_e15_253454 ,1,chr18 ,31793745,31793766,- ,BY713136 ,-
mm_br_e15_253493 ,1,chr5 ,121835084,121835105,+ ,BY021147 ,+
mm_br_e15_253531 ,1,chr2 ,14977497,14977518,- ,BB643551 ,+
mm_br_e15_253533 ,1,chrM ,2573,2594,+ ,AV460448 ,-
mm_br_e15_253535 ,1,chr6 ,124854351,124854372,+ ,BY306918 ,-
mm_br_e15_253561 ,1,chrM ,14632,14653,+ ,BM224809 ,-
mm_br_e15_253694 ,1,chrM ,16167,16188,- ,BQ946756 ,+
mm_br_e15_253695 ,1,chrM ,16167,16188,- ,BQ946756 ,+
mm_br_e15_253696 ,1,chrM ,16167,16188,- ,BQ946756 ,+
mm_br_e15_253697 ,1,chrM ,16167,16188,- ,BQ946756 ,+
mm_br_e15_253698 ,1,chrM ,16167,16188,- ,BQ946756 ,+
mm_br_e15_253699 ,1,chrM ,16167,16188,- ,BQ946756 ,+
mm_br_e15_253700 ,1,chrM ,16167,16188,- ,BQ946756 ,+
mm_br_e15_253701 ,1,chrM ,16167,16188,- ,BQ946756 ,+
mm_br_e15_253911 ,1,chr11 ,100948466,100948487,- ,BQ939959 ,+
mm_br_e15_254000 ,1,chr5 ,134619429,134619450,+ ,AI430726 ,+
mm_br_e15_254063 ,1,chr19 ,16071915,16071936,- ,BY726651 ,+
mm_br_e15_254104 ,1,chr9 ,15120013,15120034,+ ,BG071876 ,-
mm_br_e15_254149 ,1,chr2 ,15000914,15000935,+ ,BY763019 ,+
mm_br_e15_254159 ,1,chr13 ,83863774,83863795,- ,BY242621 ,+
mm_br_e15_255182 ,1,chr7 ,134716638,134716659,- ,BG174777 ,+
mm_br_e15_255195 ,1,chr9 ,122775071,122775092,- ,CN685276 ,-
mm_br_e15_255199 ,1,chr16 ,22509436,22509457,+ ,BQ930937 ,-
mm_br_e15_255202 ,1,chr2 ,104655989,104656010,+ ,BU842339 ,+
mm_br_e15_255214 ,1,chr9 ,57351880,57351901,+ ,AA048364 ,+
mm_br_e15_255269 ,1,chr4 ,21775214,21775235,+ ,BY715479 ,-
mm_br_e15_255367 ,1,chr6 ,145399192,145399213,- ,BB628624 ,-
mm_br_e15_255369 ,1,chr7 ,28520281,28520302,+ ,BB487721 ,+
mm_br_e15_255381 ,1,chr16 ,32431079,32431100,+ ,BI108441 ,-
mm_br_e15_255388 ,1,chr8 ,108139380,108139401,+ ,BY275328 ,-
mm_br_e15_255403 ,1,chr11 ,106021693,106021714,+ ,AI507088 ,+
mm_br_e15_255404 ,1,chr9 ,41186232,41186253,- ,BE650769 ,+
mm_br_e15_255485 ,1,chr9 ,34751775,34751796,+ ,BB626088 ,+
mm_br_e15_255493 ,1,chr8 ,26625376,26625397,+ ,BB860159 ,+
mm_br_e15_255497 ,1,chr6 ,5247468,5247489,- ,BG917014 ,-
mm_br_e15_255498 ,1,chr18 ,46685954,46685975,+ ,AI608040 ,+
mm_br_e15_255505 ,1,chr19 ,4005546,4005567,- ,CA461789 ,+
mm_br_e15_255552 ,1,chr9 ,62192873,62192894,- ,CJ150478 ,+
mm_br_e15_255594 ,1,chr11 ,6526221,6526242,+ ,BY734427 ,-
mm_br_e15_255631 ,1,chr9 ,13553495,13553516,- ,BU743941 ,-
mm_br_e15_255652 ,1,chr7 ,138506223,138506244,- ,BY747115 ,-
mm_br_e15_255673 ,1,chr1 ,182743157,182743178,+ ,BI407216 ,-
mm_br_e15_255779 ,1,chrX ,11705494,11705515,- ,CJ073674 ,-
mm_br_e15_255801 ,1,chr8 ,97856106,97856127,- ,BY308616 ,+
mm_br_e15_255820 ,1,chr8 ,125202888,125202909,- ,CF727829 ,-
mm_br_e15_255834 ,1,chr17 ,26407092,26407113,+ ,AV309996 ,+
mm_br_e15_255835 ,1,chrM ,1065,1086,+ ,AV460448 ,-
mm_br_e15_255850 ,1,chr7 ,118219576,118219597,- ,AW537375 ,+
mm_br_e15_255851 ,1,chr2 ,5347037,5347058,- ,CX204286 ,-
mm_br_e15_255873 ,1,chr8 ,122434748,122434769,+ ,CJ080318 ,+
mm_br_e15_255878 ,1,chr3 ,115448214,115448235,+ ,CK373486 ,+
mm_br_e15_255892 ,1,chr6 ,55597926,55597947,+ ,CB521226 ,+
mm_br_e15_255896 ,1,chr4 ,79651081,79651102,+ ,W08425 ,+
mm_br_e15_255956 ,1,chr2 ,32081236,32081257,+ ,CN683796 ,+
mm_br_e15_255957 ,1,chr2 ,32081236,32081257,+ ,CN683796 ,+
mm_br_e15_255958 ,1,chr2 ,32081236,32081257,+ ,CN683796 ,+
mm_br_e15_255971 ,1,chr6 ,83087064,83087085,+ ,BE377103 ,+
mm_br_e15_255987 ,1,chr8 ,34710088,34710109,+ ,CX216910 ,+
mm_br_e15_255990 ,1,chr1 ,145549394,145549415,+ ,BQ885195 ,-
mm_br_e15_256081 ,1,chr9 ,113701840,113701861,- ,BU555323 ,+
mm_br_e15_256088 ,1,chr2 ,121633385,121633406,+ ,CA466140 ,+
mm_br_e15_256101 ,1,chr5 ,96638684,96638705,+ ,AI664009 ,+
mm_br_e15_256105 ,1,chr8 ,46643325,46643346,- ,BY235363 ,+
mm_br_e15_256110 ,1,chr11 ,95275888,95275909,- ,AI843033 ,+
mm_br_e15_256128 ,1,chr11 ,106993423,106993444,- ,CJ158922 ,-
mm_br_e15_256138 ,1,chr10 ,126748928,126748949,+ ,BY205216 ,+
mm_br_e15_256194 ,1,chr11 ,88861818,88861839,- ,CJ182982 ,+
mm_br_e15_256201 ,1,chr7 ,25185047,25185068,+ ,CJ047527 ,+
mm_br_e15_256278 ,1,chr2 ,26264699,26264720,- ,BB646813 ,-
mm_br_e15_256301 ,1,chr8 ,11727664,11727685,- ,AW490010 ,-
mm_br_e15_256367 ,1,chr5 ,53981992,53982013,+ ,CO429845 ,+
mm_br_e15_256369 ,1,chr9 ,21229378,21229399,+ ,CK372014 ,-
mm_br_e15_256375 ,1,chr2 ,6803771,6803792,+ ,CX235986 ,-
mm_br_e15_256393 ,1,chr2 ,26766832,26766853,+ ,CJ187030 ,+
mm_br_e15_256394 ,1,chr2 ,26766832,26766853,+ ,CJ187030 ,+
mm_br_e15_256434 ,1,chr9 ,50412162,50412183,+ ,BY304828 ,-
mm_br_e15_256463 ,1,chr11 ,20642503,20642524,+ ,BY714870 ,+
mm_br_e15_256467 ,1,chr1 ,41975812,41975833,- ,CF736082 ,+
mm_br_e15_256468 ,1,chr1 ,72873669,72873690,- ,BQ964065 ,+
mm_br_e15_256619 ,1,chr6 ,133985243,133985264,- ,CJ066805 ,+
mm_br_e15_256623 ,1,chr7 ,150254035,150254056,- ,CN690483 ,+
mm_br_e15_256685 ,1,chr2 ,37214271,37214292,+ ,CB231593 ,-
mm_br_e15_256710 ,1,chr19 ,40663105,40663126,+ ,CA321271 ,+
mm_br_e15_256711 ,1,chr2 ,155652947,155652968,+ ,BM934441 ,+
mm_br_e15_256714 ,1,chr18 ,61171534,61171555,- ,BM944259 ,-
mm_br_e15_256734 ,1,chr6 ,136752485,136752506,- ,BB658504 ,-
mm_br_e15_256738 ,1,chr10 ,80959655,80959676,+ ,AV467446 ,-
mm_br_e15_256746 ,1,chrM ,2568,2589,+ ,AV460448 ,-
mm_br_e15_256752 ,1,chr1 ,66745660,66745681,+ ,BQ176485 ,-
mm_br_e15_256765 ,1,chr18 ,65144180,65144201,+ ,BY291659 ,+
mm_br_e15_256771 ,1,chr11 ,116672066,116672087,+ ,CN539895 ,-
mm_br_e15_256823 ,1,chr19 ,16455713,16455734,+ ,AA013590 ,-
mm_br_e15_256825 ,1,chr10 ,109364170,109364191,- ,DV662346 ,-
mm_br_e15_256829 ,1,chr9 ,100446318,100446339,+ ,BI106463 ,-
mm_br_e15_256842 ,1,chr1 ,93295502,93295523,+ ,CF539927 ,+
mm_br_e15_256857 ,1,chr15 ,98784962,98784983,+ ,AA399842 ,-
mm_br_e15_256935 ,1,chr14 ,24114010,24114031,- ,BQ443734 ,-
mm_br_e15_256948 ,1,chr4 ,86787953,86787974,- ,BE862695 ,+
mm_br_e15_256984 ,1,chr18 ,75160754,75160775,+ ,DV650754 ,+
mm_br_e15_257058 ,1,chr3 ,26052853,26052874,- ,BY732276 ,-
mm_br_e15_257061 ,1,chr14 ,70562293,70562314,- ,BG174037 ,-
mm_br_e15_257065 ,1,chr19 ,8798792,8798813,+ ,BQ177137 ,-
mm_br_e15_257086 ,1,chr18 ,79277366,79277387,- ,BG973629 ,-
mm_br_e15_257088 ,1,chrX ,13417861,13417882,- ,AW825849 ,-
mm_br_e15_257249 ,1,chr1 ,13575456,13575477,- ,CA326338 ,+
mm_br_e15_257276 ,1,chr17 ,6889265,6889286,+ ,BY765778 ,+
mm_br_e15_257281 ,1,chr9 ,88417705,88417726,- ,BU937714 ,-
mm_br_e15_257284 ,1,chr7 ,100219663,100219684,- ,BQ258076 ,+
mm_br_e15_257305 ,1,chr3 ,95697569,95697590,- ,AA237591 ,-
mm_br_e15_258002 ,1,chr11 ,11731013,11731034,- ,AA387586 ,-
mm_br_e15_258022 ,1,chr5 ,114221993,114222014,+ ,BX635831 ,-
mm_br_e15_258049 ,1,chr8 ,26944344,26944365,- ,CV561088 ,-
mm_br_e15_258891 ,1,chr8 ,98269961,98269982,- ,CA328373 ,-
mm_br_e15_258902 ,1,chr7 ,13863754,13863775,- ,BY718304 ,-
mm_br_e15_258905 ,1,chr3 ,126742856,126742877,- ,CF734339 ,-
mm_br_e15_258906 ,1,chr19 ,4333855,4333876,- ,CF735053 ,-
mm_br_e15_258941 ,1,chr17 ,34724169,34724190,- ,BQ922901 ,+
mm_br_e15_258952 ,1,chr7 ,25317269,25317290,+ ,BU555560 ,-
mm_br_e15_258968 ,1,chr19 ,4000434,4000455,+ ,BY714158 ,-
mm_br_e15_258977 ,1,chr19 ,46764721,46764742,+ ,AV450676 ,+
mm_br_e15_258984 ,1,chr5 ,144476952,144476973,- ,CN528529 ,-
mm_br_e15_259002 ,1,chr1 ,182744491,182744512,+ ,CJ169263 ,+
mm_br_e15_259005 ,1,chr9 ,100543002,100543023,- ,CN693522 ,+
mm_br_e15_259026 ,1,chr6 ,29997737,29997758,+ ,CF354686 ,-
mm_br_e15_259034 ,1,chr5 ,121397155,121397176,- ,BU614768 ,-
mm_br_e15_259054 ,1,chr11 ,77791455,77791476,+ ,BE570098 ,+
mm_br_e15_259055 ,1,chr11 ,77791455,77791476,+ ,BE570098 ,+
mm_br_e15_259056 ,1,chr11 ,77791455,77791476,+ ,BE570098 ,+
mm_br_e15_259057 ,1,chr11 ,77791455,77791476,+ ,BE570098 ,+
mm_br_e15_259058 ,1,chr11 ,77791455,77791476,+ ,BE570098 ,+
mm_br_e15_259065 ,1,chr4 ,125780951,125780972,- ,BQ745485 ,+
mm_br_e15_259173 ,1,chr10 ,107800755,107800776,+ ,BF658973 ,+
mm_br_e15_259175 ,1,chr5 ,33196346,33196367,+ ,BF607304 ,-
mm_br_e15_259196 ,1,chr7 ,130113273,130113294,- ,AI616143 ,+
mm_br_e15_259204 ,1,chr1 ,182186602,182186623,+ ,AA537185 ,-
mm_br_e15_259221 ,1,chr17 ,34729749,34729770,- ,BY754014 ,+
mm_br_e15_259222 ,1,chr5 ,114093776,114093797,+ ,AW227938 ,-
mm_br_e15_259224 ,1,chr5 ,121654554,121654575,+ ,CJ082052 ,+
mm_br_e15_259234 ,1,chr15 ,12251070,12251091,- ,BY707849 ,-
mm_br_e15_259240 ,1,chr2 ,154468039,154468060,+ ,CF749479 ,+
mm_br_e15_259245 ,1,chr2 ,129998674,129998695,- ,BM204026 ,+
mm_br_e15_259246 ,1,chr2 ,129998674,129998695,- ,BM204026 ,+
mm_br_e15_259265 ,1,chr1 ,133554750,133554771,- ,BQ943038 ,+
mm_br_e15_259267 ,1,chr2 ,70076792,70076813,+ ,DN174615 ,+
mm_br_e15_259273 ,1,chr4 ,138866531,138866552,- ,BB682378 ,+
mm_br_e15_259276 ,1,chr11 ,97561229,97561250,+ ,BB872501 ,-
mm_br_e15_259279 ,1,chr18 ,42980702,42980723,- ,CX239756 ,-
mm_br_e15_259288 ,1,chrX ,160425436,160425457,+ ,BE690560 ,+
mm_br_e15_259290 ,1,chr11 ,93908147,93908168,- ,DT910895 ,+
mm_br_e15_259319 ,1,chr13 ,93916805,93916826,- ,BI647101 ,-
mm_br_e15_259324 ,1,chr3 ,88717988,88718009,+ ,BY243360 ,-
mm_br_e15_259334 ,1,chr4 ,141699727,141699748,- ,BU701623 ,-
mm_br_e15_259337 ,1,chrX ,132419996,132420017,- ,BB569228 ,+
mm_br_e15_259403 ,1,chr1 ,42751644,42751665,+ ,BU562288 ,-
mm_br_e15_259417 ,1,chr4 ,109965080,109965101,- ,CO432423 ,-
mm_br_e15_259432 ,1,chr9 ,119232225,119232246,+ ,BU843903 ,-
mm_br_e15_259542 ,1,chr17 ,25960610,25960631,+ ,BY298700 ,+
mm_br_e15_259556 ,1,chrM ,11643,11664,+ ,BM224809 ,-
mm_br_e15_259563 ,1,chr14 ,34260011,34260032,- ,CO039743 ,-
mm_br_e15_259565 ,1,chrM ,9419,9440,+ ,BM224809 ,-
mm_br_e15_259567 ,1,chr4 ,140609950,140609971,- ,BB822442 ,-
mm_br_e15_259573 ,1,chr8 ,23878544,23878565,+ ,BY065380 ,+
mm_br_e15_259604 ,1,chr4 ,126894396,126894417,+ ,BF323186 ,+
mm_br_e15_259672 ,1,chr11 ,3326684,3326705,- ,DV653356 ,-
mm_br_e15_259715 ,1,chrM ,287,308,+ ,BM246674 ,-
mm_br_e15_259718 ,1,chr18 ,55061954,55061975,- ,CN695075 ,-
mm_br_e15_259732 ,1,chr13 ,45768984,45769005,- ,BI657950 ,-
mm_br_e15_259736 ,1,chr15 ,82980252,82980273,+ ,BY184368 ,+
mm_br_e15_259743 ,1,chr2 ,73190378,73190399,+ ,CX238687 ,-
mm_br_e15_259803 ,1,chr19 ,8799023,8799044,+ ,BQ177137 ,-
mm_br_e15_259804 ,1,chr19 ,8799023,8799044,+ ,BQ177137 ,-
mm_br_e15_259805 ,1,chr19 ,8799023,8799044,+ ,BQ177137 ,-
mm_br_e15_259812 ,1,chr5 ,123400889,123400910,+ ,BQ920340 ,-
mm_br_e15_259822 ,1,chr2 ,25161071,25161092,- ,BY591720 ,-
mm_br_e15_259842 ,1,chr7 ,151690032,151690053,- ,BQ917391 ,-
mm_br_e15_259884 ,1,chr11 ,78410835,78410856,- ,BG917077 ,-
mm_br_e15_259886 ,1,chr10 ,127474645,127474666,+ ,BY301203 ,+
mm_br_e15_259898 ,1,chr8 ,72643355,72643376,+ ,BY255505 ,-
mm_br_e15_259899 ,1,chr19 ,28086758,28086779,+ ,BG086972 ,+
mm_br_e15_259905 ,1,chr18 ,68460072,68460093,+ ,BB658251 ,+
mm_br_e15_259926 ,1,chr14 ,24791097,24791118,- ,BY027501 ,-
mm_br_e15_259942 ,1,chr14 ,47897074,47897095,+ ,CJ122502 ,+
mm_br_e15_259964 ,1,chr19 ,10956440,10956461,+ ,CF723816 ,-
mm_br_e15_259966 ,1,chr15 ,83002817,83002838,+ ,BI102693 ,-
mm_br_e15_259978 ,1,chr7 ,54338574,54338595,- ,CF535566 ,-
mm_br_e15_259979 ,1,chr7 ,54338574,54338595,- ,CF535566 ,-
mm_br_e15_259990 ,1,chr10 ,77044499,77044520,+ ,CR518649 ,+
mm_br_e15_259992 ,1,chr14 ,75187288,75187309,- ,BG148086 ,-
mm_br_e15_260072 ,1,chr4 ,140190358,140190379,- ,CF533043 ,-
mm_br_e15_260099 ,1,chr2 ,11699140,11699161,- ,BB857233 ,-
mm_br_e15_260100 ,1,chr2 ,11699140,11699161,- ,BB857233 ,-
mm_br_e15_260104 ,1,chr17 ,71990250,71990271,+ ,CX565863 ,+
mm_br_e15_260121 ,1,chr1 ,191945586,191945607,- ,BU504863 ,-
mm_br_e15_260123 ,1,chr15 ,103344778,103344799,+ ,CA327645 ,+
mm_br_e15_260247 ,1,chr3 ,13802720,13802741,+ ,BB622317 ,+
mm_br_e15_260275 ,1,chr19 ,27291356,27291377,+ ,CO039568 ,+
mm_br_e15_260304 ,1,chr12 ,3899523,3899544,+ ,BU514536 ,+
mm_br_e15_260305 ,1,chr10 ,81234099,81234120,+ ,BI730811 ,-
mm_br_e15_260307 ,1,chr19 ,8798513,8798534,+ ,BQ177137 ,-
mm_br_e15_260313 ,1,chr4 ,150502513,150502534,+ ,CJ113906 ,-
mm_br_e15_260319 ,1,chr18 ,5159775,5159796,- ,BY721923 ,-
mm_br_e15_260329 ,1,chr5 ,114222011,114222032,+ ,BX635831 ,-
mm_br_e15_260362 ,1,chr1 ,73412679,73412700,+ ,BF168270 ,+
mm_br_e15_260480 ,1,chr9 ,113701845,113701866,- ,BU555323 ,+
mm_br_e15_260504 ,1,chr16 ,36231238,36231259,+ ,AA674097 ,+
mm_br_e15_260512 ,1,chr10 ,82996330,82996351,+ ,BY133271 ,-
mm_br_e15_260525 ,1,chr11 ,57917620,57917641,+ ,BB843287 ,+
mm_br_e15_260537 ,1,chr8 ,128444479,128444500,+ ,BY028832 ,-
mm_br_e15_260564 ,1,chr6 ,115864991,115865012,- ,BE372091 ,+
mm_br_e15_260592 ,1,chr11 ,106874245,106874266,+ ,BM951281 ,-
mm_br_e15_260594 ,1,chr17 ,23913515,23913536,+ ,CB599435 ,+
mm_br_e15_260598 ,1,chr16 ,17561302,17561323,- ,CJ046428 ,-
mm_br_e15_260603 ,1,chr3 ,51365349,51365370,- ,BX528204 ,+
mm_br_e15_260607 ,1,chr7 ,134856290,134856311,+ ,BU563675 ,+
mm_br_e15_260609 ,1,chr7 ,52650725,52650746,+ ,AA881538 ,-
mm_br_e15_260613 ,1,chr19 ,5094840,5094861,- ,BM945654 ,-
mm_br_e15_260623 ,1,chr13 ,34213480,34213501,- ,CF732394 ,-
mm_br_e15_260624 ,1,chr16 ,85803852,85803873,- ,BQ957799 ,+
mm_br_e15_260629 ,1,chr16 ,55934563,55934584,- ,CD350997 ,-
mm_br_e15_260633 ,1,chr12 ,114158725,114158746,- ,CN671351 ,-
mm_br_e15_260636 ,1,chr8 ,98277089,98277110,- ,CN674970 ,-
mm_br_e15_260637 ,1,chr7 ,150239588,150239609,- ,AA473348 ,+
mm_br_e15_260645 ,1,chr5 ,34892311,34892332,+ ,AA589092 ,+
mm_br_e15_260685 ,1,chr17 ,35381026,35381047,+ ,CF106598 ,-
mm_br_e15_260695 ,1,chr11 ,101503253,101503274,+ ,AA061466 ,+
mm_br_e15_260717 ,1,chr1 ,6204642,6204663,- ,BB838588 ,+
mm_br_e15_260719 ,1,chrX ,93163823,93163844,- ,CX237431 ,-
mm_br_e15_260744 ,1,chr9 ,79641512,79641533,+ ,AI536213 ,+
mm_br_e15_260812 ,1,chr16 ,22844658,22844679,- ,CB234123 ,-
mm_br_e15_260855 ,1,chr8 ,27230249,27230270,- ,CJ133680 ,+
mm_br_e15_260856 ,1,chr11 ,26110018,26110039,+ ,CA452239 ,-
mm_br_e15_260859 ,1,chr6 ,85019436,85019457,- ,BY733859 ,-
mm_br_e15_260949 ,1,chr12 ,82822924,82822945,- ,BY562716 ,-
mm_br_e15_260962 ,1,chr13 ,48356494,48356515,+ ,BB644629 ,-
mm_br_e15_260987 ,1,chr2 ,13995444,13995465,- ,BE993664 ,+
mm_br_e15_261023 ,1,chr3 ,108200900,108200921,- ,CD351314 ,-
mm_br_e15_261026 ,1,chr6 ,99918933,99918954,- ,BQ896323 ,-
mm_br_e15_261038 ,1,chr2 ,25995015,25995036,+ ,BY750971 ,-
mm_br_e15_261096 ,1,chr1 ,187066854,187066875,+ ,BE291270 ,+
mm_br_e15_261097 ,1,chr1 ,187066854,187066875,+ ,BE291270 ,+
mm_br_e15_261098 ,1,chr1 ,187066854,187066875,+ ,BE291270 ,+
mm_br_e15_261099 ,1,chr1 ,187066854,187066875,+ ,BE291270 ,+
mm_br_e15_261100 ,1,chr1 ,187066854,187066875,+ ,BE291270 ,+
mm_br_e15_261101 ,1,chr1 ,187066854,187066875,+ ,BE291270 ,+
mm_br_e15_261102 ,1,chr1 ,187066854,187066875,+ ,BE291270 ,+
mm_br_e15_261104 ,1,chr16 ,12076643,12076664,- ,BB632209 ,+
mm_br_e15_261117 ,1,chr3 ,10012411,10012432,- ,BQ032626 ,+
mm_br_e15_261121 ,1,chr11 ,102308427,102308448,+ ,CA315532 ,-
mm_br_e15_261123 ,1,chr17 ,34259837,34259858,+ ,BB851274 ,+
mm_br_e15_261133 ,1,chr5 ,149076955,149076976,- ,BU505704 ,+
mm_br_e15_261149 ,1,chr7 ,4990143,4990164,+ ,BY122593 ,+
mm_br_e15_261158 ,1,chr11 ,59928722,59928743,- ,BU514672 ,+
mm_br_e15_261219 ,1,chr2 ,119303412,119303433,- ,AW230369 ,+
mm_br_e15_261274 ,1,chr15 ,90849122,90849143,- ,CD349744 ,-
mm_br_e15_261285 ,1,chr14 ,106068273,106068294,- ,AU016318 ,+
mm_br_e15_261291 ,1,chr10 ,42724417,42724438,- ,BB618148 ,-
mm_br_e15_261293 ,1,chr11 ,107248065,107248086,- ,AW049204 ,+
mm_br_e15_261305 ,1,chr2 ,172759763,172759784,+ ,BU148183 ,-
mm_br_e15_261323 ,1,chr12 ,88232638,88232659,+ ,BB535359 ,-
mm_br_e15_261329 ,1,chr5 ,144031756,144031777,+ ,BP764471 ,-
mm_br_e15_261330 ,1,chr8 ,11009634,11009655,+ ,BY722155 ,+
mm_br_e15_261344 ,1,chr11 ,85436985,85437006,+ ,BY477473 ,+
mm_br_e15_261398 ,1,chr17 ,36117224,36117245,+ ,BY006990 ,+
mm_br_e15_261406 ,1,chr2 ,122206819,122206840,- ,BU555796 ,-
mm_br_e15_261409 ,1,chr18 ,61714984,61715005,+ ,BY344028 ,+
mm_br_e15_261410 ,1,chr13 ,96094721,96094742,+ ,CJ053013 ,+
mm_br_e15_261418 ,1,chr17 ,21870944,21870965,+ ,CN537789 ,+
mm_br_e15_261423 ,1,chr16 ,20651650,20651671,- ,BB639275 ,-
mm_br_e15_261485 ,1,chr9 ,66440160,66440181,- ,BQ939196 ,-
mm_br_e15_261513 ,1,chr8 ,75247062,75247083,- ,CJ080082 ,+
mm_br_e15_261568 ,1,chr2 ,155418423,155418444,- ,CJ094086 ,-
mm_br_e15_261571 ,1,chr5 ,77694527,77694548,+ ,CJ142408 ,+
mm_br_e15_261576 ,1,chr1 ,189991364,189991385,+ ,CA752448 ,+
mm_br_e15_261592 ,1,chr3 ,151769233,151769254,- ,BG068063 ,+
mm_br_e15_261630 ,1,chr11 ,31904160,31904181,+ ,DN176718 ,+
mm_br_e15_261654 ,1,chr5 ,147033062,147033083,+ ,BY283434 ,-
mm_br_e15_261659 ,1,chr13 ,67461634,67461655,+ ,BF152619 ,-
mm_br_e15_261666 ,1,chr6 ,118405097,118405118,- ,BY711981 ,-
mm_br_e15_261671 ,1,chr5 ,114027497,114027518,- ,BB617042 ,+
mm_br_e15_261677 ,1,chr6 ,29164789,29164810,+ ,BG261845 ,-
mm_br_e15_261704 ,1,chr7 ,20301504,20301525,+ ,BY707056 ,+
mm_br_e15_261707 ,1,chr16 ,23111398,23111419,+ ,BY633169 ,+
mm_br_e15_261736 ,1,chr2 ,131735720,131735741,+ ,BG969993 ,+
mm_br_e15_261745 ,1,chr5 ,74488887,74488908,- ,BU961011 ,-
mm_br_e15_261755 ,1,chr14 ,65209196,65209217,+ ,BY742178 ,+
mm_br_e15_261756 ,1,chr14 ,65209196,65209217,+ ,BY742178 ,+
mm_br_e15_261814 ,1,chr12 ,21423359,21423380,- ,BQ899959 ,-
mm_br_e15_261857 ,1,chr10 ,72117331,72117352,- ,BU562504 ,+
mm_br_e15_261864 ,1,chr9 ,110533975,110533996,+ ,AW824004 ,-
mm_br_e15_261869 ,1,chr3 ,132973576,132973597,- ,AA444705 ,+
mm_br_e15_261874 ,1,chr9 ,20189689,20189710,+ ,BB614723 ,+
mm_br_e15_261886 ,1,chr3 ,10012407,10012428,- ,BQ032626 ,+
mm_br_e15_261899 ,1,chr8 ,59965782,59965803,- ,AV455323 ,+
mm_br_e15_261904 ,1,chr17 ,35998633,35998654,+ ,CK375272 ,-
mm_br_e15_261942 ,1,chr13 ,117813313,117813334,+ ,BY726797 ,-
mm_br_e15_261955 ,1,chr2 ,26172347,26172368,- ,CJ091545 ,+
mm_br_e15_261956 ,1,chr10 ,5959797,5959818,+ ,BU786640 ,-
mm_br_e15_261971 ,1,chr13 ,49779668,49779689,+ ,BB845420 ,+
mm_br_e15_261989 ,1,chr6 ,125136496,125136517,- ,BF607871 ,-
mm_br_e15_262001 ,1,chr8 ,107812125,107812146,+ ,CA320477 ,-
mm_br_e15_262002 ,1,chr9 ,96883175,96883196,+ ,CX224091 ,-
mm_br_e15_262004 ,1,chr1 ,93281124,93281145,+ ,AV292526 ,-
mm_br_e15_262039 ,1,chr9 ,20842003,20842024,- ,BX524788 ,+
mm_br_e15_262045 ,1,chr12 ,29700703,29700724,+ ,BB617887 ,+
mm_br_e15_262052 ,1,chr8 ,13189071,13189092,- ,CD741275 ,+
mm_br_e15_262053 ,1,chr8 ,13189071,13189092,- ,CD741275 ,+
mm_br_e15_262054 ,1,chr8 ,13189071,13189092,- ,CD741275 ,+
mm_br_e15_262067 ,1,chr7 ,48648910,48648931,+ ,AU022502 ,+
mm_br_e15_262068 ,1,chr10 ,43059892,43059913,+ ,BG292722 ,+
mm_br_e15_262075 ,1,chr9 ,66891540,66891561,- ,BU510755 ,-
mm_br_e15_262081 ,1,chr4 ,125780944,125780965,- ,BQ745485 ,+
mm_br_e15_262082 ,1,chr11 ,99105100,99105121,- ,CX239201 ,-
mm_br_e15_262087 ,1,chr10 ,91627889,91627910,- ,BB663622 ,-
mm_br_e15_262097 ,1,chr2 ,160192776,160192797,- ,CJ045767 ,-
mm_br_e15_262101 ,1,chr9 ,120039534,120039555,+ ,BG077138 ,+
mm_br_e15_262110 ,1,chr5 ,92566629,92566650,- ,CA945526 ,-
mm_br_e15_262119 ,1,chr11 ,90110486,90110507,- ,BG298708 ,+
mm_br_e15_262127 ,1,chr2 ,130103803,130103824,+ ,BM453594 ,+
mm_br_e15_262130 ,1,chr11 ,22187423,22187444,+ ,BB614773 ,-
mm_br_e15_262132 ,1,chr5 ,66162602,66162623,+ ,AV223532 ,-
mm_br_e15_262134 ,1,chr1 ,24620723,24620744,+ ,BB622952 ,+
mm_br_e15_262181 ,1,chr13 ,18291821,18291842,- ,CA529678 ,-
mm_br_e15_262189 ,1,chr10 ,21714318,21714339,- ,BQ179800 ,+
mm_br_e15_262528 ,1,chr11 ,104167532,104167553,+ ,CJ122900 ,+
mm_br_e15_262558 ,1,chr9 ,102633918,102633939,+ ,CD773613 ,+
mm_br_e15_262571 ,1,chr1 ,134778145,134778166,- ,CA316237 ,+
mm_br_e15_262582 ,1,chr5 ,124802230,124802251,- ,BG066139 ,-
mm_br_e15_262609 ,1,chrX ,90531868,90531889,+ ,BB624439 ,+
mm_br_e15_262624 ,1,chr2 ,4480869,4480890,+ ,CD351761 ,+
mm_br_e15_262628 ,1,chr7 ,17591629,17591650,- ,CA947257 ,+
mm_br_e15_262652 ,1,chr7 ,66483872,66483893,- ,BE855287 ,-
mm_br_e15_262666 ,1,chr11 ,95868292,95868313,- ,CJ212248 ,+
mm_br_e15_262694 ,1,chr9 ,72486943,72486964,+ ,BB646620 ,-
mm_br_e15_262705 ,1,chr3 ,89080371,89080392,- ,BQ936564 ,-
mm_br_e15_262710 ,1,chr12 ,107258639,107258660,+ ,AV443572 ,+
mm_br_e15_262718 ,1,chr6 ,99642190,99642211,- ,CJ045411 ,+
mm_br_e15_262734 ,1,chr3 ,34563576,34563597,+ ,BY721402 ,+
mm_br_e15_262744 ,1,chr6 ,34829128,34829149,- ,AW494846 ,+
mm_br_e15_262770 ,1,chr11 ,75479316,75479337,+ ,BI653422 ,+
mm_br_e15_262978 ,1,chr15 ,76078665,76078686,+ ,CA481183 ,+
mm_br_e15_262982 ,1,chr3 ,95675541,95675562,+ ,AA237591 ,-
mm_br_e15_262983 ,1,chr13 ,62356842,62356863,+ ,AV455251 ,+
mm_br_e15_262984 ,1,chr17 ,3485539,3485560,+ ,BQ179087 ,+
mm_br_e15_262991 ,1,chr6 ,124780002,124780023,- ,BY306918 ,-
mm_br_e15_263034 ,1,chr11 ,3863679,3863700,- ,AI642905 ,+
mm_br_e15_263042 ,1,chr5 ,55286093,55286114,- ,DV648592 ,-
mm_br_e15_263046 ,1,chrX ,70961445,70961466,- ,DV044007 ,-
mm_br_e15_263121 ,1,chr9 ,35018582,35018603,- ,BU702787 ,+
mm_br_e15_263152 ,1,chr19 ,5111544,5111565,- ,CF104188 ,-
mm_br_e15_263163 ,1,chr8 ,113362491,113362512,- ,CA977778 ,-
mm_br_e15_263166 ,1,chr2 ,93127632,93127653,- ,BQ891051 ,-
mm_br_e15_263170 ,1,chr7 ,52125600,52125621,+ ,BI666284 ,+
mm_br_e15_263172 ,1,chr2 ,21839293,21839314,+ ,CJ049804 ,-
mm_br_e15_263240 ,1,chr8 ,23764161,23764182,- ,BY242583 ,-
mm_br_e15_263241 ,1,chr5 ,103335674,103335695,+ ,DV662003 ,+
mm_br_e15_263244 ,1,chr17 ,56465477,56465498,+ ,CA324771 ,+
mm_br_e15_263245 ,1,chr12 ,89961354,89961375,+ ,CJ115576 ,+
mm_br_e15_263246 ,1,chr7 ,68982159,68982180,- ,BU505171 ,-
mm_br_e15_263259 ,1,chrM ,1542,1563,+ ,AV460448 ,-
mm_br_e15_263260 ,1,chr11 ,23669816,23669837,+ ,BB621243 ,-
mm_br_e15_263263 ,1,chr5 ,136410599,136410620,+ ,BY297733 ,-
mm_br_e15_263277 ,1,chrX ,34624784,34624805,+ ,CA462018 ,-
mm_br_e15_263278 ,1,chr17 ,7066341,7066362,- ,AA466924 ,-
mm_br_e15_263293 ,1,chrM ,285,306,+ ,BM246674 ,-
mm_br_e15_263296 ,1,chrX ,147022790,147022811,+ ,AI549819 ,-
mm_br_e15_263327 ,1,chr12 ,55811504,55811525,+ ,BY194835 ,+
mm_br_e15_263328 ,1,chr12 ,55811504,55811525,+ ,BY194835 ,+
mm_br_e15_263334 ,1,chrX ,50946887,50946908,- ,BI872937 ,-
mm_br_e15_263335 ,1,chr10 ,13581045,13581066,- ,BI853037 ,-
mm_br_e15_263348 ,1,chr8 ,8659004,8659025,+ ,CB527733 ,-
mm_br_e15_263350 ,1,chr4 ,32618139,32618160,- ,CJ174664 ,+
mm_br_e15_263391 ,1,chr6 ,72390190,72390211,+ ,DV074370 ,-
mm_br_e15_263396 ,1,chr7 ,118173079,118173100,+ ,BY012072 ,+
mm_br_e15_263400 ,1,chr13 ,28977187,28977208,- ,BY711203 ,-
mm_br_e15_263401 ,1,chr13 ,99585170,99585191,- ,BB620239 ,-
mm_br_e15_263423 ,1,chr5 ,144031754,144031775,+ ,BP764471 ,-
mm_br_e15_263429 ,1,chr1 ,187099918,187099939,+ ,BE380318 ,+
mm_br_e15_263430 ,1,chrX ,11728895,11728916,- ,BX526382 ,-
mm_br_e15_263453 ,1,chr2 ,26320495,26320516,- ,CO432979 ,-
mm_br_e15_263463 ,1,chr8 ,23704577,23704598,+ ,BM894861 ,+
mm_br_e15_263466 ,1,chr15 ,89027136,89027157,+ ,BB618769 ,+
mm_br_e15_263474 ,1,chr18 ,65672529,65672550,+ ,BY571675 ,+
mm_br_e15_263476 ,1,chr5 ,34000484,34000505,- ,BI903457 ,-
mm_br_e15_263491 ,1,chr4 ,118781938,118781959,+ ,BY008528 ,+
mm_br_e15_263526 ,1,chr7 ,63098171,63098192,- ,CN456078 ,+
mm_br_e15_263533 ,1,chr11 ,20232674,20232695,- ,AA066037 ,+
mm_br_e15_263543 ,1,chr8 ,98227358,98227379,+ ,AI430922 ,-
mm_br_e15_263551 ,1,chr15 ,85888945,85888966,- ,BY211839 ,+
mm_br_e15_263554 ,1,chr10 ,59466018,59466039,+ ,BB859675 ,+
mm_br_e15_263556 ,1,chr17 ,13115760,13115781,+ ,BU582936 ,+
mm_br_e15_263559 ,1,chr15 ,36937327,36937348,+ ,BU935807 ,-
mm_br_e15_263592 ,1,chr11 ,69651223,69651244,- ,BB626191 ,-
mm_br_e15_263596 ,1,chr7 ,4967267,4967288,+ ,CX238358 ,+
mm_br_e15_263597 ,1,chr11 ,6328333,6328354,- ,BB001209 ,-
mm_br_e15_263599 ,1,chr14 ,79281693,79281714,+ ,BB855879 ,+
mm_br_e15_263602 ,1,chr17 ,80953146,80953167,- ,AA061797 ,-
mm_br_e15_263630 ,1,chr1 ,59649360,59649381,+ ,AV228810 ,+
mm_br_e15_263633 ,1,chr15 ,79914070,79914091,+ ,CV675154 ,-
mm_br_e15_263639 ,1,chrX ,12779672,12779693,+ ,BU699681 ,+
mm_br_e15_263656 ,1,chr7 ,150735283,150735304,+ ,BF123441 ,+
mm_br_e15_263679 ,1,chr7 ,69191068,69191089,- ,CN664978 ,-
mm_br_e15_263680 ,1,chr7 ,69191068,69191089,- ,CN664978 ,-
mm_br_e15_263681 ,1,chr7 ,69191068,69191089,- ,CN664978 ,-
mm_br_e15_263682 ,1,chr7 ,69191068,69191089,- ,CN664978 ,-
mm_br_e15_263683 ,1,chr7 ,69191068,69191089,- ,CN664978 ,-
mm_br_e15_263700 ,1,chr13 ,22135074,22135095,+ ,AA413987 ,-
mm_br_e15_263701 ,1,chr13 ,22135074,22135095,+ ,AA413987 ,-
mm_br_e15_263737 ,1,chr10 ,66494148,66494169,- ,BU524621 ,-
mm_br_e15_263744 ,1,chr4 ,87678884,87678905,+ ,CA328693 ,-
mm_br_e15_263746 ,1,chr5 ,67009893,67009914,- ,BG243392 ,-
mm_br_e15_263756 ,1,chr15 ,68874181,68874202,+ ,BF533831 ,+
mm_br_e15_263763 ,1,chr9 ,41184523,41184544,+ ,BE650769 ,+
mm_br_e15_263776 ,1,chr5 ,96639012,96639033,- ,AI664009 ,+
mm_br_e15_263794 ,1,chr18 ,65857332,65857353,+ ,BY571675 ,+
mm_br_e15_263966 ,1,chr5 ,96591803,96591824,+ ,BY228584 ,-
mm_br_e15_263976 ,1,chr5 ,32912901,32912922,- ,CF612509 ,-
mm_br_e15_263986 ,1,chr7 ,117205672,117205693,+ ,BB616313 ,+
mm_br_e15_264037 ,1,chr19 ,43749972,43749993,+ ,BY727842 ,+
mm_br_e15_264046 ,1,chr15 ,79233830,79233851,+ ,CB245058 ,-
mm_br_e15_264049 ,1,chr12 ,25515989,25516010,- ,CX768593 ,-
mm_br_e15_264098 ,1,chr15 ,77801463,77801484,+ ,AI115362 ,-
mm_br_e15_264099 ,1,chr7 ,35439791,35439812,+ ,BB626829 ,-
mm_br_e15_264103 ,1,chr3 ,88185966,88185987,- ,BY613537 ,-
mm_br_e15_264104 ,1,chr7 ,137663526,137663547,+ ,AW105867 ,-
mm_br_e15_264105 ,1,chr14 ,65881225,65881246,- ,BU848563 ,-
mm_br_e15_264107 ,1,chr11 ,11937863,11937884,+ ,CA751271 ,-
mm_br_e15_264112 ,1,chr5 ,67066422,67066443,+ ,BY719142 ,-
mm_br_e15_264116 ,1,chr2 ,29107125,29107146,+ ,BE862731 ,+
mm_br_e15_264119 ,1,chr7 ,3655648,3655669,+ ,BY043199 ,+
mm_br_e15_264136 ,1,chr17 ,27154985,27155006,+ ,BY114328 ,+
mm_br_e15_264137 ,1,chr17 ,27154985,27155006,+ ,BY114328 ,+
mm_br_e15_264139 ,1,chr13 ,115178021,115178042,- ,BE914881 ,-
mm_br_e15_264142 ,1,chr2 ,77784164,77784185,- ,CF586158 ,-
mm_br_e15_264150 ,1,chr4 ,135411703,135411724,- ,BY078210 ,+
mm_br_e15_264152 ,1,chr13 ,110717128,110717149,+ ,CN665064 ,+
mm_br_e15_264153 ,1,chr13 ,110717128,110717149,+ ,CN665064 ,+
mm_br_e15_264155 ,1,chr4 ,131978610,131978631,+ ,CJ306460 ,+
mm_br_e15_264160 ,1,chr7 ,148042280,148042301,+ ,BG864047 ,-
mm_br_e15_264162 ,1,chr11 ,76281932,76281953,- ,CB519502 ,-
mm_br_e15_264174 ,1,chr2 ,129626231,129626252,+ ,BY726157 ,+
mm_br_e15_264205 ,1,chr6 ,11857763,11857784,+ ,AI746389 ,+
mm_br_e15_264208 ,1,chr10 ,31328532,31328553,+ ,BI652800 ,+
mm_br_e15_264227 ,1,chr11 ,101506906,101506927,- ,AA061466 ,+
mm_br_e15_264263 ,1,chrM ,1910,1931,+ ,AV460448 ,-
mm_br_e15_264298 ,1,chr7 ,107855073,107855094,+ ,CB946499 ,-
mm_br_e15_264299 ,1,chr19 ,4000443,4000464,+ ,BY714158 ,-
mm_br_e15_264309 ,1,chr4 ,135050429,135050450,- ,CB521138 ,-
mm_br_e15_264321 ,1,chr9 ,108462815,108462836,+ ,BB547657 ,+
mm_br_e15_264332 ,1,chr1 ,168932190,168932211,+ ,CB575012 ,+
mm_br_e15_264340 ,1,chr9 ,72379283,72379304,- ,BY715275 ,-
mm_br_e15_264392 ,1,chr2 ,78709197,78709218,+ ,BG077647 ,+
mm_br_e15_264433 ,1,chr9 ,112138340,112138361,- ,BY269012 ,-
mm_br_e15_264437 ,1,chr2 ,170337301,170337322,- ,BE448147 ,+
mm_br_e15_264457 ,1,chr18 ,73975037,73975058,- ,AI425562 ,-
mm_br_e15_264459 ,1,chr10 ,67742330,67742351,- ,AA177833 ,+
mm_br_e15_264468 ,1,chr3 ,90294910,90294931,- ,BI081609 ,-
mm_br_e15_264469 ,1,chr17 ,39983105,39983126,+ ,CK615813 ,+
mm_br_e15_264470 ,1,chr17 ,39983105,39983126,+ ,CK615813 ,+
mm_br_e15_264491 ,1,chr13 ,8995023,8995044,- ,BY725944 ,-
mm_br_e15_264499 ,1,chr13 ,46059718,46059739,+ ,BI657950 ,-
mm_br_e15_264501 ,1,chr19 ,17468461,17468482,- ,CN838030 ,-
mm_br_e15_264524 ,1,chr4 ,116961655,116961676,+ ,BF015432 ,+
mm_br_e15_264531 ,1,chrM ,2428,2449,+ ,AV460448 ,-
mm_br_e15_264537 ,1,chr5 ,22939669,22939690,- ,BY713728 ,+
mm_br_e15_264556 ,1,chrX ,131253179,131253200,- ,BB863367 ,+
mm_br_e15_264557 ,1,chr12 ,55964035,55964056,- ,CN840397 ,+
mm_br_e15_264559 ,1,chr9 ,107612249,107612270,- ,BB665280 ,-
mm_br_e15_264585 ,1,chr9 ,123438525,123438546,- ,BM934457 ,+
mm_br_e15_264586 ,1,chr12 ,29634007,29634028,- ,BB617887 ,+
mm_br_e15_264599 ,1,chr16 ,18878278,18878299,- ,BQ770301 ,+
mm_br_e15_264601 ,1,chr11 ,95276039,95276060,+ ,AI843033 ,+
mm_br_e15_264625 ,1,chr7 ,25861973,25861994,- ,CJ166137 ,+
mm_br_e15_264633 ,1,chrX ,153989084,153989105,- ,AV271130 ,-
mm_br_e15_264646 ,1,chr8 ,86239584,86239605,- ,CJ172800 ,+
mm_br_e15_264661 ,1,chr2 ,24775296,24775317,+ ,BU707024 ,+
mm_br_e15_264663 ,1,chr9 ,54997178,54997199,+ ,BB617935 ,-
mm_br_e15_264673 ,1,chr14 ,26427781,26427802,- ,BI661260 ,+
mm_br_e15_264677 ,1,chr19 ,4732364,4732385,+ ,CF743853 ,+
mm_br_e15_264710 ,1,chr6 ,29997871,29997892,- ,CF354686 ,-
mm_br_e15_264768 ,1,chr2 ,179991853,179991874,- ,BE851407 ,+
mm_br_e15_264775 ,1,chr4 ,14791647,14791668,- ,BF143086 ,+
mm_br_e15_264800 ,1,chr17 ,57150792,57150813,- ,BI108830 ,-
mm_br_e15_264853 ,1,chr9 ,117452788,117452809,- ,BB644768 ,-
mm_br_e15_264863 ,1,chr17 ,15513243,15513264,+ ,BE864965 ,-
mm_br_e15_264864 ,1,chr6 ,72605441,72605462,- ,CV563507 ,-
mm_br_e15_264889 ,1,chr11 ,102291559,102291580,- ,BY339868 ,-
mm_br_e15_264896 ,1,chr7 ,139159670,139159691,+ ,BB639955 ,+
mm_br_e15_264897 ,1,chr7 ,139159670,139159691,+ ,BB639955 ,+
mm_br_e15_264901 ,1,chr8 ,127068839,127068860,+ ,CJ178031 ,+
mm_br_e15_264933 ,1,chr10 ,59543891,59543912,- ,AV576555 ,+
mm_br_e15_264972 ,1,chr4 ,124479704,124479725,- ,BY716015 ,-
mm_br_e15_264976 ,1,chr9 ,41543494,41543515,+ ,CB244131 ,-
mm_br_e15_265000 ,1,chr2 ,32431204,32431225,- ,BB616583 ,+
mm_br_e15_265002 ,1,chr1 ,139824826,139824847,+ ,AA200539 ,+
mm_br_e15_265007 ,1,chr2 ,57034556,57034577,+ ,BY715729 ,+
mm_br_e15_265009 ,1,chr14 ,70553622,70553643,+ ,BG174037 ,-
mm_br_e15_265019 ,1,chr3 ,54539563,54539584,+ ,CV562893 ,+
mm_br_e15_265041 ,1,chr5 ,44173891,44173912,- ,BQ930550 ,-
mm_br_e15_265058 ,1,chrX ,83021394,83021415,+ ,BI663037 ,-
mm_br_e15_265066 ,1,chr5 ,139060532,139060553,+ ,BY712827 ,-
mm_br_e15_265071 ,1,chr5 ,22056273,22056294,+ ,BY582267 ,-
mm_br_e15_265120 ,1,chr2 ,102241554,102241575,- ,BY140790 ,-
mm_br_e15_265122 ,1,chr4 ,154694944,154694965,+ ,CJ173732 ,-
mm_br_e15_265142 ,1,chr5 ,106994751,106994772,+ ,BY723919 ,-
mm_br_e15_265143 ,1,chr11 ,29448289,29448310,+ ,BG175217 ,-
mm_br_e15_265170 ,1,chr10 ,69903484,69903505,- ,BQ443245 ,+
mm_br_e15_265182 ,1,chr3 ,53565486,53565507,- ,BY153551 ,+
mm_br_e15_265188 ,1,chr2 ,131178546,131178567,- ,BY748127 ,-
mm_br_e15_265197 ,1,chr2 ,35055785,35055806,+ ,CX239503 ,-
mm_br_e15_265202 ,1,chr10 ,114752741,114752762,+ ,CA463262 ,+
mm_br_e15_265235 ,1,chr17 ,56018397,56018418,+ ,BB854212 ,-
mm_br_e15_265241 ,1,chr2 ,129450511,129450532,+ ,CJ152354 ,+
mm_br_e15_265242 ,1,chr7 ,28646017,28646038,- ,BB487721 ,+
mm_br_e15_265251 ,1,chr13 ,21533000,21533021,+ ,CV557794 ,-
mm_br_e15_265255 ,1,chr1 ,162968474,162968495,+ ,BY238935 ,+
mm_br_e15_265297 ,1,chr1 ,134537984,134538005,- ,BQ770392 ,-
mm_br_e15_265305 ,1,chr9 ,120036955,120036976,+ ,BG077138 ,+
mm_br_e15_265551 ,1,chr2 ,5765546,5765567,+ ,CA977575 ,-
mm_br_e15_265587 ,1,chr4 ,103235933,103235954,+ ,BY057887 ,+
mm_br_e15_265602 ,1,chr11 ,35652106,35652127,+ ,BU842859 ,-
mm_br_e15_265604 ,1,chr13 ,81025559,81025580,+ ,BB642203 ,+
mm_br_e15_265613 ,1,chr9 ,55786071,55786092,+ ,CJ045671 ,+
mm_br_e15_265616 ,1,chr7 ,150924250,150924271,- ,CA749763 ,-
mm_br_e15_265617 ,1,chr10 ,62041344,62041365,- ,BU555106 ,+
mm_br_e15_265629 ,1,chr1 ,157882708,157882729,- ,CF616406 ,-
mm_br_e15_265635 ,1,chr7 ,13608530,13608551,- ,BI218659 ,+
mm_br_e15_265636 ,1,chr8 ,113557606,113557627,- ,BB662161 ,+
mm_br_e15_265637 ,1,chr19 ,21812968,21812989,+ ,AV567764 ,-
mm_br_e15_265639 ,1,chr1 ,53842000,53842021,- ,BB615794 ,-
mm_br_e15_265652 ,1,chrM ,582,603,+ ,BG298155 ,+
mm_br_e15_265653 ,1,chrM ,582,603,+ ,BG298155 ,+
mm_br_e15_265657 ,1,chr3 ,5218407,5218428,- ,AI316900 ,+
mm_br_e15_265663 ,1,chrX ,6123388,6123409,- ,CJ101431 ,+
mm_br_e15_265697 ,1,chr9 ,13457435,13457456,- ,BY211129 ,+
mm_br_e15_265747 ,1,chr16 ,43635274,43635295,+ ,BB623941 ,+
mm_br_e15_265764 ,1,chr3 ,96267873,96267894,- ,CJ137852 ,+
mm_br_e15_265797 ,1,chr6 ,90722954,90722975,- ,BI134455 ,-
mm_br_e15_265912 ,1,chr2 ,84567414,84567435,- ,CV561175 ,-
mm_br_e15_265950 ,1,chr15 ,101046105,101046126,+ ,CN459395 ,-
mm_br_e15_265954 ,1,chr4 ,116827871,116827892,- ,BF015432 ,+
mm_br_e15_265960 ,1,chr14 ,119324028,119324049,- ,BY728869 ,-
mm_br_e15_265962 ,1,chr4 ,125773978,125773999,+ ,AA968141 ,+
mm_br_e15_265968 ,1,chr6 ,28782444,28782465,- ,BQ954014 ,+
mm_br_e15_265984 ,1,chr11 ,76030603,76030624,+ ,BB165670 ,-
mm_br_e15_265991 ,1,chr7 ,20094680,20094701,- ,CF586566 ,+
mm_br_e15_266003 ,1,chr4 ,116229754,116229775,+ ,CN836386 ,-
mm_br_e15_266031 ,1,chrX ,50911095,50911116,+ ,CJ062261 ,-
mm_br_e15_266033 ,1,chr2 ,153247001,153247022,- ,CD355543 ,-
mm_br_e15_266043 ,1,chr8 ,74763756,74763777,- ,DR754620 ,+
mm_br_e15_266077 ,1,chr16 ,48993241,48993262,+ ,BB615782 ,-
mm_br_e15_266103 ,1,chr14 ,56341079,56341100,- ,CX213914 ,-
mm_br_e15_266116 ,1,chr19 ,46150336,46150357,+ ,BY031361 ,+
mm_br_e15_266120 ,1,chr11 ,69485798,69485819,- ,CA461338 ,-
mm_br_e15_266136 ,1,chr8 ,13876143,13876164,+ ,CJ077618 ,+
mm_br_e15_266144 ,1,chr4 ,131826424,131826445,+ ,AV483786 ,-
mm_br_e15_266185 ,1,chr8 ,5012387,5012408,- ,AA538065 ,-
mm_br_e15_266330 ,1,chr4 ,97441776,97441797,- ,BB604237 ,-
mm_br_e15_266387 ,1,chr1 ,39604888,39604909,+ ,BB383893 ,-
mm_br_e15_266396 ,1,chr4 ,120242976,120242997,+ ,BU529592 ,-
mm_br_e15_266410 ,1,chr14 ,51427117,51427138,- ,CJ068551 ,-
mm_br_e15_266470 ,1,chrM ,562,583,+ ,BG298155 ,+
mm_br_e15_266520 ,1,chr19 ,8798741,8798762,+ ,BQ177137 ,-
mm_br_e15_266543 ,1,chr12 ,114187931,114187952,+ ,BY728432 ,-
mm_br_e15_266621 ,1,chr13 ,48356104,48356125,- ,BB644629 ,-
mm_br_e15_266625 ,1,chr11 ,51940306,51940327,+ ,BI110420 ,+
mm_br_e15_266651 ,1,chr17 ,24551346,24551367,- ,BY734396 ,-
mm_br_e15_266678 ,1,chr12 ,113028295,113028316,+ ,BU529341 ,-
mm_br_e15_266679 ,1,chr12 ,113028295,113028316,+ ,BU529341 ,-
mm_br_e15_266680 ,1,chr12 ,113028295,113028316,+ ,BU529341 ,-
mm_br_e15_268740 ,1,chr7 ,117204808,117204829,- ,BB611752 ,-
mm_br_e15_268964 ,1,chr2 ,130103433,130103454,+ ,BG100216 ,+
mm_br_e15_269049 ,1,chrM ,3856,3877,+ ,BG793880 ,+
mm_br_e15_269203 ,1,chr16 ,42303538,42303559,- ,BU850458 ,-
mm_br_e15_269204 ,1,chr16 ,42303538,42303559,- ,BU850458 ,-
mm_br_e15_269205 ,1,chr16 ,42303538,42303559,- ,BU850458 ,-
mm_br_e15_269206 ,1,chr16 ,42303538,42303559,- ,BU850458 ,-
mm_br_e15_269207 ,1,chr16 ,42303538,42303559,- ,BU850458 ,-
mm_br_e15_269208 ,1,chr16 ,42303538,42303559,- ,BU850458 ,-
mm_br_e15_269209 ,1,chr16 ,42303538,42303559,- ,BU850458 ,-
mm_br_e15_269210 ,1,chr16 ,42303538,42303559,- ,BU850458 ,-
mm_br_e15_269211 ,1,chr16 ,42303538,42303559,- ,BU850458 ,-
mm_br_e15_269212 ,1,chr16 ,42303538,42303559,- ,BU850458 ,-
mm_br_e15_269213 ,1,chr16 ,42303538,42303559,- ,BU850458 ,-
mm_br_e15_269214 ,1,chr16 ,42303538,42303559,- ,BU850458 ,-
mm_br_e15_269215 ,1,chr16 ,42303538,42303559,- ,BU850458 ,-
mm_br_e15_269216 ,1,chr16 ,42303538,42303559,- ,BU850458 ,-
mm_br_e15_269217 ,1,chr16 ,42303538,42303559,- ,BU850458 ,-
mm_br_e15_269218 ,1,chr16 ,42303538,42303559,- ,BU850458 ,-
mm_br_e15_269219 ,1,chr16 ,42303538,42303559,- ,BU850458 ,-
mm_br_e15_269220 ,1,chr16 ,42303538,42303559,- ,BU850458 ,-
mm_br_e15_269221 ,1,chr16 ,42303538,42303559,- ,BU850458 ,-
mm_br_e15_269222 ,1,chr16 ,42303538,42303559,- ,BU850458 ,-
mm_br_e15_269223 ,1,chr16 ,42303538,42303559,- ,BU850458 ,-
mm_br_e15_269224 ,1,chr16 ,42303538,42303559,- ,BU850458 ,-
mm_br_e15_269225 ,1,chr16 ,42303538,42303559,- ,BU850458 ,-
mm_br_e15_269226 ,1,chr16 ,42303538,42303559,- ,BU850458 ,-
mm_br_e15_269227 ,1,chr16 ,42303538,42303559,- ,BU850458 ,-
mm_br_e15_269228 ,1,chr16 ,42303538,42303559,- ,BU850458 ,-
mm_br_e15_269229 ,1,chr16 ,42303538,42303559,- ,BU850458 ,-
mm_br_e15_269230 ,1,chr16 ,42303538,42303559,- ,BU850458 ,-
mm_br_e15_269231 ,1,chr16 ,42303538,42303559,- ,BU850458 ,-
mm_br_e15_269232 ,1,chr16 ,42303538,42303559,- ,BU850458 ,-
mm_br_e15_269233 ,1,chr16 ,42303538,42303559,- ,BU850458 ,-
mm_br_e15_269234 ,1,chr16 ,42303538,42303559,- ,BU850458 ,-
mm_br_e15_269235 ,1,chr16 ,42303538,42303559,- ,BU850458 ,-
mm_br_e15_269236 ,1,chr16 ,42303538,42303559,- ,BU850458 ,-
mm_br_e15_269237 ,1,chr16 ,42303538,42303559,- ,BU850458 ,-
mm_br_e15_269238 ,1,chr16 ,42303538,42303559,- ,BU850458 ,-
mm_br_e15_269239 ,1,chr16 ,42303538,42303559,- ,BU850458 ,-
mm_br_e15_269240 ,1,chr16 ,42303538,42303559,- ,BU850458 ,-
mm_br_e15_269241 ,1,chr16 ,42303538,42303559,- ,BU850458 ,-
mm_br_e15_269242 ,1,chr16 ,42303538,42303559,- ,BU850458 ,-
mm_br_e15_269243 ,1,chr16 ,42303538,42303559,- ,BU850458 ,-
mm_br_e15_269244 ,1,chr16 ,42303538,42303559,- ,BU850458 ,-
mm_br_e15_269245 ,1,chr16 ,42303538,42303559,- ,BU850458 ,-
mm_br_e15_269246 ,1,chr16 ,42303538,42303559,- ,BU850458 ,-
mm_br_e15_269247 ,1,chr16 ,42303538,42303559,- ,BU850458 ,-
mm_br_e15_269248 ,1,chr16 ,42303538,42303559,- ,BU850458 ,-
mm_br_e15_269249 ,1,chr16 ,42303538,42303559,- ,BU850458 ,-
mm_br_e15_269250 ,1,chr16 ,42303538,42303559,- ,BU850458 ,-
mm_br_e15_269251 ,1,chr16 ,42303538,42303559,- ,BU850458 ,-
mm_br_e15_269252 ,1,chr16 ,42303538,42303559,- ,BU850458 ,-
mm_br_e15_269253 ,1,chr16 ,42303538,42303559,- ,BU850458 ,-
mm_br_e15_269254 ,1,chr16 ,42303538,42303559,- ,BU850458 ,-
mm_br_e15_269255 ,1,chr16 ,42303538,42303559,- ,BU850458 ,-
mm_br_e15_269256 ,1,chr16 ,42303538,42303559,- ,BU850458 ,-
mm_br_e15_269257 ,1,chr16 ,42303538,42303559,- ,BU850458 ,-
mm_br_e15_269258 ,1,chr16 ,42303538,42303559,- ,BU850458 ,-
mm_br_e15_269259 ,1,chr16 ,42303538,42303559,- ,BU850458 ,-
mm_br_e15_269260 ,1,chr16 ,42303538,42303559,- ,BU850458 ,-
mm_br_e15_269261 ,1,chr16 ,42303538,42303559,- ,BU850458 ,-
mm_br_e15_269262 ,1,chr16 ,42303538,42303559,- ,BU850458 ,-
mm_br_e15_269263 ,1,chr16 ,42303538,42303559,- ,BU850458 ,-
mm_br_e15_269264 ,1,chr16 ,42303538,42303559,- ,BU850458 ,-
mm_br_e15_269265 ,1,chr16 ,42303538,42303559,- ,BU850458 ,-
mm_br_e15_269266 ,1,chr16 ,42303538,42303559,- ,BU850458 ,-
mm_br_e15_269267 ,1,chr16 ,42303538,42303559,- ,BU850458 ,-
mm_br_e15_269268 ,1,chr16 ,42303538,42303559,- ,BU850458 ,-
mm_br_e15_269269 ,1,chr16 ,42303538,42303559,- ,BU850458 ,-
mm_br_e15_269270 ,1,chr16 ,42303538,42303559,- ,BU850458 ,-
mm_br_e15_269271 ,1,chr16 ,42303538,42303559,- ,BU850458 ,-
mm_br_e15_269272 ,1,chr16 ,42303538,42303559,- ,BU850458 ,-
mm_br_e15_269273 ,1,chr16 ,42303538,42303559,- ,BU850458 ,-
mm_br_e15_269274 ,1,chr16 ,42303538,42303559,- ,BU850458 ,-
mm_br_e15_269275 ,1,chr16 ,42303538,42303559,- ,BU850458 ,-
mm_br_e15_269276 ,1,chr16 ,42303538,42303559,- ,BU850458 ,-
mm_br_e15_269277 ,1,chr16 ,42303538,42303559,- ,BU850458 ,-
mm_br_e15_269278 ,1,chr16 ,42303538,42303559,- ,BU850458 ,-
mm_br_e15_269279 ,1,chr16 ,42303538,42303559,- ,BU850458 ,-
mm_br_e15_269280 ,1,chr16 ,42303538,42303559,- ,BU850458 ,-
mm_br_e15_269281 ,1,chr16 ,42303538,42303559,- ,BU850458 ,-
mm_br_e15_269282 ,1,chr16 ,42303538,42303559,- ,BU850458 ,-
mm_br_e15_269283 ,1,chr16 ,42303538,42303559,- ,BU850458 ,-
mm_br_e15_269284 ,1,chr16 ,42303538,42303559,- ,BU850458 ,-
mm_br_e15_269285 ,1,chr16 ,42303538,42303559,- ,BU850458 ,-
mm_br_e15_269451 ,1,chr6 ,137410593,137410614,+ ,CX219815 ,+
mm_br_e15_269459 ,1,chrM ,1289,1310,+ ,AV460448 ,-
mm_br_e15_269484 ,1,chr3 ,78985209,78985230,- ,BB630135 ,-
mm_br_e15_269511 ,1,chr9 ,40104367,40104388,- ,BX529980 ,-
mm_br_e15_269536 ,1,chr5 ,121063543,121063564,+ ,BY153116 ,+
mm_br_e15_269556 ,1,chr8 ,113179906,113179927,- ,BU054671 ,+
mm_br_e15_269566 ,1,chr7 ,46799820,46799841,+ ,BB633320 ,-
mm_br_e15_269679 ,1,chr6 ,51459353,51459374,- ,BG228700 ,+
mm_br_e15_269927 ,1,chr15 ,99223102,99223123,- ,BU513875 ,+
mm_br_e15_269933 ,1,chr19 ,12086494,12086515,+ ,CO808348 ,+
mm_br_e15_269959 ,1,chrX ,71268908,71268929,- ,BU843408 ,+
mm_br_e15_270091 ,1,chr12 ,25647820,25647841,+ ,BQ555015 ,+
mm_br_e15_270161 ,1,chr19 ,4169310,4169331,- ,BI690302 ,-
mm_br_e15_270174 ,1,chr3 ,129534439,129534460,+ ,BG370706 ,-
mm_br_e15_270244 ,1,chr19 ,46764343,46764364,- ,BY715869 ,-
mm_br_e15_270264 ,1,chr11 ,50190536,50190557,+ ,BB845900 ,+
mm_br_e15_270298 ,1,chr9 ,64143737,64143758,+ ,DV065437 ,+
mm_br_e15_270316 ,1,chr8 ,46831327,46831348,+ ,BY750399 ,+
mm_br_e15_270325 ,1,chr18 ,75161572,75161593,+ ,DV662958 ,+
mm_br_e15_270331 ,1,chr1 ,24622371,24622392,+ ,BB622952 ,+
mm_br_e15_270353 ,1,chr19 ,3323361,3323382,+ ,BB653819 ,+
mm_br_e15_270422 ,1,chr11 ,79153200,79153221,+ ,CJ045792 ,+
mm_br_e15_270472 ,1,chr14 ,78936614,78936635,- ,BY747569 ,-
mm_br_e15_270520 ,1,chr11 ,77303492,77303513,- ,BU513478 ,-
mm_br_e15_271108 ,1,chr11 ,32167807,32167828,+ ,BY221767 ,+
mm_br_e15_271186 ,1,chr17 ,28758569,28758590,+ ,CB057640 ,-
mm_br_e15_271285 ,1,chr5 ,96591805,96591826,+ ,BY228584 ,-
mm_br_e15_271327 ,1,chr5 ,121890718,121890739,- ,CK333039 ,-
mm_br_e15_271385 ,1,chr19 ,5460503,5460524,- ,CJ180757 ,+
mm_br_e15_271393 ,1,chr18 ,21054374,21054395,+ ,BB655582 ,-
mm_br_e15_271408 ,1,chr15 ,99082504,99082525,+ ,CJ217644 ,+
mm_br_e15_271410 ,1,chr3 ,54496744,54496765,+ ,BU526257 ,+
mm_br_e15_271416 ,1,chr19 ,61242886,61242907,+ ,BF584023 ,-
mm_br_e15_271417 ,1,chr19 ,61242886,61242907,+ ,BF584023 ,-
mm_br_e15_271461 ,1,chr5 ,96638993,96639014,- ,AI664009 ,+
mm_br_e15_271566 ,1,chr7 ,135831997,135832018,+ ,BE305393 ,+
mm_br_e15_271597 ,1,chr12 ,40949369,40949390,- ,C81599 ,-
mm_br_e15_271718 ,1,chr13 ,58229442,58229463,- ,BE553211 ,-
mm_br_e15_271722 ,1,chr13 ,112280529,112280550,+ ,BY029553 ,-
mm_br_e15_271723 ,1,chr18 ,33622110,33622131,- ,BQ934066 ,-
mm_br_e15_271735 ,1,chr4 ,129318239,129318260,- ,BU701301 ,-
mm_br_e15_271746 ,1,chr7 ,30691565,30691586,+ ,BB643476 ,-
mm_br_e15_271747 ,1,chr7 ,30691565,30691586,+ ,BB643476 ,-
mm_br_e15_272065 ,1,chr5 ,145875589,145875610,- ,BY753848 ,+
mm_br_e15_272104 ,1,chr6 ,136776966,136776987,+ ,BY741034 ,+
mm_br_e15_272129 ,1,chr1 ,172994372,172994393,- ,CK137123 ,-
mm_br_e15_272132 ,1,chr9 ,7914584,7914605,- ,AW227566 ,+
mm_br_e15_272182 ,1,chr7 ,53966004,53966025,- ,CB234046 ,-
mm_br_e15_272184 ,1,chr7 ,71432417,71432438,- ,BY741626 ,-
mm_br_e15_272187 ,1,chr11 ,88577766,88577787,+ ,CA978799 ,-
mm_br_e15_272189 ,1,chr1 ,55462554,55462575,- ,AV278548 ,-
mm_br_e15_272192 ,1,chr2 ,154395205,154395226,- ,BI991561 ,-
mm_br_e15_272205 ,1,chr9 ,45636181,45636202,+ ,BY244269 ,-
mm_br_e15_272251 ,1,chr7 ,105851383,105851404,- ,BB662268 ,-
mm_br_e15_272321 ,1,chr5 ,38550601,38550622,- ,BB621778 ,-
mm_br_e15_272382 ,1,chr3 ,80717061,80717082,- ,BI733053 ,-
mm_br_e15_272397 ,1,chr3 ,5576219,5576240,+ ,CX241668 ,-
mm_br_e15_272432 ,1,chr11 ,4998993,4999014,- ,AA080237 ,-
mm_br_e15_272478 ,1,chr7 ,112936088,112936109,- ,BY721255 ,+
mm_br_e15_272480 ,1,chr3 ,95623647,95623668,- ,BY304707 ,+
mm_br_e15_272487 ,1,chr4 ,63157187,63157208,+ ,BF730469 ,-
mm_br_e15_272490 ,1,chr17 ,23908475,23908496,- ,CX562557 ,-
mm_br_e15_272662 ,1,chr4 ,41673986,41674007,- ,AJ884580 ,-
mm_br_e15_272917 ,1,chr10 ,118890874,118890895,- ,CO795364 ,+
mm_br_e15_272934 ,1,chr3 ,95976276,95976297,- ,CB236522 ,-
mm_br_e15_272977 ,1,chr15 ,36723772,36723793,+ ,BI113638 ,-
mm_br_e15_273074 ,1,chr11 ,102091134,102091155,- ,BQ769179 ,-
mm_br_e15_273117 ,1,chr10 ,126725495,126725516,+ ,CB526896 ,-
mm_br_e15_273135 ,1,chr16 ,33185149,33185170,+ ,BY125193 ,+
mm_br_e15_273136 ,1,chr8 ,24318445,24318466,+ ,BQ885245 ,-
mm_br_e15_273150 ,1,chr16 ,23225522,23225543,+ ,CD355587 ,+
mm_br_e15_273152 ,1,chr3 ,151874010,151874031,- ,BY059819 ,+
mm_br_e15_273231 ,1,chr13 ,55736673,55736694,+ ,BF458622 ,+
mm_br_e15_273294 ,1,chr5 ,77086805,77086826,+ ,BY732474 ,+
mm_br_e15_273308 ,1,chr1 ,82288159,82288180,- ,CA586360 ,-
mm_br_e15_273328 ,1,chr14 ,25309992,25310013,+ ,CK137234 ,+
mm_br_e15_273350 ,1,chr10 ,76497059,76497080,+ ,CK788616 ,+
mm_br_e15_273669 ,1,chr12 ,92828644,92828665,+ ,BB650582 ,-
mm_br_e15_273675 ,1,chr4 ,141102553,141102574,- ,BB644677 ,+
mm_br_e15_273676 ,1,chr4 ,141102553,141102574,- ,BB644677 ,+
mm_br_e15_273748 ,1,chr12 ,21117607,21117628,+ ,CJ127182 ,+
mm_br_e15_273766 ,1,chr12 ,93017545,93017566,- ,DV655070 ,-
mm_br_e15_273780 ,1,chr2 ,154899819,154899840,- ,BU515440 ,-
mm_br_e15_273784 ,1,chr13_random ,32679,32700,- ,BY252202 ,+
mm_br_e15_273795 ,1,chr16 ,50732794,50732815,- ,BB660568 ,-
mm_br_e15_273802 ,1,chr1 ,123224484,123224505,+ ,CB950401 ,-
mm_br_e15_273815 ,1,chr16 ,11066665,11066686,+ ,AW258695 ,-
mm_br_e15_273823 ,1,chr2 ,32817053,32817074,- ,BU513639 ,-
mm_br_e15_273835 ,1,chr8 ,119781145,119781166,+ ,BG296468 ,+
mm_br_e15_273851 ,1,chr19 ,5663575,5663596,- ,CB193205 ,+
mm_br_e15_273870 ,1,chr3 ,90051927,90051948,- ,BB455379 ,-
mm_br_e15_273871 ,1,chr10 ,74429951,74429972,+ ,BY716693 ,-
mm_br_e15_273876 ,1,chr19 ,60866736,60866757,+ ,BU056798 ,-
mm_br_e15_273897 ,1,chr11 ,117269030,117269051,+ ,BB642220 ,+
mm_br_e15_273903 ,1,chr2 ,93998516,93998537,+ ,BY146948 ,+
mm_br_e15_273905 ,1,chr9 ,79641430,79641451,+ ,AI536213 ,+
mm_br_e15_273917 ,1,chr4 ,21654734,21654755,- ,DV648600 ,-
mm_br_e15_273964 ,1,chr2 ,34726611,34726632,+ ,BY238215 ,-
mm_br_e15_273981 ,1,chr17 ,24857067,24857088,+ ,BY299821 ,+
mm_br_e15_273997 ,1,chr9 ,42072549,42072570,+ ,BB638602 ,+
mm_br_e15_274006 ,1,chr15 ,100325656,100325677,- ,CB246692 ,-
mm_br_e15_274030 ,1,chrX ,84483705,84483726,+ ,BU898714 ,+
mm_br_e15_274031 ,1,chrX ,84483705,84483726,+ ,BU898714 ,+
mm_br_e15_274032 ,1,chrX ,84483705,84483726,+ ,BU898714 ,+
mm_br_e15_274072 ,1,chr11 ,69727686,69727707,+ ,BY093103 ,+
mm_br_e15_274078 ,1,chr3 ,94608239,94608260,+ ,CA478759 ,+
mm_br_e15_274100 ,1,chr6 ,92041423,92041444,+ ,BY727465 ,-
mm_br_e15_274101 ,1,chr6 ,92041423,92041444,+ ,BY727465 ,-
mm_br_e15_274103 ,1,chr11 ,55421475,55421496,+ ,BB622791 ,-
mm_br_e15_274156 ,1,chr9 ,62094059,62094080,+ ,BU555957 ,+
mm_br_e15_274159 ,1,chr9 ,37296898,37296919,+ ,BI525288 ,+
mm_br_e15_274168 ,1,chr10 ,90644403,90644424,- ,BY307055 ,-
mm_br_e15_274199 ,1,chr5 ,108890322,108890343,+ ,BY205489 ,+
mm_br_e15_274225 ,1,chr11 ,69154350,69154371,+ ,BY709397 ,+
mm_br_e15_274240 ,1,chr2 ,127953074,127953095,- ,BB856627 ,+
mm_br_e15_274248 ,1,chr11 ,53164283,53164304,+ ,CJ064959 ,+
mm_br_e15_274259 ,1,chr12 ,85658105,85658126,+ ,BG286121 ,+
mm_br_e15_274265 ,1,chr17 ,48015816,48015837,- ,BQ938685 ,-
mm_br_e15_274518 ,1,chr10 ,122299200,122299221,+ ,BI739433 ,+
mm_br_e15_274782 ,1,chr10 ,79578569,79578590,+ ,BI415956 ,+
mm_br_e15_274788 ,1,chr2 ,34262434,34262455,+ ,BY725824 ,+
mm_br_e15_274806 ,1,chr18 ,7869207,7869228,+ ,AI930409 ,+
mm_br_e15_274866 ,1,chr11 ,117269320,117269341,- ,BB642220 ,+
mm_br_e15_274867 ,1,chr11 ,117269320,117269341,- ,BB642220 ,+
mm_br_e15_274868 ,1,chr11 ,117269320,117269341,- ,BB642220 ,+
mm_br_e15_274883 ,1,chr8 ,113783215,113783236,+ ,CA328814 ,-
mm_br_e15_274889 ,1,chr19 ,53977907,53977928,+ ,AI227481 ,+
mm_br_e15_274902 ,1,chr5 ,140797495,140797516,- ,BY749987 ,-
mm_br_e15_274911 ,1,chr9 ,15110717,15110738,+ ,BB616344 ,-
mm_br_e15_274976 ,1,chr7 ,26035886,26035907,+ ,AI506401 ,+
mm_br_e15_274978 ,1,chr5 ,139676641,139676662,+ ,BY308349 ,+
mm_br_e15_275008 ,1,chr11 ,72303435,72303456,- ,BG923536 ,+
mm_br_e15_275010 ,1,chr18 ,38410092,38410113,- ,BB634191 ,-
mm_br_e15_275115 ,1,chr11 ,106362305,106362326,+ ,AV060377 ,+
mm_br_e15_275116 ,1,chr11 ,106362305,106362326,+ ,AV060377 ,+
mm_br_e15_275117 ,1,chr11 ,106362305,106362326,+ ,AV060377 ,+
mm_br_e15_275118 ,1,chr11 ,106362305,106362326,+ ,AV060377 ,+
mm_br_e15_275119 ,1,chr11 ,106362305,106362326,+ ,AV060377 ,+
mm_br_e15_275120 ,1,chr11 ,106362305,106362326,+ ,AV060377 ,+
mm_br_e15_275121 ,1,chr11 ,106362305,106362326,+ ,AV060377 ,+
mm_br_e15_275122 ,1,chr11 ,106362305,106362326,+ ,AV060377 ,+
mm_br_e15_275123 ,1,chr11 ,106362305,106362326,+ ,AV060377 ,+
mm_br_e15_275148 ,1,chr4 ,3762272,3762293,- ,BY714044 ,-
mm_br_e15_275149 ,1,chr4 ,3762272,3762293,- ,BY714044 ,-
mm_br_e15_275203 ,1,chr11 ,115397848,115397869,+ ,BY664569 ,+
mm_br_e15_275226 ,1,chr8 ,13785469,13785490,- ,BB624366 ,-
mm_br_e15_275244 ,1,chr7 ,97625491,97625512,- ,AU020891 ,+
mm_br_e15_275269 ,1,chr18 ,61715007,61715028,+ ,BY344028 ,+
mm_br_e15_275270 ,1,chr9 ,59201164,59201185,- ,DV046223 ,-
mm_br_e15_275277 ,1,chr7 ,119166865,119166886,- ,BB639896 ,-
mm_br_e15_275323 ,1,chr7 ,90904358,90904379,+ ,BY067211 ,+
mm_br_e15_275504 ,1,chr4 ,8463163,8463184,- ,BY127283 ,+
mm_br_e15_275559 ,1,chr15 ,76734534,76734555,+ ,EH103009 ,+
mm_br_e15_275589 ,1,chr10 ,83903226,83903247,- ,CJ113274 ,-
mm_br_e15_275632 ,1,chr17 ,73186765,73186786,- ,BY257812 ,+
mm_br_e15_275641 ,1,chr14 ,72932431,72932452,+ ,CJ083178 ,-
mm_br_e15_275666 ,1,chr13 ,78321240,78321261,- ,BU609554 ,-
mm_br_e15_275717 ,1,chr19 ,6141345,6141366,+ ,BU554910 ,-
mm_br_e15_275724 ,1,chr2 ,134469389,134469410,- ,BU522187 ,-
mm_br_e15_275740 ,1,chr8 ,8661187,8661208,- ,CB245010 ,-
mm_br_e15_275787 ,1,chr8 ,97856220,97856241,+ ,BB846648 ,+
mm_br_e15_275843 ,1,chr6 ,30212534,30212555,- ,BB414963 ,+
mm_br_e15_275869 ,1,chr9 ,56266636,56266657,+ ,BY645181 ,-
mm_br_e15_275874 ,1,chr11 ,41813473,41813494,+ ,CB235950 ,-
mm_br_e15_275895 ,1,chr19 ,60887560,60887581,+ ,BY754601 ,+
mm_br_e15_275933 ,1,chr1 ,64261116,64261137,- ,BB638978 ,-
mm_br_e15_275948 ,1,chr7 ,116662767,116662788,+ ,BM053454 ,-
mm_br_e15_276003 ,1,chr2 ,30450732,30450753,- ,BY722094 ,+
mm_br_e15_276020 ,1,chr6 ,9840108,9840129,+ ,AA080064 ,+
mm_br_e15_276050 ,1,chr8 ,71612679,71612700,+ ,BF784060 ,-
mm_br_e15_276130 ,1,chr7 ,103358779,103358800,+ ,CN692605 ,+
mm_br_e15_276145 ,1,chr9 ,14588928,14588949,- ,DV049885 ,-
mm_br_e15_276170 ,1,chr13 ,94073762,94073783,+ ,CJ047529 ,+
mm_br_e15_276255 ,1,chr12 ,60232245,60232266,- ,BB614308 ,+
mm_br_e15_276256 ,1,chr12 ,23255335,23255356,+ ,BG967077 ,+
mm_br_e15_276280 ,1,chr17 ,66132004,66132025,+ ,BY727454 ,-
mm_br_e15_276281 ,1,chr5 ,151476377,151476398,+ ,BY243250 ,+
mm_br_e15_276298 ,1,chr12 ,21423356,21423377,- ,BU509914 ,-
mm_br_e15_276321 ,1,chr7 ,17425479,17425500,+ ,CJ319195 ,+
mm_br_e15_276322 ,1,chr1 ,77511357,77511378,- ,BU516259 ,-
mm_br_e15_276367 ,1,chr2 ,127618178,127618199,- ,BY732758 ,-
mm_br_e15_276386 ,1,chr4 ,76096464,76096485,+ ,CO045128 ,-
mm_br_e15_276418 ,1,chr3 ,95021922,95021943,+ ,BI319486 ,-
mm_br_e15_276428 ,1,chr10 ,94407440,94407461,- ,CJ105252 ,-
mm_br_e15_276462 ,1,chr11 ,61743714,61743735,- ,CX238658 ,-
mm_br_e15_276468 ,1,chr17 ,35960229,35960250,+ ,CK375272 ,-
mm_br_e15_276470 ,1,chr7 ,133416833,133416854,+ ,BY151139 ,+
mm_br_e15_276587 ,1,chr1 ,77513071,77513092,+ ,CF745400 ,-
mm_br_e15_276592 ,1,chr7 ,30601125,30601146,+ ,BB643476 ,-
mm_br_e15_276600 ,1,chr8 ,125626951,125626972,+ ,EH097411 ,-
mm_br_e15_276617 ,1,chrX ,147451733,147451754,- ,DV056371 ,-
mm_br_e15_276624 ,1,chr19 ,3708124,3708145,- ,BY734100 ,-
mm_br_e15_276626 ,1,chr10 ,121484070,121484091,- ,BY723865 ,-
mm_br_e15_276655 ,1,chr2 ,130250478,130250499,- ,BY123989 ,+
mm_br_e15_276893 ,1,chr10 ,30320568,30320589,+ ,BE371024 ,+
mm_br_e15_276905 ,1,chr9 ,15110720,15110741,+ ,BB616344 ,-
mm_br_e15_276923 ,1,chr17 ,56749347,56749368,+ ,BU605463 ,-
mm_br_e15_276950 ,1,chr4 ,137149690,137149711,+ ,BY716225 ,+
mm_br_e15_276977 ,1,chrX ,84483700,84483721,+ ,BU898714 ,+
mm_br_e15_276978 ,1,chrX ,84483700,84483721,+ ,BU898714 ,+
mm_br_e15_277022 ,1,chr8 ,9228598,9228619,+ ,BQ555261 ,-
mm_br_e15_277028 ,1,chr15 ,37065584,37065605,- ,CR520978 ,+
mm_br_e15_277040 ,1,chr1 ,84835253,84835274,- ,BP757507 ,-
mm_br_e15_277104 ,1,chr11 ,20013084,20013105,+ ,AA066037 ,+
mm_br_e15_277117 ,1,chr4 ,70071404,70071425,- ,CF538171 ,-
mm_br_e15_277118 ,1,chr6 ,136776977,136776998,+ ,BY741034 ,+
mm_br_e15_277141 ,1,chr14 ,47917979,47918000,+ ,BB638375 ,-
mm_br_e15_277157 ,1,chr13 ,110572354,110572375,+ ,CN665064 ,+
mm_br_e15_277179 ,1,chr14 ,84843383,84843404,+ ,BF233981 ,+
mm_br_e15_277203 ,1,chr2 ,179991850,179991871,- ,BE851407 ,+
mm_br_e15_277206 ,1,chr2 ,179992135,179992156,+ ,BE851407 ,+
mm_br_e15_277213 ,1,chr16 ,38452888,38452909,+ ,BB663080 ,+
mm_br_e15_277261 ,1,chr10 ,109121989,109122010,- ,CV558472 ,-
mm_br_e15_277354 ,1,chr1 ,90967387,90967408,- ,BB859870 ,+
mm_br_e15_277355 ,1,chr13 ,100285961,100285982,+ ,BQ947114 ,-
mm_br_e15_277356 ,1,chr9 ,49605055,49605076,+ ,CV558821 ,-
mm_br_e15_277368 ,1,chr11 ,8911152,8911173,- ,BB611267 ,-
mm_br_e15_277513 ,1,chr8 ,73034203,73034224,- ,CF909532 ,-
mm_br_e15_277524 ,1,chr10 ,62801752,62801773,- ,BY740019 ,-
mm_br_e15_277544 ,1,chr16 ,4880710,4880731,+ ,BY034628 ,+
mm_br_e15_277571 ,1,chr17 ,29169425,29169446,- ,BE535123 ,-
mm_br_e15_277573 ,1,chr3 ,8510168,8510189,+ ,BY242899 ,+
mm_br_e15_277578 ,1,chr17 ,36016737,36016758,+ ,CK375272 ,-
mm_br_e15_277627 ,1,chr9 ,90058210,90058231,- ,BB840001 ,+
mm_br_e15_277677 ,1,chr11 ,116714669,116714690,+ ,BE991436 ,-
mm_br_e15_277759 ,1,chr18 ,36961640,36961661,+ ,CR516140 ,-
mm_br_e15_277807 ,1,chr1 ,39592615,39592636,+ ,CJ052694 ,+
mm_br_e15_277809 ,1,chr11 ,102178008,102178029,- ,BI648389 ,-
mm_br_e15_277816 ,1,chr16 ,17233939,17233960,+ ,BY127907 ,+
mm_br_e15_277822 ,1,chr3 ,41369231,41369252,- ,BY060282 ,+
mm_br_e15_277830 ,1,chr9 ,115219557,115219578,- ,BY716623 ,+
mm_br_e15_278206 ,1,chr8 ,8661211,8661232,- ,CB245010 ,-
mm_br_e15_278208 ,1,chr5 ,44618062,44618083,+ ,BE852695 ,+
mm_br_e15_278220 ,1,chr9 ,44290968,44290989,+ ,CA320957 ,-
mm_br_e15_278226 ,1,chr7 ,128850882,128850903,- ,AA674053 ,+
mm_br_e15_278250 ,1,chr18 ,38410094,38410115,- ,BB634191 ,-
mm_br_e15_278256 ,1,chr5 ,22940085,22940106,+ ,BB859717 ,+
mm_br_e15_278257 ,1,chr2 ,44782468,44782489,- ,BB612255 ,-
mm_br_e15_278258 ,1,chr2 ,44782468,44782489,- ,BB612255 ,-
mm_br_e15_278274 ,1,chr8 ,113142520,113142541,+ ,CJ162379 ,+
mm_br_e15_278275 ,1,chr10 ,118307008,118307029,+ ,CA543872 ,-
mm_br_e15_278281 ,1,chr10 ,62801290,62801311,+ ,CJ092549 ,-
mm_br_e15_278291 ,1,chr4 ,116828432,116828453,- ,BF015432 ,+
mm_br_e15_278298 ,1,chr7 ,130113481,130113502,+ ,AI616143 ,+
mm_br_e15_278299 ,1,chr2 ,115407436,115407457,+ ,BY320724 ,+
mm_br_e15_278312 ,1,chr1 ,192803316,192803337,+ ,CJ174856 ,-
mm_br_e15_278313 ,1,chr8 ,112229283,112229304,- ,CN721180 ,+
mm_br_e15_278315 ,1,chr10 ,61246003,61246024,- ,BU511798 ,-
mm_br_e15_278322 ,1,chr17 ,56084873,56084894,+ ,BF134175 ,-
mm_br_e15_278323 ,1,chr17 ,56018403,56018424,+ ,BB854212 ,-
mm_br_e15_278334 ,1,chr9 ,35018533,35018554,- ,BU702787 ,+
mm_br_e15_278352 ,1,chr2 ,30785182,30785203,+ ,BX520171 ,-
mm_br_e15_278362 ,1,chr2 ,14976983,14977004,+ ,BB643551 ,+
mm_br_e15_278394 ,1,chr7 ,52651019,52651040,- ,AA881538 ,-
mm_br_e15_278860 ,1,chr17 ,69766815,69766836,+ ,AA199042 ,+
mm_br_e15_278865 ,1,chr8 ,87489927,87489948,- ,CD421871 ,+
mm_br_e15_278879 ,1,chr18 ,35722609,35722630,- ,BY243735 ,+
mm_br_e15_278881 ,1,chr18 ,45718956,45718977,- ,BY718608 ,+
mm_br_e15_278981 ,1,chr8 ,112089506,112089527,- ,CD349029 ,-
mm_br_e15_278985 ,1,chr8 ,97778994,97779015,+ ,BI736222 ,-
mm_br_e15_278986 ,1,chr8 ,97778994,97779015,+ ,BI736222 ,-
mm_br_e15_278987 ,1,chr11 ,11768309,11768330,- ,BQ554378 ,-
mm_br_e15_278998 ,1,chr9 ,108998353,108998374,+ ,CJ102157 ,+
mm_br_e15_279008 ,1,chr13_random ,225552,225573,+ ,BY252202 ,+
mm_br_e15_279009 ,1,chr19 ,5804064,5804085,+ ,CB193205 ,+
mm_br_e15_279031 ,1,chr9 ,56923578,56923599,- ,BY711411 ,-
mm_br_e15_279053 ,1,chr9 ,77392627,77392648,- ,BY740736 ,-
mm_br_e15_279059 ,1,chr11 ,74537299,74537320,- ,CK634811 ,-
mm_br_e15_279457 ,1,chr10 ,110602711,110602732,- ,CJ107363 ,+
mm_br_e15_279458 ,1,chr17 ,25922458,25922479,- ,BQ928838 ,-
mm_br_e15_279462 ,1,chr8 ,11008885,11008906,- ,BY722155 ,+
mm_br_e15_279466 ,1,chr8 ,87189041,87189062,+ ,BB633343 ,+
mm_br_e15_279468 ,1,chr7 ,118226713,118226734,+ ,AI481633 ,+
mm_br_e15_279478 ,1,chr14 ,70107254,70107275,- ,CB272680 ,-
mm_br_e15_279480 ,1,chr1 ,32229838,32229859,+ ,CJ060160 ,+
mm_br_e15_279483 ,1,chr4 ,151699997,151700018,+ ,AV456871 ,+
mm_br_e15_279584 ,1,chr3 ,90096729,90096750,- ,BB455379 ,-
mm_br_e15_279611 ,1,chr15 ,38449121,38449142,+ ,CN835733 ,+
mm_br_e15_279613 ,1,chr2 ,160192770,160192791,- ,CJ045767 ,-
mm_br_e15_279634 ,1,chr17 ,80606617,80606638,- ,DV046422 ,-
mm_br_e15_279803 ,1,chr4 ,70196255,70196276,+ ,BY005946 ,+
mm_br_e15_279868 ,1,chr4 ,120243021,120243042,+ ,BU529592 ,-
mm_br_e15_279948 ,1,chr13 ,23836429,23836450,- ,AV468161 ,+
mm_br_e15_279956 ,1,chr3 ,89197789,89197810,+ ,BU609588 ,+
mm_br_e15_279957 ,1,chr3 ,89197789,89197810,+ ,BU609588 ,+
mm_br_e15_279979 ,1,chr12 ,4483367,4483388,+ ,BB645378 ,-
mm_br_e15_280018 ,1,chr6 ,87931806,87931827,- ,BB639875 ,+
mm_br_e15_280023 ,1,chr15 ,76778852,76778873,- ,EL605351 ,-
mm_br_e15_280031 ,1,chr18 ,75848387,75848408,- ,CB245173 ,-
mm_br_e15_280214 ,1,chr3 ,88019108,88019129,+ ,CJ150081 ,+
mm_br_e15_280218 ,1,chr19 ,44369238,44369259,- ,BY009561 ,+
mm_br_e15_280222 ,1,chr1 ,52783377,52783398,+ ,BE985861 ,-
mm_br_e15_280497 ,1,chr11 ,60350796,60350817,+ ,BM940642 ,+
mm_br_e15_280762 ,1,chr11 ,86922788,86922809,+ ,BU842999 ,+
mm_br_e15_280788 ,1,chr6 ,29297944,29297965,- ,AV490693 ,+
mm_br_e15_280830 ,1,chr13 ,54794944,54794965,- ,CB237496 ,+
mm_br_e15_280869 ,1,chr1 ,193541749,193541770,- ,BY725568 ,+
mm_br_e15_280890 ,1,chr12 ,50491591,50491612,+ ,CF744769 ,+
mm_br_e15_280905 ,1,chr4 ,120243025,120243046,+ ,BU529592 ,-
mm_br_e15_281197 ,1,chr10 ,62114269,62114290,+ ,BU555106 ,+
mm_br_e15_281202 ,1,chr9 ,42914162,42914183,- ,AI037417 ,-
mm_br_e15_281252 ,1,chr17 ,35301776,35301797,- ,CF106598 ,-
mm_br_e15_281263 ,1,chr5 ,70036208,70036229,- ,BQ553640 ,+
mm_br_e15_281287 ,1,chr5 ,129526257,129526278,+ ,AA073101 ,+
mm_br_e15_281288 ,1,chr11 ,43496054,43496075,- ,CN836979 ,-
mm_br_e15_281294 ,1,chr4 ,43575333,43575354,+ ,CJ099045 ,-
mm_br_e15_281374 ,1,chr19 ,46114237,46114258,+ ,BQ960413 ,-
mm_br_e15_281396 ,1,chr2 ,32286617,32286638,- ,BU534301 ,+
mm_br_e15_281399 ,1,chr16 ,21204842,21204863,+ ,BE944321 ,+
mm_br_e15_281495 ,1,chr5 ,111407696,111407717,+ ,BB865591 ,+
mm_br_e15_281497 ,1,chr17 ,8533621,8533642,- ,CJ069381 ,+
mm_br_e15_281577 ,1,chr13 ,91363534,91363555,- ,BY116126 ,-
mm_br_e15_281580 ,1,chr6 ,47694622,47694643,+ ,AA089093 ,+
mm_br_e15_281597 ,1,chr7 ,81157872,81157893,+ ,CO045012 ,-
mm_br_e15_281612 ,1,chr2 ,26766340,26766361,+ ,BB854129 ,-
mm_br_e15_281660 ,1,chr11 ,120051549,120051570,+ ,BY378334 ,-
mm_br_e15_281664 ,1,chr10 ,126632734,126632755,- ,BU842322 ,-
mm_br_e15_281677 ,1,chr2 ,19266102,19266123,- ,BB615253 ,+
mm_br_e15_281697 ,1,chr8 ,73301257,73301278,+ ,CB318274 ,-
mm_br_e15_281739 ,1,chr5 ,22940286,22940307,+ ,BB859717 ,+
mm_br_e15_281822 ,1,chr7 ,85723178,85723199,- ,BY003204 ,-
mm_br_e15_281825 ,1,chr18 ,24364324,24364345,+ ,BB618175 ,-
mm_br_e15_283529 ,1,chrM ,2424,2445,+ ,AV460448 ,-
mm_br_e15_283754 ,1,chr10 ,62488629,62488650,- ,BX523120 ,+
mm_br_e15_283896 ,1,chrX ,46048288,46048309,+ ,AI047194 ,-
mm_br_e15_283933 ,1,chr16 ,90144047,90144068,- ,CJ127767 ,-
mm_br_e15_283934 ,1,chr4 ,108452729,108452750,+ ,BE649473 ,+
mm_br_e15_283951 ,1,chr4 ,91043378,91043399,+ ,CA324577 ,-
mm_br_e15_283980 ,1,chr13 ,113078763,113078784,+ ,BB633555 ,+
mm_br_e15_284003 ,1,chr9 ,108250051,108250072,- ,BU945922 ,-
mm_br_e15_284010 ,1,chr7 ,80885606,80885627,- ,BB641895 ,-
mm_br_e15_284012 ,1,chr19 ,4125837,4125858,+ ,BY290541 ,-
mm_br_e15_284014 ,1,chr7 ,118219577,118219598,- ,AW537375 ,+
mm_br_e15_284108 ,1,chr7 ,112548826,112548847,+ ,CR518341 ,-
mm_br_e15_284170 ,1,chrM ,2567,2588,+ ,AV460448 ,-
mm_br_e15_284253 ,1,chr6 ,119878705,119878726,- ,CB946315 ,-
mm_br_e15_284347 ,1,chr7 ,129245483,129245504,+ ,BY250926 ,-
mm_br_e15_284362 ,1,chr11 ,77791454,77791475,+ ,BE570098 ,+
mm_br_e15_284363 ,1,chr11 ,77791454,77791475,+ ,BE570098 ,+
mm_br_e15_284401 ,1,chr18 ,85121382,85121403,- ,AV583726 ,+
mm_br_e15_284410 ,1,chr2 ,20890990,20891011,- ,BF463530 ,+
mm_br_e15_284424 ,1,chr1 ,10027991,10028012,- ,BY682252 ,-
mm_br_e15_284427 ,1,chr2 ,129998675,129998696,- ,BM204026 ,+
mm_br_e15_284428 ,1,chr2 ,129998675,129998696,- ,BM204026 ,+
mm_br_e15_284531 ,1,chr9 ,44691447,44691468,+ ,BG099852 ,+
mm_br_e15_284571 ,1,chrM ,2592,2613,+ ,AV460448 ,-
mm_br_e15_284618 ,1,chr15 ,57707720,57707741,- ,BI689640 ,-
mm_br_e15_284622 ,1,chr1 ,153289560,153289581,+ ,BY049455 ,-
mm_br_e15_284623 ,1,chr1 ,153289560,153289581,+ ,BY049455 ,-
mm_br_e15_284624 ,1,chr8 ,72626463,72626484,- ,CF743269 ,-
mm_br_e15_284637 ,1,chr15 ,100429467,100429488,+ ,BX522334 ,+
mm_br_e15_284697 ,1,chr1 ,120404301,120404322,+ ,CV556876 ,+
mm_br_e15_284701 ,1,chr17 ,28450664,28450685,- ,BQ886157 ,+
mm_br_e15_284705 ,1,chr2 ,28555373,28555394,+ ,BE632317 ,+
mm_br_e15_284728 ,1,chr8 ,74252531,74252552,- ,CJ063458 ,+
mm_br_e15_284741 ,1,chr16 ,4077503,4077524,- ,AV499507 ,-
mm_br_e15_284762 ,1,chr7 ,146398795,146398816,- ,BY320525 ,-
mm_br_e15_284763 ,1,chr11 ,115647065,115647086,+ ,BY180896 ,+
mm_br_e15_284764 ,1,chr17 ,37191974,37191995,+ ,CB525116 ,+
mm_br_e15_284848 ,1,chr2 ,158464320,158464341,+ ,CB182892 ,+
mm_br_e15_284850 ,1,chr16 ,91406979,91407000,- ,BB612023 ,+
mm_br_e15_284852 ,1,chr4 ,54957903,54957924,+ ,BB291287 ,-
mm_br_e15_284856 ,1,chr6 ,82041667,82041688,+ ,BB624060 ,+
mm_br_e15_284857 ,1,chr1 ,72873674,72873695,- ,BQ964065 ,+
mm_br_e15_284912 ,1,chr9 ,120778985,120779006,+ ,BB770978 ,+
mm_br_e15_284914 ,1,chr4 ,147822809,147822830,+ ,BY099069 ,-
mm_br_e15_284929 ,1,chr3 ,86593950,86593971,- ,AI324792 ,+
mm_br_e15_284953 ,1,chr7 ,67536311,67536332,+ ,CA585104 ,-
mm_br_e15_284963 ,1,chr10 ,20443099,20443120,- ,BB664044 ,-
mm_br_e15_284964 ,1,chrX ,148237459,148237480,+ ,BB620926 ,+
mm_br_e15_284966 ,1,chr7 ,52338735,52338756,- ,BB398523 ,-
mm_br_e15_284972 ,1,chr13 ,67182120,67182141,- ,BB612019 ,-
mm_br_e15_284974 ,1,chr1 ,52170537,52170558,- ,BG144320 ,-
mm_br_e15_284976 ,1,chr14 ,76244709,76244730,- ,BQ960954 ,-
mm_br_e15_284978 ,1,chr9 ,50816423,50816444,+ ,BX520090 ,-
mm_br_e15_284979 ,1,chr9 ,50816423,50816444,+ ,BX520090 ,-
mm_br_e15_284984 ,1,chr17 ,12511593,12511614,- ,BB617809 ,-
mm_br_e15_284986 ,1,chr3 ,146067986,146068007,- ,CJ045452 ,+
mm_br_e15_285009 ,1,chrX ,131120247,131120268,+ ,CJ316077 ,+
mm_br_e15_285037 ,1,chr13 ,21826639,21826660,+ ,AA106230 ,-
mm_br_e15_285043 ,1,chr19 ,26710984,26711005,- ,CB522063 ,+
mm_br_e15_285045 ,1,chr5 ,44063935,44063956,- ,CV555595 ,+
mm_br_e15_285054 ,1,chr12 ,112405357,112405378,- ,CA882168 ,-
mm_br_e15_285065 ,1,chr19 ,45092980,45093001,+ ,CJ076465 ,+
mm_br_e15_285068 ,1,chr15 ,75908683,75908704,- ,BI157800 ,+
mm_br_e15_285069 ,1,chr5 ,73881901,73881922,- ,CN833278 ,+
mm_br_e15_285071 ,1,chr5 ,111121127,111121148,- ,CN534263 ,-
mm_br_e15_285076 ,1,chr11 ,31770929,31770950,+ ,BY177130 ,+
mm_br_e15_285080 ,1,chr19 ,46117075,46117096,- ,BQ960413 ,-
mm_br_e15_285084 ,1,chr6 ,113369283,113369304,- ,BU511777 ,-
mm_br_e15_285085 ,1,chr2 ,163139991,163140012,+ ,BB664863 ,+
mm_br_e15_285138 ,1,chr18 ,65279618,65279639,- ,CJ109492 ,+
mm_br_e15_285251 ,1,chr7 ,4636640,4636661,+ ,CB057703 ,-
mm_br_e15_285254 ,1,chr15 ,3976941,3976962,+ ,AI746798 ,+
mm_br_e15_285267 ,1,chr7 ,129210707,129210728,+ ,BY249881 ,-
mm_br_e15_285270 ,1,chr8 ,37158614,37158635,+ ,BU611231 ,+
mm_br_e15_285278 ,1,chr4 ,129277923,129277944,+ ,BF786388 ,+
mm_br_e15_285281 ,1,chr11 ,87982334,87982355,- ,CJ118464 ,+
mm_br_e15_285286 ,1,chr10 ,101235374,101235395,+ ,BY725284 ,+
mm_br_e15_285289 ,1,chr18 ,36919763,36919784,- ,AI788047 ,-
mm_br_e15_285308 ,1,chr12 ,117725335,117725356,- ,BY718506 ,-
mm_br_e15_285309 ,1,chr1 ,31006125,31006146,- ,BU510210 ,-
mm_br_e15_285314 ,1,chr17 ,25917757,25917778,+ ,BY713036 ,+
mm_br_e15_285338 ,1,chr18 ,61715010,61715031,+ ,BY344028 ,+
mm_br_e15_285339 ,1,chr5 ,3356517,3356538,+ ,BB625408 ,+
mm_br_e15_285344 ,1,chr10 ,21062623,21062644,+ ,CF104586 ,+
mm_br_e15_285371 ,1,chrM ,2427,2448,+ ,AV460448 ,-
mm_br_e15_285397 ,1,chr11 ,62590606,62590627,+ ,BF452496 ,-
mm_br_e15_285443 ,1,chr4 ,135840701,135840722,- ,BY201225 ,+
mm_br_e15_285482 ,1,chr2 ,119114220,119114241,- ,AW230369 ,+
mm_br_e15_285494 ,1,chr2 ,131130071,131130092,- ,BI248172 ,-
mm_br_e15_285521 ,1,chr6 ,144079577,144079598,- ,BY713745 ,-
mm_br_e15_285528 ,1,chr16 ,34560111,34560132,- ,CA870960 ,+
mm_br_e15_285535 ,1,chrM ,1844,1865,+ ,AV460448 ,-
mm_br_e15_285540 ,1,chr11 ,48615537,48615558,+ ,AW106476 ,+
mm_br_e15_285570 ,1,chr11 ,70517901,70517922,+ ,BG921776 ,+
mm_br_e15_285574 ,1,chr4 ,48137819,48137840,+ ,BB599202 ,+
mm_br_e15_285576 ,1,chr4 ,102431840,102431861,+ ,CA464553 ,+
mm_br_e15_285662 ,1,chr17 ,23729869,23729890,+ ,CD354395 ,-
mm_br_e15_285693 ,1,chr15 ,76079341,76079362,+ ,BU506260 ,+
mm_br_e15_285694 ,1,chr13 ,23677824,23677845,- ,AV468161 ,+
mm_br_e15_285702 ,1,chr10 ,42575889,42575910,+ ,BY714442 ,-
mm_br_e15_285708 ,1,chr1 ,165925432,165925453,+ ,BY004591 ,+
mm_br_e15_285716 ,1,chr13 ,62117317,62117338,+ ,BI683778 ,+
mm_br_e15_285844 ,1,chr5 ,125870081,125870102,- ,BU921355 ,-
mm_br_e15_285863 ,1,chr6 ,117856820,117856841,+ ,CF163622 ,+
mm_br_e15_285880 ,1,chr18 ,25837705,25837726,+ ,EL607454 ,+
mm_br_e15_285915 ,1,chr15 ,98593569,98593590,- ,BY153086 ,-
mm_br_e15_95332 ,1,chr10 ,79229202,79229223,- ,BI415956 ,+
mm_br_e15_95431 ,1,chr12 ,110986138,110986159,+ ,AA049112 ,+
mm_br_e15_95499 ,1,chr11 ,77996604,77996625,- ,BE570098 ,+
mm_br_e15_95508 ,1,chr2 ,26767739,26767760,+ ,DV663144 ,+
mm_br_e15_95609 ,1,chr8 ,13189070,13189091,- ,CD741275 ,+
mm_br_e15_95610 ,1,chr8 ,13189070,13189091,- ,CD741275 ,+
mm_br_e15_95611 ,1,chr8 ,13189070,13189091,- ,CD741275 ,+
mm_br_e15_95612 ,1,chr8 ,13189070,13189091,- ,CD741275 ,+
mm_br_e15_95613 ,1,chr8 ,13189070,13189091,- ,CD741275 ,+
mm_br_e15_95615 ,1,chr8 ,90360945,90360966,+ ,BY770005 ,-
mm_br_e15_95616 ,1,chr7 ,148634819,148634840,+ ,AA047991 ,+
mm_br_e15_95646 ,1,chr2 ,26766781,26766802,+ ,CJ187030 ,+
mm_br_e15_95647 ,1,chr2 ,26766781,26766802,+ ,CJ187030 ,+
mm_br_e15_95648 ,1,chr7 ,57268179,57268200,+ ,BB623352 ,+
mm_br_e15_95649 ,1,chr7 ,57268179,57268200,+ ,BB623352 ,+
mm_br_e15_95674 ,1,chr9 ,59598278,59598299,+ ,CA324710 ,-
mm_br_e15_95697 ,1,chr8 ,42140206,42140227,+ ,CF735033 ,-
mm_br_e15_95701 ,1,chr2 ,160192775,160192796,- ,CJ045767 ,-
mm_br_e15_95727 ,1,chr11 ,62416576,62416597,+ ,DV054738 ,+
mm_br_e15_95763 ,1,chr7 ,126039211,126039232,- ,BB665570 ,+
mm_br_e15_95773 ,1,chr4 ,131865491,131865512,+ ,AV483786 ,-
mm_br_e15_95774 ,1,chr11 ,90110485,90110506,- ,BG298708 ,+
mm_br_e15_95775 ,1,chr11 ,77994843,77994864,- ,BE570098 ,+
mm_br_e15_95807 ,1,chr17 ,14026802,14026823,+ ,BF134016 ,+
mm_br_e15_95902 ,1,chr11 ,77995193,77995214,- ,BE570098 ,+
mm_br_e15_95959 ,1,chr6 ,115757997,115758018,- ,AV572006 ,-
mm_br_e15_95960 ,1,chr6 ,115757997,115758018,- ,AV572006 ,-
mm_br_e15_95961 ,1,chr6 ,115757997,115758018,- ,AV572006 ,-
mm_br_e15_95968 ,1,chr15 ,43081786,43081807,- ,AA982184 ,+
mm_br_e15_95991 ,1,chr17 ,24665474,24665495,+ ,BY725163 ,-
mm_br_e15_96700 ,1,chr16 ,78302261,78302282,+ ,CF538894 ,+
mm_br_e15_96716 ,1,chr2 ,166890824,166890845,+ ,BF467288 ,+
mm_br_e15_96719 ,1,chr7 ,68982210,68982231,- ,BU505171 ,-
mm_br_e15_96763 ,1,chrM ,16163,16184,- ,BQ946756 ,+
mm_br_e15_96764 ,1,chrM ,16163,16184,- ,BQ946756 ,+
mm_br_e15_96781 ,1,chr1 ,175320532,175320553,+ ,CA450691 ,+
mm_br_e15_96787 ,1,chr9 ,64024977,64024998,+ ,CB208814 ,+
mm_br_e15_96822 ,1,chr3 ,106841694,106841715,- ,BB631452 ,-
mm_br_e15_96856 ,1,chr2 ,42268182,42268203,- ,BB633363 ,-
mm_br_e15_97705 ,1,chr2 ,61549173,61549194,+ ,BB660489 ,-
mm_br_e15_133070 ,1,chr4 ,117223011,117223032,+ ,BF015432 ,+
mm_br_e15_134040 ,1,chr19 ,8798530,8798551,+ ,BQ177137 ,-
mm_br_e15_134958 ,1,chr16 ,91728780,91728801,- ,BI659674 ,-
mm_br_e15_134970 ,1,chr5 ,44928625,44928646,- ,BU708993 ,-
mm_br_e15_135199 ,1,chr4 ,43580849,43580870,- ,BQ178536 ,-
mm_br_e15_135202 ,1,chr13 ,59586228,59586249,- ,CX563960 ,-
mm_br_e15_135235 ,1,chr18 ,67935205,67935226,- ,BU961682 ,-
mm_br_e15_135286 ,1,chr2 ,165548365,165548386,- ,AA002292 ,+
mm_br_e15_135291 ,1,chr5 ,30658487,30658508,+ ,DV659445 ,+
mm_br_e15_135696 ,1,chr5 ,114843062,114843083,+ ,CX565848 ,+
mm_br_e15_135718 ,1,chr15 ,82980209,82980230,+ ,BY184368 ,+
mm_br_e15_135738 ,1,chr9 ,64023307,64023328,+ ,CD770785 ,+
mm_br_e15_135740 ,1,chr9 ,64024545,64024566,+ ,CB208814 ,+
mm_br_e15_135742 ,1,chr6 ,115758112,115758133,- ,AV572006 ,-
mm_br_e15_135745 ,1,chr19 ,6051371,6051392,+ ,BU554910 ,-
mm_br_e15_135746 ,1,chr19 ,6051371,6051392,+ ,BU554910 ,-
mm_br_e15_135747 ,1,chr19 ,6051371,6051392,+ ,BU554910 ,-
mm_br_e15_135748 ,1,chr19 ,6051371,6051392,+ ,BU554910 ,-
mm_br_e15_135806 ,1,chr10 ,127826122,127826143,+ ,BF011888 ,+
mm_br_e15_135815 ,1,chr2 ,29682623,29682644,- ,BB873556 ,+
mm_br_e15_135859 ,1,chr12 ,8759136,8759157,+ ,BM938775 ,+
mm_br_e15_135865 ,1,chr4 ,32068409,32068430,+ ,BU058580 ,+
mm_br_e15_135868 ,1,chr12 ,88778633,88778654,- ,BI149530 ,-
mm_br_e15_135869 ,1,chr12 ,88778633,88778654,- ,BI149530 ,-
mm_br_e15_135870 ,1,chr12 ,88778633,88778654,- ,BI149530 ,-
mm_br_e15_135958 ,1,chrM ,1366,1387,+ ,AV460448 ,-
mm_br_e15_136037 ,1,chrX ,20240078,20240099,+ ,BY004827 ,+
mm_br_e15_136039 ,1,chr13 ,36114829,36114850,+ ,CD774876 ,+
mm_br_e15_136103 ,1,chr13 ,100278470,100278491,- ,BQ947114 ,-
mm_br_e15_136104 ,1,chr13 ,100278470,100278491,- ,BQ947114 ,-
mm_br_e15_136105 ,1,chr13 ,100278470,100278491,- ,BQ947114 ,-
mm_br_e15_136106 ,1,chr13 ,100278470,100278491,- ,BQ947114 ,-
mm_br_e15_136254 ,1,chrM ,767,788,+ ,BG298155 ,+
mm_br_e15_136259 ,1,chr18 ,35758612,35758633,- ,AI875623 ,+
mm_br_e15_136273 ,1,chr11 ,105774612,105774633,+ ,BI663666 ,+
mm_br_e15_136300 ,1,chrM ,824,845,+ ,AI529973 ,+
mm_br_e15_136370 ,1,chr3 ,153139342,153139363,- ,CA318140 ,-
mm_br_e15_137052 ,1,chr8 ,26895236,26895257,- ,BU515466 ,-
mm_br_e15_137053 ,1,chr15 ,92452322,92452343,+ ,BY707112 ,+
mm_br_e15_143938 ,1,chrM ,15316,15337,+ ,BI656191 ,+
mm_br_e15_144100 ,1,chr7 ,77602912,77602933,+ ,BB640622 ,-
mm_br_e15_144248 ,1,chr9 ,59484599,59484620,- ,BY055800 ,-
mm_br_e15_144331 ,1,chr16 ,18129712,18129733,+ ,CJ061363 ,+
mm_br_e15_144722 ,1,chrM ,16116,16137,- ,BQ946756 ,+
mm_br_e15_144821 ,1,chr10 ,115997384,115997405,- ,DV052772 ,-
mm_br_e15_144923 ,1,chr17 ,27327771,27327792,- ,W97421 ,+
mm_br_e15_144929 ,1,chr9 ,103967120,103967141,+ ,BY726096 ,+
mm_br_e15_144935 ,1,chr4 ,120645901,120645922,- ,BG172515 ,-
mm_br_e15_144967 ,1,chrX ,50265768,50265789,- ,BY071141 ,+
mm_br_e15_144971 ,1,chr17 ,8564728,8564749,- ,CJ069381 ,+
mm_br_e15_144988 ,1,chr11 ,116458035,116458056,+ ,BG804872 ,-
mm_br_e15_145004 ,1,chr8 ,3608529,3608550,+ ,BY709536 ,+
mm_br_e15_145046 ,1,chr8 ,98277090,98277111,- ,CN674970 ,-
mm_br_e15_145047 ,1,chr8 ,98277090,98277111,- ,CN674970 ,-
mm_br_e15_145048 ,1,chr8 ,98277090,98277111,- ,CN674970 ,-
mm_br_e15_145053 ,1,chr11 ,115561653,115561674,+ ,BU510023 ,-
mm_br_e15_145057 ,1,chr11 ,98064117,98064138,+ ,BB667972 ,-
mm_br_e15_145060 ,1,chr5 ,118287240,118287261,+ ,BB865355 ,+
mm_br_e15_145061 ,1,chr5 ,118287240,118287261,+ ,BB865355 ,+
mm_br_e15_145066 ,1,chr5 ,15863523,15863544,+ ,CF538094 ,+
mm_br_e15_145084 ,1,chr11 ,106644050,106644071,- ,BM951281 ,-
mm_br_e15_145106 ,1,chr16 ,11744791,11744812,+ ,AI956727 ,+
mm_br_e15_145121 ,1,chr11 ,77603951,77603972,+ ,CF743616 ,+
mm_br_e15_145183 ,1,chr7 ,87484088,87484109,- ,AA270455 ,-
mm_br_e15_145276 ,1,chr1 ,88332327,88332348,+ ,BY547435 ,+
mm_br_e15_145283 ,1,chr8 ,110396055,110396076,- ,BY716925 ,+
mm_br_e15_145315 ,1,chr8 ,13189072,13189093,- ,CD741275 ,+
mm_br_e15_145363 ,1,chrM ,3715,3736,+ ,BG793880 ,+
mm_br_e15_145419 ,1,chr3 ,121473620,121473641,- ,CX768080 ,-
mm_br_e15_145420 ,1,chr10 ,42941360,42941381,+ ,BG292722 ,+
mm_br_e15_145429 ,1,chr3 ,123210856,123210877,- ,CR517673 ,+
mm_br_e15_145430 ,1,chr11 ,97007679,97007700,- ,BB332509 ,-
mm_br_e15_145431 ,1,chr11 ,97007679,97007700,- ,BB332509 ,-
mm_br_e15_145443 ,1,chr2 ,130513221,130513242,- ,BY591619 ,-
mm_br_e15_145488 ,1,chr16 ,42303498,42303519,- ,BU850458 ,-
mm_br_e15_145496 ,1,chr6 ,85992497,85992518,+ ,CJ111674 ,+
mm_br_e15_145502 ,1,chr10 ,39569877,39569898,+ ,CN527632 ,+
mm_br_e15_145505 ,1,chr3 ,104811654,104811675,- ,W74970 ,-
mm_br_e15_145506 ,1,chr15 ,18837308,18837329,+ ,CA874072 ,+
mm_br_e15_145507 ,1,chr4 ,133272965,133272986,- ,AI462914 ,+
mm_br_e15_145508 ,1,chr4 ,133272965,133272986,- ,AI462914 ,+
mm_br_e15_145512 ,1,chr13 ,113590842,113590863,- ,BY707373 ,-
mm_br_e15_145542 ,1,chr7 ,54388474,54388495,+ ,BM950524 ,-
mm_br_e15_145583 ,1,chr15 ,77600043,77600064,- ,BF167759 ,-
mm_br_e15_145591 ,1,chr2 ,92871308,92871329,- ,BE648497 ,+
mm_br_e15_145595 ,1,chr7 ,30798808,30798829,+ ,BB643476 ,-
mm_br_e15_145740 ,1,chr4 ,116826746,116826767,- ,BF015432 ,+
mm_br_e15_145812 ,1,chr4 ,144842921,144842942,+ ,BB864488 ,-
mm_br_e15_145813 ,1,chr18 ,83159198,83159219,+ ,CV562077 ,+
mm_br_e15_145870 ,1,chr7 ,127778592,127778613,- ,BU938669 ,-
mm_br_e15_145945 ,1,chr5 ,135859654,135859675,- ,CF531117 ,-
mm_br_e15_146062 ,1,chr2 ,122203654,122203675,+ ,BU555796 ,-
mm_br_e15_146063 ,1,chr4 ,87576713,87576734,- ,BI408380 ,-
mm_br_e15_146251 ,1,chr11 ,97239195,97239216,+ ,CB520445 ,+
mm_br_e15_146262 ,1,chr14 ,75303194,75303215,- ,BQ930057 ,-
mm_br_e15_146263 ,1,chr10 ,101235376,101235397,+ ,BY725284 ,+
mm_br_e15_146266 ,1,chr7 ,104845080,104845101,- ,CJ070503 ,-
mm_br_e15_146269 ,1,chr10 ,44079499,44079520,+ ,DV659616 ,+
mm_br_e15_146270 ,1,chr10 ,44079499,44079520,+ ,DV659616 ,+
mm_br_e15_146317 ,1,chr3 ,153574574,153574595,- ,BU520096 ,-
mm_br_e15_149633 ,1,chr15 ,96120114,96120135,+ ,BY707369 ,+
mm_br_e15_149634 ,1,chr15 ,96120114,96120135,+ ,BY707369 ,+
mm_br_e15_149674 ,1,chr8 ,108049607,108049628,- ,CX243377 ,-
mm_br_e15_149684 ,1,chr7 ,135431886,135431907,- ,BI731516 ,-
mm_br_e15_150281 ,1,chr6 ,92820263,92820284,+ ,BU514063 ,-
mm_br_e15_150450 ,1,chr18 ,53375229,53375250,+ ,CF731466 ,+
mm_br_e15_169912 ,1,chr9 ,21614418,21614439,- ,CK372014 ,-
mm_br_e15_169982 ,1,chrM ,3868,3889,+ ,BG793880 ,+
mm_br_e15_170010 ,1,chr4 ,86232467,86232488,- ,CN461809 ,-
mm_br_e15_170023 ,1,chr17 ,24857066,24857087,+ ,BY299821 ,+
mm_br_e15_171618 ,1,chr11 ,6428421,6428442,- ,AA413880 ,-
mm_br_e15_171756 ,1,chr13 ,84198763,84198784,- ,BQ748794 ,-
mm_br_e15_171960 ,1,chr2 ,179992134,179992155,+ ,BE851407 ,+
mm_br_e15_171979 ,1,chr3 ,116564284,116564305,+ ,CN720369 ,+
mm_br_e15_172014 ,1,chr17 ,39983106,39983127,+ ,CK615813 ,+
mm_br_e15_172152 ,1,chr14 ,24305319,24305340,- ,AW488159 ,+
mm_br_e15_172190 ,1,chr9 ,56785105,56785126,+ ,BQ443968 ,-
mm_br_e15_172205 ,1,chr1 ,88247808,88247829,- ,BG084010 ,+
mm_br_e15_173322 ,1,chr2 ,129998676,129998697,- ,BM204026 ,+
mm_br_e15_173323 ,1,chr2 ,129998676,129998697,- ,BM204026 ,+
mm_br_e15_173358 ,1,chr13 ,34169843,34169864,- ,BQ937956 ,-
mm_br_e15_173361 ,1,chr11 ,36322280,36322301,- ,BI988098 ,-
mm_br_e15_173362 ,1,chr11 ,36322280,36322301,- ,BI988098 ,-
mm_br_e15_173364 ,1,chr9 ,39999790,39999811,- ,BY765202 ,+
mm_br_e15_173373 ,1,chr8 ,46759491,46759512,+ ,BY216415 ,+
mm_br_e15_173415 ,1,chr6 ,134813440,134813461,+ ,CO803810 ,-
mm_br_e15_173456 ,1,chr7 ,148401379,148401400,- ,BY175085 ,-
mm_br_e15_173475 ,1,chr2 ,152512470,152512491,- ,BY711743 ,+
mm_br_e15_173620 ,1,chr12 ,113028293,113028314,+ ,BU529341 ,-
mm_br_e15_173679 ,1,chr5 ,20212528,20212549,+ ,CK374604 ,-
mm_br_e15_173681 ,1,chr13 ,23677825,23677846,- ,AV468161 ,+
mm_br_e15_173682 ,1,chr2 ,37389653,37389674,+ ,CF175011 ,+
mm_br_e15_173707 ,1,chr5 ,125870100,125870121,- ,BU604271 ,-
mm_br_e15_173716 ,1,chr13 ,21826025,21826046,- ,AA106230 ,-
mm_br_e15_173722 ,1,chr6 ,117856819,117856840,+ ,CF163622 ,+
mm_br_e15_173751 ,1,chr5 ,96639204,96639225,+ ,AI664009 ,+
mm_br_e15_173763 ,1,chr14 ,27489457,27489478,+ ,BF471273 ,+
mm_br_e15_173824 ,1,chr11 ,29273714,29273735,+ ,BG175217 ,-
mm_br_e15_173835 ,1,chr1 ,139796970,139796991,+ ,AA200539 ,+
mm_br_e15_173841 ,1,chr5 ,136211733,136211754,- ,AW120979 ,+
mm_br_e15_173994 ,1,chr16 ,62786713,62786734,+ ,BY325691 ,-
mm_br_e15_174032 ,1,chr17 ,39980859,39980880,+ ,CK615813 ,+
mm_br_e15_174042 ,1,chr12 ,17888697,17888718,+ ,BI154338 ,+
mm_br_e15_174063 ,1,chr13 ,55057865,55057886,- ,CJ070710 ,+
mm_br_e15_174071 ,1,chr7 ,51684925,51684946,+ ,BQ950321 ,+
mm_br_e15_174090 ,1,chr1 ,161270530,161270551,+ ,CX220146 ,+
mm_br_e15_174091 ,1,chr1 ,161270530,161270551,+ ,CX220146 ,+
mm_br_e15_174109 ,1,chr7 ,116663634,116663655,+ ,BY257969 ,+
mm_br_e15_174128 ,1,chr5 ,113005360,113005381,+ ,BF580207 ,-
mm_br_e15_174301 ,1,chr15 ,82813297,82813318,- ,CJ057985 ,-
mm_br_e15_174327 ,1,chr17 ,57150791,57150812,- ,BI108830 ,-
mm_br_e15_174328 ,1,chr17 ,57150791,57150812,- ,BI108830 ,-
mm_br_e15_174331 ,1,chr11 ,58136761,58136782,- ,DV048296 ,-
mm_br_e15_174332 ,1,chr6 ,127403663,127403684,+ ,BY744238 ,+
mm_br_e15_174450 ,1,chr6 ,4866943,4866964,+ ,BB615501 ,+
mm_br_e15_174453 ,1,chrX ,130958293,130958314,+ ,BY244346 ,+
mm_br_e15_175486 ,1,chr17 ,56145301,56145322,- ,DV551989 ,+
mm_br_e15_175643 ,1,chr11 ,118917851,118917872,+ ,BE647820 ,-
mm_br_e15_175877 ,1,chr1 ,129393100,129393121,+ ,CV560956 ,-
mm_br_e15_175892 ,1,chr11 ,119691434,119691455,+ ,BB618000 ,-
mm_br_e15_175916 ,1,chr6 ,86437467,86437488,+ ,BG795494 ,-
mm_br_e15_175937 ,1,chr12 ,4657863,4657884,+ ,BB632027 ,-
mm_br_e15_175956 ,1,chr7 ,36020595,36020616,+ ,BY735401 ,+
mm_br_e15_175979 ,1,chr2 ,78768485,78768506,+ ,BQ178401 ,+
mm_br_e15_175982 ,1,chr1 ,15353120,15353141,+ ,CD802752 ,+
mm_br_e15_175984 ,1,chr11 ,53380776,53380797,- ,BU556165 ,-
mm_br_e15_175999 ,1,chr2 ,49164833,49164854,+ ,BU610422 ,+
mm_br_e15_176004 ,1,chr12 ,30217413,30217434,+ ,BY622524 ,-
mm_br_e15_176008 ,1,chr1 ,184479637,184479658,+ ,BY726619 ,-
mm_br_e15_176014 ,1,chr13 ,49779709,49779730,+ ,BB845420 ,+
mm_br_e15_176083 ,1,chrM ,2528,2549,+ ,AV460448 ,-
mm_br_e15_176084 ,1,chr18 ,79156716,79156737,- ,BG973629 ,-
mm_br_e15_176102 ,1,chr6 ,38248820,38248841,- ,BX516737 ,+
mm_br_e15_176117 ,1,chr13 ,32898414,32898435,+ ,DV649031 ,+
mm_br_e15_176144 ,1,chr15 ,85537732,85537753,+ ,BM938290 ,+
mm_br_e15_176160 ,1,chr15 ,4438099,4438120,+ ,BB774581 ,+
mm_br_e15_176264 ,1,chr5 ,108339367,108339388,+ ,DW711465 ,+
mm_br_e15_176435 ,1,chr4 ,98730810,98730831,- ,BB682369 ,-
mm_br_e15_176544 ,1,chr14 ,30802078,30802099,+ ,CA978132 ,+
mm_br_e15_176761 ,1,chr7 ,133636894,133636915,- ,CA464042 ,-
mm_br_e15_176814 ,1,chr4 ,87547467,87547488,- ,BI408380 ,-
mm_br_e15_176825 ,1,chr10 ,60892142,60892163,- ,CB201704 ,-
mm_br_e15_177089 ,1,chr1 ,134395219,134395240,+ ,BU920458 ,+
mm_br_e15_177129 ,1,chr11 ,69482354,69482375,- ,BI653548 ,-
mm_br_e15_177180 ,1,chr2 ,72235883,72235904,+ ,CV562443 ,+
mm_br_e15_177261 ,1,chr5 ,34892291,34892312,+ ,AA589092 ,+
mm_br_e15_177297 ,1,chr6 ,127652621,127652642,+ ,CJ063007 ,-
mm_br_e15_177299 ,1,chr8 ,22704516,22704537,- ,AV069854 ,+
mm_br_e15_177369 ,1,chr7 ,86459611,86459632,+ ,BY745592 ,+
mm_br_e15_177453 ,1,chr13 ,54605163,54605184,+ ,BG870168 ,-
mm_br_e15_177503 ,1,chr19 ,8799359,8799380,+ ,BQ177137 ,-
mm_br_e15_177504 ,1,chr5 ,38551107,38551128,- ,BB614061 ,-
mm_br_e15_178521 ,1,chr13 ,83219059,83219080,- ,BY709636 ,+
mm_br_e15_178524 ,1,chr7 ,75274861,75274882,- ,BU918140 ,+
mm_br_e15_178539 ,1,chr13 ,22067008,22067029,+ ,AA413987 ,-
mm_br_e15_178543 ,1,chrM ,1807,1828,+ ,AV460448 ,-
mm_br_e15_178544 ,1,chrM ,1807,1828,+ ,AV460448 ,-
mm_br_e15_178873 ,1,chr8 ,108862729,108862750,- ,BU534885 ,-
mm_br_e15_178895 ,1,chr2 ,103557295,103557316,+ ,AI037766 ,+
mm_br_e15_178910 ,1,chr16 ,35542308,35542329,- ,BY008335 ,+
mm_br_e15_178911 ,1,chr14 ,55647664,55647685,- ,AV461146 ,-
mm_br_e15_178935 ,1,chr7 ,123586703,123586724,- ,BY726923 ,-
mm_br_e15_179013 ,1,chr8 ,126544846,126544867,- ,CB273725 ,-
mm_br_e15_179027 ,1,chr1 ,175320535,175320556,+ ,CA450691 ,+
mm_br_e15_179133 ,1,chr12 ,98299939,98299960,- ,C87994 ,+
mm_br_e15_179147 ,1,chr19 ,8800085,8800106,+ ,BQ177137 ,-
mm_br_e15_179148 ,1,chr19 ,8800085,8800106,+ ,BQ177137 ,-
mm_br_e15_179149 ,1,chr19 ,8800085,8800106,+ ,BQ177137 ,-
mm_br_e15_179150 ,1,chr19 ,8800085,8800106,+ ,BQ177137 ,-
mm_br_e15_179159 ,1,chr16 ,96348949,96348970,- ,BF135190 ,-
mm_br_e15_180069 ,1,chr6 ,47903259,47903280,+ ,AW495167 ,-
mm_br_e15_180114 ,1,chr5 ,130757566,130757587,+ ,BI647965 ,+
mm_br_e15_180121 ,1,chr6 ,116201886,116201907,+ ,BG093732 ,+
mm_br_e15_180176 ,1,chr7 ,4611373,4611394,+ ,BB450104 ,+
mm_br_e15_180372 ,1,chrM ,15356,15377,+ ,BI656191 ,+
mm_br_e15_180373 ,1,chrM ,15356,15377,+ ,BI656191 ,+
mm_br_e15_180432 ,1,chr1 ,43990446,43990467,- ,BU522694 ,-
mm_br_e15_180456 ,1,chr4 ,61869284,61869305,+ ,CO434318 ,-
mm_br_e15_180546 ,1,chr4 ,123572920,123572941,- ,BU843192 ,+
mm_br_e15_180730 ,1,chr13 ,55408274,55408295,+ ,CA318563 ,+
mm_br_e15_180742 ,1,chr6 ,143158304,143158325,+ ,BB447132 ,+
mm_br_e15_180776 ,1,chr14 ,122197363,122197384,+ ,BB651587 ,+
mm_br_e15_180804 ,1,chr2 ,153183765,153183786,+ ,BY770058 ,+
mm_br_e15_181785 ,1,chr5 ,100855903,100855924,- ,BU847269 ,-
mm_br_e15_181786 ,1,chr5 ,100855903,100855924,- ,BU847269 ,-
mm_br_e15_181811 ,1,chrM ,5389,5410,+ ,BG793880 ,+
mm_br_e15_181819 ,1,chr1 ,187066891,187066912,+ ,BE291270 ,+
mm_br_e15_181820 ,1,chr1 ,187066891,187066912,+ ,BE291270 ,+
mm_br_e15_181821 ,1,chrM ,8860,8881,+ ,BM224809 ,-
mm_br_e15_181952 ,1,chr6 ,12368653,12368674,- ,CJ047668 ,-
mm_br_e15_182011 ,1,chr4 ,32405922,32405943,+ ,CJ092609 ,+
mm_br_e15_182165 ,1,chr12 ,81492640,81492661,- ,CO039737 ,+
mm_br_e15_182166 ,1,chr12 ,81492640,81492661,- ,CO039737 ,+
mm_br_e15_182167 ,1,chr12 ,81492640,81492661,- ,CO039737 ,+
mm_br_e15_182168 ,1,chr12 ,81492640,81492661,- ,CO039737 ,+
mm_br_e15_182182 ,1,chr7 ,138051787,138051808,+ ,CF734730 ,+
mm_br_e15_182183 ,1,chr7 ,138051787,138051808,+ ,CF734730 ,+
mm_br_e15_182304 ,1,chrM ,15618,15639,- ,AA529585 ,+
mm_br_e15_182305 ,1,chrM ,15618,15639,- ,AA529585 ,+
mm_br_e15_182306 ,1,chrM ,15618,15639,- ,AA529585 ,+
mm_br_e15_182332 ,1,chrM ,822,843,+ ,AI529973 ,+
mm_br_e15_182333 ,1,chrM ,822,843,+ ,AI529973 ,+
mm_br_e15_182405 ,1,chr3 ,96267872,96267893,- ,CJ137852 ,+
mm_br_e15_182406 ,1,chr3 ,96267872,96267893,- ,CJ137852 ,+
mm_br_e15_182407 ,1,chr3 ,96267872,96267893,- ,CJ137852 ,+
mm_br_e15_182408 ,1,chr3 ,96267872,96267893,- ,CJ137852 ,+
mm_br_e15_182409 ,1,chr3 ,96267872,96267893,- ,CJ137852 ,+
mm_br_e15_182502 ,1,chr8 ,113447141,113447162,+ ,CJ182461 ,+
mm_br_e15_182568 ,1,chr4 ,155095028,155095049,+ ,BE367803 ,+
mm_br_e15_182574 ,1,chr17 ,91285339,91285360,- ,CK781205 ,-
mm_br_e15_182801 ,1,chrM ,1200,1221,+ ,AV460448 ,-
mm_br_e15_182802 ,1,chrM ,1200,1221,+ ,AV460448 ,-
mm_br_e15_182818 ,1,chr18 ,35714267,35714288,+ ,BB569142 ,+
mm_br_e15_182878 ,1,chr6 ,128287537,128287558,- ,BQ918032 ,-
mm_br_e15_182893 ,1,chr16 ,17865458,17865479,- ,BQ960173 ,-
mm_br_e15_183017 ,1,chrM ,16113,16134,- ,BU604155 ,+
mm_br_e15_183248 ,1,chr4 ,101320352,101320373,+ ,CX226691 ,+
mm_br_e15_183454 ,1,chrM ,9427,9448,+ ,BM224809 ,-
mm_br_e15_183620 ,1,chr2 ,72818682,72818703,+ ,BY152393 ,+
mm_br_e15_183746 ,1,chr5 ,134839332,134839353,- ,AI480618 ,+
mm_br_e15_183767 ,1,chr18 ,10168536,10168557,- ,CN661590 ,-
mm_br_e15_183773 ,1,chr8 ,123073149,123073170,+ ,CJ052809 ,+
mm_br_e15_183814 ,1,chr9 ,96531920,96531941,- ,BY735763 ,-
mm_br_e15_183831 ,1,chr2 ,59466862,59466883,+ ,BY753173 ,+
mm_br_e15_183839 ,1,chr14 ,64784306,64784327,- ,CB202555 ,-
mm_br_e15_184223 ,1,chr6 ,122247407,122247428,- ,CK624226 ,+
mm_br_e15_184230 ,1,chrM ,5020,5041,- ,BG793880 ,+
mm_br_e15_184239 ,1,chr11 ,23188356,23188377,+ ,AA415307 ,-
mm_br_e15_184280 ,1,chr9 ,106356920,106356941,- ,CD561660 ,-
mm_br_e15_184286 ,1,chr9 ,44195275,44195296,+ ,CA320957 ,-
mm_br_e15_184319 ,1,chr14 ,76904345,76904366,+ ,CO432677 ,+
mm_br_e15_184334 ,1,chr4 ,33525125,33525146,+ ,BF658282 ,+
mm_br_e15_184335 ,1,chr4 ,33525125,33525146,+ ,BF658282 ,+
mm_br_e15_184354 ,1,chr7 ,67594976,67594997,- ,CA585104 ,-
mm_br_e15_184525 ,1,chr19 ,8800119,8800140,+ ,BQ177137 ,-
mm_br_e15_184526 ,1,chr19 ,8800119,8800140,+ ,BQ177137 ,-
mm_br_e15_184547 ,1,chr12 ,29364190,29364211,+ ,BY295274 ,+
mm_br_e15_184588 ,1,chr2 ,104452968,104452989,+ ,CD541062 ,+
mm_br_e15_184597 ,1,chr2 ,69661363,69661384,+ ,BY105798 ,+
mm_br_e15_184645 ,1,chr11 ,97887897,97887918,- ,BF153072 ,+
mm_br_e15_184692 ,1,chr8 ,83352727,83352748,- ,CD538593 ,-
mm_br_e15_184701 ,1,chr19 ,8799410,8799431,+ ,BQ177137 ,-
mm_br_e15_184722 ,1,chr6 ,13557461,13557482,- ,BB636861 ,-
mm_br_e15_184932 ,1,chr7 ,29136526,29136547,+ ,AA422801 ,+
mm_br_e15_185110 ,1,chr5 ,145657660,145657681,- ,CA324373 ,-
mm_br_e15_185128 ,1,chrM ,614,635,+ ,BG298155 ,+
mm_br_e15_185166 ,1,chr16 ,6564050,6564071,+ ,BY108838 ,+
mm_br_e15_185167 ,1,chr16 ,6564050,6564071,+ ,BY108838 ,+
mm_br_e15_185185 ,1,chr18 ,35102299,35102320,- ,CF356878 ,-
mm_br_e15_185186 ,1,chr6 ,58689253,58689274,+ ,BY742571 ,-
mm_br_e15_185221 ,1,chr7 ,65052128,65052149,+ ,CJ104509 ,+
mm_br_e15_185226 ,1,chr12 ,21250479,21250500,+ ,CO429713 ,+
mm_br_e15_185275 ,1,chr5 ,130056768,130056789,+ ,BG311711 ,+
mm_br_e15_185284 ,1,chr1 ,57026010,57026031,+ ,BF731149 ,+
mm_br_e15_185295 ,1,chr2 ,26766830,26766851,+ ,CJ187030 ,+
mm_br_e15_185296 ,1,chr2 ,26766830,26766851,+ ,CJ187030 ,+
mm_br_e15_185325 ,1,chr8 ,27268975,27268996,- ,BU695536 ,+
mm_br_e15_185353 ,1,chr2 ,62817943,62817964,- ,BB659477 ,-
mm_br_e15_185373 ,1,chr6 ,76898540,76898561,- ,BQ443149 ,-
mm_br_e15_185399 ,1,chr13 ,86184595,86184616,- ,AV054922 ,-
mm_br_e15_185401 ,1,chr9 ,48303561,48303582,+ ,BY244857 ,-
mm_br_e15_185403 ,1,chr6 ,30754448,30754469,+ ,CB202603 ,-
mm_br_e15_185410 ,1,chr7 ,125387532,125387553,+ ,CJ181847 ,+
mm_br_e15_185443 ,1,chr19 ,4271358,4271379,- ,AI430801 ,+
mm_br_e15_185444 ,1,chr5 ,100855920,100855941,- ,BU847269 ,-
mm_br_e15_185448 ,1,chr6 ,104636485,104636506,+ ,CN461086 ,+
mm_br_e15_185454 ,1,chr2 ,49154602,49154623,+ ,BU610422 ,+
mm_br_e15_185487 ,1,chr17 ,91380890,91380911,- ,CK781205 ,-
mm_br_e15_185526 ,1,chr15 ,5095990,5096011,+ ,BG065568 ,+
mm_br_e15_186081 ,1,chr9 ,78310536,78310557,+ ,AI892127 ,+
mm_br_e15_186085 ,1,chr2 ,25188013,25188034,- ,BY591720 ,-
mm_br_e15_186148 ,1,chr19 ,8798742,8798763,+ ,BQ177137 ,-
mm_br_e15_186213 ,1,chr9 ,110034371,110034392,- ,AI596376 ,-
mm_br_e15_186338 ,1,chrM ,7334,7355,+ ,BM224809 ,-
mm_br_e15_186414 ,1,chr7 ,141416467,141416488,+ ,BY747295 ,-
mm_br_e15_186585 ,1,chr2 ,130102042,130102063,+ ,BY726112 ,+
mm_br_e15_186590 ,1,chr14 ,65210012,65210033,+ ,BI736031 ,+
mm_br_e15_186592 ,1,chr12 ,113028296,113028317,+ ,BU529341 ,-
mm_br_e15_186594 ,1,chr9 ,58052090,58052111,- ,BQ572098 ,-
mm_br_e15_186975 ,1,chr1 ,136770079,136770100,- ,CF540508 ,-
mm_br_e15_187032 ,1,chr1 ,162968444,162968465,+ ,BY238935 ,+
mm_br_e15_187036 ,1,chr12 ,81492648,81492669,- ,CO039737 ,+
mm_br_e15_189757 ,1,chr1 ,168239555,168239576,+ ,CV556277 ,+
mm_br_e15_189836 ,1,chr11 ,41803505,41803526,- ,CB235950 ,-
mm_br_e15_189838 ,1,chr4 ,49816133,49816154,- ,BB643881 ,-
mm_br_e15_189847 ,1,chr7 ,3607612,3607633,+ ,CF584773 ,+
mm_br_e15_189871 ,1,chrM ,1057,1078,+ ,AV460448 ,-
mm_br_e15_189924 ,1,chr2 ,38457444,38457465,- ,BQ043586 ,-
mm_br_e15_189975 ,1,chrM ,5069,5090,+ ,BG793880 ,+
mm_br_e15_190126 ,1,chrM ,1804,1825,+ ,AV460448 ,-
mm_br_e15_190155 ,1,chrM ,463,484,+ ,BG298155 ,+
mm_br_e15_190166 ,1,chrX ,45305227,45305248,+ ,BI737107 ,+
mm_br_e15_190199 ,1,chr4 ,82151674,82151695,- ,AW106080 ,-
mm_br_e15_190377 ,1,chr17 ,56655255,56655276,+ ,BU605463 ,-
mm_br_e15_190399 ,1,chr14 ,3460505,3460526,+ ,BU559704 ,+
mm_br_e15_190486 ,1,chr16 ,42303537,42303558,- ,BU850458 ,-
