# Supplementary material for: Deep sequencing analysis of the developing mouse brain reveals a novel microRNA
Source: BMC Genomics. 2011 Apr 5;12:176. doi: 10.1186/1471-2164-12-176 (PMC3088569; doi:10.1186/1471-2164-12-176)
Supplement: Additional file 8 — List of unique tags mapped to redundant mouse ESTs based on 5' end sequences. [file 1471-2164-12-176-S8.TXT]

Tag_ID ,Copy_Number ,Chromosome ,Chr_Start ,Chr_End ,Tag_Strand ,Accession ,Acc_Strand
mm_br_e15_17 ,24172,chr13 ,113739060,113739081,- ,AI987930 ,-
mm_br_e15_191 ,1576,chr7 ,77721951,77721972,+ ,BB640622 ,-
mm_br_e15_401 ,723,chr6 ,125801326,125801347,+ ,BY715472 ,+
mm_br_e15_621 ,388,chr15 ,96430088,96430109,- ,CF534643 ,-
mm_br_e15_701 ,342,chr15 ,99907511,99907532,- ,CJ125865 ,+
mm_br_e15_827 ,282,chrX ,163814663,163814684,+ ,BY711935 ,-
mm_br_e15_922 ,255,chr13 ,67501023,67501044,+ ,BF152619 ,-
mm_br_e15_1123 ,198,chr6 ,71827081,71827102,- ,AA896565 ,-
mm_br_e15_1185 ,188,chr17 ,47548721,47548742,+ ,AI586185 ,+
mm_br_e15_1670 ,122,chr18 ,81097284,81097305,+ ,BI557997 ,-
mm_br_e15_1887 ,106,chr10 ,103571194,103571215,+ ,BY716446 ,-
mm_br_e15_2157 ,90,chr1 ,111067873,111067894,- ,BF584704 ,+
mm_br_e15_2346 ,82,chr2 ,40276916,40276937,- ,CF425770 ,+
mm_br_e15_2434 ,78,chrX ,158259707,158259728,+ ,BB616822 ,-
mm_br_e15_2785 ,67,chr4 ,86598446,86598467,+ ,BU556035 ,-
mm_br_e15_3292 ,56,chr16 ,96522919,96522940,- ,BI660749 ,+
mm_br_e15_3585 ,50,chr5 ,28501248,28501269,+ ,CF578288 ,+
mm_br_e15_3673 ,48,chr11 ,101568731,101568752,+ ,AA061466 ,+
mm_br_e15_3694 ,48,chr6 ,148730802,148730823,- ,CO809417 ,-
mm_br_e15_3902 ,45,chr2 ,40276916,40276937,- ,CF425770 ,+
mm_br_e15_5124 ,32,chr1 ,60601298,60601319,+ ,CK334144 ,-
mm_br_e15_5382 ,30,chr5 ,110580075,110580096,- ,BY741076 ,+
mm_br_e15_5542 ,29,chr4 ,82559742,82559763,+ ,BB664026 ,-
mm_br_e15_5691 ,28,chr1 ,37441885,37441906,- ,BU073594 ,+
mm_br_e15_6032 ,26,chr1 ,136510968,136510989,+ ,DV053451 ,+
mm_br_e15_6677 ,23,chr9 ,110470045,110470066,- ,AI596376 ,-
mm_br_e15_7229 ,21,chr7 ,77721953,77721974,+ ,BB640622 ,-
mm_br_e15_7484 ,20,chr13 ,113739060,113739081,- ,AI987930 ,-
mm_br_e15_7497 ,20,chr5 ,54741680,54741701,- ,BB656145 ,+
mm_br_e15_7833 ,19,chr6 ,64544780,64544801,- ,BE648484 ,+
mm_br_e15_8207 ,18,chr8 ,123650115,123650136,- ,AA656377 ,-
mm_br_e15_8261 ,18,chr6 ,94215932,94215953,+ ,BY118288 ,-
mm_br_e15_8992 ,16,chr7 ,70257928,70257949,+ ,CJ243652 ,+
mm_br_e15_8995 ,16,chr11 ,42750493,42750514,+ ,CK623219 ,-
mm_br_e15_9192 ,16,chr13 ,113739061,113739082,- ,AI987930 ,-
mm_br_e15_9459 ,15,chr11 ,96969292,96969313,- ,BB332509 ,-
mm_br_e15_9528 ,15,chr3 ,156379276,156379297,+ ,CJ104559 ,+
mm_br_e15_9959 ,14,chr13 ,113739060,113739081,- ,AI987930 ,-
mm_br_e15_9973 ,14,chr13 ,108549643,108549664,- ,CN535920 ,-
mm_br_e15_10142 ,14,chr13 ,113739061,113739082,- ,AI987930 ,-
mm_br_e15_11250 ,12,chr17 ,67240517,67240538,- ,CX202509 ,-
mm_br_e15_11279 ,12,chr9 ,21997426,21997447,+ ,BB647218 ,+
mm_br_e15_11364 ,12,chr15 ,96430086,96430107,- ,CF534643 ,-
mm_br_e15_11366 ,12,chr1 ,163926129,163926150,+ ,BG804339 ,+
mm_br_e15_11502 ,12,chr14 ,75260156,75260177,- ,BY719955 ,-
mm_br_e15_12111 ,11,chr13 ,113739060,113739081,- ,AI987930 ,-
mm_br_e15_12206 ,11,chr2 ,3669475,3669496,+ ,DV661682 ,+
mm_br_e15_12851 ,10,chr12 ,71085089,71085110,+ ,CN539276 ,-
mm_br_e15_13050 ,10,chr12 ,99982864,99982885,- ,BU756614 ,+
mm_br_e15_13096 ,10,chr4 ,86721630,86721651,- ,BY711887 ,-
mm_br_e15_13844 ,9,chr19 ,44237116,44237137,+ ,BB624496 ,+
mm_br_e15_14154 ,9,chrX ,163814663,163814684,+ ,BY711935 ,-
mm_br_e15_14163 ,9,chr8 ,95803913,95803934,+ ,W41261 ,-
mm_br_e15_14227 ,9,chr16 ,24960154,24960175,+ ,BE623115 ,+
mm_br_e15_14260 ,9,chr5 ,54741680,54741701,- ,BB656145 ,+
mm_br_e15_14609 ,9,chr7 ,70257929,70257950,+ ,CJ243652 ,+
mm_br_e15_14911 ,9,chr8 ,121876846,121876867,+ ,AW012212 ,+
mm_br_e15_15242 ,8,chr1 ,82309958,82309979,+ ,CA586360 ,-
mm_br_e15_15579 ,8,chr7 ,19357963,19357984,+ ,CK020376 ,-
mm_br_e15_15591 ,8,chr2 ,58866756,58866777,+ ,BU708626 ,-
mm_br_e15_15614 ,8,chr16 ,96522917,96522938,- ,BI660749 ,+
mm_br_e15_17479 ,7,chr4 ,93955525,93955546,- ,BY733905 ,-
mm_br_e15_17490 ,7,chr3 ,135159023,135159044,- ,BY733244 ,+
mm_br_e15_17506 ,7,chr10 ,32217355,32217376,+ ,BY247478 ,-
mm_br_e15_17520 ,7,chr18 ,38090050,38090071,+ ,CJ109476 ,-
mm_br_e15_17540 ,7,chr1 ,84725481,84725502,- ,CN534432 ,-
mm_br_e15_17554 ,7,chr12 ,118211323,118211344,+ ,BE649925 ,+
mm_br_e15_17626 ,7,chr9 ,21997426,21997447,+ ,BB647218 ,+
mm_br_e15_18681 ,7,chr13 ,113739060,113739081,- ,AI987930 ,-
mm_br_e15_18924 ,7,chr9 ,26664829,26664850,- ,BY714374 ,-
mm_br_e15_19888 ,6,chr11 ,112574248,112574269,- ,BI080976 ,-
mm_br_e15_20178 ,6,chr13 ,113739060,113739081,- ,AI987930 ,-
mm_br_e15_20351 ,6,chr1 ,152259869,152259890,- ,CK637655 ,+
mm_br_e15_21805 ,6,chr9 ,26664830,26664851,- ,BY714374 ,-
mm_br_e15_21882 ,5,chr13 ,113739061,113739082,- ,AI987930 ,-
mm_br_e15_22414 ,5,chr4 ,21759006,21759027,+ ,W35424 ,+
mm_br_e15_23068 ,5,chr6 ,125801326,125801347,+ ,BY715472 ,+
mm_br_e15_23085 ,5,chr19 ,28429029,28429050,+ ,BB548880 ,-
mm_br_e15_23092 ,5,chr6 ,115418375,115418396,+ ,BQ830763 ,+
mm_br_e15_23104 ,5,chr2 ,16370179,16370200,+ ,AV027555 ,-
mm_br_e15_23199 ,5,chr17 ,64900498,64900519,+ ,DV661356 ,-
mm_br_e15_23284 ,5,chr7 ,56045254,56045275,- ,BY709826 ,+
mm_br_e15_23320 ,5,chr13 ,113739060,113739081,- ,AI987930 ,-
mm_br_e15_23360 ,5,chrX ,158259707,158259728,+ ,BB616822 ,-
mm_br_e15_23780 ,5,chr12 ,109902028,109902049,- ,BU612695 ,+
mm_br_e15_23799 ,5,chr13 ,120177534,120177555,- ,AU015172 ,-
mm_br_e15_25484 ,5,chr7 ,77721951,77721972,+ ,BB640622 ,-
mm_br_e15_25495 ,5,chr8 ,121876846,121876867,+ ,AW012212 ,+
mm_br_e15_26563 ,4,chr4 ,129489077,129489098,+ ,BQ886427 ,+
mm_br_e15_27944 ,4,chrX ,163814663,163814684,+ ,BY711935 ,-
mm_br_e15_27945 ,4,chr6 ,125801326,125801347,+ ,BY715472 ,+
mm_br_e15_27970 ,4,chr13 ,120177536,120177557,- ,AU015172 ,-
mm_br_e15_27983 ,4,chr4 ,34560222,34560243,+ ,BQ934093 ,-
mm_br_e15_27990 ,4,chr9 ,36346272,36346293,- ,DV054439 ,-
mm_br_e15_28009 ,4,chr17 ,74785286,74785307,- ,CX566024 ,+
mm_br_e15_28037 ,4,chr9 ,101006154,101006175,- ,BB376997 ,+
mm_br_e15_28146 ,4,chr2 ,119284416,119284437,- ,AW230369 ,+
mm_br_e15_28154 ,4,chrX ,157604347,157604368,- ,CF914332 ,+
mm_br_e15_28340 ,4,chr13 ,113739060,113739081,- ,AI987930 ,-
mm_br_e15_28343 ,4,chr13 ,113739060,113739081,- ,AI987930 ,-
mm_br_e15_28984 ,4,chr2 ,59590056,59590077,+ ,BY753173 ,+
mm_br_e15_29007 ,4,chr9 ,26904939,26904960,+ ,BB093346 ,-
mm_br_e15_29010 ,4,chr10 ,5726110,5726131,+ ,BB629574 ,-
mm_br_e15_29011 ,4,chr14 ,47425677,47425698,+ ,BB646549 ,-
mm_br_e15_29012 ,4,chr10 ,28140570,28140591,+ ,AW259806 ,+
mm_br_e15_29013 ,4,chr3 ,29087612,29087633,+ ,BI989779 ,+
mm_br_e15_30957 ,4,chr2 ,124900527,124900548,+ ,CA584298 ,+
mm_br_e15_32887 ,3,chr2 ,152530081,152530102,- ,CB055298 ,+
mm_br_e15_33156 ,3,chr15 ,83193100,83193121,- ,BY705815 ,-
mm_br_e15_33338 ,3,chrX ,140143805,140143826,- ,BY282092 ,+
mm_br_e15_33648 ,3,chr12 ,28656640,28656661,+ ,BY721194 ,+
mm_br_e15_33661 ,3,chr13 ,64480691,64480712,+ ,CD773055 ,-
mm_br_e15_33764 ,3,chr7 ,74230479,74230500,+ ,BG085304 ,+
mm_br_e15_35945 ,3,chr13 ,113739060,113739081,- ,AI987930 ,-
mm_br_e15_35990 ,3,chr13 ,113739060,113739081,- ,AI987930 ,-
mm_br_e15_36043 ,3,chr6 ,144328361,144328382,- ,BB666489 ,-
mm_br_e15_36045 ,3,chr15 ,63805764,63805785,- ,BU147774 ,-
mm_br_e15_36470 ,3,chr13 ,105426613,105426634,- ,AI451847 ,-
mm_br_e15_36703 ,3,chr2 ,118530588,118530609,- ,EH097700 ,+
mm_br_e15_36720 ,3,chr5 ,112373166,112373187,+ ,CA316859 ,-
mm_br_e15_36729 ,3,chr5 ,19979883,19979904,- ,CA328694 ,+
mm_br_e15_36745 ,3,chr9 ,21997426,21997447,+ ,BB647218 ,+
mm_br_e15_36751 ,3,chr5 ,28501246,28501267,+ ,CF578288 ,+
mm_br_e15_36844 ,3,chr5 ,28501246,28501267,+ ,CF578288 ,+
mm_br_e15_36852 ,3,chr7 ,77721951,77721972,+ ,BB640622 ,-
mm_br_e15_36984 ,3,chr7 ,9333610,9333631,- ,BY712007 ,+
mm_br_e15_36985 ,3,chr7 ,9333610,9333631,- ,BY712007 ,+
mm_br_e15_38092 ,3,chr8 ,75256721,75256742,- ,CF617209 ,+
mm_br_e15_38095 ,3,chr11 ,53791452,53791473,+ ,BG870249 ,-
mm_br_e15_38098 ,3,chr3 ,134072346,134072367,+ ,BY715572 ,-
mm_br_e15_39186 ,3,chr13 ,113739060,113739081,- ,AI987930 ,-
mm_br_e15_40125 ,3,chr15 ,96430087,96430108,- ,CF534643 ,-
mm_br_e15_40130 ,3,chr1 ,163926128,163926149,+ ,BG804339 ,+
mm_br_e15_40132 ,3,chr7 ,77721952,77721973,+ ,BB640622 ,-
mm_br_e15_43450 ,3,chr12 ,79725710,79725731,- ,BI647836 ,+
mm_br_e15_44425 ,3,chr9 ,26664831,26664852,- ,BY714374 ,-
mm_br_e15_44430 ,3,chr16 ,41213095,41213116,- ,AU080106 ,+
mm_br_e15_45504 ,2,chr2 ,152530081,152530102,- ,CB055298 ,+
mm_br_e15_45543 ,2,chr2 ,152530081,152530102,- ,CB055298 ,+
mm_br_e15_46342 ,2,chr5 ,73700020,73700041,+ ,BI654882 ,+
mm_br_e15_46999 ,2,chr10 ,72504466,72504487,- ,BB633452 ,-
mm_br_e15_47366 ,2,chrX ,140143805,140143826,- ,BY282092 ,+
mm_br_e15_47399 ,2,chr12 ,8999478,8999499,+ ,CF742655 ,+
mm_br_e15_47441 ,2,chr3 ,108443506,108443527,+ ,CF949730 ,+
mm_br_e15_49007 ,2,chr1 ,181959193,181959214,- ,W47754 ,-
mm_br_e15_49617 ,2,chrX ,140143805,140143826,- ,BY282092 ,+
mm_br_e15_51300 ,2,chr16 ,41663281,41663302,+ ,AU080106 ,+
mm_br_e15_52205 ,2,chr10 ,103571194,103571215,+ ,BY716446 ,-
mm_br_e15_52207 ,2,chr13 ,113739060,113739081,- ,AI987930 ,-
mm_br_e15_52290 ,2,chr16 ,96522919,96522940,- ,BI660749 ,+
mm_br_e15_52718 ,2,chr18 ,81097284,81097305,+ ,BI557997 ,-
mm_br_e15_52759 ,2,chr15 ,55605775,55605796,- ,CN697785 ,-
mm_br_e15_52770 ,2,chr4 ,82559742,82559763,+ ,BB664026 ,-
mm_br_e15_52771 ,2,chr10 ,103571194,103571215,+ ,BY716446 ,-
mm_br_e15_52776 ,2,chr6 ,71827081,71827102,- ,AA896565 ,-
mm_br_e15_52834 ,2,chr4 ,82559742,82559763,+ ,BB664026 ,-
mm_br_e15_52858 ,2,chr6 ,71827081,71827102,- ,AA896565 ,-
mm_br_e15_52867 ,2,chr7 ,77721951,77721972,+ ,BB640622 ,-
mm_br_e15_52897 ,2,chr2 ,71576884,71576905,+ ,BY742474 ,-
mm_br_e15_52903 ,2,chr6 ,51426987,51427008,- ,BF146643 ,+
mm_br_e15_52930 ,2,chr13 ,74382621,74382642,- ,BY189487 ,-
mm_br_e15_52981 ,2,chr4 ,119379693,119379714,+ ,CJ063677 ,+
mm_br_e15_52994 ,2,chr3 ,152895936,152895957,+ ,CA318140 ,-
mm_br_e15_53040 ,2,chr12 ,76460825,76460846,+ ,BU517543 ,+
mm_br_e15_53050 ,2,chr5 ,19802041,19802062,+ ,CB521389 ,+
mm_br_e15_53096 ,2,chr19 ,16268181,16268202,- ,BY127985 ,+
mm_br_e15_53168 ,2,chr8 ,8678142,8678163,+ ,BU514203 ,-
mm_br_e15_53175 ,2,chr16 ,70412318,70412339,- ,BF730469 ,+
mm_br_e15_53809 ,2,chr10 ,68976938,68976959,- ,BB614215 ,+
mm_br_e15_54648 ,2,chr6 ,25223658,25223679,+ ,CF423426 ,+
mm_br_e15_54673 ,2,chr14 ,65937392,65937413,+ ,BB491575 ,+
mm_br_e15_54699 ,2,chr2 ,16643664,16643685,- ,CF745376 ,+
mm_br_e15_54704 ,2,chr9 ,21997426,21997447,+ ,BB647218 ,+
mm_br_e15_54745 ,2,chr15 ,99907511,99907532,- ,CJ125865 ,+
mm_br_e15_54800 ,2,chr13 ,113739060,113739081,- ,AI987930 ,-
mm_br_e15_54802 ,2,chr17 ,47548721,47548742,+ ,AI586185 ,+
mm_br_e15_54918 ,2,chr13 ,113739060,113739081,- ,AI987930 ,-
mm_br_e15_55043 ,2,chr15 ,96430088,96430109,- ,CF534643 ,-
mm_br_e15_55234 ,2,chr13 ,113739060,113739081,- ,AI987930 ,-
mm_br_e15_55815 ,2,chr9 ,95947872,95947893,- ,BF139611 ,+
mm_br_e15_57976 ,2,chr2 ,18672626,18672647,+ ,CJ062234 ,-
mm_br_e15_57991 ,2,chr6 ,33518031,33518052,- ,CF531099 ,+
mm_br_e15_58019 ,2,chr1 ,19153828,19153849,+ ,BE951373 ,-
mm_br_e15_58024 ,2,chr13 ,3606128,3606149,+ ,BY750958 ,-
mm_br_e15_58036 ,2,chr8 ,81236560,81236581,+ ,CN529754 ,+
mm_br_e15_58041 ,2,chr14 ,20772347,20772368,+ ,BB609815 ,-
mm_br_e15_58049 ,2,chr19 ,28090806,28090827,- ,CX215381 ,-
mm_br_e15_58072 ,2,chr6 ,83402784,83402805,+ ,CA555664 ,-
mm_br_e15_58088 ,2,chr1 ,19073056,19073077,+ ,BY742117 ,-
mm_br_e15_58099 ,2,chr7 ,9946999,9947020,- ,BQ828988 ,+
mm_br_e15_58118 ,2,chr8 ,107955653,107955674,+ ,BU939702 ,+
mm_br_e15_58130 ,2,chr13 ,6854794,6854815,- ,BB712225 ,+
mm_br_e15_58134 ,2,chr11 ,76575447,76575468,- ,BU505384 ,-
mm_br_e15_58138 ,2,chr1 ,52278775,52278796,+ ,AI327299 ,-
mm_br_e15_58189 ,2,chr4 ,22412901,22412922,+ ,BY724429 ,-
mm_br_e15_58563 ,2,chr2 ,40276916,40276937,- ,CF425770 ,+
mm_br_e15_58983 ,2,chr2 ,40276916,40276937,- ,CF425770 ,+
mm_br_e15_63419 ,2,chr12 ,102520959,102520980,+ ,CF105023 ,+
mm_br_e15_63425 ,2,chr10 ,114788476,114788497,- ,BB611236 ,-
mm_br_e15_63435 ,2,chr3 ,132443132,132443153,+ ,CN720994 ,+
mm_br_e15_63436 ,2,chr5 ,35230987,35231008,+ ,BF138256 ,+
mm_br_e15_67248 ,2,chr17 ,67542562,67542583,- ,CF538205 ,-
mm_br_e15_67862 ,2,chr2 ,124900527,124900548,+ ,CA584298 ,+
mm_br_e15_71156 ,2,chr13 ,67501023,67501044,+ ,BF152619 ,-
mm_br_e15_71177 ,2,chr13 ,113739060,113739081,- ,AI987930 ,-
mm_br_e15_71182 ,2,chr7 ,77721951,77721972,+ ,BB640622 ,-
mm_br_e15_71187 ,2,chr8 ,121876846,121876867,+ ,AW012212 ,+
mm_br_e15_71189 ,2,chr8 ,121876846,121876867,+ ,AW012212 ,+
mm_br_e15_71266 ,2,chr8 ,121876846,121876867,+ ,AW012212 ,+
mm_br_e15_71267 ,2,chr8 ,121876846,121876867,+ ,AW012212 ,+
mm_br_e15_72190 ,2,chr9 ,53149681,53149702,- ,BB594693 ,+
mm_br_e15_73521 ,2,chr2 ,56971972,56971993,+ ,BY731499 ,-
mm_br_e15_73530 ,2,chr6 ,128433567,128433588,- ,BU704108 ,-
mm_br_e15_74688 ,2,chr13 ,116516852,116516873,- ,CJ093995 ,-
mm_br_e15_74713 ,2,chr13 ,116516853,116516874,- ,CJ093995 ,-
mm_br_e15_74725 ,2,chr2 ,94244998,94245019,- ,CF536785 ,-
mm_br_e15_74748 ,2,chr3 ,105274860,105274881,+ ,CD804043 ,+
mm_br_e15_74750 ,2,chr15 ,71675993,71676014,- ,BF723558 ,-
mm_br_e15_74767 ,2,chr13 ,115844961,115844982,+ ,BY722043 ,-
mm_br_e15_74777 ,2,chr3 ,105274859,105274880,+ ,CD804043 ,+
mm_br_e15_74786 ,2,chr7 ,38444260,38444281,- ,BU504019 ,-
mm_br_e15_74881 ,1,chr17 ,21150700,21150721,- ,AL364305 ,+
mm_br_e15_81424 ,1,chr14 ,54336320,54336341,+ ,BB638078 ,+
mm_br_e15_82951 ,1,chr13 ,55743894,55743915,+ ,BF458622 ,+
mm_br_e15_83010 ,1,chr6 ,126797481,126797502,- ,DV055947 ,-
mm_br_e15_83152 ,1,chr6 ,148730802,148730823,- ,CO809417 ,-
mm_br_e15_84733 ,1,chr8 ,3414180,3414201,- ,BB638096 ,+
mm_br_e15_87805 ,1,chr2 ,152530081,152530102,- ,CB055298 ,+
mm_br_e15_87960 ,1,chr4 ,141314678,141314699,- ,BI218555 ,+
mm_br_e15_88917 ,1,chr7 ,77721951,77721972,+ ,BB640622 ,-
mm_br_e15_92495 ,1,chr19 ,44237116,44237137,+ ,BB624496 ,+
mm_br_e15_92512 ,1,chr15 ,83193100,83193121,- ,BY705815 ,-
mm_br_e15_92594 ,1,chr19 ,44237116,44237137,+ ,BB624496 ,+
mm_br_e15_92610 ,1,chr19 ,44237116,44237137,+ ,BB624496 ,+
mm_br_e15_93911 ,1,chr9 ,7900290,7900311,+ ,AW227566 ,+
mm_br_e15_94276 ,1,chr4 ,21759006,21759027,+ ,W35424 ,+
mm_br_e15_381499 ,1,chr14 ,122865091,122865112,- ,BU743843 ,+
mm_br_e15_383010 ,1,chr16 ,96522919,96522940,- ,BI660749 ,+
mm_br_e15_383032 ,1,chr2 ,59590052,59590073,+ ,BY753173 ,+
mm_br_e15_383046 ,1,chr6 ,64544782,64544803,- ,BE648484 ,+
mm_br_e15_383182 ,1,chr11 ,75699547,75699568,+ ,AA616014 ,-
mm_br_e15_385437 ,1,chr7 ,101469794,101469815,+ ,BB649980 ,+
mm_br_e15_387790 ,1,chr7 ,128105102,128105123,+ ,CF616085 ,-
mm_br_e15_387967 ,1,chr2 ,34063095,34063116,- ,BE572809 ,-
mm_br_e15_389012 ,1,chr8 ,121876846,121876867,+ ,AW012212 ,+
mm_br_e15_389220 ,1,chr9 ,64584715,64584736,+ ,BQ937017 ,-
mm_br_e15_389989 ,1,chr13 ,99519348,99519369,- ,AW212992 ,-
mm_br_e15_390922 ,1,chr1 ,131376088,131376109,+ ,BB656509 ,+
mm_br_e15_394757 ,1,chr2 ,76433762,76433783,+ ,CF584688 ,-
mm_br_e15_394800 ,1,chr14 ,123650468,123650489,- ,BY741399 ,+
mm_br_e15_394803 ,1,chr16 ,33836914,33836935,+ ,AI787375 ,+
mm_br_e15_395094 ,1,chr5 ,36040542,36040563,+ ,BY523463 ,-
mm_br_e15_395398 ,1,chr6 ,128433567,128433588,- ,BU704108 ,-
mm_br_e15_395707 ,1,chr11 ,70773846,70773867,- ,W56955 ,-
mm_br_e15_395722 ,1,chr8 ,98332917,98332938,+ ,BI078206 ,+
mm_br_e15_395861 ,1,chr17 ,72219993,72220014,- ,BE652096 ,-
mm_br_e15_399818 ,1,chr5 ,76656870,76656891,- ,CK622206 ,-
mm_br_e15_400268 ,1,chr3 ,145324613,145324634,+ ,CK032097 ,+
mm_br_e15_403934 ,1,chr9 ,28058280,28058301,+ ,CD803885 ,+
mm_br_e15_406692 ,1,chr4 ,86721634,86721655,- ,BY711887 ,-
mm_br_e15_407968 ,1,chr12 ,58294289,58294310,- ,BX529376 ,-
mm_br_e15_408847 ,1,chr3 ,122488797,122488818,+ ,BM934044 ,-
mm_br_e15_409180 ,1,chr1 ,107594985,107595006,+ ,CN525954 ,+
mm_br_e15_409346 ,1,chrX ,132349305,132349326,- ,CF532497 ,+
mm_br_e15_410169 ,1,chr2 ,127806104,127806125,- ,BQ884748 ,+
mm_br_e15_410175 ,1,chr3 ,158748251,158748272,+ ,BY246395 ,+
mm_br_e15_410635 ,1,chr3 ,146591410,146591431,- ,BY722645 ,+
mm_br_e15_410974 ,1,chr4 ,25124814,25124835,- ,BB641276 ,+
mm_br_e15_411175 ,1,chr3 ,104314871,104314892,+ ,CN525029 ,-
mm_br_e15_411558 ,1,chr19 ,38343539,38343560,+ ,CF532268 ,+
mm_br_e15_411642 ,1,chr10 ,87960299,87960320,- ,BY707963 ,-
mm_br_e15_411809 ,1,chr13 ,118146965,118146986,- ,DV074514 ,+
mm_br_e15_411854 ,1,chr12 ,103985499,103985520,+ ,BY707406 ,-
mm_br_e15_411919 ,1,chrX ,99267313,99267334,+ ,BY731147 ,+
mm_br_e15_411956 ,1,chr3 ,153875037,153875058,+ ,BU611618 ,+
mm_br_e15_412037 ,1,chr5 ,132551425,132551446,- ,BF472101 ,+
mm_br_e15_412050 ,1,chr10 ,90474534,90474555,- ,CO431643 ,-
mm_br_e15_412058 ,1,chr8 ,108123207,108123228,+ ,BY275328 ,-
mm_br_e15_412110 ,1,chr16 ,34146014,34146035,- ,CA319610 ,-
mm_br_e15_412170 ,1,chr12 ,71381860,71381881,- ,BU613138 ,-
mm_br_e15_412242 ,1,chr6 ,39465617,39465638,- ,BU555663 ,+
mm_br_e15_412257 ,1,chr14 ,106065619,106065640,- ,AU016318 ,+
mm_br_e15_412335 ,1,chr3 ,105274861,105274882,+ ,CD804043 ,+
mm_br_e15_412350 ,1,chr15 ,71675992,71676013,- ,BF723558 ,-
mm_br_e15_412430 ,1,chr19 ,36455862,36455883,+ ,CX224153 ,+
mm_br_e15_412579 ,1,chr12 ,109403149,109403170,+ ,BB610897 ,-
mm_br_e15_412649 ,1,chr8 ,74771304,74771325,- ,DR754620 ,+
mm_br_e15_412654 ,1,chr9 ,107774173,107774194,+ ,BU514624 ,-
mm_br_e15_412675 ,1,chr10 ,10750529,10750550,+ ,CF723287 ,-
mm_br_e15_412694 ,1,chr9 ,76372998,76373019,+ ,CN665891 ,-
mm_br_e15_412739 ,1,chr3 ,116065305,116065326,+ ,BI556983 ,-
mm_br_e15_412740 ,1,chr17 ,34574578,34574599,+ ,BU945976 ,+
mm_br_e15_412796 ,1,chrX ,50471632,50471653,+ ,CK128283 ,-
mm_br_e15_412802 ,1,chrX ,166368599,166368620,- ,BY334592 ,+
mm_br_e15_412826 ,1,chr9 ,67481496,67481517,+ ,BQ964581 ,-
mm_br_e15_412844 ,1,chr17 ,79133563,79133584,- ,BM936147 ,+
mm_br_e15_412866 ,1,chr1 ,94797433,94797454,+ ,BY715166 ,-
mm_br_e15_412880 ,1,chr2 ,172949910,172949931,+ ,BB636701 ,+
mm_br_e15_412883 ,1,chr17 ,13983743,13983764,- ,CN681077 ,+
mm_br_e15_412890 ,1,chr9 ,72774960,72774981,+ ,CJ099386 ,+
mm_br_e15_412897 ,1,chr9 ,64584715,64584736,+ ,BQ937017 ,-
mm_br_e15_412900 ,1,chr3 ,34574559,34574580,- ,BY721402 ,+
mm_br_e15_412905 ,1,chr1 ,171446426,171446447,+ ,CF173422 ,-
mm_br_e15_412907 ,1,chr15 ,45831091,45831112,+ ,BB615194 ,+
mm_br_e15_412911 ,1,chr8 ,71329003,71329024,- ,AA646864 ,+
mm_br_e15_412923 ,1,chr17 ,79075681,79075702,+ ,BY719648 ,-
mm_br_e15_412943 ,1,chr8 ,64247639,64247660,+ ,CN666861 ,-
mm_br_e15_412945 ,1,chr14 ,103596040,103596061,+ ,CN717648 ,-
mm_br_e15_412957 ,1,chr5 ,14577840,14577861,- ,EL607194 ,-
mm_br_e15_412975 ,1,chr3 ,116065304,116065325,+ ,BI556983 ,-
mm_br_e15_412983 ,1,chr2 ,143874636,143874657,+ ,BU938479 ,+
mm_br_e15_413003 ,1,chr10 ,76339505,76339526,+ ,BU604853 ,-
mm_br_e15_413006 ,1,chr12 ,100096438,100096459,+ ,BQ769371 ,-
mm_br_e15_413010 ,1,chr2 ,72784426,72784447,- ,BI082742 ,-
mm_br_e15_413012 ,1,chr10 ,53758285,53758306,+ ,AI256535 ,+
mm_br_e15_413021 ,1,chr12 ,106921789,106921810,+ ,BU510691 ,-
mm_br_e15_413025 ,1,chr13 ,115844960,115844981,+ ,BY722043 ,-
mm_br_e15_413027 ,1,chr8 ,25524455,25524476,+ ,BB656252 ,+
mm_br_e15_413039 ,1,chr16 ,76324876,76324897,- ,CD351690 ,-
mm_br_e15_413040 ,1,chr16 ,41227627,41227648,- ,AU080106 ,+
mm_br_e15_413051 ,1,chr2 ,39526859,39526880,- ,CF425770 ,+
mm_br_e15_413064 ,1,chr9 ,72667294,72667315,- ,BY752628 ,+
mm_br_e15_413077 ,1,chr3 ,65997458,65997479,+ ,BI103334 ,-
mm_br_e15_413086 ,1,chr12 ,15057722,15057743,+ ,BU939717 ,-
mm_br_e15_413087 ,1,chr19 ,24805206,24805227,+ ,BY719412 ,-
mm_br_e15_413126 ,1,chr16 ,83381417,83381438,+ ,BY431788 ,+
mm_br_e15_413159 ,1,chr11 ,74723172,74723193,- ,CD354667 ,-
mm_br_e15_413223 ,1,chr7 ,28647211,28647232,+ ,BB487721 ,+
mm_br_e15_413227 ,1,chr13 ,60737259,60737280,- ,BY093371 ,+
mm_br_e15_413231 ,1,chr4 ,138624343,138624364,- ,BB682378 ,+
mm_br_e15_413305 ,1,chr6 ,48420666,48420687,- ,BY365051 ,+
mm_br_e15_413360 ,1,chr3 ,3606928,3606949,- ,BY732661 ,+
mm_br_e15_286150 ,1,chr18 ,81097284,81097305,+ ,BI557997 ,-
mm_br_e15_286156 ,1,chr7 ,77721951,77721972,+ ,BB640622 ,-
mm_br_e15_286218 ,1,chr7 ,70257928,70257949,+ ,CJ243652 ,+
mm_br_e15_286281 ,1,chr9 ,21997426,21997447,+ ,BB647218 ,+
mm_br_e15_286742 ,1,chr10 ,42125568,42125589,+ ,BU517972 ,-
mm_br_e15_288777 ,1,chr13 ,94653752,94653773,- ,BX519638 ,+
mm_br_e15_289009 ,1,chr3 ,55562217,55562238,- ,BU611621 ,-
mm_br_e15_291872 ,1,chr2 ,58494623,58494644,+ ,CJ130127 ,+
mm_br_e15_294115 ,1,chr17 ,10517862,10517883,+ ,CA464730 ,+
mm_br_e15_294807 ,1,chr10 ,107412540,107412561,- ,CJ132087 ,+
mm_br_e15_294857 ,1,chr3 ,100651057,100651078,- ,BY119568 ,+
mm_br_e15_294898 ,1,chr3 ,120001336,120001357,- ,CA463047 ,+
mm_br_e15_299389 ,1,chr6 ,20902248,20902269,+ ,BX522158 ,-
mm_br_e15_316808 ,1,chr14 ,11236882,11236903,- ,BF181199 ,-
mm_br_e15_317063 ,1,chr9 ,26664830,26664851,- ,BY714374 ,-
mm_br_e15_322100 ,1,chr13 ,96418058,96418079,+ ,CF730936 ,-
mm_br_e15_327901 ,1,chr8 ,121876846,121876867,+ ,AW012212 ,+
mm_br_e15_328960 ,1,chrX ,50757758,50757779,- ,DV654620 ,-
mm_br_e15_330430 ,1,chr7 ,131284543,131284564,+ ,CJ154897 ,+
mm_br_e15_334930 ,1,chr6 ,127707433,127707454,+ ,CX236490 ,-
mm_br_e15_336693 ,1,chr14 ,85262160,85262181,- ,CA584358 ,+
mm_br_e15_336787 ,1,chr13 ,93677089,93677110,+ ,CB234003 ,-
mm_br_e15_337183 ,1,chr11 ,24809547,24809568,- ,BU938661 ,-
mm_br_e15_346372 ,1,chr3 ,32911327,32911348,- ,CK621491 ,-
mm_br_e15_349282 ,1,chr8 ,63831342,63831363,+ ,BQ444272 ,+
mm_br_e15_364193 ,1,chrX ,120982771,120982792,+ ,CK376217 ,-
mm_br_e15_368434 ,1,chr11 ,55032305,55032326,- ,CA469329 ,+
mm_br_e15_369883 ,1,chr18 ,81097284,81097305,+ ,BI557997 ,-
mm_br_e15_369978 ,1,chr13 ,113739060,113739081,- ,AI987930 ,-
mm_br_e15_370069 ,1,chr1 ,84725481,84725502,- ,CN534432 ,-
mm_br_e15_370071 ,1,chr17 ,67240517,67240538,- ,CX202509 ,-
mm_br_e15_370093 ,1,chr18 ,81097284,81097305,+ ,BI557997 ,-
mm_br_e15_370170 ,1,chr5 ,19979883,19979904,- ,CA328694 ,+
mm_br_e15_370185 ,1,chr17 ,6544457,6544478,+ ,BY705787 ,-
mm_br_e15_370256 ,1,chr2 ,115702049,115702070,- ,CX239446 ,-
mm_br_e15_370267 ,1,chr3 ,22095643,22095664,+ ,CF724325 ,+
mm_br_e15_370279 ,1,chr5 ,131708706,131708727,- ,BY726487 ,-
mm_br_e15_370300 ,1,chr13 ,113739060,113739081,- ,AI987930 ,-
mm_br_e15_370301 ,1,chr18 ,81097284,81097305,+ ,BI557997 ,-
mm_br_e15_370369 ,1,chr13 ,113739060,113739081,- ,AI987930 ,-
mm_br_e15_370409 ,1,chr8 ,121876846,121876867,+ ,AW012212 ,+
mm_br_e15_372314 ,1,chr8 ,121876846,121876867,+ ,AW012212 ,+
mm_br_e15_372315 ,1,chr8 ,121876846,121876867,+ ,AW012212 ,+
mm_br_e15_192700 ,1,chr5 ,138672835,138672856,- ,BY750685 ,+
mm_br_e15_192952 ,1,chr14 ,85262160,85262181,- ,CA584358 ,+
mm_br_e15_192974 ,1,chr1 ,131376089,131376110,+ ,BB656509 ,+
mm_br_e15_193501 ,1,chr7 ,123014053,123014074,- ,BB648752 ,-
mm_br_e15_195138 ,1,chr13 ,54480517,54480538,+ ,CX240169 ,+
mm_br_e15_196275 ,1,chr13 ,89937683,89937704,- ,BB664604 ,+
mm_br_e15_201055 ,1,chr14 ,106324513,106324534,- ,AU016318 ,+
mm_br_e15_201080 ,1,chr2 ,59590056,59590077,+ ,BY753173 ,+
mm_br_e15_201094 ,1,chr1 ,157888581,157888602,+ ,BU614106 ,+
mm_br_e15_201161 ,1,chr6 ,148730802,148730823,- ,CO809417 ,-
mm_br_e15_201396 ,1,chr6 ,148730802,148730823,- ,CO809417 ,-
mm_br_e15_201419 ,1,chr7 ,77721953,77721974,+ ,BB640622 ,-
mm_br_e15_201426 ,1,chr18 ,84420780,84420801,+ ,DT915796 ,-
mm_br_e15_201486 ,1,chr5 ,144242802,144242823,+ ,DV651812 ,+
mm_br_e15_201497 ,1,chr19 ,47622436,47622457,- ,AV507645 ,-
mm_br_e15_201539 ,1,chr17 ,10731156,10731177,- ,AI848201 ,+
mm_br_e15_201700 ,1,chr5 ,143540703,143540724,- ,BI692056 ,-
mm_br_e15_201702 ,1,chr14 ,85607207,85607228,- ,AI020403 ,-
mm_br_e15_201721 ,1,chr10 ,115644856,115644877,+ ,CF172436 ,+
mm_br_e15_201738 ,1,chr1 ,6559880,6559901,+ ,CJ116115 ,+
mm_br_e15_201778 ,1,chrX ,71147742,71147763,- ,BY747986 ,-
mm_br_e15_201787 ,1,chr11 ,109990224,109990245,- ,AW412211 ,-
mm_br_e15_201806 ,1,chr12 ,90389236,90389257,+ ,DW711388 ,+
mm_br_e15_201823 ,1,chr5 ,96570584,96570605,+ ,CA876830 ,-
mm_br_e15_201839 ,1,chr12 ,85155869,85155890,+ ,CD561358 ,-
mm_br_e15_201901 ,1,chr7 ,31269677,31269698,- ,BB643476 ,-
mm_br_e15_202092 ,1,chr4 ,119679731,119679752,- ,CJ063677 ,+
mm_br_e15_202234 ,1,chr8 ,79523484,79523505,- ,CF531934 ,+
mm_br_e15_202249 ,1,chr12 ,62631076,62631097,+ ,BB048602 ,+
mm_br_e15_202255 ,1,chr13 ,109288964,109288985,- ,BY730989 ,+
mm_br_e15_202298 ,1,chr19 ,43956418,43956439,+ ,CB245148 ,-
mm_br_e15_202315 ,1,chr18 ,47201607,47201628,- ,BY753273 ,+
mm_br_e15_202340 ,1,chr18 ,3277065,3277086,+ ,AI552994 ,-
mm_br_e15_202385 ,1,chr11 ,8948032,8948053,+ ,BB661596 ,-
mm_br_e15_202412 ,1,chr3 ,105775909,105775930,+ ,CB524603 ,+
mm_br_e15_202438 ,1,chr10 ,93961893,93961914,+ ,BY130399 ,+
mm_br_e15_202457 ,1,chr2 ,174128545,174128566,+ ,BQ126327 ,+
mm_br_e15_202463 ,1,chr12 ,73861238,73861259,- ,CJ080914 ,+
mm_br_e15_202488 ,1,chr1 ,181454571,181454592,- ,AV480553 ,+
mm_br_e15_202489 ,1,chr6 ,72714049,72714070,+ ,CV563507 ,-
mm_br_e15_202493 ,1,chr1 ,157888581,157888602,+ ,BU614106 ,+
mm_br_e15_202514 ,1,chr13 ,53262596,53262617,- ,AA035916 ,-
mm_br_e15_202515 ,1,chr10 ,7736487,7736508,- ,BF147253 ,-
mm_br_e15_202521 ,1,chr12 ,73498319,73498340,- ,BU604347 ,-
mm_br_e15_202567 ,1,chr11 ,97723903,97723924,+ ,CN538858 ,-
mm_br_e15_202606 ,1,chr17 ,11000120,11000141,- ,CA465397 ,-
mm_br_e15_202777 ,1,chr2 ,104287040,104287061,+ ,AI117983 ,+
mm_br_e15_202808 ,1,chrX ,166419026,166419047,- ,CV783115 ,+
mm_br_e15_202830 ,1,chr9 ,19428480,19428501,- ,BY067639 ,+
mm_br_e15_202931 ,1,chr7 ,128105106,128105127,+ ,CF616085 ,-
mm_br_e15_202944 ,1,chr8 ,97357846,97357867,+ ,BQ959859 ,-
mm_br_e15_202956 ,1,chr5 ,110580073,110580094,- ,BY741076 ,+
mm_br_e15_202986 ,1,chr7 ,70257930,70257951,+ ,CJ243652 ,+
mm_br_e15_202993 ,1,chr6 ,12013547,12013568,+ ,BY763552 ,+
mm_br_e15_203050 ,1,chr13 ,23204235,23204256,+ ,BI964349 ,+
mm_br_e15_203100 ,1,chr3 ,29087612,29087633,+ ,BI989779 ,+
mm_br_e15_203101 ,1,chr15 ,102395789,102395810,+ ,CB205448 ,-
mm_br_e15_203105 ,1,chr3 ,143368138,143368159,+ ,BB641225 ,-
mm_br_e15_203124 ,1,chr4 ,86598446,86598467,+ ,BU556035 ,-
mm_br_e15_203179 ,1,chr1 ,52278775,52278796,+ ,AI327299 ,-
mm_br_e15_203188 ,1,chr4 ,86598446,86598467,+ ,BU556035 ,-
mm_br_e15_203189 ,1,chr13 ,120177534,120177555,- ,AU015172 ,-
mm_br_e15_203238 ,1,chr14 ,101451496,101451517,- ,AI181567 ,-
mm_br_e15_203979 ,1,chr1 ,61666976,61666997,- ,BY716005 ,-
mm_br_e15_204633 ,1,chr7 ,142779850,142779871,+ ,CJ047688 ,+
mm_br_e15_205635 ,1,chr13 ,98964797,98964818,+ ,DV047899 ,-
mm_br_e15_207942 ,1,chr2 ,40276916,40276937,- ,CF425770 ,+
mm_br_e15_208471 ,1,chr14 ,52009539,52009560,- ,AA416340 ,+
mm_br_e15_208561 ,1,chr2 ,40276916,40276937,- ,CF425770 ,+
mm_br_e15_209458 ,1,chrX ,50757758,50757779,- ,DV654620 ,-
mm_br_e15_212090 ,1,chr10 ,73647765,73647786,- ,CF743213 ,+
mm_br_e15_212706 ,1,chr2 ,40276916,40276937,- ,CF425770 ,+
mm_br_e15_213477 ,1,chr10 ,108439971,108439992,- ,CA324489 ,-
mm_br_e15_214325 ,1,chr15 ,25489989,25490010,+ ,BB663451 ,-
mm_br_e15_214704 ,1,chr2 ,81960899,81960920,+ ,BB653102 ,+
mm_br_e15_215006 ,1,chr2 ,40276916,40276937,- ,CF425770 ,+
mm_br_e15_215252 ,1,chr2 ,40276916,40276937,- ,CF425770 ,+
mm_br_e15_215750 ,1,chrX ,137845697,137845718,+ ,BB865377 ,-
mm_br_e15_218885 ,1,chr14 ,12875535,12875556,+ ,CD803011 ,+
mm_br_e15_219247 ,1,chr15 ,91197695,91197716,- ,BE654329 ,+
mm_br_e15_223895 ,1,chr2 ,40276916,40276937,- ,CF425770 ,+
mm_br_e15_227353 ,1,chr9 ,81748772,81748793,- ,BY715185 ,-
mm_br_e15_230181 ,1,chr13 ,33132417,33132438,+ ,BU756600 ,-
mm_br_e15_230198 ,1,chrX ,91656090,91656111,- ,CB595096 ,+
mm_br_e15_230232 ,1,chr1 ,181454571,181454592,- ,AV480553 ,+
mm_br_e15_230233 ,1,chr6 ,72714049,72714070,+ ,CV563507 ,-
mm_br_e15_230269 ,1,chr13 ,120177534,120177555,- ,AU015172 ,-
mm_br_e15_230316 ,1,chr6 ,98480711,98480732,+ ,CO046494 ,-
mm_br_e15_230324 ,1,chr8 ,63558312,63558333,+ ,CK635404 ,+
mm_br_e15_231384 ,1,chr19 ,10157973,10157994,- ,BI158072 ,-
mm_br_e15_231516 ,1,chr3 ,87290810,87290831,- ,BY765610 ,+
mm_br_e15_231531 ,1,chr5 ,98337850,98337871,+ ,DV043842 ,-
mm_br_e15_231670 ,1,chr14 ,13501170,13501191,+ ,CV558763 ,-
mm_br_e15_231671 ,1,chr2 ,104693509,104693530,- ,BU842339 ,+
mm_br_e15_231681 ,1,chr8 ,98946646,98946667,+ ,CA543214 ,-
mm_br_e15_232688 ,1,chr4 ,24515981,24516002,+ ,CF951372 ,+
mm_br_e15_233247 ,1,chr17 ,51905465,51905486,- ,DV659127 ,-
mm_br_e15_235636 ,1,chr10 ,88000029,88000050,+ ,BG794434 ,+
mm_br_e15_235680 ,1,chr1 ,28397321,28397342,- ,AV483489 ,-
mm_br_e15_235914 ,1,chr13 ,98914598,98914619,+ ,DV047899 ,-
mm_br_e15_238301 ,1,chr15 ,99907511,99907532,- ,CJ125865 ,+
mm_br_e15_241857 ,1,chr3 ,13981447,13981468,- ,BB622317 ,+
mm_br_e15_242116 ,1,chr4 ,22412901,22412922,+ ,BY724429 ,-
mm_br_e15_244244 ,1,chr15 ,33529333,33529354,+ ,BY716036 ,-
mm_br_e15_244459 ,1,chr4 ,76213979,76214000,+ ,CO045128 ,-
mm_br_e15_244762 ,1,chr6 ,146525181,146525202,+ ,CF894014 ,-
mm_br_e15_247293 ,1,chr11 ,25943674,25943695,+ ,CA452239 ,-
mm_br_e15_247508 ,1,chr18 ,39016107,39016128,- ,BE647426 ,-
mm_br_e15_247807 ,1,chr5 ,77370574,77370595,- ,BQ963985 ,-
mm_br_e15_249895 ,1,chr3 ,132721645,132721666,+ ,BB611469 ,-
mm_br_e15_263904 ,1,chr17 ,87855253,87855274,- ,AA839600 ,+
mm_br_e15_263907 ,1,chr6 ,125801325,125801346,+ ,BY715472 ,+
mm_br_e15_263927 ,1,chr6 ,56202064,56202085,+ ,BY714929 ,-
mm_br_e15_265361 ,1,chr13 ,18000191,18000212,- ,BY712837 ,-
mm_br_e15_270673 ,1,chr3 ,135159022,135159043,- ,BY733244 ,+
mm_br_e15_270674 ,1,chr1 ,159256674,159256695,+ ,CB273989 ,-
mm_br_e15_270678 ,1,chr6 ,86484212,86484233,- ,EH096676 ,-
mm_br_e15_270680 ,1,chr18 ,35004061,35004082,+ ,BY729667 ,+
mm_br_e15_270688 ,1,chrX ,141477230,141477251,+ ,BB650791 ,+
mm_br_e15_270691 ,1,chr6 ,125801327,125801348,+ ,BY715472 ,+
mm_br_e15_270727 ,1,chr10 ,58942934,58942955,+ ,BQ714939 ,-
mm_br_e15_270728 ,1,chr6 ,71827080,71827101,- ,AA896565 ,-
mm_br_e15_270733 ,1,chr15 ,96846972,96846993,+ ,BQ828498 ,-
mm_br_e15_270806 ,1,chr17 ,83827719,83827740,+ ,BU055012 ,+
mm_br_e15_270826 ,1,chr8 ,107955652,107955673,+ ,BU939702 ,+
mm_br_e15_270888 ,1,chr10 ,6005530,6005551,+ ,BU786640 ,-
mm_br_e15_270917 ,1,chr9 ,19428481,19428502,- ,BY067639 ,+
mm_br_e15_270953 ,1,chr6 ,12013546,12013567,+ ,BY763552 ,+
mm_br_e15_276216 ,1,chr2 ,40276916,40276937,- ,CF425770 ,+
mm_br_e15_276373 ,1,chr5 ,144387694,144387715,- ,BY238182 ,+
mm_br_e15_284356 ,1,chr1 ,80537564,80537585,- ,BY755613 ,-
mm_br_e15_285041 ,1,chr8 ,24134923,24134944,+ ,CJ127069 ,+
mm_br_e15_96890 ,1,chr14 ,122585119,122585140,- ,BY089335 ,+
mm_br_e15_99448 ,1,chr6 ,38575795,38575816,+ ,BB188460 ,-
mm_br_e15_100622 ,1,chr4 ,141372576,141372597,- ,BG879037 ,+
mm_br_e15_100683 ,1,chr14 ,67982410,67982431,+ ,CN697464 ,+
mm_br_e15_100721 ,1,chr6 ,81681498,81681519,- ,BY030309 ,+
mm_br_e15_100911 ,1,chr4_random ,114798,114819,- ,BF577905 ,+
mm_br_e15_100912 ,1,chr3 ,151885759,151885780,+ ,BQ956258 ,+
mm_br_e15_101266 ,1,chr1 ,24912013,24912034,+ ,CA587298 ,+
mm_br_e15_101278 ,1,chr12 ,8999478,8999499,+ ,CF742655 ,+
mm_br_e15_101565 ,1,chr2 ,61417029,61417050,+ ,BY745626 ,+
mm_br_e15_102523 ,1,chr4 ,46140552,46140573,- ,CD549731 ,-
mm_br_e15_102619 ,1,chr15 ,20068001,20068022,+ ,CF620941 ,-
mm_br_e15_103017 ,1,chr6 ,53615689,53615710,- ,BY727277 ,+
mm_br_e15_104348 ,1,chr3 ,84158612,84158633,+ ,BY715834 ,-
mm_br_e15_104392 ,1,chr8 ,34596044,34596065,+ ,BQ570637 ,+
mm_br_e15_104432 ,1,chr17 ,87839498,87839519,- ,AA839600 ,+
mm_br_e15_104527 ,1,chr13 ,37439879,37439900,+ ,BB611501 ,+
mm_br_e15_104613 ,1,chr11 ,38311452,38311473,+ ,BY735543 ,-
mm_br_e15_104861 ,1,chr15 ,62400233,62400254,+ ,BF303045 ,+
mm_br_e15_104995 ,1,chr4_random ,114798,114819,- ,BF577905 ,+
mm_br_e15_105116 ,1,chr1 ,71093730,71093751,- ,CN538793 ,-
mm_br_e15_105147 ,1,chr13 ,108885577,108885598,+ ,BB644192 ,-
mm_br_e15_105692 ,1,chr4 ,76988951,76988972,+ ,BM939563 ,-
mm_br_e15_105701 ,1,chr13 ,62945341,62945362,+ ,BY760609 ,-
mm_br_e15_105866 ,1,chr8 ,128352532,128352553,- ,CO045138 ,-
mm_br_e15_105901 ,1,chr15 ,65926668,65926689,+ ,BB617583 ,-
mm_br_e15_105950 ,1,chr9 ,59943409,59943430,- ,AA275818 ,-
mm_br_e15_106185 ,1,chr17 ,25365234,25365255,- ,CF536927 ,+
mm_br_e15_106329 ,1,chr2 ,61417029,61417050,+ ,BY745626 ,+
mm_br_e15_109889 ,1,chr2 ,84383528,84383549,- ,BB642035 ,-
mm_br_e15_110018 ,1,chr18 ,34521270,34521291,+ ,CA984417 ,-
mm_br_e15_110768 ,1,chr5 ,67293777,67293798,+ ,CJ099118 ,+
mm_br_e15_110770 ,1,chr12 ,8961839,8961860,+ ,BQ898195 ,+
mm_br_e15_111384 ,1,chr7 ,30041190,30041211,- ,AA770908 ,-
mm_br_e15_112294 ,1,chr16 ,12125011,12125032,- ,BB632209 ,+
mm_br_e15_120300 ,1,chr15 ,103066724,103066745,- ,BQ899466 ,-
mm_br_e15_123724 ,1,chrX ,140143805,140143826,- ,BY282092 ,+
mm_br_e15_124044 ,1,chr1 ,82309958,82309979,+ ,CA586360 ,-
mm_br_e15_124644 ,1,chr11 ,101568731,101568752,+ ,AA061466 ,+
mm_br_e15_124788 ,1,chr12 ,71085089,71085110,+ ,CN539276 ,-
mm_br_e15_128585 ,1,chr17 ,85486204,85486225,- ,CA874836 ,-
mm_br_e15_134213 ,1,chr11 ,101568731,101568752,+ ,AA061466 ,+
mm_br_e15_136334 ,1,chr1 ,41884126,41884147,- ,CF736082 ,+
mm_br_e15_136727 ,1,chr8 ,111955388,111955409,- ,CJ059890 ,+
mm_br_e15_136737 ,1,chr10 ,60213872,60213893,+ ,BB665228 ,-
mm_br_e15_137141 ,1,chr5 ,107949626,107949647,+ ,DW711465 ,+
mm_br_e15_138563 ,1,chr4 ,66040747,66040768,+ ,BB637625 ,-
mm_br_e15_138690 ,1,chr7 ,140854738,140854759,+ ,CX563211 ,+
mm_br_e15_138840 ,1,chr16 ,64752894,64752915,- ,BG068903 ,+
mm_br_e15_139593 ,1,chr12 ,104068626,104068647,- ,CF723509 ,-
mm_br_e15_139791 ,1,chr14 ,14070410,14070431,+ ,BB653311 ,-
mm_br_e15_139868 ,1,chr9 ,123462982,123463003,+ ,BY747659 ,+
mm_br_e15_143103 ,1,chr7 ,101849198,101849219,+ ,BB576237 ,+
mm_br_e15_144154 ,1,chr1 ,46932337,46932358,+ ,CN538381 ,-
mm_br_e15_144424 ,1,chr18 ,67988077,67988098,- ,BY766223 ,+
mm_br_e15_144561 ,1,chr4 ,82559742,82559763,+ ,BB664026 ,-
mm_br_e15_145203 ,1,chrX ,50757760,50757781,- ,DV654620 ,-
mm_br_e15_149779 ,1,chr1 ,106726712,106726733,- ,BY727117 ,+
mm_br_e15_149803 ,1,chr13 ,3548716,3548737,+ ,AA537048 ,-
mm_br_e15_150285 ,1,chr8 ,109837752,109837773,- ,CB595914 ,-
mm_br_e15_150601 ,1,chr13 ,67501023,67501044,+ ,BF152619 ,-
mm_br_e15_150730 ,1,chr15 ,96430088,96430109,- ,CF534643 ,-
mm_br_e15_151090 ,1,chr7 ,97391776,97391797,+ ,BY715717 ,-
mm_br_e15_151594 ,1,chr4 ,82559742,82559763,+ ,BB664026 ,-
mm_br_e15_151600 ,1,chr11 ,42750493,42750514,+ ,CK623219 ,-
mm_br_e15_151667 ,1,chr13 ,67501023,67501044,+ ,BF152619 ,-
mm_br_e15_151785 ,1,chr5 ,28501246,28501267,+ ,CF578288 ,+
mm_br_e15_151815 ,1,chr15 ,63805764,63805785,- ,BU147774 ,-
mm_br_e15_151869 ,1,chrX ,163814663,163814684,+ ,BY711935 ,-
mm_br_e15_151872 ,1,chr6 ,125801326,125801347,+ ,BY715472 ,+
mm_br_e15_152052 ,1,chr18 ,81097284,81097305,+ ,BI557997 ,-
mm_br_e15_152090 ,1,chr7 ,77721951,77721972,+ ,BB640622 ,-
mm_br_e15_152341 ,1,chr5 ,28501246,28501267,+ ,CF578288 ,+
mm_br_e15_152347 ,1,chr13 ,113739060,113739081,- ,AI987930 ,-
mm_br_e15_152349 ,1,chr3 ,53870868,53870889,+ ,DV660570 ,-
mm_br_e15_152526 ,1,chrX ,112698019,112698040,- ,AW259420 ,-
mm_br_e15_152555 ,1,chr4 ,34560222,34560243,+ ,BQ934093 ,-
mm_br_e15_152560 ,1,chr5 ,49386789,49386810,+ ,CJ132728 ,-
mm_br_e15_152672 ,1,chr17 ,74785286,74785307,- ,CX566024 ,+
mm_br_e15_152690 ,1,chr2 ,16370179,16370200,+ ,AV027555 ,-
mm_br_e15_152715 ,1,chr2 ,58866756,58866777,+ ,BU708626 ,-
mm_br_e15_152722 ,1,chr11 ,42750493,42750514,+ ,CK623219 ,-
mm_br_e15_152795 ,1,chr13 ,108549643,108549664,- ,CN535920 ,-
mm_br_e15_152865 ,1,chr13 ,67501023,67501044,+ ,BF152619 ,-
mm_br_e15_152879 ,1,chr4 ,82279330,82279351,- ,AW106080 ,-
mm_br_e15_152941 ,1,chrX ,158259707,158259728,+ ,BB616822 ,-
mm_br_e15_152963 ,1,chr15 ,99907511,99907532,- ,CJ125865 ,+
mm_br_e15_153103 ,1,chr17 ,47548721,47548742,+ ,AI586185 ,+
mm_br_e15_153112 ,1,chr7 ,19357963,19357984,+ ,CK020376 ,-
mm_br_e15_153158 ,1,chr7 ,77721951,77721972,+ ,BB640622 ,-
mm_br_e15_153361 ,1,chr18 ,42689038,42689059,+ ,BU554352 ,+
mm_br_e15_153369 ,1,chr8 ,93435633,93435654,- ,BB626495 ,+
mm_br_e15_153376 ,1,chr2 ,152572513,152572534,- ,AW240491 ,-
mm_br_e15_153456 ,1,chr6 ,130045901,130045922,+ ,BB637391 ,-
mm_br_e15_153501 ,1,chr9 ,31725259,31725280,- ,CK372373 ,-
mm_br_e15_153507 ,1,chr10 ,114788477,114788498,- ,BB611236 ,-
mm_br_e15_153519 ,1,chr3 ,75383878,75383899,+ ,BY007292 ,+
mm_br_e15_153666 ,1,chr16 ,72909035,72909056,- ,CF744226 ,+
mm_br_e15_153689 ,1,chr8 ,23646229,23646250,- ,BE335740 ,+
mm_br_e15_153845 ,1,chr4 ,22412899,22412920,+ ,BY724429 ,-
mm_br_e15_153848 ,1,chr6 ,12013545,12013566,+ ,BY763552 ,+
mm_br_e15_153887 ,1,chr15 ,94029001,94029022,- ,AA896289 ,+
mm_br_e15_154243 ,1,chr18 ,6619231,6619252,- ,BU938279 ,+
mm_br_e15_154251 ,1,chr10 ,38783693,38783714,- ,CF531975 ,+
mm_br_e15_154394 ,1,chr19 ,12489415,12489436,+ ,AI563684 ,+
mm_br_e15_154406 ,1,chr12 ,91525493,91525514,+ ,CF745954 ,+
mm_br_e15_154432 ,1,chr3 ,28444177,28444198,- ,CA543167 ,+
mm_br_e15_154494 ,1,chr17 ,90803969,90803990,+ ,CX220555 ,-
mm_br_e15_154656 ,1,chr2 ,104455668,104455689,+ ,CD541062 ,+
mm_br_e15_154849 ,1,chr2 ,79180757,79180778,+ ,CJ235603 ,-
mm_br_e15_155052 ,1,chr6 ,35069169,35069190,+ ,CA451104 ,-
mm_br_e15_155216 ,1,chr1 ,128538203,128538224,+ ,CN535318 ,-
mm_br_e15_155328 ,1,chr3 ,18132477,18132498,- ,BI220114 ,-
mm_br_e15_155355 ,1,chr12 ,55889833,55889854,- ,BE448734 ,-
mm_br_e15_155407 ,1,chr11 ,9248332,9248353,+ ,AI874557 ,+
mm_br_e15_155509 ,1,chr12 ,83370453,83370474,- ,CJ185562 ,+
mm_br_e15_155625 ,1,chr11 ,51919079,51919100,+ ,BB624630 ,+
mm_br_e15_155710 ,1,chr1 ,169428198,169428219,- ,CK627143 ,+
mm_br_e15_155718 ,1,chr1 ,25341971,25341992,- ,CF727588 ,-
mm_br_e15_155734 ,1,chr10 ,84339383,84339404,+ ,BB614812 ,+
mm_br_e15_155742 ,1,chr5 ,93823676,93823697,+ ,BY725888 ,-
mm_br_e15_155745 ,1,chr12 ,42729194,42729215,+ ,CB596676 ,+
mm_br_e15_155758 ,1,chr6 ,31281727,31281748,+ ,BY264803 ,+
mm_br_e15_155762 ,1,chr15 ,55605775,55605796,- ,CN697785 ,-
mm_br_e15_155769 ,1,chr7 ,46714035,46714056,- ,AI156903 ,+
mm_br_e15_155772 ,1,chr17 ,43734001,43734022,+ ,BI736783 ,+
mm_br_e15_155775 ,1,chr9 ,120370130,120370151,+ ,CX563495 ,+
mm_br_e15_156425 ,1,chr11 ,21033034,21033055,+ ,BY742302 ,+
mm_br_e15_156879 ,1,chr17 ,67443996,67444017,+ ,CF741526 ,-
mm_br_e15_157242 ,1,chr1 ,178408744,178408765,- ,BY243850 ,-
mm_br_e15_157871 ,1,chr4 ,119679733,119679754,- ,CJ063677 ,+
mm_br_e15_158320 ,1,chr17 ,28047478,28047499,- ,CJ098623 ,+
mm_br_e15_158448 ,1,chr1 ,87914158,87914179,+ ,CA494578 ,+
mm_br_e15_158906 ,1,chr8 ,125064277,125064298,- ,BB865444 ,-
mm_br_e15_159061 ,1,chr8 ,27986222,27986243,- ,CO813287 ,-
mm_br_e15_159354 ,1,chr6 ,137380848,137380869,+ ,BM963596 ,+
mm_br_e15_159769 ,1,chr13 ,4426706,4426727,+ ,AI255517 ,+
mm_br_e15_159918 ,1,chr17 ,83827718,83827739,+ ,BU055012 ,+
mm_br_e15_160019 ,1,chr12 ,8245446,8245467,- ,BB854383 ,+
mm_br_e15_160244 ,1,chr9 ,50384131,50384152,+ ,AV328761 ,+
mm_br_e15_160489 ,1,chr15 ,5093352,5093373,- ,BG065568 ,+
mm_br_e15_160498 ,1,chr9 ,3193322,3193343,- ,BY714862 ,-
mm_br_e15_160578 ,1,chr1 ,73316541,73316562,+ ,CA466670 ,+
mm_br_e15_160584 ,1,chr17 ,43814021,43814042,- ,BB621553 ,+
mm_br_e15_160634 ,1,chr5 ,109047895,109047916,+ ,BI156049 ,-
mm_br_e15_160639 ,1,chr7 ,77504164,77504185,- ,BQ900195 ,-
mm_br_e15_160712 ,1,chr11 ,86428465,86428486,- ,BU530882 ,+
mm_br_e15_160730 ,1,chr13 ,81288482,81288503,+ ,BI220258 ,-
mm_br_e15_160738 ,1,chr8 ,48242191,48242212,+ ,BB666479 ,+
mm_br_e15_160763 ,1,chr14 ,103682816,103682837,+ ,CF174719 ,-
mm_br_e15_160767 ,1,chr1 ,64261750,64261771,- ,BB638978 ,-
mm_br_e15_161995 ,1,chr2 ,64773082,64773103,+ ,CB952836 ,-
mm_br_e15_164737 ,1,chr8 ,35508834,35508855,+ ,CB233530 ,+
mm_br_e15_164943 ,1,chr9 ,40706112,40706133,- ,AV572006 ,+
mm_br_e15_166416 ,1,chr8 ,71918496,71918517,- ,BG293656 ,-
mm_br_e15_166594 ,1,chr9 ,80185666,80185687,- ,AA116463 ,-
mm_br_e15_166762 ,1,chr12 ,118338689,118338710,- ,BE649925 ,+
mm_br_e15_166830 ,1,chr2 ,76068827,76068848,+ ,BB595063 ,-
mm_br_e15_166851 ,1,chr3 ,121854573,121854594,- ,CK627060 ,+
mm_br_e15_166863 ,1,chr17 ,47548721,47548742,+ ,AI586185 ,+
mm_br_e15_166933 ,1,chr9 ,119837525,119837546,+ ,CK618255 ,-
mm_br_e15_167139 ,1,chr12 ,102370062,102370083,+ ,DV650117 ,+
mm_br_e15_167175 ,1,chr6 ,71827081,71827102,- ,AA896565 ,-
mm_br_e15_167203 ,1,chr15 ,96430088,96430109,- ,CF534643 ,-
mm_br_e15_167298 ,1,chr8 ,121876846,121876867,+ ,AW012212 ,+
mm_br_e15_167363 ,1,chr13 ,113739060,113739081,- ,AI987930 ,-
mm_br_e15_167461 ,1,chr18 ,81097284,81097305,+ ,BI557997 ,-
mm_br_e15_167471 ,1,chr2 ,84889949,84889970,- ,BB850149 ,+
mm_br_e15_167544 ,1,chr13 ,113739060,113739081,- ,AI987930 ,-
mm_br_e15_167550 ,1,chrX ,158259707,158259728,+ ,BB616822 ,-
mm_br_e15_167561 ,1,chr7 ,77721951,77721972,+ ,BB640622 ,-
mm_br_e15_167572 ,1,chr10 ,9731010,9731031,- ,BY233691 ,+
mm_br_e15_167581 ,1,chr15 ,62620800,62620821,+ ,DV655995 ,-
mm_br_e15_167602 ,1,chr8 ,23646229,23646250,- ,BE335740 ,+
mm_br_e15_167636 ,1,chr5 ,54741680,54741701,- ,BB656145 ,+
mm_br_e15_167724 ,1,chr5 ,112373166,112373187,+ ,CA316859 ,-
mm_br_e15_167771 ,1,chr13 ,113739060,113739081,- ,AI987930 ,-
mm_br_e15_167870 ,1,chr13 ,113739060,113739081,- ,AI987930 ,-
mm_br_e15_167902 ,1,chr5 ,54741680,54741701,- ,BB656145 ,+
mm_br_e15_167927 ,1,chr3 ,93164298,93164319,+ ,BY732847 ,-
mm_br_e15_167943 ,1,chr1 ,84725481,84725502,- ,CN534432 ,-
mm_br_e15_168005 ,1,chr8 ,109346702,109346723,+ ,BF468121 ,+
mm_br_e15_168006 ,1,chr15 ,96430088,96430109,- ,CF534643 ,-
mm_br_e15_168123 ,1,chr1 ,131376089,131376110,+ ,BB656509 ,+
mm_br_e15_168433 ,1,chr13 ,113739060,113739081,- ,AI987930 ,-
mm_br_e15_168447 ,1,chr3 ,53385101,53385122,+ ,CN534900 ,-
mm_br_e15_168882 ,1,chr5 ,28501246,28501267,+ ,CF578288 ,+
mm_br_e15_168929 ,1,chrX ,163814663,163814684,+ ,BY711935 ,-
mm_br_e15_168965 ,1,chr2 ,29105698,29105719,- ,BE862731 ,+
mm_br_e15_168984 ,1,chr10 ,93058289,93058310,- ,BY716420 ,+
mm_br_e15_169105 ,1,chr16 ,43410412,43410433,+ ,BU918899 ,+
mm_br_e15_169112 ,1,chr9 ,21997426,21997447,+ ,BB647218 ,+
mm_br_e15_169132 ,1,chr5 ,54741680,54741701,- ,BB656145 ,+
mm_br_e15_169136 ,1,chr13 ,4426706,4426727,+ ,AI255517 ,+
mm_br_e15_169140 ,1,chr1 ,40310038,40310059,- ,BY333067 ,+
mm_br_e15_169186 ,1,chr9 ,21997426,21997447,+ ,BB647218 ,+
mm_br_e15_169345 ,1,chr13 ,113739060,113739081,- ,AI987930 ,-
mm_br_e15_169515 ,1,chr15 ,99907511,99907532,- ,CJ125865 ,+
mm_br_e15_170169 ,1,chr8 ,121876846,121876867,+ ,AW012212 ,+
mm_br_e15_170178 ,1,chr11 ,120102067,120102088,+ ,BY378334 ,-
mm_br_e15_170201 ,1,chr5 ,112373166,112373187,+ ,CA316859 ,-
mm_br_e15_170245 ,1,chr11 ,21033034,21033055,+ ,BY742302 ,+
mm_br_e15_170267 ,1,chr10 ,32217355,32217376,+ ,BY247478 ,-
mm_br_e15_170307 ,1,chr11 ,120102067,120102088,+ ,BY378334 ,-
mm_br_e15_170317 ,1,chr5 ,54741680,54741701,- ,BB656145 ,+
mm_br_e15_170357 ,1,chr16 ,24960154,24960175,+ ,BE623115 ,+
mm_br_e15_170476 ,1,chr5 ,112373166,112373187,+ ,CA316859 ,-
mm_br_e15_170478 ,1,chr10 ,108275428,108275449,- ,BQ921278 ,-
mm_br_e15_170535 ,1,chr13 ,113739060,113739081,- ,AI987930 ,-
mm_br_e15_170552 ,1,chr5 ,54741680,54741701,- ,BB656145 ,+
mm_br_e15_170556 ,1,chr9 ,110470045,110470066,- ,AI596376 ,-
mm_br_e15_170568 ,1,chr15 ,99907511,99907532,- ,CJ125865 ,+
mm_br_e15_170581 ,1,chr7 ,77721951,77721972,+ ,BB640622 ,-
mm_br_e15_171728 ,1,chrX ,11631759,11631780,+ ,CD562614 ,-
mm_br_e15_172085 ,1,chr17 ,47548721,47548742,+ ,AI586185 ,+
mm_br_e15_172096 ,1,chrX ,158259707,158259728,+ ,BB616822 ,-
mm_br_e15_172107 ,1,chr7 ,77721951,77721972,+ ,BB640622 ,-
mm_br_e15_172213 ,1,chr5 ,28501246,28501267,+ ,CF578288 ,+
mm_br_e15_172884 ,1,chr5 ,54741680,54741701,- ,BB656145 ,+
mm_br_e15_173118 ,1,chr4 ,63087454,63087475,+ ,BF730469 ,-
mm_br_e15_173139 ,1,chr7 ,9333610,9333631,- ,BY712007 ,+
mm_br_e15_176594 ,1,chr12 ,30470646,30470667,- ,CB522408 ,+
mm_br_e15_177540 ,1,chr4 ,147861387,147861408,- ,AI956540 ,+
mm_br_e15_178851 ,1,chr14 ,99286838,99286859,- ,CR517804 ,+
mm_br_e15_178855 ,1,chr9 ,95947872,95947893,- ,BF139611 ,+
mm_br_e15_179384 ,1,chr16 ,41663279,41663300,+ ,AU080106 ,+
mm_br_e15_183337 ,1,chr18 ,38090050,38090071,+ ,CJ109476 ,-
mm_br_e15_183390 ,1,chr13 ,113739060,113739081,- ,AI987930 ,-
mm_br_e15_183396 ,1,chr13 ,113739060,113739081,- ,AI987930 ,-
mm_br_e15_183412 ,1,chr13 ,67501023,67501044,+ ,BF152619 ,-
