# Supplementary material for: Deep sequencing analysis of the developing mouse brain reveals a novel microRNA
Source: BMC Genomics. 2011 Apr 5;12:176. doi: 10.1186/1471-2164-12-176 (PMC3088569; doi:10.1186/1471-2164-12-176)
Supplement: Additional file 9 — List of unique tags mapped to a single locus in the mouse genome based on 3' end sequences. [file 1471-2164-12-176-S9.TXT]

Tag_ID ,Copy_Number ,Chromosome ,Chr_Start ,Chr_End ,Tag_Strand
mm_br_e15_1181 ,189,chr7 ,6756349,6756370,+
mm_br_e15_1779 ,113,chr7 ,6756349,6756370,+
mm_br_e15_3972 ,44,chr7 ,6756349,6756370,+
mm_br_e15_4101 ,42,chrX ,102544948,102544969,-
mm_br_e15_7669 ,20,chr12 ,110957007,110957028,+
mm_br_e15_8628 ,17,chr7 ,6756349,6756370,+
mm_br_e15_9503 ,15,chr7 ,6756349,6756370,+
mm_br_e15_10488 ,13,chr4 ,27274923,27274944,+
mm_br_e15_10612 ,13,chr7 ,6756349,6756370,+
mm_br_e15_13169 ,10,chr7 ,6756349,6756370,+
mm_br_e15_15776 ,8,chr7 ,6756349,6756370,+
mm_br_e15_16622 ,8,chr12 ,110957007,110957028,+
mm_br_e15_18071 ,7,chr12 ,110918157,110918178,+
mm_br_e15_18498 ,7,chrX ,157204116,157204137,+
mm_br_e15_18755 ,7,chr12 ,110957007,110957028,+
mm_br_e15_21126 ,6,chr12 ,110925042,110925063,+
mm_br_e15_21239 ,6,chr2 ,30576779,30576800,+
mm_br_e15_23562 ,5,chr7 ,6756349,6756370,+
mm_br_e15_23563 ,5,chr7 ,6756349,6756370,+
mm_br_e15_25658 ,5,chr5 ,31190540,31190561,+
mm_br_e15_27815 ,4,chr11 ,68876522,68876543,-
mm_br_e15_27832 ,4,chr2 ,67513551,67513572,+
mm_br_e15_28703 ,4,chr7 ,6756349,6756370,+
mm_br_e15_28704 ,4,chr7 ,6756349,6756370,+
mm_br_e15_29713 ,4,chr7 ,36019767,36019788,-
mm_br_e15_32490 ,3,chr3 ,96304267,96304288,-
mm_br_e15_35374 ,3,chr4 ,27274923,27274944,+
mm_br_e15_35730 ,3,chr11 ,68876522,68876543,-
mm_br_e15_35757 ,3,chr2 ,67513551,67513572,+
mm_br_e15_37455 ,3,chr7 ,6756349,6756370,+
mm_br_e15_39338 ,3,chrX ,157204120,157204141,+
mm_br_e15_41621 ,3,chr12 ,110925042,110925063,+
mm_br_e15_43363 ,3,chr9 ,3038677,3038698,-
mm_br_e15_43604 ,3,chr5 ,31190540,31190561,+
mm_br_e15_44633 ,2,chr11 ,68851429,68851450,+
mm_br_e15_45411 ,2,chr3 ,30412173,30412194,+
mm_br_e15_46041 ,2,chr12 ,110956793,110956814,+
mm_br_e15_46525 ,2,chr3 ,139691245,139691266,+
mm_br_e15_51324 ,2,chr4 ,27274923,27274944,+
mm_br_e15_55600 ,2,chr19 ,44182085,44182106,+
mm_br_e15_55608 ,2,chr4 ,43505654,43505675,-
mm_br_e15_55629 ,2,chrX ,102544948,102544969,-
mm_br_e15_55630 ,2,chrX ,102544948,102544969,-
mm_br_e15_56362 ,2,chr3 ,96304265,96304286,-
mm_br_e15_56432 ,2,chr7 ,6756349,6756370,+
mm_br_e15_56433 ,2,chr7 ,6756349,6756370,+
mm_br_e15_56434 ,2,chr7 ,6756349,6756370,+
mm_br_e15_56435 ,2,chr7 ,6756349,6756370,+
mm_br_e15_56436 ,2,chr7 ,6756349,6756370,+
mm_br_e15_56437 ,2,chr7 ,6756349,6756370,+
mm_br_e15_56438 ,2,chr7 ,6756349,6756370,+
mm_br_e15_56439 ,2,chr7 ,6756349,6756370,+
mm_br_e15_57332 ,2,chr13 ,21314527,21314548,+
mm_br_e15_57417 ,2,chr11 ,68924042,68924063,+
mm_br_e15_60795 ,2,chr4 ,130185103,130185124,+
mm_br_e15_60830 ,2,chr9 ,64585925,64585946,+
mm_br_e15_60951 ,2,chr4 ,32887141,32887162,-
mm_br_e15_62133 ,2,chr5 ,31190539,31190560,+
mm_br_e15_62144 ,2,chr10 ,62892202,62892223,-
mm_br_e15_62145 ,2,chr10 ,62892202,62892223,-
mm_br_e15_62645 ,2,chr4 ,11485920,11485941,-
mm_br_e15_62648 ,2,chr11 ,66798470,66798491,-
mm_br_e15_62792 ,2,chr15 ,77759687,77759708,+
mm_br_e15_62845 ,2,chr13 ,96901054,96901075,-
mm_br_e15_65503 ,2,chr12 ,110925041,110925062,+
mm_br_e15_66092 ,2,chr13 ,51941819,51941840,-
mm_br_e15_66472 ,2,chr1 ,88422748,88422769,-
mm_br_e15_66649 ,2,chrX ,50401404,50401425,-
mm_br_e15_66912 ,2,chr7 ,46742830,46742851,+
mm_br_e15_67008 ,2,chr18 ,4734154,4734175,-
mm_br_e15_68307 ,2,chr7 ,4691217,4691238,-
mm_br_e15_68554 ,2,chr2 ,30576779,30576800,+
mm_br_e15_71568 ,2,chr8 ,16999284,16999305,-
mm_br_e15_71987 ,2,chr4 ,140830727,140830748,-
mm_br_e15_72028 ,2,chr18 ,6516244,6516265,+
mm_br_e15_72057 ,2,chr12 ,110957007,110957028,+
mm_br_e15_72525 ,2,chr5 ,31190540,31190561,+
mm_br_e15_75015 ,1,chr16 ,19732935,19732956,-
mm_br_e15_75133 ,1,chr8 ,33871849,33871870,-
mm_br_e15_75185 ,1,chr13 ,60248789,60248810,-
mm_br_e15_75189 ,1,chr13 ,21314528,21314549,+
mm_br_e15_75190 ,1,chr13 ,21314528,21314549,+
mm_br_e15_75216 ,1,chr5 ,148604788,148604809,+
mm_br_e15_75683 ,1,chr7 ,74993534,74993555,-
mm_br_e15_75916 ,1,chr4 ,21930632,21930653,+
mm_br_e15_75917 ,1,chr9 ,41616779,41616800,-
mm_br_e15_75920 ,1,chr15 ,51791263,51791284,-
mm_br_e15_76396 ,1,chr3 ,96304267,96304288,-
mm_br_e15_76469 ,1,chr18 ,72003496,72003517,-
mm_br_e15_76493 ,1,chr18 ,86390290,86390311,-
mm_br_e15_76835 ,1,chr3 ,8768273,8768294,+
mm_br_e15_76897 ,1,chr10 ,112366170,112366191,+
mm_br_e15_77063 ,1,chr10 ,22364674,22364695,-
mm_br_e15_77096 ,1,chr6 ,127390646,127390667,+
mm_br_e15_77119 ,1,chr1 ,43884893,43884914,+
mm_br_e15_77123 ,1,chr3 ,153607805,153607826,+
mm_br_e15_78463 ,1,chr14 ,25438060,25438081,-
mm_br_e15_78607 ,1,chr11 ,92438943,92438964,+
mm_br_e15_80174 ,1,chr11 ,106889035,106889056,+
mm_br_e15_80433 ,1,chr5 ,135624799,135624820,-
mm_br_e15_80615 ,1,chr18 ,49930761,49930782,+
mm_br_e15_80741 ,1,chr13 ,48721134,48721155,+
mm_br_e15_81056 ,1,chr12 ,60167614,60167635,-
mm_br_e15_81415 ,1,chr19 ,31556691,31556712,-
mm_br_e15_81470 ,1,chr11 ,98601872,98601893,-
mm_br_e15_82210 ,1,chr8 ,48873351,48873372,-
mm_br_e15_83058 ,1,chr15 ,53942492,53942513,+
mm_br_e15_83562 ,1,chr16 ,55808197,55808218,-
mm_br_e15_83601 ,1,chr14 ,66212043,66212064,+
mm_br_e15_84040 ,1,chr13 ,21341041,21341062,-
mm_br_e15_84219 ,1,chrX ,163245828,163245849,-
mm_br_e15_84639 ,1,chr8 ,59118944,59118965,+
mm_br_e15_84663 ,1,chr8 ,3515271,3515292,-
mm_br_e15_84672 ,1,chr19 ,11119401,11119422,-
mm_br_e15_84714 ,1,chr16 ,8877804,8877825,+
mm_br_e15_84985 ,1,chr10 ,21182902,21182923,+
mm_br_e15_84991 ,1,chr14 ,65963062,65963083,+
mm_br_e15_85216 ,1,chr1 ,28047388,28047409,+
mm_br_e15_85259 ,1,chr1 ,156254595,156254616,-
mm_br_e15_85819 ,1,chr2 ,22215967,22215988,-
mm_br_e15_85820 ,1,chr2 ,22215967,22215988,-
mm_br_e15_86177 ,1,chr11 ,81777732,81777753,-
mm_br_e15_88234 ,1,chr3 ,102975412,102975433,-
mm_br_e15_88282 ,1,chr1 ,72757709,72757730,-
mm_br_e15_88748 ,1,chr12 ,110826858,110826879,+
mm_br_e15_88898 ,1,chr2 ,30548559,30548580,-
mm_br_e15_89418 ,1,chr11 ,103274186,103274207,+
mm_br_e15_89465 ,1,chr14 ,54849021,54849042,-
mm_br_e15_89711 ,1,chr2 ,165175992,165176013,-
mm_br_e15_89733 ,1,chr14 ,113312898,113312919,+
mm_br_e15_89944 ,1,chr7 ,7089447,7089468,-
mm_br_e15_90243 ,1,chr8 ,126601916,126601937,-
mm_br_e15_90300 ,1,chr2 ,155062164,155062185,-
mm_br_e15_90311 ,1,chr18 ,51796988,51797009,+
mm_br_e15_90313 ,1,chr18 ,34363211,34363232,-
mm_br_e15_90686 ,1,chr7 ,138939111,138939132,+
mm_br_e15_90862 ,1,chr12 ,110956793,110956814,+
mm_br_e15_90890 ,1,chr2 ,167980213,167980234,+
mm_br_e15_90948 ,1,chr3 ,157609815,157609836,-
mm_br_e15_91354 ,1,chr9 ,91245956,91245977,+
mm_br_e15_92083 ,1,chr16 ,37011697,37011718,-
mm_br_e15_92405 ,1,chr5 ,114444251,114444272,-
mm_br_e15_92562 ,1,chr10 ,37400994,37401015,-
mm_br_e15_93086 ,1,chr1 ,49763673,49763694,-
mm_br_e15_93389 ,1,chr18 ,54285236,54285257,+
mm_br_e15_95299 ,1,chr5 ,5559527,5559548,-
mm_br_e15_381294 ,1,chr3 ,106487898,106487919,+
mm_br_e15_381455 ,1,chr5 ,39200521,39200542,-
mm_br_e15_381463 ,1,chr11 ,48632114,48632135,+
mm_br_e15_381473 ,1,chr6 ,51329657,51329678,-
mm_br_e15_381514 ,1,chr8 ,35397953,35397974,-
mm_br_e15_381570 ,1,chr7 ,78850295,78850316,+
mm_br_e15_381576 ,1,chr12 ,110957007,110957028,+
mm_br_e15_381577 ,1,chr12 ,110957007,110957028,+
mm_br_e15_381578 ,1,chr12 ,110957007,110957028,+
mm_br_e15_381579 ,1,chr12 ,110957007,110957028,+
mm_br_e15_382057 ,1,chr10 ,17441938,17441959,-
mm_br_e15_382141 ,1,chr5 ,111548163,111548184,+
mm_br_e15_382226 ,1,chr11 ,98012630,98012651,-
mm_br_e15_382775 ,1,chr5 ,72690140,72690161,-
mm_br_e15_382851 ,1,chr15 ,102620737,102620758,-
mm_br_e15_382971 ,1,chr1 ,34635982,34636003,+
mm_br_e15_383848 ,1,chr2 ,179759611,179759632,+
mm_br_e15_384533 ,1,chr10 ,111137122,111137143,+
mm_br_e15_384651 ,1,chr6 ,143471964,143471985,+
mm_br_e15_384925 ,1,chr11 ,68887197,68887218,+
mm_br_e15_384938 ,1,chr9 ,20698346,20698367,+
mm_br_e15_385625 ,1,chr4 ,140830629,140830650,-
mm_br_e15_385650 ,1,chr1 ,181855304,181855325,-
mm_br_e15_386495 ,1,chr5 ,130089912,130089933,-
mm_br_e15_386865 ,1,chr6 ,70962923,70962944,+
mm_br_e15_386953 ,1,chr17 ,17965739,17965760,+
mm_br_e15_387128 ,1,chr5 ,5559636,5559657,+
mm_br_e15_387157 ,1,chr3 ,157609831,157609852,-
mm_br_e15_387239 ,1,chr6 ,49023715,49023736,-
mm_br_e15_387314 ,1,chr4 ,34497596,34497617,-
mm_br_e15_387342 ,1,chr18 ,31087071,31087092,+
mm_br_e15_387357 ,1,chr6 ,88958824,88958845,+
mm_br_e15_387364 ,1,chr18 ,67438351,67438372,+
mm_br_e15_387598 ,1,chr6 ,83071755,83071776,+
mm_br_e15_387777 ,1,chr19 ,10763103,10763124,-
mm_br_e15_387811 ,1,chr10 ,62892201,62892222,-
mm_br_e15_387812 ,1,chr10 ,62892201,62892222,-
mm_br_e15_388214 ,1,chr8 ,107977161,107977182,+
mm_br_e15_388396 ,1,chr7 ,19554430,19554451,+
mm_br_e15_388492 ,1,chr3 ,148699828,148699849,-
mm_br_e15_388760 ,1,chr2 ,93018440,93018461,+
mm_br_e15_388801 ,1,chr4 ,34497592,34497613,-
mm_br_e15_389028 ,1,chr8 ,131190125,131190146,+
mm_br_e15_389150 ,1,chr17 ,48882397,48882418,+
mm_br_e15_389154 ,1,chr9 ,62939884,62939905,+
mm_br_e15_389382 ,1,chr11 ,54251414,54251435,-
mm_br_e15_389849 ,1,chr5 ,112112908,112112929,+
mm_br_e15_389865 ,1,chr1 ,173041718,173041739,+
mm_br_e15_389982 ,1,chr2 ,93020315,93020336,+
mm_br_e15_390843 ,1,chrX ,157204165,157204186,+
mm_br_e15_394562 ,1,chr2 ,70696971,70696992,+
mm_br_e15_394615 ,1,chr12 ,86119550,86119571,+
mm_br_e15_394661 ,1,chr12 ,29117187,29117208,-
mm_br_e15_397439 ,1,chr14 ,88798366,88798387,+
mm_br_e15_397440 ,1,chr14 ,88798366,88798387,+
mm_br_e15_397441 ,1,chr14 ,88798366,88798387,+
mm_br_e15_403238 ,1,chr5 ,5559838,5559859,+
mm_br_e15_403374 ,1,chr16 ,71392480,71392501,+
mm_br_e15_403537 ,1,chr2 ,91357034,91357055,+
mm_br_e15_403574 ,1,chr19 ,31426119,31426140,-
mm_br_e15_403724 ,1,chr13 ,96772727,96772748,+
mm_br_e15_403999 ,1,chrX ,92853898,92853919,+
mm_br_e15_404028 ,1,chr12 ,54816569,54816590,+
mm_br_e15_404434 ,1,chr4 ,129374138,129374159,+
mm_br_e15_404474 ,1,chr5 ,44053464,44053485,-
mm_br_e15_404476 ,1,chr4 ,154864751,154864772,+
mm_br_e15_404700 ,1,chr13 ,34225357,34225378,+
mm_br_e15_405005 ,1,chr19 ,53977594,53977615,-
mm_br_e15_405033 ,1,chr2 ,15496635,15496656,-
mm_br_e15_405102 ,1,chr7 ,25115918,25115939,+
mm_br_e15_405215 ,1,chr18 ,45174248,45174269,+
mm_br_e15_405226 ,1,chr17 ,37165573,37165594,-
mm_br_e15_405719 ,1,chr2 ,21058786,21058807,-
mm_br_e15_406066 ,1,chr8 ,105897240,105897261,+
mm_br_e15_406382 ,1,chr4 ,33821456,33821477,-
mm_br_e15_407927 ,1,chrX ,131252257,131252278,+
mm_br_e15_407929 ,1,chr14 ,56519213,56519234,+
mm_br_e15_407937 ,1,chr15 ,102627730,102627751,-
mm_br_e15_408081 ,1,chr12 ,28029118,28029139,-
mm_br_e15_408230 ,1,chr15 ,42737535,42737556,+
mm_br_e15_408238 ,1,chr1 ,120212304,120212325,-
mm_br_e15_408265 ,1,chr1 ,118913662,118913683,+
mm_br_e15_408406 ,1,chr8 ,28711522,28711543,+
mm_br_e15_408537 ,1,chrX ,42753504,42753525,-
mm_br_e15_408753 ,1,chr6 ,30485082,30485103,+
mm_br_e15_408767 ,1,chr11 ,41071709,41071730,-
mm_br_e15_408856 ,1,chr10 ,48283016,48283037,+
mm_br_e15_408878 ,1,chr9 ,41987607,41987628,-
mm_br_e15_408924 ,1,chr2 ,61804929,61804950,-
mm_br_e15_409041 ,1,chrX ,57724293,57724314,+
mm_br_e15_409112 ,1,chr5 ,90500526,90500547,+
mm_br_e15_286323 ,1,chr2 ,75867655,75867676,-
mm_br_e15_286600 ,1,chr9 ,77598881,77598902,+
mm_br_e15_286601 ,1,chr1 ,37598066,37598087,+
mm_br_e15_286730 ,1,chr18 ,6516247,6516268,+
mm_br_e15_287138 ,1,chr17 ,27228234,27228255,+
mm_br_e15_287525 ,1,chr4 ,21858412,21858433,-
mm_br_e15_287622 ,1,chr19 ,3575966,3575987,+
mm_br_e15_287726 ,1,chr9 ,14850053,14850074,+
mm_br_e15_287925 ,1,chr2 ,93998488,93998509,+
mm_br_e15_287975 ,1,chr12 ,100801912,100801933,+
mm_br_e15_287992 ,1,chr10 ,77648029,77648050,+
mm_br_e15_288022 ,1,chr8 ,97604588,97604609,-
mm_br_e15_288533 ,1,chr4 ,124037468,124037489,-
mm_br_e15_289443 ,1,chr2 ,104250678,104250699,-
mm_br_e15_289665 ,1,chr13 ,55237892,55237913,+
mm_br_e15_289672 ,1,chr2 ,115683502,115683523,+
mm_br_e15_289674 ,1,chr18 ,70031547,70031568,+
mm_br_e15_289728 ,1,chr18 ,83693477,83693498,+
mm_br_e15_289830 ,1,chr10 ,66236536,66236557,-
mm_br_e15_290179 ,1,chr18 ,5990010,5990031,-
mm_br_e15_290233 ,1,chr10 ,78560564,78560585,+
mm_br_e15_290271 ,1,chr17 ,28487894,28487915,+
mm_br_e15_290312 ,1,chr9_random ,193291,193312,+
mm_br_e15_290542 ,1,chr14 ,79790641,79790662,+
mm_br_e15_290545 ,1,chr4 ,46215848,46215869,+
mm_br_e15_290797 ,1,chr1 ,34899951,34899972,+
mm_br_e15_290828 ,1,chr17 ,48112443,48112464,+
mm_br_e15_290841 ,1,chr1 ,174271112,174271133,-
mm_br_e15_290923 ,1,chr17 ,31493411,31493432,+
mm_br_e15_290952 ,1,chr8 ,97604589,97604610,-
mm_br_e15_291078 ,1,chr13 ,55794343,55794364,-
mm_br_e15_291094 ,1,chr9 ,4376246,4376267,-
mm_br_e15_291127 ,1,chrX ,12857462,12857483,-
mm_br_e15_291292 ,1,chr17 ,25377103,25377124,+
mm_br_e15_291308 ,1,chr2 ,77118927,77118948,+
mm_br_e15_291736 ,1,chr13 ,99287903,99287924,+
mm_br_e15_291761 ,1,chr12 ,28027801,28027822,+
mm_br_e15_291763 ,1,chr8 ,12031034,12031055,-
mm_br_e15_291871 ,1,chr15 ,77676148,77676169,-
mm_br_e15_291974 ,1,chr2 ,93690095,93690116,-
mm_br_e15_292077 ,1,chr12 ,112616101,112616122,+
mm_br_e15_292127 ,1,chrX ,45871608,45871629,-
mm_br_e15_292166 ,1,chr1 ,108419358,108419379,+
mm_br_e15_292198 ,1,chr5 ,37258910,37258931,+
mm_br_e15_292223 ,1,chr13 ,48373184,48373205,-
mm_br_e15_292246 ,1,chr17 ,24348544,24348565,+
mm_br_e15_292256 ,1,chr5 ,92247630,92247651,-
mm_br_e15_292411 ,1,chr10 ,3072261,3072282,-
mm_br_e15_292430 ,1,chr4 ,30143459,30143480,-
mm_br_e15_292436 ,1,chr3 ,127334542,127334563,+
mm_br_e15_292437 ,1,chr11 ,60513074,60513095,-
mm_br_e15_292478 ,1,chr18 ,33373831,33373852,+
mm_br_e15_292602 ,1,chr13 ,100494344,100494365,+
mm_br_e15_292891 ,1,chr10 ,127814002,127814023,-
mm_br_e15_293036 ,1,chr16 ,96751990,96752011,+
mm_br_e15_293059 ,1,chr18 ,35712848,35712869,+
mm_br_e15_293204 ,1,chr9 ,40451385,40451406,+
mm_br_e15_293216 ,1,chr8 ,35812699,35812720,-
mm_br_e15_293219 ,1,chr13 ,117305341,117305362,-
mm_br_e15_293242 ,1,chr18 ,64499729,64499750,+
mm_br_e15_293249 ,1,chr4 ,123827297,123827318,-
mm_br_e15_293255 ,1,chr14 ,80124443,80124464,-
mm_br_e15_293280 ,1,chr13 ,105308689,105308710,+
mm_br_e15_293291 ,1,chr10 ,80268576,80268597,+
mm_br_e15_293338 ,1,chr10 ,38885629,38885650,+
mm_br_e15_293462 ,1,chr17 ,27990031,27990052,-
mm_br_e15_294015 ,1,chr17 ,88374167,88374188,-
mm_br_e15_294140 ,1,chr14 ,61979404,61979425,+
mm_br_e15_294149 ,1,chr14 ,114827987,114828008,+
mm_br_e15_296926 ,1,chr9 ,82756887,82756908,-
mm_br_e15_296963 ,1,chr10 ,67742024,67742045,+
mm_br_e15_297184 ,1,chr8 ,47281146,47281167,+
mm_br_e15_297376 ,1,chr3 ,128959476,128959497,-
mm_br_e15_297377 ,1,chr8 ,91127915,91127936,+
mm_br_e15_297380 ,1,chr6 ,39189840,39189861,+
mm_br_e15_297496 ,1,chr1 ,173032460,173032481,+
mm_br_e15_297502 ,1,chr18 ,25913941,25913962,+
mm_br_e15_297988 ,1,chr16 ,23989076,23989097,+
mm_br_e15_298242 ,1,chr17 ,56324383,56324404,-
mm_br_e15_298678 ,1,chrX ,102587329,102587350,+
mm_br_e15_300844 ,1,chr18 ,88828081,88828102,-
mm_br_e15_300887 ,1,chr4 ,8808289,8808310,+
mm_br_e15_301202 ,1,chr17 ,25715931,25715952,-
mm_br_e15_301278 ,1,chr1 ,173987997,173988018,+
mm_br_e15_301355 ,1,chrX ,70931265,70931286,+
mm_br_e15_301424 ,1,chr3 ,107340284,107340305,-
mm_br_e15_301437 ,1,chr3 ,54611837,54611858,+
mm_br_e15_301457 ,1,chr1 ,31414968,31414989,+
mm_br_e15_301660 ,1,chr5 ,4741610,4741631,+
mm_br_e15_301707 ,1,chr12 ,88236218,88236239,+
mm_br_e15_302042 ,1,chr17 ,57129298,57129319,-
mm_br_e15_302043 ,1,chr17 ,57129298,57129319,-
mm_br_e15_302101 ,1,chr18 ,83024847,83024868,-
mm_br_e15_302254 ,1,chr9 ,57006211,57006232,+
mm_br_e15_302278 ,1,chrX ,10665304,10665325,+
mm_br_e15_302378 ,1,chr9 ,118228346,118228367,+
mm_br_e15_302496 ,1,chrX ,102539695,102539716,-
mm_br_e15_302565 ,1,chr1 ,90599036,90599057,+
mm_br_e15_302740 ,1,chr2 ,65252393,65252414,-
mm_br_e15_303078 ,1,chr12 ,47500504,47500525,+
mm_br_e15_303079 ,1,chr2 ,74265180,74265201,+
mm_br_e15_303095 ,1,chr4 ,54043218,54043239,+
mm_br_e15_303124 ,1,chr12 ,110004042,110004063,-
mm_br_e15_303173 ,1,chr12 ,112925907,112925928,+
mm_br_e15_304216 ,1,chr18 ,64499730,64499751,+
mm_br_e15_304559 ,1,chr10 ,100345397,100345418,-
mm_br_e15_304615 ,1,chr2 ,116594342,116594363,-
mm_br_e15_304631 ,1,chrX ,45763385,45763406,-
mm_br_e15_304702 ,1,chr11 ,97575445,97575466,-
mm_br_e15_304984 ,1,chr15 ,86549248,86549269,+
mm_br_e15_305036 ,1,chr13 ,73468322,73468343,-
mm_br_e15_305183 ,1,chr4 ,104907675,104907696,+
mm_br_e15_305202 ,1,chr18 ,54285932,54285953,+
mm_br_e15_305215 ,1,chr11 ,41458676,41458697,-
mm_br_e15_305216 ,1,chr11 ,41458676,41458697,-
mm_br_e15_305252 ,1,chr13 ,23844018,23844039,-
mm_br_e15_305292 ,1,chr13 ,96939230,96939251,+
mm_br_e15_305383 ,1,chr7 ,88638907,88638928,+
mm_br_e15_305426 ,1,chr6 ,113294025,113294046,+
mm_br_e15_305536 ,1,chr17 ,4907549,4907570,+
mm_br_e15_305607 ,1,chr16 ,15863629,15863650,+
mm_br_e15_305693 ,1,chr15 ,96115846,96115867,+
mm_br_e15_305833 ,1,chr1 ,120950212,120950233,-
mm_br_e15_306066 ,1,chr12 ,71553919,71553940,-
mm_br_e15_309117 ,1,chr2 ,154261957,154261978,+
mm_br_e15_309208 ,1,chr9 ,3038678,3038699,-
mm_br_e15_309253 ,1,chrX ,17739460,17739481,-
mm_br_e15_309256 ,1,chr3 ,85940117,85940138,-
mm_br_e15_309332 ,1,chr10 ,4222241,4222262,+
mm_br_e15_309345 ,1,chr7 ,136887874,136887895,+
mm_br_e15_309408 ,1,chr15 ,87606404,87606425,+
mm_br_e15_309445 ,1,chr4 ,8012374,8012395,+
mm_br_e15_309480 ,1,chr11 ,80294678,80294699,-
mm_br_e15_309709 ,1,chr2 ,152224523,152224544,-
mm_br_e15_309979 ,1,chr2 ,156879363,156879384,-
mm_br_e15_310487 ,1,chr15 ,78704732,78704753,+
mm_br_e15_310508 ,1,chr12 ,82296103,82296124,-
mm_br_e15_310529 ,1,chr6 ,126799224,126799245,+
mm_br_e15_310551 ,1,chr10 ,20804146,20804167,+
mm_br_e15_310618 ,1,chr7 ,147243901,147243922,-
mm_br_e15_311255 ,1,chr13 ,21253345,21253366,+
mm_br_e15_311360 ,1,chr14 ,118400597,118400618,+
mm_br_e15_311405 ,1,chr6 ,113187612,113187633,-
mm_br_e15_312012 ,1,chr12 ,110957008,110957029,+
mm_br_e15_312199 ,1,chr17 ,11473013,11473034,+
mm_br_e15_312423 ,1,chr3 ,37485731,37485752,-
mm_br_e15_312439 ,1,chr12 ,101424757,101424778,-
mm_br_e15_312474 ,1,chr12 ,27571847,27571868,+
mm_br_e15_312960 ,1,chr9 ,31976424,31976445,+
mm_br_e15_312996 ,1,chr4 ,43505652,43505673,-
mm_br_e15_312997 ,1,chr4 ,43505652,43505673,-
mm_br_e15_312998 ,1,chr4 ,43505652,43505673,-
mm_br_e15_313430 ,1,chr2 ,61493943,61493964,-
mm_br_e15_313631 ,1,chr11 ,37346317,37346338,-
mm_br_e15_313632 ,1,chr11 ,37346317,37346338,-
mm_br_e15_313633 ,1,chr13 ,83859519,83859540,+
mm_br_e15_314533 ,1,chr3 ,113733225,113733246,-
mm_br_e15_314615 ,1,chr15 ,82887297,82887318,-
mm_br_e15_314764 ,1,chrX ,102315582,102315603,-
mm_br_e15_314765 ,1,chrX ,102315582,102315603,-
mm_br_e15_314805 ,1,chr2 ,153566778,153566799,-
mm_br_e15_314809 ,1,chr19 ,14673318,14673339,-
mm_br_e15_315124 ,1,chr11 ,55282681,55282702,-
mm_br_e15_315227 ,1,chr15 ,96540421,96540442,+
mm_br_e15_315253 ,1,chr5 ,65092901,65092922,-
mm_br_e15_315257 ,1,chr6 ,85283944,85283965,-
mm_br_e15_315330 ,1,chr8 ,128193592,128193613,-
mm_br_e15_315370 ,1,chr8 ,112471654,112471675,+
mm_br_e15_315415 ,1,chr11 ,86571373,86571394,+
mm_br_e15_315480 ,1,chr2 ,92553137,92553158,-
mm_br_e15_315519 ,1,chr7 ,17544917,17544938,-
mm_br_e15_315632 ,1,chr9 ,123761324,123761345,+
mm_br_e15_315652 ,1,chr9 ,58290240,58290261,-
mm_br_e15_315664 ,1,chr17 ,37165597,37165618,-
mm_br_e15_315666 ,1,chr4 ,11600076,11600097,+
mm_br_e15_315737 ,1,chr13 ,85045701,85045722,-
mm_br_e15_315821 ,1,chr12 ,110918162,110918183,+
mm_br_e15_315839 ,1,chr10 ,25449211,25449232,-
mm_br_e15_315889 ,1,chr15 ,81353804,81353825,+
mm_br_e15_316030 ,1,chr17 ,11857728,11857749,-
mm_br_e15_316079 ,1,chr18 ,61808848,61808869,-
mm_br_e15_316221 ,1,chr4 ,32143065,32143086,-
mm_br_e15_316229 ,1,chr19 ,28086447,28086468,+
mm_br_e15_316235 ,1,chr10 ,117230033,117230054,+
mm_br_e15_316364 ,1,chr16 ,65578728,65578749,+
mm_br_e15_316381 ,1,chr9 ,58711172,58711193,-
mm_br_e15_316623 ,1,chr4 ,122859335,122859356,+
mm_br_e15_316630 ,1,chr2 ,67513550,67513571,+
mm_br_e15_316631 ,1,chr2 ,67513550,67513571,+
mm_br_e15_316923 ,1,chr10 ,38274089,38274110,-
mm_br_e15_316944 ,1,chr2 ,155062126,155062147,-
mm_br_e15_316997 ,1,chr5 ,143583684,143583705,+
mm_br_e15_317250 ,1,chr16 ,96414010,96414031,+
mm_br_e15_317352 ,1,chr10 ,80783491,80783512,-
mm_br_e15_317383 ,1,chr5 ,54200716,54200737,-
mm_br_e15_317488 ,1,chr10 ,89010953,89010974,-
mm_br_e15_317497 ,1,chr2 ,114075401,114075422,+
mm_br_e15_317521 ,1,chr10 ,34001826,34001847,-
mm_br_e15_317522 ,1,chr10 ,34001826,34001847,-
mm_br_e15_317537 ,1,chr4 ,128314632,128314653,+
mm_br_e15_317781 ,1,chrX ,131119980,131120001,-
mm_br_e15_317782 ,1,chrX ,131119980,131120001,-
mm_br_e15_318603 ,1,chr1 ,185345674,185345695,+
mm_br_e15_318605 ,1,chr6 ,142520678,142520699,-
mm_br_e15_319238 ,1,chr18 ,46779420,46779441,+
mm_br_e15_319239 ,1,chr18 ,46779420,46779441,+
mm_br_e15_320102 ,1,chr5 ,143034357,143034378,-
mm_br_e15_321045 ,1,chr7 ,66606777,66606798,-
mm_br_e15_321111 ,1,chr2 ,46657990,46658011,-
mm_br_e15_321152 ,1,chr9 ,46137410,46137431,-
mm_br_e15_321234 ,1,chr3 ,96962080,96962101,+
mm_br_e15_321235 ,1,chr3 ,96962080,96962101,+
mm_br_e15_321244 ,1,chr16 ,72240881,72240902,+
mm_br_e15_321305 ,1,chr13 ,9092626,9092647,+
mm_br_e15_321364 ,1,chr10 ,44720673,44720694,-
mm_br_e15_321557 ,1,chr12 ,110925042,110925063,+
mm_br_e15_321558 ,1,chr12 ,110925042,110925063,+
mm_br_e15_321559 ,1,chr12 ,110925042,110925063,+
mm_br_e15_321560 ,1,chr12 ,110925042,110925063,+
mm_br_e15_321877 ,1,chr14 ,49273164,49273185,-
mm_br_e15_322242 ,1,chr15 ,82980064,82980085,-
mm_br_e15_322263 ,1,chr16 ,72110050,72110071,+
mm_br_e15_323388 ,1,chr16 ,64068973,64068994,+
mm_br_e15_323408 ,1,chr3 ,144383634,144383655,+
mm_br_e15_323496 ,1,chr3 ,101859839,101859860,+
mm_br_e15_323800 ,1,chr1 ,41808676,41808697,+
mm_br_e15_323914 ,1,chr5 ,114830541,114830562,-
mm_br_e15_323947 ,1,chr9 ,115150151,115150172,-
mm_br_e15_323949 ,1,chr3 ,108357641,108357662,-
mm_br_e15_323969 ,1,chr1 ,167212949,167212970,-
mm_br_e15_323986 ,1,chr2 ,27629822,27629843,-
mm_br_e15_324051 ,1,chr7 ,36019766,36019787,-
mm_br_e15_324060 ,1,chr7 ,105963819,105963840,-
mm_br_e15_324207 ,1,chr5 ,37243152,37243173,+
mm_br_e15_324223 ,1,chr4 ,108032830,108032851,-
mm_br_e15_326326 ,1,chr12 ,110919061,110919082,+
mm_br_e15_326339 ,1,chr10 ,80813459,80813480,+
mm_br_e15_326344 ,1,chr3 ,96304264,96304285,-
mm_br_e15_326478 ,1,chr9 ,66767662,66767683,+
mm_br_e15_326552 ,1,chr12 ,29062353,29062374,-
mm_br_e15_326689 ,1,chr6 ,86636668,86636689,-
mm_br_e15_326881 ,1,chr7 ,86034786,86034807,+
mm_br_e15_327043 ,1,chr11 ,87823659,87823680,+
mm_br_e15_327239 ,1,chr1 ,59937684,59937705,+
mm_br_e15_327671 ,1,chr5 ,37351921,37351942,+
mm_br_e15_328094 ,1,chrX ,154972217,154972238,-
mm_br_e15_328468 ,1,chr2 ,130275481,130275502,+
mm_br_e15_328514 ,1,chr13 ,55546244,55546265,-
mm_br_e15_328843 ,1,chr5 ,150040429,150040450,-
mm_br_e15_329765 ,1,chr19 ,44462976,44462997,-
mm_br_e15_329837 ,1,chr11 ,3996918,3996939,+
mm_br_e15_330319 ,1,chr12 ,75418079,75418100,-
mm_br_e15_330534 ,1,chr10 ,56151428,56151449,+
mm_br_e15_330930 ,1,chr5 ,123157452,123157473,-
mm_br_e15_330967 ,1,chr11 ,98318952,98318973,-
mm_br_e15_331078 ,1,chr4 ,81219795,81219816,-
mm_br_e15_331111 ,1,chr10 ,76424999,76425020,+
mm_br_e15_331152 ,1,chr2 ,93998494,93998515,+
mm_br_e15_331158 ,1,chr1 ,60682819,60682840,+
mm_br_e15_331284 ,1,chr5 ,89193822,89193843,-
mm_br_e15_331303 ,1,chr2 ,73902089,73902110,+
mm_br_e15_331445 ,1,chr17 ,27085006,27085027,+
mm_br_e15_331448 ,1,chr17 ,27085038,27085059,-
mm_br_e15_331449 ,1,chr17 ,27085038,27085059,-
mm_br_e15_331450 ,1,chr17 ,27085038,27085059,-
mm_br_e15_331636 ,1,chr4 ,134023644,134023665,+
mm_br_e15_331661 ,1,chr17 ,60127163,60127184,-
mm_br_e15_331755 ,1,chr7 ,6756350,6756371,+
mm_br_e15_331756 ,1,chr7 ,6756350,6756371,+
mm_br_e15_331757 ,1,chr7 ,6756350,6756371,+
mm_br_e15_332383 ,1,chr13 ,55815920,55815941,-
mm_br_e15_332557 ,1,chr19 ,27015738,27015759,+
mm_br_e15_332589 ,1,chr10 ,84379826,84379847,-
mm_br_e15_332596 ,1,chr14 ,30781370,30781391,-
mm_br_e15_332936 ,1,chr13 ,108681814,108681835,-
mm_br_e15_333193 ,1,chrX ,107896011,107896032,+
mm_br_e15_333521 ,1,chr2 ,94087047,94087068,-
mm_br_e15_333560 ,1,chr8 ,42460260,42460281,+
mm_br_e15_333564 ,1,chr13 ,23844100,23844121,+
mm_br_e15_333741 ,1,chr12 ,25784313,25784334,-
mm_br_e15_333867 ,1,chr18 ,55922137,55922158,+
mm_br_e15_333921 ,1,chr11 ,43940878,43940899,-
mm_br_e15_333994 ,1,chr7 ,56375481,56375502,+
mm_br_e15_334361 ,1,chr8 ,63702912,63702933,-
mm_br_e15_334540 ,1,chr15 ,85864427,85864448,-
mm_br_e15_334719 ,1,chr12 ,54347531,54347552,-
mm_br_e15_334725 ,1,chr10 ,117008068,117008089,+
mm_br_e15_334745 ,1,chr3 ,96066825,96066846,-
mm_br_e15_334780 ,1,chr5 ,144383197,144383218,-
mm_br_e15_334798 ,1,chr6 ,50059977,50059998,-
mm_br_e15_334835 ,1,chr3 ,107340192,107340213,-
mm_br_e15_334842 ,1,chr16 ,22874278,22874299,+
mm_br_e15_334890 ,1,chr17 ,17965752,17965773,+
mm_br_e15_334902 ,1,chr8 ,33995065,33995086,-
mm_br_e15_334922 ,1,chr5 ,37087387,37087408,+
mm_br_e15_335071 ,1,chr12 ,104480478,104480499,+
mm_br_e15_335369 ,1,chrX ,68746734,68746755,+
mm_br_e15_335431 ,1,chr2 ,65881939,65881960,+
mm_br_e15_335432 ,1,chr2 ,65881939,65881960,+
mm_br_e15_335530 ,1,chr2 ,155062155,155062176,-
mm_br_e15_335779 ,1,chr4 ,56126804,56126825,+
mm_br_e15_335835 ,1,chr11 ,74484882,74484903,-
mm_br_e15_335865 ,1,chr1 ,77552580,77552601,-
mm_br_e15_335896 ,1,chr11 ,68876517,68876538,-
mm_br_e15_335905 ,1,chr14 ,64205847,64205868,+
mm_br_e15_336294 ,1,chr3 ,10686375,10686396,+
mm_br_e15_336304 ,1,chrX ,157204116,157204137,+
mm_br_e15_336305 ,1,chrX ,157204116,157204137,+
mm_br_e15_336306 ,1,chrX ,157204116,157204137,+
mm_br_e15_336307 ,1,chrX ,157204116,157204137,+
mm_br_e15_336308 ,1,chrX ,157204116,157204137,+
mm_br_e15_336309 ,1,chrX ,157204116,157204137,+
mm_br_e15_336310 ,1,chrX ,157204116,157204137,+
mm_br_e15_336311 ,1,chrX ,157204116,157204137,+
mm_br_e15_336312 ,1,chrX ,157204116,157204137,+
mm_br_e15_336313 ,1,chrX ,157204116,157204137,+
mm_br_e15_336314 ,1,chrX ,157204116,157204137,+
mm_br_e15_336331 ,1,chr18 ,64178570,64178591,-
mm_br_e15_337289 ,1,chr1 ,163061729,163061750,+
mm_br_e15_337665 ,1,chr9 ,37464902,37464923,+
mm_br_e15_338050 ,1,chr4 ,11083359,11083380,-
mm_br_e15_338254 ,1,chrX ,102539694,102539715,-
mm_br_e15_338347 ,1,chr5 ,137043452,137043473,-
mm_br_e15_338455 ,1,chr14 ,17197457,17197478,-
mm_br_e15_338465 ,1,chr13 ,55794331,55794352,-
mm_br_e15_338952 ,1,chr5 ,112666482,112666503,-
mm_br_e15_339090 ,1,chr2 ,30576779,30576800,+
mm_br_e15_339091 ,1,chr2 ,30576779,30576800,+
mm_br_e15_339380 ,1,chr11 ,97849538,97849559,-
mm_br_e15_339650 ,1,chr3 ,136720532,136720553,+
mm_br_e15_339652 ,1,chr2 ,128955285,128955306,-
mm_br_e15_344766 ,1,chr16 ,4214241,4214262,+
mm_br_e15_344807 ,1,chr2 ,69699495,69699516,-
mm_br_e15_344838 ,1,chr2 ,84510968,84510989,+
mm_br_e15_344848 ,1,chr13 ,21314540,21314561,+
mm_br_e15_344879 ,1,chr8 ,123632379,123632400,+
mm_br_e15_356177 ,1,chr8 ,99941571,99941592,+
mm_br_e15_356781 ,1,chr3 ,96399784,96399805,+
mm_br_e15_357111 ,1,chr18 ,56473567,56473588,-
mm_br_e15_364535 ,1,chr17 ,83675389,83675410,-
mm_br_e15_364903 ,1,chr12 ,15225296,15225317,-
mm_br_e15_364998 ,1,chr3 ,131227492,131227513,-
mm_br_e15_364999 ,1,chr12 ,70605485,70605506,-
mm_br_e15_365081 ,1,chr17 ,88012919,88012940,+
mm_br_e15_365174 ,1,chr5 ,120473947,120473968,-
mm_br_e15_365320 ,1,chr15 ,10415694,10415715,-
mm_br_e15_365393 ,1,chr1 ,135992748,135992769,-
mm_br_e15_365506 ,1,chr11 ,99855551,99855572,+
mm_br_e15_365518 ,1,chr14 ,17197475,17197496,-
mm_br_e15_365638 ,1,chr5 ,118872207,118872228,-
mm_br_e15_365681 ,1,chr9 ,65039271,65039292,+
mm_br_e15_365717 ,1,chr18 ,32322007,32322028,+
mm_br_e15_365803 ,1,chr16 ,25058983,25059004,+
mm_br_e15_365813 ,1,chr9 ,41743916,41743937,-
mm_br_e15_365845 ,1,chr3 ,51394537,51394558,-
mm_br_e15_366004 ,1,chr4 ,54346635,54346656,+
mm_br_e15_366369 ,1,chr5 ,112810998,112811019,-
mm_br_e15_366405 ,1,chr3 ,101728557,101728578,-
mm_br_e15_366409 ,1,chr10 ,44768102,44768123,+
mm_br_e15_367674 ,1,chr7 ,148747943,148747964,-
mm_br_e15_367725 ,1,chr12 ,100413308,100413329,-
mm_br_e15_367744 ,1,chr13 ,17897343,17897364,+
mm_br_e15_367793 ,1,chr12 ,21389288,21389309,-
mm_br_e15_367808 ,1,chr12 ,88234950,88234971,+
mm_br_e15_368052 ,1,chr13 ,57209493,57209514,-
mm_br_e15_368062 ,1,chr5 ,74927854,74927875,+
mm_br_e15_368198 ,1,chr7 ,36539595,36539616,+
mm_br_e15_368222 ,1,chr17 ,57129294,57129315,-
mm_br_e15_368257 ,1,chr8 ,123407477,123407498,-
mm_br_e15_368355 ,1,chr14 ,51683089,51683110,-
mm_br_e15_368446 ,1,chr6 ,51329641,51329662,-
mm_br_e15_368472 ,1,chr2 ,144284730,144284751,-
mm_br_e15_368750 ,1,chr4 ,54958928,54958949,+
mm_br_e15_368757 ,1,chr8 ,12267646,12267667,+
mm_br_e15_368765 ,1,chrX ,45976152,45976173,+
mm_br_e15_368788 ,1,chr12 ,107541010,107541031,+
mm_br_e15_368789 ,1,chr8 ,33971660,33971681,-
mm_br_e15_368791 ,1,chr9 ,46197629,46197650,+
mm_br_e15_368883 ,1,chr5 ,118744086,118744107,-
mm_br_e15_368917 ,1,chr9 ,78337143,78337164,-
mm_br_e15_368918 ,1,chr2 ,179759434,179759455,-
mm_br_e15_369216 ,1,chr7 ,29135536,29135557,-
mm_br_e15_369381 ,1,chr8 ,72298988,72299009,+
mm_br_e15_369412 ,1,chr18 ,69503983,69504004,-
mm_br_e15_369447 ,1,chr10 ,96775582,96775603,-
mm_br_e15_369617 ,1,chr5 ,29895440,29895461,-
mm_br_e15_370850 ,1,chr10 ,122423291,122423312,+
mm_br_e15_370998 ,1,chr11 ,97850214,97850235,-
mm_br_e15_370999 ,1,chr11 ,97850214,97850235,-
mm_br_e15_371000 ,1,chr11 ,97850214,97850235,-
mm_br_e15_371001 ,1,chr11 ,97850214,97850235,-
mm_br_e15_371858 ,1,chr12 ,105990245,105990266,-
mm_br_e15_371866 ,1,chr12 ,113931898,113931919,+
mm_br_e15_371902 ,1,chr12 ,28027831,28027852,+
mm_br_e15_371951 ,1,chr16 ,90624736,90624757,-
mm_br_e15_371953 ,1,chr5 ,125887171,125887192,+
mm_br_e15_371998 ,1,chr14 ,35487047,35487068,+
mm_br_e15_372300 ,1,chr10 ,117342830,117342851,+
mm_br_e15_372449 ,1,chr14 ,67257336,67257357,-
mm_br_e15_372488 ,1,chr12 ,16329982,16330003,+
mm_br_e15_372532 ,1,chr1 ,30826545,30826566,+
mm_br_e15_372682 ,1,chr5 ,125874464,125874485,-
mm_br_e15_372741 ,1,chr9 ,122832020,122832041,-
mm_br_e15_372768 ,1,chr2 ,165152514,165152535,+
mm_br_e15_372837 ,1,chr3 ,108086767,108086788,-
mm_br_e15_372876 ,1,chr17 ,27076607,27076628,+
mm_br_e15_373019 ,1,chr18 ,6516246,6516267,+
mm_br_e15_374076 ,1,chr9 ,57006237,57006258,+
mm_br_e15_374180 ,1,chr6 ,12068245,12068266,-
mm_br_e15_374199 ,1,chr18 ,76321010,76321031,-
mm_br_e15_374251 ,1,chrX ,80059943,80059964,+
mm_br_e15_374302 ,1,chr2 ,93998487,93998508,+
mm_br_e15_374323 ,1,chr13 ,21253347,21253368,+
mm_br_e15_374324 ,1,chr13 ,21253347,21253368,+
mm_br_e15_374454 ,1,chr12 ,110918158,110918179,+
mm_br_e15_374455 ,1,chr12 ,110918158,110918179,+
mm_br_e15_374534 ,1,chr17 ,53618382,53618403,-
mm_br_e15_374539 ,1,chr9 ,64808343,64808364,-
mm_br_e15_374679 ,1,chr19 ,9041322,9041343,-
mm_br_e15_375089 ,1,chr18 ,55349826,55349847,+
mm_br_e15_375704 ,1,chr8 ,70018739,70018760,+
mm_br_e15_375757 ,1,chr10 ,20671945,20671966,-
mm_br_e15_375865 ,1,chr17 ,85215683,85215704,+
mm_br_e15_375882 ,1,chr11 ,117751615,117751636,-
mm_br_e15_376908 ,1,chr2 ,75908500,75908521,-
mm_br_e15_377001 ,1,chr17 ,27078868,27078889,-
mm_br_e15_377015 ,1,chrX ,148777558,148777579,-
mm_br_e15_377438 ,1,chr18 ,60685255,60685276,+
mm_br_e15_377475 ,1,chr2 ,84728877,84728898,-
mm_br_e15_377569 ,1,chr1 ,36748131,36748152,-
mm_br_e15_379799 ,1,chr9 ,3038677,3038698,-
mm_br_e15_379958 ,1,chr1 ,109680073,109680094,+
mm_br_e15_380309 ,1,chr16 ,69469898,69469919,-
mm_br_e15_380619 ,1,chr18 ,30896255,30896276,-
mm_br_e15_380640 ,1,chr14 ,55614838,55614859,+
mm_br_e15_380749 ,1,chr8 ,111883615,111883636,+
mm_br_e15_380750 ,1,chr19 ,41907761,41907782,+
mm_br_e15_380783 ,1,chr10 ,110999632,110999653,-
mm_br_e15_380810 ,1,chr14 ,20806529,20806550,+
mm_br_e15_380812 ,1,chr4 ,126286836,126286857,+
mm_br_e15_380892 ,1,chr19 ,5489376,5489397,-
mm_br_e15_380899 ,1,chr10 ,75023269,75023290,-
mm_br_e15_381016 ,1,chr13 ,94970704,94970725,-
mm_br_e15_381021 ,1,chr11 ,53237266,53237287,+
mm_br_e15_381045 ,1,chr18 ,6516244,6516265,+
mm_br_e15_381046 ,1,chr18 ,6516244,6516265,+
mm_br_e15_381068 ,1,chr14 ,33395510,33395531,+
mm_br_e15_381172 ,1,chr3 ,49561230,49561251,-
mm_br_e15_381200 ,1,chr3 ,14510870,14510891,-
mm_br_e15_191726 ,1,chr11 ,62416145,62416166,-
mm_br_e15_191887 ,1,chr4 ,106510320,106510341,+
mm_br_e15_192110 ,1,chr8 ,59118945,59118966,+
mm_br_e15_192347 ,1,chr9 ,13248592,13248613,+
mm_br_e15_192761 ,1,chr13 ,21314527,21314548,+
mm_br_e15_193515 ,1,chr11 ,68924042,68924063,+
mm_br_e15_193516 ,1,chr11 ,68924042,68924063,+
mm_br_e15_193517 ,1,chr11 ,68924042,68924063,+
mm_br_e15_193521 ,1,chr3 ,67233913,67233934,-
mm_br_e15_195337 ,1,chr3 ,107610544,107610565,+
mm_br_e15_195348 ,1,chr10 ,82842381,82842402,+
mm_br_e15_195728 ,1,chr12 ,56589784,56589805,-
mm_br_e15_195924 ,1,chr18 ,34262896,34262917,-
mm_br_e15_195934 ,1,chr3 ,89000552,89000573,-
mm_br_e15_195961 ,1,chr11 ,121098254,121098275,-
mm_br_e15_196079 ,1,chr14 ,73110001,73110022,+
mm_br_e15_196084 ,1,chr1 ,12982795,12982816,-
mm_br_e15_196848 ,1,chr3 ,108525363,108525384,+
mm_br_e15_196872 ,1,chr10 ,67742501,67742522,-
mm_br_e15_196945 ,1,chr15 ,102574845,102574866,-
mm_br_e15_196986 ,1,chr9 ,15084500,15084521,+
mm_br_e15_196987 ,1,chr9 ,15084500,15084521,+
mm_br_e15_197457 ,1,chr18 ,20346881,20346902,-
mm_br_e15_197574 ,1,chr6 ,12971250,12971271,-
mm_br_e15_197671 ,1,chr17 ,82598518,82598539,-
mm_br_e15_197695 ,1,chr13 ,73466016,73466037,+
mm_br_e15_197704 ,1,chr4 ,70071731,70071752,+
mm_br_e15_197848 ,1,chr7 ,19576306,19576327,-
mm_br_e15_197849 ,1,chr7 ,29221269,29221290,-
mm_br_e15_197964 ,1,chr12 ,87582649,87582670,-
mm_br_e15_198092 ,1,chr5 ,134659783,134659804,-
mm_br_e15_198213 ,1,chrX ,136533170,136533191,+
mm_br_e15_198327 ,1,chr14 ,66962662,66962683,+
mm_br_e15_198399 ,1,chr1 ,171677894,171677915,+
mm_br_e15_198438 ,1,chr2 ,116946391,116946412,-
mm_br_e15_198706 ,1,chr12 ,81122362,81122383,+
mm_br_e15_198727 ,1,chr5 ,27230805,27230826,+
mm_br_e15_198974 ,1,chr10 ,94407603,94407624,+
mm_br_e15_198978 ,1,chr16 ,77852711,77852732,+
mm_br_e15_199292 ,1,chr11 ,97563741,97563762,-
mm_br_e15_199485 ,1,chr15 ,85499871,85499892,-
mm_br_e15_199514 ,1,chr16 ,18498646,18498667,-
mm_br_e15_200349 ,1,chr2 ,151876162,151876183,-
mm_br_e15_200481 ,1,chr8 ,26469174,26469195,-
mm_br_e15_200582 ,1,chr13 ,107958833,107958854,-
mm_br_e15_200988 ,1,chr9 ,72806507,72806528,-
mm_br_e15_203215 ,1,chr12 ,28832470,28832491,+
mm_br_e15_203338 ,1,chr2 ,22215999,22216020,+
mm_br_e15_203423 ,1,chr5 ,125885822,125885843,-
mm_br_e15_204043 ,1,chr14 ,58529545,58529566,-
mm_br_e15_204235 ,1,chr3 ,34591626,34591647,-
mm_br_e15_204238 ,1,chr11 ,117488561,117488582,+
mm_br_e15_205519 ,1,chr3 ,157591568,157591589,+
mm_br_e15_206088 ,1,chr11 ,68924041,68924062,+
mm_br_e15_206089 ,1,chr11 ,68924041,68924062,+
mm_br_e15_207090 ,1,chr3 ,87369991,87370012,-
mm_br_e15_207119 ,1,chr2 ,127410565,127410586,+
mm_br_e15_207308 ,1,chr12 ,4824190,4824211,-
mm_br_e15_207757 ,1,chr9 ,116233650,116233671,+
mm_br_e15_208185 ,1,chr18 ,29402675,29402696,+
mm_br_e15_208325 ,1,chr18 ,64676368,64676389,+
mm_br_e15_208874 ,1,chr18 ,74938384,74938405,-
mm_br_e15_208887 ,1,chr4 ,4555590,4555611,+
mm_br_e15_209242 ,1,chr7 ,126361975,126361996,-
mm_br_e15_209455 ,1,chr12 ,8626172,8626193,-
mm_br_e15_209456 ,1,chr12 ,8626172,8626193,-
mm_br_e15_210396 ,1,chr6 ,31515227,31515248,+
mm_br_e15_210537 ,1,chr15 ,27395539,27395560,-
mm_br_e15_210660 ,1,chr12 ,32746304,32746325,+
mm_br_e15_210664 ,1,chr10 ,92185243,92185264,+
mm_br_e15_210879 ,1,chr1 ,195815550,195815571,-
mm_br_e15_210923 ,1,chr3 ,49951637,49951658,+
mm_br_e15_210984 ,1,chr17 ,15636684,15636705,-
mm_br_e15_211898 ,1,chr17 ,80882506,80882527,+
mm_br_e15_211915 ,1,chr15 ,82098731,82098752,-
mm_br_e15_212014 ,1,chr1 ,173032568,173032589,+
mm_br_e15_212098 ,1,chr1 ,41092671,41092692,-
mm_br_e15_212376 ,1,chr13 ,78782315,78782336,-
mm_br_e15_212799 ,1,chr12 ,11272639,11272660,-
mm_br_e15_212915 ,1,chr2 ,75082477,75082498,+
mm_br_e15_212957 ,1,chr8 ,12135812,12135833,+
mm_br_e15_212988 ,1,chr3 ,65196690,65196711,+
mm_br_e15_215458 ,1,chr2 ,168889033,168889054,-
mm_br_e15_225656 ,1,chr9 ,58598299,58598320,+
mm_br_e15_226231 ,1,chr15 ,53178393,53178414,-
mm_br_e15_226286 ,1,chr4 ,147745549,147745570,-
mm_br_e15_226337 ,1,chr4 ,8839081,8839102,-
mm_br_e15_226346 ,1,chr18 ,20905019,20905040,+
mm_br_e15_226792 ,1,chr4 ,8778981,8779002,+
mm_br_e15_226852 ,1,chr6 ,88926831,88926852,+
mm_br_e15_226974 ,1,chr9 ,20692549,20692570,-
mm_br_e15_226989 ,1,chrX ,132276863,132276884,-
mm_br_e15_227542 ,1,chr7 ,107270138,107270159,+
mm_br_e15_227705 ,1,chr14 ,55495589,55495610,+
mm_br_e15_227801 ,1,chr8 ,86761324,86761345,+
mm_br_e15_230004 ,1,chr13 ,119056948,119056969,-
mm_br_e15_230053 ,1,chr7 ,119560416,119560437,-
mm_br_e15_232436 ,1,chr19 ,44359066,44359087,+
mm_br_e15_232507 ,1,chr2 ,115891888,115891909,+
mm_br_e15_232533 ,1,chr3 ,87369988,87370009,-
mm_br_e15_232547 ,1,chr7 ,88668272,88668293,-
mm_br_e15_233523 ,1,chr1 ,135957685,135957706,+
mm_br_e15_233524 ,1,chr8 ,111883268,111883289,-
mm_br_e15_233560 ,1,chr9 ,37015582,37015603,-
mm_br_e15_233613 ,1,chr5 ,134790845,134790866,+
mm_br_e15_233668 ,1,chr18 ,37377545,37377566,-
mm_br_e15_233679 ,1,chr2 ,129400192,129400213,-
mm_br_e15_233721 ,1,chr6 ,144828844,144828865,-
mm_br_e15_233725 ,1,chr15 ,79518407,79518428,+
mm_br_e15_233726 ,1,chr1 ,88398873,88398894,+
mm_br_e15_233782 ,1,chr3 ,38384109,38384130,+
mm_br_e15_233925 ,1,chr7 ,106683703,106683724,+
mm_br_e15_233992 ,1,chr13 ,96899805,96899826,+
mm_br_e15_234041 ,1,chr2 ,33822032,33822053,+
mm_br_e15_234042 ,1,chr13 ,99870217,99870238,-
mm_br_e15_234043 ,1,chr2 ,157173869,157173890,-
mm_br_e15_234148 ,1,chr4 ,43279937,43279958,-
mm_br_e15_234162 ,1,chr12 ,30211352,30211373,-
mm_br_e15_234164 ,1,chr1 ,179486298,179486319,+
mm_br_e15_234167 ,1,chr7 ,55393407,55393428,+
mm_br_e15_234187 ,1,chr5 ,136021540,136021561,+
mm_br_e15_234198 ,1,chr15 ,103130912,103130933,+
mm_br_e15_234214 ,1,chr6 ,134516971,134516992,-
mm_br_e15_234276 ,1,chrX ,138825234,138825255,+
mm_br_e15_234277 ,1,chrX ,138825234,138825255,+
mm_br_e15_234281 ,1,chr14 ,32747780,32747801,-
mm_br_e15_234319 ,1,chr6 ,149357322,149357343,-
mm_br_e15_234334 ,1,chr13 ,21313940,21313961,+
mm_br_e15_234448 ,1,chr5 ,115111140,115111161,-
mm_br_e15_234527 ,1,chr2 ,163161057,163161078,-
mm_br_e15_234799 ,1,chr9 ,64585925,64585946,+
mm_br_e15_234854 ,1,chr17 ,27957851,27957872,+
mm_br_e15_234873 ,1,chr3 ,138868483,138868504,-
mm_br_e15_235044 ,1,chr5 ,65038933,65038954,-
mm_br_e15_235211 ,1,chr10 ,115853313,115853334,+
mm_br_e15_235516 ,1,chr1 ,41613387,41613408,+
mm_br_e15_235518 ,1,chr19 ,60829829,60829850,+
mm_br_e15_235937 ,1,chr15 ,36213018,36213039,+
mm_br_e15_235972 ,1,chr10 ,110735609,110735630,-
mm_br_e15_236101 ,1,chr12 ,3791849,3791870,-
mm_br_e15_236461 ,1,chr13 ,48721183,48721204,+
mm_br_e15_236570 ,1,chr7 ,105509841,105509862,-
mm_br_e15_236975 ,1,chr18 ,75502751,75502772,+
mm_br_e15_236985 ,1,chr14 ,66943907,66943928,-
mm_br_e15_237324 ,1,chr4 ,40914120,40914141,-
mm_br_e15_237348 ,1,chr11 ,76660527,76660548,-
mm_br_e15_237545 ,1,chr7 ,105638381,105638402,-
mm_br_e15_237584 ,1,chr5 ,111846329,111846350,+
mm_br_e15_237775 ,1,chr15 ,67903038,67903059,-
mm_br_e15_238035 ,1,chr7 ,106683922,106683943,-
mm_br_e15_238174 ,1,chr4 ,59593651,59593672,+
mm_br_e15_238212 ,1,chr11 ,70376273,70376294,-
mm_br_e15_238288 ,1,chr16 ,91647910,91647931,-
mm_br_e15_238431 ,1,chr16 ,4214180,4214201,+
mm_br_e15_238440 ,1,chr2 ,147702663,147702684,+
mm_br_e15_238476 ,1,chr3 ,108357644,108357665,-
mm_br_e15_238709 ,1,chr7 ,52898983,52899004,+
mm_br_e15_238989 ,1,chr19 ,47142074,47142095,-
mm_br_e15_239154 ,1,chr12 ,32746300,32746321,+
mm_br_e15_239343 ,1,chr14 ,70751307,70751328,+
mm_br_e15_239440 ,1,chr2 ,44832067,44832088,-
mm_br_e15_239662 ,1,chr12 ,66018875,66018896,+
mm_br_e15_240062 ,1,chr14 ,78604068,78604089,+
mm_br_e15_240087 ,1,chr1 ,25887149,25887170,-
mm_br_e15_240155 ,1,chr15 ,96117246,96117267,+
mm_br_e15_240205 ,1,chr8 ,11914808,11914829,+
mm_br_e15_240218 ,1,chr1 ,75518032,75518053,-
mm_br_e15_240219 ,1,chr10 ,63553497,63553518,-
mm_br_e15_240286 ,1,chr8 ,12385576,12385597,+
mm_br_e15_240327 ,1,chr10 ,122423630,122423651,+
mm_br_e15_240355 ,1,chr5 ,88983197,88983218,-
mm_br_e15_240356 ,1,chr1 ,138242882,138242903,+
mm_br_e15_240394 ,1,chr9 ,86465461,86465482,-
mm_br_e15_241338 ,1,chr8 ,73429742,73429763,-
mm_br_e15_241394 ,1,chr2 ,34681844,34681865,+
mm_br_e15_241473 ,1,chr11 ,56432603,56432624,+
mm_br_e15_241506 ,1,chr1 ,92640934,92640955,+
mm_br_e15_241549 ,1,chr7 ,99818703,99818724,+
mm_br_e15_241550 ,1,chr13 ,21947171,21947192,-
mm_br_e15_241621 ,1,chr10 ,74674692,74674713,-
mm_br_e15_241696 ,1,chr10 ,126950154,126950175,+
mm_br_e15_241748 ,1,chr9 ,109716075,109716096,+
mm_br_e15_242099 ,1,chr7 ,71537232,71537253,+
mm_br_e15_242186 ,1,chr6 ,116143755,116143776,+
mm_br_e15_242221 ,1,chr4 ,31742890,31742911,-
mm_br_e15_242420 ,1,chr9 ,98886532,98886553,-
mm_br_e15_242506 ,1,chr7 ,16508033,16508054,+
mm_br_e15_242530 ,1,chr5 ,35489555,35489576,-
mm_br_e15_242630 ,1,chr11 ,39591510,39591531,-
mm_br_e15_242708 ,1,chr12 ,85626156,85626177,-
mm_br_e15_242839 ,1,chr2 ,143927389,143927410,-
mm_br_e15_242961 ,1,chr13 ,96901070,96901091,-
mm_br_e15_243285 ,1,chr18 ,34358361,34358382,+
mm_br_e15_243296 ,1,chr2 ,35192655,35192676,+
mm_br_e15_243320 ,1,chr7 ,103301716,103301737,-
mm_br_e15_243346 ,1,chr9 ,103862539,103862560,-
mm_br_e15_243347 ,1,chr18 ,38304906,38304927,+
mm_br_e15_243385 ,1,chr8 ,100001208,100001229,+
mm_br_e15_243411 ,1,chr6 ,144730923,144730944,-
mm_br_e15_243415 ,1,chr17 ,88725770,88725791,-
mm_br_e15_243416 ,1,chr17 ,25960468,25960489,-
mm_br_e15_243451 ,1,chr6 ,39157048,39157069,+
mm_br_e15_243465 ,1,chr6 ,88874748,88874769,+
mm_br_e15_243555 ,1,chr8 ,18446995,18447016,-
mm_br_e15_243641 ,1,chr9 ,116117033,116117054,+
mm_br_e15_243666 ,1,chr10 ,82085974,82085995,+
mm_br_e15_243810 ,1,chr4 ,53644207,53644228,-
mm_br_e15_244121 ,1,chr15 ,26238700,26238721,-
mm_br_e15_244327 ,1,chr8 ,77633208,77633229,-
mm_br_e15_244367 ,1,chr13 ,23542467,23542488,+
mm_br_e15_244659 ,1,chr12 ,101966845,101966866,-
mm_br_e15_245077 ,1,chr14 ,46310474,46310495,-
mm_br_e15_245103 ,1,chr6 ,146991162,146991183,-
mm_br_e15_245237 ,1,chr16 ,52602241,52602262,-
mm_br_e15_245281 ,1,chr15 ,16658672,16658693,+
mm_br_e15_245325 ,1,chr19 ,24355408,24355429,-
mm_br_e15_245542 ,1,chr17 ,84261378,84261399,+
mm_br_e15_245966 ,1,chr19 ,26920129,26920150,+
mm_br_e15_247013 ,1,chr7 ,36019767,36019788,-
mm_br_e15_247014 ,1,chr7 ,36019767,36019788,-
mm_br_e15_247015 ,1,chr7 ,36019767,36019788,-
mm_br_e15_247016 ,1,chr7 ,36019767,36019788,-
mm_br_e15_247017 ,1,chr7 ,36019767,36019788,-
mm_br_e15_247068 ,1,chr11 ,5968536,5968557,-
mm_br_e15_247157 ,1,chrX ,133242278,133242299,+
mm_br_e15_247167 ,1,chr19 ,57389543,57389564,-
mm_br_e15_247483 ,1,chr4 ,41082248,41082269,-
mm_br_e15_248547 ,1,chr3 ,17686986,17687007,-
mm_br_e15_248572 ,1,chr9 ,39365480,39365501,-
mm_br_e15_248688 ,1,chr11 ,3996917,3996938,+
mm_br_e15_248690 ,1,chr17 ,37165579,37165600,-
mm_br_e15_248707 ,1,chr9 ,114582234,114582255,+
mm_br_e15_248740 ,1,chr7 ,117758780,117758801,-
mm_br_e15_248764 ,1,chr11 ,86571412,86571433,+
mm_br_e15_249033 ,1,chr2 ,92023814,92023835,-
mm_br_e15_249165 ,1,chr14 ,25928033,25928054,+
mm_br_e15_249168 ,1,chr11 ,87405626,87405647,+
mm_br_e15_249375 ,1,chr1 ,123296345,123296366,+
mm_br_e15_249517 ,1,chr8 ,111135935,111135956,+
mm_br_e15_249638 ,1,chr16 ,44672128,44672149,-
mm_br_e15_249875 ,1,chr3 ,126299291,126299312,+
mm_br_e15_249876 ,1,chr3 ,126299291,126299312,+
mm_br_e15_249915 ,1,chr15 ,97438196,97438217,-
mm_br_e15_249922 ,1,chr19 ,53322770,53322791,+
mm_br_e15_250020 ,1,chr7 ,16882510,16882531,+
mm_br_e15_250029 ,1,chr6 ,72194813,72194834,+
mm_br_e15_250034 ,1,chr7 ,112782248,112782269,+
mm_br_e15_250035 ,1,chr7 ,112782248,112782269,+
mm_br_e15_250083 ,1,chr15 ,61815173,61815194,+
mm_br_e15_250099 ,1,chr2 ,109730923,109730944,-
mm_br_e15_250193 ,1,chr7 ,133679499,133679520,+
mm_br_e15_250379 ,1,chr1 ,179188730,179188751,+
mm_br_e15_250389 ,1,chr5 ,125886785,125886806,-
mm_br_e15_250469 ,1,chr2 ,167459900,167459921,-
mm_br_e15_250474 ,1,chr18 ,5820160,5820181,-
mm_br_e15_250512 ,1,chr11 ,53520904,53520925,+
mm_br_e15_250602 ,1,chr2 ,53705560,53705581,+
mm_br_e15_250724 ,1,chr8 ,26711928,26711949,-
mm_br_e15_250728 ,1,chr8 ,24323871,24323892,-
mm_br_e15_250815 ,1,chr7 ,137471343,137471364,+
mm_br_e15_250943 ,1,chr11 ,69185006,69185027,-
mm_br_e15_250957 ,1,chr2 ,13495422,13495443,-
mm_br_e15_250974 ,1,chr3 ,89767508,89767529,-
mm_br_e15_250993 ,1,chr11 ,58214320,58214341,+
mm_br_e15_251018 ,1,chr15 ,31460970,31460991,+
mm_br_e15_251105 ,1,chr7 ,38959481,38959502,+
mm_br_e15_251147 ,1,chr4 ,141101768,141101789,-
mm_br_e15_251158 ,1,chr4 ,40089866,40089887,-
mm_br_e15_251162 ,1,chr6 ,128788800,128788821,-
mm_br_e15_251200 ,1,chr1 ,157338985,157339006,-
mm_br_e15_251274 ,1,chr17 ,48062236,48062257,+
mm_br_e15_251296 ,1,chr12 ,11184731,11184752,-
mm_br_e15_251465 ,1,chr12 ,107781745,107781766,-
mm_br_e15_251644 ,1,chr3 ,9204853,9204874,+
mm_br_e15_251677 ,1,chr11 ,50701285,50701306,+
mm_br_e15_251684 ,1,chr16 ,62786903,62786924,-
mm_br_e15_251710 ,1,chr5 ,108890146,108890167,-
mm_br_e15_251895 ,1,chr9 ,107539905,107539926,-
mm_br_e15_251896 ,1,chr19 ,4961886,4961907,-
mm_br_e15_251961 ,1,chr6 ,39157051,39157072,+
mm_br_e15_252063 ,1,chr8 ,125935011,125935032,-
mm_br_e15_252930 ,1,chr4 ,134863708,134863729,+
mm_br_e15_252981 ,1,chr6 ,113294004,113294025,+
mm_br_e15_253002 ,1,chr10 ,41170028,41170049,-
mm_br_e15_253008 ,1,chr12 ,110919731,110919752,+
mm_br_e15_253019 ,1,chr10 ,84647942,84647963,+
mm_br_e15_253062 ,1,chr12 ,110918157,110918178,+
mm_br_e15_253063 ,1,chr12 ,110918157,110918178,+
mm_br_e15_253064 ,1,chr12 ,110918157,110918178,+
mm_br_e15_253065 ,1,chr12 ,110918157,110918178,+
mm_br_e15_253144 ,1,chr15 ,89422432,89422453,+
mm_br_e15_253201 ,1,chr14 ,76552339,76552360,-
mm_br_e15_253213 ,1,chr2 ,153566785,153566806,-
mm_br_e15_253300 ,1,chr19 ,37961386,37961407,-
mm_br_e15_253334 ,1,chr8 ,111885028,111885049,-
mm_br_e15_253355 ,1,chr11 ,50271823,50271844,+
mm_br_e15_253412 ,1,chr19 ,33031448,33031469,+
mm_br_e15_253437 ,1,chr11 ,117710360,117710381,-
mm_br_e15_253492 ,1,chr15 ,77197372,77197393,+
mm_br_e15_253501 ,1,chr18 ,37376511,37376532,-
mm_br_e15_253846 ,1,chr13 ,34225351,34225372,+
mm_br_e15_253847 ,1,chr11 ,6446530,6446551,+
mm_br_e15_254094 ,1,chr5 ,101082504,101082525,-
mm_br_e15_255148 ,1,chr2 ,70040811,70040832,+
mm_br_e15_255197 ,1,chrX ,71212610,71212631,-
mm_br_e15_255213 ,1,chr1 ,36842322,36842343,-
mm_br_e15_255363 ,1,chr17 ,4993992,4994013,-
mm_br_e15_255585 ,1,chr13 ,46289077,46289098,+
mm_br_e15_255601 ,1,chr5 ,31190539,31190560,+
mm_br_e15_255638 ,1,chr19 ,59544198,59544219,-
mm_br_e15_255639 ,1,chr12 ,52044521,52044542,-
mm_br_e15_255749 ,1,chr10 ,62892202,62892223,-
mm_br_e15_255750 ,1,chr10 ,62892202,62892223,-
mm_br_e15_255751 ,1,chr10 ,62892202,62892223,-
mm_br_e15_255752 ,1,chr10 ,62892202,62892223,-
mm_br_e15_255772 ,1,chr12 ,82731617,82731638,-
mm_br_e15_255782 ,1,chr10 ,79144358,79144379,-
mm_br_e15_255799 ,1,chr4 ,129420008,129420029,+
mm_br_e15_255885 ,1,chr5 ,143582429,143582450,-
mm_br_e15_255989 ,1,chr2 ,61493634,61493655,+
mm_br_e15_256075 ,1,chr13 ,54976351,54976372,-
mm_br_e15_256166 ,1,chr2 ,73730969,73730990,+
mm_br_e15_256184 ,1,chr2 ,169126438,169126459,+
mm_br_e15_256292 ,1,chr14 ,95756500,95756521,+
mm_br_e15_256451 ,1,chr7 ,120350418,120350439,-
mm_br_e15_256908 ,1,chr14 ,52724158,52724179,+
mm_br_e15_257077 ,1,chr11 ,77282203,77282224,-
mm_br_e15_257307 ,1,chr5 ,136379445,136379466,-
mm_br_e15_258026 ,1,chr2 ,151906475,151906496,-
mm_br_e15_258955 ,1,chr4 ,153515037,153515058,+
mm_br_e15_258974 ,1,chr3 ,107004682,107004703,+
mm_br_e15_259187 ,1,chr18 ,6005517,6005538,-
mm_br_e15_259203 ,1,chr18 ,75502743,75502764,+
mm_br_e15_259263 ,1,chr4 ,86221246,86221267,-
mm_br_e15_259543 ,1,chr1 ,89072531,89072552,+
mm_br_e15_259569 ,1,chr3 ,146743244,146743265,+
mm_br_e15_259756 ,1,chr12 ,54759982,54760003,+
mm_br_e15_259780 ,1,chr10 ,127759419,127759440,-
mm_br_e15_259835 ,1,chr4 ,131429258,131429279,-
mm_br_e15_259836 ,1,chr4 ,131429258,131429279,-
mm_br_e15_259844 ,1,chr17 ,10528006,10528027,-
mm_br_e15_259885 ,1,chr9 ,8042972,8042993,+
mm_br_e15_259901 ,1,chr3 ,108764345,108764366,+
mm_br_e15_260140 ,1,chrX ,12417565,12417586,+
mm_br_e15_260273 ,1,chr8 ,33574573,33574594,-
mm_br_e15_260318 ,1,chr12 ,88235277,88235298,-
mm_br_e15_260337 ,1,chr12 ,86796546,86796567,+
mm_br_e15_260433 ,1,chr9 ,46579280,46579301,+
mm_br_e15_260513 ,1,chr4 ,40720020,40720041,+
mm_br_e15_260533 ,1,chr1 ,135632894,135632915,-
mm_br_e15_260561 ,1,chr8 ,86296792,86296813,+
mm_br_e15_260697 ,1,chr16 ,44394742,44394763,-
mm_br_e15_260700 ,1,chr1 ,34491989,34492010,-
mm_br_e15_260732 ,1,chr14 ,63076376,63076397,-
mm_br_e15_260821 ,1,chr1 ,76863257,76863278,+
mm_br_e15_260826 ,1,chr13 ,74346179,74346200,+
mm_br_e15_261028 ,1,chr3 ,32295788,32295809,-
mm_br_e15_261068 ,1,chr9 ,77598801,77598822,+
mm_br_e15_261082 ,1,chr1 ,133035004,133035025,+
mm_br_e15_261086 ,1,chr7 ,147244270,147244291,+
mm_br_e15_261160 ,1,chr15 ,58913785,58913806,+
mm_br_e15_261221 ,1,chr18 ,61083293,61083314,+
mm_br_e15_261367 ,1,chr11 ,70376224,70376245,-
mm_br_e15_261551 ,1,chr9 ,96229484,96229505,+
mm_br_e15_261618 ,1,chr5 ,118872181,118872202,-
mm_br_e15_261683 ,1,chr9 ,61217290,61217311,+
mm_br_e15_261697 ,1,chr1 ,169818410,169818431,+
mm_br_e15_261701 ,1,chr10 ,5151757,5151778,+
mm_br_e15_261819 ,1,chr12 ,57040748,57040769,+
mm_br_e15_261877 ,1,chr7 ,133903005,133903026,-
mm_br_e15_261952 ,1,chr4 ,22406444,22406465,-
mm_br_e15_262044 ,1,chr12 ,114046677,114046698,+
mm_br_e15_262049 ,1,chr6 ,86534960,86534981,+
mm_br_e15_262099 ,1,chr6 ,127059789,127059810,+
mm_br_e15_262112 ,1,chr5 ,75466118,75466139,-
mm_br_e15_262114 ,1,chr6 ,55634002,55634023,+
mm_br_e15_262120 ,1,chr4 ,136392227,136392248,+
mm_br_e15_262121 ,1,chrX ,157204118,157204139,+
mm_br_e15_262122 ,1,chr15 ,97998071,97998092,-
mm_br_e15_262133 ,1,chr8 ,9772206,9772227,+
mm_br_e15_262513 ,1,chr3 ,37485726,37485747,-
mm_br_e15_262578 ,1,chr11 ,6506199,6506220,+
mm_br_e15_262987 ,1,chr7 ,94259715,94259736,-
mm_br_e15_262994 ,1,chr8 ,111061105,111061126,-
mm_br_e15_262997 ,1,chr6 ,120481488,120481509,+
mm_br_e15_263124 ,1,chr7 ,19576280,19576301,-
mm_br_e15_263150 ,1,chrX ,12451321,12451342,+
mm_br_e15_263155 ,1,chr18 ,33595900,33595921,-
mm_br_e15_263188 ,1,chr3 ,159326492,159326513,-
mm_br_e15_263221 ,1,chr7 ,74517858,74517879,+
mm_br_e15_263276 ,1,chr4 ,128726173,128726194,+
mm_br_e15_263295 ,1,chr7 ,125676974,125676995,+
mm_br_e15_263307 ,1,chr2 ,21951042,21951063,-
mm_br_e15_263339 ,1,chr12 ,110911312,110911333,+
mm_br_e15_263425 ,1,chr2 ,21063302,21063323,+
mm_br_e15_263428 ,1,chr11 ,55282700,55282721,-
mm_br_e15_263439 ,1,chr15 ,72378069,72378090,-
mm_br_e15_263440 ,1,chr15 ,72378069,72378090,-
mm_br_e15_263455 ,1,chr4 ,24778371,24778392,+
mm_br_e15_263457 ,1,chr3 ,89665231,89665252,+
mm_br_e15_263481 ,1,chr16 ,9565233,9565254,-
mm_br_e15_263496 ,1,chr11 ,117402095,117402116,-
mm_br_e15_263506 ,1,chr1 ,66943499,66943520,+
mm_br_e15_263534 ,1,chr8 ,129042124,129042145,+
mm_br_e15_263539 ,1,chr2 ,94087608,94087629,-
mm_br_e15_263542 ,1,chr10 ,96418037,96418058,+
mm_br_e15_263608 ,1,chr17 ,73394432,73394453,+
mm_br_e15_263661 ,1,chr1 ,168685491,168685512,+
mm_br_e15_263693 ,1,chr9 ,96338812,96338833,-
mm_br_e15_263695 ,1,chr7 ,98183969,98183990,+
mm_br_e15_263757 ,1,chrX ,108008121,108008142,-
mm_br_e15_263955 ,1,chr14 ,125076601,125076622,+
mm_br_e15_263982 ,1,chr15 ,97437639,97437660,-
mm_br_e15_263983 ,1,chr15 ,97437639,97437660,-
mm_br_e15_264007 ,1,chr14 ,32747284,32747305,-
mm_br_e15_264025 ,1,chr9 ,21969320,21969341,+
mm_br_e15_264094 ,1,chr13 ,36816564,36816585,+
mm_br_e15_264095 ,1,chr13 ,36816564,36816585,+
mm_br_e15_264106 ,1,chrX ,98528004,98528025,-
mm_br_e15_264113 ,1,chr16 ,16302980,16303001,-
mm_br_e15_264115 ,1,chr19 ,44341509,44341530,-
mm_br_e15_264313 ,1,chr12 ,71553928,71553949,-
mm_br_e15_264390 ,1,chr4 ,137860312,137860333,-
mm_br_e15_264396 ,1,chr13 ,46823506,46823527,+
mm_br_e15_264538 ,1,chr9 ,83211313,83211334,-
mm_br_e15_264662 ,1,chr1 ,88332154,88332175,-
mm_br_e15_264666 ,1,chr14 ,35123701,35123722,-
mm_br_e15_264669 ,1,chr15 ,75446077,75446098,-
mm_br_e15_264681 ,1,chr18 ,79306207,79306228,-
mm_br_e15_264690 ,1,chr14 ,51686230,51686251,-
mm_br_e15_264891 ,1,chr11 ,117710370,117710391,-
mm_br_e15_264938 ,1,chr14 ,25437834,25437855,+
mm_br_e15_264996 ,1,chr2 ,67513552,67513573,+
mm_br_e15_265023 ,1,chr11 ,29996135,29996156,-
mm_br_e15_265238 ,1,chr7 ,148577810,148577831,-
mm_br_e15_265239 ,1,chr14 ,67553886,67553907,+
mm_br_e15_265500 ,1,chr10 ,46996334,46996355,-
mm_br_e15_265501 ,1,chr10 ,46996334,46996355,-
mm_br_e15_265502 ,1,chr10 ,46996334,46996355,-
mm_br_e15_265647 ,1,chr4 ,124952391,124952412,-
mm_br_e15_265656 ,1,chr9 ,36629344,36629365,-
mm_br_e15_265916 ,1,chr1 ,80337719,80337740,+
mm_br_e15_265955 ,1,chr11 ,32019487,32019508,+
mm_br_e15_266004 ,1,chr14 ,12385145,12385166,+
mm_br_e15_266342 ,1,chr6 ,121081058,121081079,-
mm_br_e15_269092 ,1,chr10 ,95026951,95026972,+
mm_br_e15_269108 ,1,chr12 ,55647313,55647334,-
mm_br_e15_269668 ,1,chr5 ,125874178,125874199,-
mm_br_e15_270185 ,1,chr19 ,44182104,44182125,+
mm_br_e15_270248 ,1,chr5 ,76546870,76546891,-
mm_br_e15_271100 ,1,chr13 ,52364928,52364949,+
mm_br_e15_271422 ,1,chr16 ,90284872,90284893,+
mm_br_e15_272227 ,1,chr5 ,35499326,35499347,+
mm_br_e15_272228 ,1,chr5 ,35499326,35499347,+
mm_br_e15_272481 ,1,chr4 ,130348237,130348258,+
mm_br_e15_272488 ,1,chr10 ,120181688,120181709,+
mm_br_e15_272819 ,1,chr1 ,89110372,89110393,-
mm_br_e15_272919 ,1,chr15 ,27396154,27396175,-
mm_br_e15_273758 ,1,chr11 ,68850572,68850593,+
mm_br_e15_273822 ,1,chr1 ,88600264,88600285,-
mm_br_e15_273885 ,1,chr12 ,107022717,107022738,-
mm_br_e15_273886 ,1,chrX ,7215593,7215614,-
mm_br_e15_273956 ,1,chr12 ,114336416,114336437,-
mm_br_e15_274115 ,1,chr5 ,129525748,129525769,-
mm_br_e15_274142 ,1,chr4 ,12015238,12015259,+
mm_br_e15_274157 ,1,chr7 ,133679433,133679454,+
mm_br_e15_274158 ,1,chr5 ,134790843,134790864,+
mm_br_e15_274267 ,1,chr18 ,31963589,31963610,-
mm_br_e15_274490 ,1,chr15 ,48624924,48624945,+
mm_br_e15_274681 ,1,chr4 ,128725967,128725988,-
mm_br_e15_274943 ,1,chr1 ,92895256,92895277,-
mm_br_e15_274944 ,1,chr1 ,92895256,92895277,-
mm_br_e15_275192 ,1,chr4 ,94645872,94645893,+
mm_br_e15_275519 ,1,chr15 ,74318244,74318265,+
mm_br_e15_275520 ,1,chr15 ,74318244,74318265,+
mm_br_e15_275731 ,1,chr8 ,110174993,110175014,+
mm_br_e15_276129 ,1,chr4 ,118993238,118993259,+
mm_br_e15_276270 ,1,chr10 ,92895444,92895465,+
mm_br_e15_276329 ,1,chr4 ,32887140,32887161,-
mm_br_e15_276605 ,1,chr5 ,111846330,111846351,+
mm_br_e15_276909 ,1,chr4 ,46209270,46209291,+
mm_br_e15_276955 ,1,chr17 ,88655318,88655339,+
mm_br_e15_277202 ,1,chr12 ,104480493,104480514,+
mm_br_e15_277222 ,1,chr11 ,96691534,96691555,+
mm_br_e15_277372 ,1,chr14 ,66456062,66456083,-
mm_br_e15_277421 ,1,chr1 ,60725293,60725314,-
mm_br_e15_277476 ,1,chr10 ,57786099,57786120,-
mm_br_e15_277535 ,1,chr15 ,84484635,84484656,+
mm_br_e15_277575 ,1,chr7 ,99818617,99818638,+
mm_br_e15_277614 ,1,chr13 ,109004422,109004443,-
mm_br_e15_277793 ,1,chr2 ,84887876,84887897,-
mm_br_e15_278307 ,1,chr16 ,55839056,55839077,+
mm_br_e15_278324 ,1,chr10 ,117147803,117147824,+
mm_br_e15_278346 ,1,chr1 ,55084446,55084467,+
mm_br_e15_278878 ,1,chr15 ,103333330,103333351,-
mm_br_e15_278993 ,1,chr16 ,91647911,91647932,-
mm_br_e15_278995 ,1,chr4 ,55307261,55307282,-
mm_br_e15_279026 ,1,chrX ,82819316,82819337,+
mm_br_e15_279631 ,1,chr13 ,32430672,32430693,+
mm_br_e15_279920 ,1,chr2 ,29597247,29597268,+
mm_br_e15_279959 ,1,chr18 ,35019537,35019558,-
mm_br_e15_280016 ,1,chr19 ,10176677,10176698,+
mm_br_e15_280065 ,1,chr3 ,107847854,107847875,+
mm_br_e15_280082 ,1,chr17 ,26800060,26800081,+
mm_br_e15_280187 ,1,chr2 ,128769876,128769897,+
mm_br_e15_280346 ,1,chr6 ,86353940,86353961,+
mm_br_e15_280847 ,1,chrX ,45976519,45976540,-
mm_br_e15_281269 ,1,chrX ,10569492,10569513,-
mm_br_e15_281501 ,1,chr2 ,116946385,116946406,-
mm_br_e15_281671 ,1,chr3 ,17689583,17689604,-
mm_br_e15_281735 ,1,chr7 ,17077450,17077471,-
mm_br_e15_283544 ,1,chr6 ,116579181,116579202,+
mm_br_e15_283545 ,1,chr6 ,116579181,116579202,+
mm_br_e15_283932 ,1,chr16 ,10785872,10785893,-
mm_br_e15_284033 ,1,chr18 ,31793869,31793890,-
mm_br_e15_284429 ,1,chr13 ,22022895,22022916,-
mm_br_e15_284511 ,1,chr3 ,100920957,100920978,-
mm_br_e15_284551 ,1,chr5 ,107729980,107730001,-
mm_br_e15_284635 ,1,chr11 ,87900902,87900923,+
mm_br_e15_284768 ,1,chr13 ,39919383,39919404,-
mm_br_e15_284843 ,1,chr13 ,108436406,108436427,-
mm_br_e15_284860 ,1,chr19 ,41925171,41925192,+
mm_br_e15_284901 ,1,chr11 ,50185101,50185122,+
mm_br_e15_284909 ,1,chr14 ,65192807,65192828,+
mm_br_e15_284930 ,1,chr19 ,60656943,60656964,+
mm_br_e15_284949 ,1,chr3 ,89518867,89518888,-
mm_br_e15_285038 ,1,chr16 ,93381104,93381125,-
mm_br_e15_285041 ,1,chr7 ,80740264,80740285,+
mm_br_e15_285042 ,1,chr13 ,107997874,107997895,-
mm_br_e15_285044 ,1,chr18 ,47665532,47665553,+
mm_br_e15_285122 ,1,chr8 ,11943056,11943077,-
mm_br_e15_285132 ,1,chr15 ,100382627,100382648,+
mm_br_e15_285258 ,1,chr3 ,130665145,130665166,-
mm_br_e15_285262 ,1,chr4 ,19502101,19502122,-
mm_br_e15_285291 ,1,chr8 ,95446468,95446489,+
mm_br_e15_285531 ,1,chr19 ,59544739,59544760,+
mm_br_e15_285682 ,1,chr10 ,20893805,20893826,-
mm_br_e15_285739 ,1,chr16 ,21310876,21310897,+
mm_br_e15_95362 ,1,chr10 ,107598846,107598867,-
mm_br_e15_95438 ,1,chr16 ,21694876,21694897,+
mm_br_e15_95448 ,1,chr11 ,68887257,68887278,+
mm_br_e15_95684 ,1,chrX ,34374040,34374061,+
mm_br_e15_95702 ,1,chr10 ,20575040,20575061,+
mm_br_e15_95734 ,1,chr13 ,25112309,25112330,+
mm_br_e15_95757 ,1,chr15 ,96401081,96401102,-
mm_br_e15_95788 ,1,chrX ,157204119,157204140,+
mm_br_e15_98749 ,1,chr3 ,139691245,139691266,+
mm_br_e15_98750 ,1,chr3 ,139691245,139691266,+
mm_br_e15_101254 ,1,chr5 ,108736589,108736610,+
mm_br_e15_132604 ,1,chr19 ,10980729,10980750,+
mm_br_e15_134082 ,1,chr19 ,58531213,58531234,-
mm_br_e15_135198 ,1,chr11 ,93857206,93857227,-
mm_br_e15_135294 ,1,chr19 ,61331850,61331871,+
mm_br_e15_135508 ,1,chr12 ,110919780,110919801,+
mm_br_e15_135577 ,1,chr5 ,145554757,145554778,+
mm_br_e15_135689 ,1,chr12 ,117643847,117643868,+
mm_br_e15_136410 ,1,chr9 ,39615370,39615391,-
mm_br_e15_136411 ,1,chr9 ,39615370,39615391,-
mm_br_e15_136452 ,1,chr1 ,176009236,176009257,-
mm_br_e15_136557 ,1,chr14 ,82040798,82040819,+
mm_br_e15_136721 ,1,chr1 ,81866622,81866643,-
mm_br_e15_136722 ,1,chr1 ,81866622,81866643,-
mm_br_e15_136723 ,1,chr1 ,81866622,81866643,-
mm_br_e15_136724 ,1,chr1 ,81866622,81866643,-
mm_br_e15_136725 ,1,chr1 ,81866622,81866643,-
mm_br_e15_136726 ,1,chr1 ,81866622,81866643,-
mm_br_e15_136727 ,1,chr1 ,81866622,81866643,-
mm_br_e15_136728 ,1,chr1 ,81866622,81866643,-
mm_br_e15_136729 ,1,chr1 ,81866622,81866643,-
mm_br_e15_137074 ,1,chr7 ,102883755,102883776,+
mm_br_e15_137088 ,1,chr12 ,41370890,41370911,+
mm_br_e15_137212 ,1,chr4 ,27274923,27274944,+
mm_br_e15_137213 ,1,chr4 ,27274923,27274944,+
mm_br_e15_137214 ,1,chr4 ,27274923,27274944,+
mm_br_e15_137215 ,1,chr4 ,27274923,27274944,+
mm_br_e15_137216 ,1,chr4 ,27274923,27274944,+
mm_br_e15_137217 ,1,chr4 ,27274923,27274944,+
mm_br_e15_137218 ,1,chr4 ,27274923,27274944,+
mm_br_e15_137219 ,1,chr4 ,27274923,27274944,+
mm_br_e15_137220 ,1,chr4 ,27274923,27274944,+
mm_br_e15_137221 ,1,chr4 ,27274923,27274944,+
mm_br_e15_137222 ,1,chr4 ,27274923,27274944,+
mm_br_e15_137223 ,1,chr4 ,27274923,27274944,+
mm_br_e15_137224 ,1,chr4 ,27274923,27274944,+
mm_br_e15_137225 ,1,chr4 ,27274923,27274944,+
mm_br_e15_137226 ,1,chr4 ,27274923,27274944,+
mm_br_e15_137227 ,1,chr4 ,27274923,27274944,+
mm_br_e15_137228 ,1,chr4 ,27274923,27274944,+
mm_br_e15_137229 ,1,chr4 ,27274923,27274944,+
mm_br_e15_137230 ,1,chr4 ,27274923,27274944,+
mm_br_e15_144837 ,1,chr18 ,31607223,31607244,+
mm_br_e15_144926 ,1,chr1 ,166178846,166178867,-
mm_br_e15_144970 ,1,chr11 ,68876522,68876543,-
mm_br_e15_145210 ,1,chr13 ,22003254,22003275,+
mm_br_e15_145211 ,1,chr13 ,22003254,22003275,+
mm_br_e15_145212 ,1,chr13 ,22003254,22003275,+
mm_br_e15_145213 ,1,chr13 ,22003254,22003275,+
mm_br_e15_145214 ,1,chr13 ,22003254,22003275,+
mm_br_e15_145317 ,1,chr19 ,19418482,19418503,+
mm_br_e15_145574 ,1,chr2 ,74663772,74663793,-
mm_br_e15_145575 ,1,chr4 ,155507809,155507830,+
mm_br_e15_145598 ,1,chr2 ,156879414,156879435,-
mm_br_e15_145822 ,1,chr1 ,39535762,39535783,+
mm_br_e15_145952 ,1,chr2 ,67513551,67513572,+
mm_br_e15_145953 ,1,chr2 ,67513551,67513572,+
mm_br_e15_149646 ,1,chr6 ,55633098,55633119,+
mm_br_e15_170012 ,1,chr2 ,128255089,128255110,-
mm_br_e15_170035 ,1,chr11 ,81426532,81426553,-
mm_br_e15_171675 ,1,chr3 ,90279760,90279781,-
mm_br_e15_172303 ,1,chr4 ,123934517,123934538,-
mm_br_e15_173374 ,1,chr12 ,8364578,8364599,+
mm_br_e15_173469 ,1,chr15 ,100382626,100382647,+
mm_br_e15_173486 ,1,chr3 ,107949344,107949365,+
mm_br_e15_173752 ,1,chr7 ,121706836,121706857,-
mm_br_e15_173755 ,1,chr13 ,25112289,25112310,+
mm_br_e15_173836 ,1,chr6 ,114948481,114948502,-
mm_br_e15_173860 ,1,chr7 ,99818604,99818625,+
mm_br_e15_174070 ,1,chr9 ,4376250,4376271,-
mm_br_e15_174074 ,1,chr5 ,150040808,150040829,+
mm_br_e15_175410 ,1,chr7 ,95128209,95128230,+
mm_br_e15_176072 ,1,chr16 ,5013888,5013909,+
mm_br_e15_176087 ,1,chrX ,17739439,17739460,-
mm_br_e15_176158 ,1,chr2 ,67513553,67513574,+
mm_br_e15_176159 ,1,chr2 ,67513553,67513574,+
mm_br_e15_176266 ,1,chr5 ,120751752,120751773,+
mm_br_e15_176546 ,1,chrX ,102544948,102544969,-
mm_br_e15_176547 ,1,chrX ,102544948,102544969,-
mm_br_e15_176548 ,1,chrX ,102544948,102544969,-
mm_br_e15_176625 ,1,chr8 ,77873875,77873896,-
mm_br_e15_177127 ,1,chr7 ,19509956,19509977,+
mm_br_e15_177445 ,1,chr17 ,23923561,23923582,+
mm_br_e15_178545 ,1,chr16 ,91534913,91534934,+
mm_br_e15_178546 ,1,chr16 ,91534913,91534934,+
mm_br_e15_178888 ,1,chr10 ,80567355,80567376,-
mm_br_e15_178922 ,1,chr15 ,52264309,52264330,-
mm_br_e15_180100 ,1,chr2 ,109856456,109856477,+
mm_br_e15_182550 ,1,chr2 ,22215965,22215986,-
mm_br_e15_182589 ,1,chr19 ,59544741,59544762,+
mm_br_e15_182897 ,1,chr7 ,86025981,86026002,-
mm_br_e15_183260 ,1,chr13 ,79392347,79392368,-
mm_br_e15_184088 ,1,chr7 ,6756349,6756370,+
mm_br_e15_184089 ,1,chr7 ,6756349,6756370,+
mm_br_e15_184090 ,1,chr7 ,6756349,6756370,+
mm_br_e15_184091 ,1,chr7 ,6756349,6756370,+
mm_br_e15_184092 ,1,chr7 ,6756349,6756370,+
mm_br_e15_184093 ,1,chr7 ,6756349,6756370,+
mm_br_e15_184094 ,1,chr7 ,6756349,6756370,+
mm_br_e15_184095 ,1,chr7 ,6756349,6756370,+
mm_br_e15_184096 ,1,chr7 ,6756349,6756370,+
mm_br_e15_184097 ,1,chr7 ,6756349,6756370,+
mm_br_e15_184098 ,1,chr7 ,6756349,6756370,+
mm_br_e15_184099 ,1,chr7 ,6756349,6756370,+
mm_br_e15_184100 ,1,chr7 ,6756349,6756370,+
mm_br_e15_184101 ,1,chr7 ,6756349,6756370,+
mm_br_e15_184102 ,1,chr7 ,6756349,6756370,+
mm_br_e15_184103 ,1,chr7 ,6756349,6756370,+
mm_br_e15_184104 ,1,chr7 ,6756349,6756370,+
mm_br_e15_184105 ,1,chr7 ,6756349,6756370,+
mm_br_e15_184106 ,1,chr7 ,6756349,6756370,+
mm_br_e15_184107 ,1,chr7 ,6756349,6756370,+
mm_br_e15_184108 ,1,chr7 ,6756349,6756370,+
mm_br_e15_184109 ,1,chr7 ,6756349,6756370,+
mm_br_e15_184110 ,1,chr7 ,6756349,6756370,+
mm_br_e15_184111 ,1,chr7 ,6756349,6756370,+
mm_br_e15_184112 ,1,chr7 ,6756349,6756370,+
mm_br_e15_184113 ,1,chr7 ,6756349,6756370,+
mm_br_e15_184114 ,1,chr7 ,6756349,6756370,+
mm_br_e15_184115 ,1,chr7 ,6756349,6756370,+
mm_br_e15_184116 ,1,chr7 ,6756349,6756370,+
mm_br_e15_184117 ,1,chr7 ,6756349,6756370,+
mm_br_e15_184118 ,1,chr7 ,6756349,6756370,+
mm_br_e15_184119 ,1,chr7 ,6756349,6756370,+
mm_br_e15_184120 ,1,chr7 ,6756349,6756370,+
mm_br_e15_184121 ,1,chr7 ,6756349,6756370,+
mm_br_e15_184122 ,1,chr7 ,6756349,6756370,+
mm_br_e15_184123 ,1,chr7 ,6756349,6756370,+
mm_br_e15_184164 ,1,chr1 ,173040818,173040839,-
mm_br_e15_184296 ,1,chr7 ,90015737,90015758,+
mm_br_e15_184331 ,1,chr3 ,50806760,50806781,+
mm_br_e15_184346 ,1,chr14 ,70751477,70751498,-
mm_br_e15_184355 ,1,chr11 ,103823201,103823222,-
mm_br_e15_184361 ,1,chr11 ,110416616,110416637,+
mm_br_e15_184579 ,1,chrX ,157204115,157204136,+
mm_br_e15_184580 ,1,chrX ,157204115,157204136,+
mm_br_e15_185171 ,1,chr1 ,23298529,23298550,+
mm_br_e15_185469 ,1,chr4 ,81214753,81214774,+
mm_br_e15_187350 ,1,chr12 ,109514192,109514213,+
mm_br_e15_189621 ,1,chr16 ,77789840,77789861,+
mm_br_e15_189926 ,1,chr1 ,179381573,179381594,+
mm_br_e15_190242 ,1,chr10 ,105290186,105290207,+
mm_br_e15_190288 ,1,chr3 ,96304910,96304931,-
