# Supplementary material for: Deep sequencing analysis of the developing mouse brain reveals a novel microRNA
Source: BMC Genomics. 2011 Apr 5;12:176. doi: 10.1186/1471-2164-12-176 (PMC3088569; doi:10.1186/1471-2164-12-176)
Supplement: Additional file 10 — List of unique tags mapped to a single locus in the mouse genome based on 5' end sequences. [file 1471-2164-12-176-S10.TXT]

Tag_ID ,Copy_Number ,Chromosome ,Chr_Start ,Chr_End ,Tag_Strand
mm_br_e15_157 ,2076,chr5 ,147726980,147727001,-
mm_br_e15_268 ,1170,chr2 ,75395865,75395886,+
mm_br_e15_375 ,805,chr17 ,69644583,69644604,+
mm_br_e15_564 ,446,chr1 ,27157560,27157581,+
mm_br_e15_1872 ,107,chr3 ,114195870,114195891,+
mm_br_e15_2037 ,97,chr10 ,117395621,117395642,+
mm_br_e15_2364 ,81,chrX ,69474018,69474039,-
mm_br_e15_2379 ,80,chr11 ,57821367,57821388,+
mm_br_e15_2617 ,72,chr11 ,37935963,37935984,-
mm_br_e15_4629 ,36,chr11 ,100600303,100600324,-
mm_br_e15_5242 ,31,chr8 ,66847631,66847652,+
mm_br_e15_5686 ,28,chr1 ,153036513,153036534,+
mm_br_e15_8196 ,18,chr1 ,67409271,67409292,+
mm_br_e15_8502 ,17,chrX ,55267101,55267122,-
mm_br_e15_8575 ,17,chr10 ,117395619,117395640,+
mm_br_e15_9157 ,16,chr10 ,117395620,117395641,+
mm_br_e15_9961 ,14,chr6 ,112662036,112662057,+
mm_br_e15_9981 ,14,chr7 ,122386937,122386958,-
mm_br_e15_10656 ,13,chr6 ,74449317,74449338,+
mm_br_e15_12059 ,11,chr16 ,51570935,51570956,+
mm_br_e15_12088 ,11,chr19 ,20478661,20478682,+
mm_br_e15_12919 ,10,chrX ,55267101,55267122,-
mm_br_e15_14188 ,9,chr3 ,5793019,5793040,+
mm_br_e15_14388 ,9,chr14 ,93374422,93374443,-
mm_br_e15_15588 ,8,chr5 ,82330684,82330705,+
mm_br_e15_15661 ,8,chr13 ,42750725,42750746,-
mm_br_e15_16583 ,8,chr15 ,44907385,44907406,+
mm_br_e15_16584 ,8,chr15 ,44907385,44907406,+
mm_br_e15_17271 ,7,chrX ,55267101,55267122,-
mm_br_e15_17492 ,7,chr9 ,68414860,68414881,+
mm_br_e15_17568 ,7,chr16 ,71873350,71873371,+
mm_br_e15_17860 ,7,chrX ,35039864,35039885,-
mm_br_e15_19301 ,6,chrX ,76214286,76214307,+
mm_br_e15_21641 ,6,chr1 ,18491944,18491965,-
mm_br_e15_23071 ,5,chr5 ,147726980,147727001,-
mm_br_e15_23072 ,5,chr17 ,69644583,69644604,+
mm_br_e15_23783 ,5,chr2 ,43200310,43200331,+
mm_br_e15_26529 ,4,chrX ,55267101,55267122,-
mm_br_e15_28071 ,4,chr12 ,72805482,72805503,+
mm_br_e15_28148 ,4,chr3 ,87116426,87116447,-
mm_br_e15_28216 ,4,chr13 ,6278784,6278805,+
mm_br_e15_28996 ,4,chr7 ,112695392,112695413,-
mm_br_e15_30362 ,4,chr1 ,41023283,41023304,+
mm_br_e15_31709 ,4,chr15 ,44907385,44907406,+
mm_br_e15_32078 ,4,chr1 ,18491944,18491965,-
mm_br_e15_33339 ,3,chr1 ,30974104,30974125,-
mm_br_e15_33732 ,3,chr2 ,83854464,83854485,+
mm_br_e15_35979 ,3,chr2 ,75395865,75395886,+
mm_br_e15_35984 ,3,chr11 ,37935963,37935984,-
mm_br_e15_36000 ,3,chr16 ,68228376,68228397,-
mm_br_e15_36025 ,3,chr14 ,62536717,62536738,-
mm_br_e15_36026 ,3,chr17 ,19899716,19899737,-
mm_br_e15_36094 ,3,chr2 ,15369239,15369260,-
mm_br_e15_36300 ,3,chr10 ,29267491,29267512,-
mm_br_e15_36622 ,3,chr3 ,104470930,104470951,+
mm_br_e15_36631 ,3,chr10 ,37056095,37056116,-
mm_br_e15_36731 ,3,chr8 ,52451035,52451056,+
mm_br_e15_38131 ,3,chr2 ,72362136,72362157,-
mm_br_e15_38134 ,3,chr8 ,83681820,83681841,-
mm_br_e15_38152 ,3,chr1 ,97100674,97100695,+
mm_br_e15_38158 ,3,chr10 ,58744220,58744241,+
mm_br_e15_40429 ,3,chr2 ,72446990,72447011,+
mm_br_e15_40806 ,3,chr1 ,41023283,41023304,+
mm_br_e15_43084 ,3,chr15 ,44907385,44907406,+
mm_br_e15_43864 ,3,chr1 ,18491944,18491965,-
mm_br_e15_46827 ,2,chr8 ,66856881,66856902,+
mm_br_e15_47201 ,2,chr6 ,93380784,93380805,+
mm_br_e15_47274 ,2,chr3 ,6084297,6084318,+
mm_br_e15_47367 ,2,chr2 ,64733964,64733985,+
mm_br_e15_47443 ,2,chr7 ,27040394,27040415,+
mm_br_e15_49618 ,2,chr1 ,30974104,30974125,-
mm_br_e15_51497 ,2,chr4 ,70970288,70970309,+
mm_br_e15_52762 ,2,chr1 ,27157560,27157581,+
mm_br_e15_52763 ,2,chr2 ,75395865,75395886,+
mm_br_e15_52765 ,2,chr5 ,147726980,147727001,-
mm_br_e15_52782 ,2,chr17 ,69644583,69644604,+
mm_br_e15_52832 ,2,chr5 ,82330684,82330705,+
mm_br_e15_52838 ,2,chr1 ,27157560,27157581,+
mm_br_e15_52840 ,2,chr9 ,68414860,68414881,+
mm_br_e15_52856 ,2,chr3 ,114195870,114195891,+
mm_br_e15_53035 ,2,chr13 ,71906603,71906624,-
mm_br_e15_53037 ,2,chr3 ,40126181,40126202,-
mm_br_e15_53106 ,2,chr5 ,136522632,136522653,+
mm_br_e15_53169 ,2,chr2 ,110890261,110890282,-
mm_br_e15_53172 ,2,chr1 ,189248521,189248542,-
mm_br_e15_53470 ,2,chr6 ,47582687,47582708,-
mm_br_e15_53506 ,2,chr13 ,79654016,79654037,-
mm_br_e15_53812 ,2,chr12 ,51214022,51214043,-
mm_br_e15_54039 ,2,chr13 ,31291008,31291029,+
mm_br_e15_54346 ,2,chr3 ,82093714,82093735,+
mm_br_e15_54465 ,2,chr1 ,135756222,135756243,-
mm_br_e15_54466 ,2,chr10 ,98364418,98364439,+
mm_br_e15_54495 ,2,chr18 ,55569591,55569612,+
mm_br_e15_54638 ,2,chr13 ,117264515,117264536,+
mm_br_e15_54647 ,2,chr2 ,110913444,110913465,-
mm_br_e15_54680 ,2,chr3 ,136320626,136320647,-
mm_br_e15_54876 ,2,chr5 ,85048044,85048065,+
mm_br_e15_57995 ,2,chr5 ,136522634,136522655,+
mm_br_e15_58020 ,2,chr8 ,52634921,52634942,-
mm_br_e15_58087 ,2,chr8 ,60786823,60786844,-
mm_br_e15_58193 ,2,chr14 ,66503801,66503822,+
mm_br_e15_63428 ,2,chr1 ,48634774,48634795,+
mm_br_e15_72012 ,2,chr18 ,82003441,82003462,+
mm_br_e15_73165 ,2,chr1 ,18491944,18491965,-
mm_br_e15_73517 ,2,chr1 ,18491944,18491965,-
mm_br_e15_74696 ,2,chr4 ,23405653,23405674,-
mm_br_e15_74788 ,2,chr8 ,96301902,96301923,+
mm_br_e15_74871 ,1,chrX ,88081253,88081274,+
mm_br_e15_79014 ,1,chr4 ,88326631,88326652,+
mm_br_e15_84778 ,1,chr3 ,145016568,145016589,+
mm_br_e15_84865 ,1,chr3 ,143154883,143154904,-
mm_br_e15_84877 ,1,chr12 ,101781775,101781796,-
mm_br_e15_86191 ,1,chr10 ,66973336,66973357,+
mm_br_e15_92671 ,1,chr16 ,80147749,80147770,-
mm_br_e15_93120 ,1,chr9 ,23592617,23592638,-
mm_br_e15_381953 ,1,chr10 ,102363949,102363970,-
mm_br_e15_383001 ,1,chr1 ,47816173,47816194,+
mm_br_e15_383020 ,1,chr10 ,58744216,58744237,+
mm_br_e15_383031 ,1,chr1 ,189248523,189248544,-
mm_br_e15_383038 ,1,chr3 ,5793017,5793038,+
mm_br_e15_383114 ,1,chr10 ,58744216,58744237,+
mm_br_e15_383624 ,1,chr18 ,48017111,48017132,+
mm_br_e15_392080 ,1,chr7 ,51540835,51540856,+
mm_br_e15_394691 ,1,chr10 ,95155101,95155122,+
mm_br_e15_394715 ,1,chr3 ,143154884,143154905,-
mm_br_e15_394761 ,1,chr10 ,95155101,95155122,+
mm_br_e15_395000 ,1,chr10 ,116503305,116503326,+
mm_br_e15_395001 ,1,chr11 ,92390401,92390422,-
mm_br_e15_395005 ,1,chr14 ,110307393,110307414,+
mm_br_e15_395095 ,1,chr1 ,18491944,18491965,-
mm_br_e15_395289 ,1,chr10 ,95155101,95155122,+
mm_br_e15_395755 ,1,chr1 ,18491944,18491965,-
mm_br_e15_397467 ,1,chr1 ,152352995,152353016,+
mm_br_e15_397726 ,1,chr4 ,141924046,141924067,+
mm_br_e15_397835 ,1,chr4 ,28639077,28639098,+
mm_br_e15_402033 ,1,chrX ,106945559,106945580,+
mm_br_e15_409211 ,1,chr1 ,93819683,93819704,-
mm_br_e15_409849 ,1,chr11 ,79586282,79586303,-
mm_br_e15_411241 ,1,chrY_random ,55509750,55509771,+
mm_br_e15_411531 ,1,chr7 ,77886824,77886845,-
mm_br_e15_411828 ,1,chr18 ,48951097,48951118,-
mm_br_e15_411882 ,1,chr10 ,116985791,116985812,-
mm_br_e15_412093 ,1,chr1 ,3630229,3630250,+
mm_br_e15_412124 ,1,chr4 ,104796899,104796920,+
mm_br_e15_412128 ,1,chr16 ,89568314,89568335,+
mm_br_e15_412146 ,1,chr14 ,40556980,40557001,+
mm_br_e15_412194 ,1,chr13 ,79367173,79367194,-
mm_br_e15_412274 ,1,chr5 ,82830855,82830876,-
mm_br_e15_412360 ,1,chr18 ,76546817,76546838,+
mm_br_e15_412368 ,1,chr8 ,62329657,62329678,-
mm_br_e15_412387 ,1,chr15 ,78901836,78901857,-
mm_br_e15_412401 ,1,chr10 ,108773869,108773890,-
mm_br_e15_412427 ,1,chr16 ,54619390,54619411,-
mm_br_e15_412459 ,1,chr18 ,48622761,48622782,-
mm_br_e15_412566 ,1,chr10 ,72285434,72285455,+
mm_br_e15_412570 ,1,chr13 ,116072280,116072301,-
mm_br_e15_412572 ,1,chr2 ,98528847,98528868,-
mm_br_e15_412614 ,1,chrX ,73786849,73786870,+
mm_br_e15_412625 ,1,chr18 ,10552345,10552366,+
mm_br_e15_412666 ,1,chr3 ,25107969,25107990,+
mm_br_e15_412670 ,1,chr3 ,83511776,83511797,+
mm_br_e15_412683 ,1,chr4 ,85543986,85544007,+
mm_br_e15_412749 ,1,chr12 ,62115192,62115213,-
mm_br_e15_412757 ,1,chr3 ,82366761,82366782,+
mm_br_e15_412767 ,1,chrX ,93791292,93791313,+
mm_br_e15_412772 ,1,chr3 ,47591250,47591271,-
mm_br_e15_412779 ,1,chr18 ,60744637,60744658,+
mm_br_e15_412806 ,1,chr3 ,143847910,143847931,-
mm_br_e15_412823 ,1,chr7 ,37998228,37998249,+
mm_br_e15_412827 ,1,chr2 ,52993531,52993552,-
mm_br_e15_412904 ,1,chr1 ,65450980,65451001,-
mm_br_e15_412910 ,1,chr4 ,28082451,28082472,+
mm_br_e15_412954 ,1,chr8 ,52947982,52948003,-
mm_br_e15_412959 ,1,chr2 ,109386098,109386119,+
mm_br_e15_412961 ,1,chr2 ,147974442,147974463,-
mm_br_e15_413011 ,1,chr12 ,5080634,5080655,-
mm_br_e15_413066 ,1,chr15 ,8577716,8577737,-
mm_br_e15_413242 ,1,chr12 ,17646978,17646999,+
mm_br_e15_413368 ,1,chr16 ,61728823,61728844,+
mm_br_e15_288236 ,1,chr5 ,121527999,121528020,+
mm_br_e15_289650 ,1,chr10 ,87758847,87758868,-
mm_br_e15_291866 ,1,chr12 ,55902695,55902716,+
mm_br_e15_294215 ,1,chr17 ,51839757,51839778,-
mm_br_e15_295293 ,1,chr3 ,150840290,150840311,+
mm_br_e15_306103 ,1,chr17 ,74145902,74145923,-
mm_br_e15_312246 ,1,chr1 ,56324625,56324646,+
mm_br_e15_316771 ,1,chr2 ,167361002,167361023,-
mm_br_e15_316772 ,1,chr13 ,42733882,42733903,+
mm_br_e15_316778 ,1,chrX ,69474019,69474040,-
mm_br_e15_324960 ,1,chr3 ,150840291,150840312,+
mm_br_e15_327973 ,1,chr5 ,64360516,64360537,-
mm_br_e15_329320 ,1,chr18 ,60744637,60744658,+
mm_br_e15_332597 ,1,chr2 ,135478688,135478709,+
mm_br_e15_335417 ,1,chr15 ,44907385,44907406,+
mm_br_e15_359659 ,1,chr12 ,109302976,109302997,-
mm_br_e15_367827 ,1,chr1 ,187334630,187334651,-
mm_br_e15_368464 ,1,chr6 ,140681563,140681584,-
mm_br_e15_369333 ,1,chr12 ,119318429,119318450,+
mm_br_e15_370598 ,1,chr14 ,65165091,65165112,+
mm_br_e15_371457 ,1,chr3 ,71157643,71157664,-
mm_br_e15_377133 ,1,chr1 ,18491943,18491964,-
mm_br_e15_379217 ,1,chr17 ,74145901,74145922,-
mm_br_e15_201072 ,1,chr8 ,59240373,59240394,-
mm_br_e15_201322 ,1,chr10 ,111067561,111067582,+
mm_br_e15_201369 ,1,chr10 ,117395621,117395642,+
mm_br_e15_201451 ,1,chr12 ,26659725,26659746,-
mm_br_e15_201628 ,1,chr2 ,47851374,47851395,+
mm_br_e15_201648 ,1,chr9 ,122223216,122223237,+
mm_br_e15_201693 ,1,chr8 ,27791274,27791295,+
mm_br_e15_201727 ,1,chr19 ,15751710,15751731,+
mm_br_e15_201741 ,1,chrX ,21804720,21804741,+
mm_br_e15_201743 ,1,chr13 ,58598982,58599003,+
mm_br_e15_201777 ,1,chr5 ,107325906,107325927,+
mm_br_e15_201815 ,1,chr6 ,78703046,78703067,+
mm_br_e15_202139 ,1,chr10 ,46122386,46122407,+
mm_br_e15_202243 ,1,chrX ,60951654,60951675,-
mm_br_e15_202339 ,1,chr13 ,106201693,106201714,-
mm_br_e15_202483 ,1,chr8 ,3330935,3330956,-
mm_br_e15_202498 ,1,chr4 ,58409324,58409345,+
mm_br_e15_202500 ,1,chr3 ,13318490,13318511,-
mm_br_e15_202513 ,1,chr17 ,78348888,78348909,+
mm_br_e15_202729 ,1,chr3 ,82093716,82093737,+
mm_br_e15_202763 ,1,chr12 ,7886107,7886128,-
mm_br_e15_202863 ,1,chr5 ,80810608,80810629,+
mm_br_e15_202983 ,1,chr10 ,109045595,109045616,+
mm_br_e15_202990 ,1,chr1 ,78080804,78080825,+
mm_br_e15_203058 ,1,chr11 ,15629191,15629212,-
mm_br_e15_203075 ,1,chr10 ,117395621,117395642,+
mm_br_e15_203085 ,1,chrX ,35039864,35039885,-
mm_br_e15_204385 ,1,chr17 ,4668800,4668821,-
mm_br_e15_215514 ,1,chr5 ,17563033,17563054,+
mm_br_e15_216878 ,1,chr5 ,51537985,51538006,-
mm_br_e15_217348 ,1,chr11 ,18175232,18175253,+
mm_br_e15_225049 ,1,chr5 ,134335637,134335658,-
mm_br_e15_230199 ,1,chr8 ,63058347,63058368,-
mm_br_e15_230202 ,1,chr12 ,48467484,48467505,+
mm_br_e15_230214 ,1,chr1 ,48634775,48634796,+
mm_br_e15_230261 ,1,chr1 ,97100674,97100695,+
mm_br_e15_230262 ,1,chrX ,35039864,35039885,-
mm_br_e15_230318 ,1,chrX ,35039864,35039885,-
mm_br_e15_231653 ,1,chr1 ,146718573,146718594,-
mm_br_e15_233086 ,1,chr4 ,17670046,17670067,-
mm_br_e15_235893 ,1,chr10 ,15913289,15913310,-
mm_br_e15_238232 ,1,chr8 ,52451036,52451057,+
mm_br_e15_238241 ,1,chr8 ,52451036,52451057,+
mm_br_e15_238258 ,1,chr8 ,52451036,52451057,+
mm_br_e15_238306 ,1,chr8 ,52451035,52451056,+
mm_br_e15_238309 ,1,chr15 ,41143481,41143502,+
mm_br_e15_247375 ,1,chr18 ,78928935,78928956,+
mm_br_e15_247861 ,1,chr15 ,69564813,69564834,-
mm_br_e15_250541 ,1,chr8 ,52451036,52451057,+
mm_br_e15_250604 ,1,chr1 ,131104304,131104325,-
mm_br_e15_257224 ,1,chr9 ,71222121,71222142,+
mm_br_e15_262337 ,1,chr10 ,19285752,19285773,-
mm_br_e15_263903 ,1,chr13 ,71906604,71906625,-
mm_br_e15_270659 ,1,chr9 ,87166676,87166697,-
mm_br_e15_270687 ,1,chr8 ,7820032,7820053,+
mm_br_e15_270730 ,1,chr8 ,60786824,60786845,-
mm_br_e15_270952 ,1,chr1 ,78080803,78080824,+
mm_br_e15_271010 ,1,chr7 ,98217343,98217364,-
mm_br_e15_271014 ,1,chr8 ,58611393,58611414,+
mm_br_e15_271163 ,1,chr12 ,55707876,55707897,+
mm_br_e15_272214 ,1,chr2 ,72446990,72447011,+
mm_br_e15_280575 ,1,chr6 ,66102210,66102231,+
mm_br_e15_281480 ,1,chr2 ,70312405,70312426,-
mm_br_e15_282362 ,1,chrX ,54445269,54445290,-
mm_br_e15_95389 ,1,chr9 ,43654748,43654769,+
mm_br_e15_96125 ,1,chr13 ,63599057,63599078,+
mm_br_e15_96999 ,1,chr18 ,46603961,46603982,-
mm_br_e15_97094 ,1,chr15 ,48116185,48116206,+
mm_br_e15_98720 ,1,chr8 ,50650973,50650994,+
mm_br_e15_98723 ,1,chr4 ,32701593,32701614,+
mm_br_e15_99395 ,1,chr17 ,44731229,44731250,-
mm_br_e15_100452 ,1,chr4 ,32701593,32701614,+
mm_br_e15_100503 ,1,chr8 ,106968337,106968358,+
mm_br_e15_100685 ,1,chr16 ,69533573,69533594,-
mm_br_e15_100887 ,1,chr3 ,6084297,6084318,+
mm_br_e15_100960 ,1,chr2 ,64733964,64733985,+
mm_br_e15_100999 ,1,chr12 ,63903582,63903603,-
mm_br_e15_101938 ,1,chr18 ,90310886,90310907,-
mm_br_e15_102621 ,1,chr12 ,93236845,93236866,+
mm_br_e15_104453 ,1,chr1 ,18491942,18491963,-
mm_br_e15_104645 ,1,chr4 ,52557914,52557935,+
mm_br_e15_104998 ,1,chr4 ,92582030,92582051,+
mm_br_e15_105434 ,1,chr1 ,30974104,30974125,-
mm_br_e15_105708 ,1,chr15 ,38554325,38554346,+
mm_br_e15_105723 ,1,chr15 ,102515537,102515558,-
mm_br_e15_105889 ,1,chr4 ,77883197,77883218,+
mm_br_e15_105968 ,1,chrX ,124886447,124886468,-
mm_br_e15_106370 ,1,chr11 ,56652070,56652091,-
mm_br_e15_106598 ,1,chr6 ,83411220,83411241,+
mm_br_e15_106994 ,1,chr19 ,49277973,49277994,+
mm_br_e15_110630 ,1,chr2 ,43006516,43006537,-
mm_br_e15_110953 ,1,chr2 ,57697871,57697892,-
mm_br_e15_111176 ,1,chr3 ,30660324,30660345,+
mm_br_e15_115509 ,1,chr8 ,50650973,50650994,+
mm_br_e15_118714 ,1,chr13 ,83579922,83579943,+
mm_br_e15_120231 ,1,chr4 ,92582030,92582051,+
mm_br_e15_120301 ,1,chr2 ,64733964,64733985,+
mm_br_e15_123730 ,1,chr1 ,30974104,30974125,-
mm_br_e15_123876 ,1,chr14 ,37181478,37181499,-
mm_br_e15_125462 ,1,chr8 ,50650973,50650994,+
mm_br_e15_130119 ,1,chr3 ,6084297,6084318,+
mm_br_e15_136781 ,1,chr18 ,27061338,27061359,+
mm_br_e15_136900 ,1,chr2 ,105965699,105965720,+
mm_br_e15_137437 ,1,chr1 ,58259130,58259151,-
mm_br_e15_137839 ,1,chr5 ,46616449,46616470,+
mm_br_e15_138404 ,1,chr14 ,30700993,30701014,-
mm_br_e15_138677 ,1,chr8 ,31382561,31382582,-
mm_br_e15_140414 ,1,chr15 ,28627262,28627283,+
mm_br_e15_144558 ,1,chr5 ,82330684,82330705,+
mm_br_e15_144605 ,1,chr1 ,27157560,27157581,+
mm_br_e15_150532 ,1,chr7 ,111186050,111186071,-
mm_br_e15_150694 ,1,chr5 ,147726980,147727001,-
mm_br_e15_150897 ,1,chr7 ,141822761,141822782,-
mm_br_e15_151157 ,1,chr1 ,61534602,61534623,-
mm_br_e15_151185 ,1,chr9 ,79072844,79072865,-
mm_br_e15_151308 ,1,chr15 ,67316013,67316034,+
mm_br_e15_151538 ,1,chr11 ,37939260,37939281,+
mm_br_e15_151591 ,1,chr19 ,21625925,21625946,-
mm_br_e15_151659 ,1,chr3 ,5793019,5793040,+
mm_br_e15_151844 ,1,chr2 ,16847221,16847242,-
mm_br_e15_151867 ,1,chr1 ,27157560,27157581,+
mm_br_e15_151871 ,1,chr2 ,75395865,75395886,+
mm_br_e15_151931 ,1,chr3 ,5793019,5793040,+
mm_br_e15_151951 ,1,chrX ,69474018,69474039,-
mm_br_e15_151955 ,1,chr11 ,37935963,37935984,-
mm_br_e15_151958 ,1,chr5 ,147726980,147727001,-
mm_br_e15_152338 ,1,chr6 ,112662036,112662057,+
mm_br_e15_152650 ,1,chr1 ,6297759,6297780,+
mm_br_e15_152719 ,1,chrX ,117694321,117694342,-
mm_br_e15_153050 ,1,chr2 ,72446989,72447010,+
mm_br_e15_153098 ,1,chr10 ,117395619,117395640,+
mm_br_e15_153135 ,1,chr7 ,122386937,122386958,-
mm_br_e15_153363 ,1,chr10 ,30077202,30077223,+
mm_br_e15_153384 ,1,chr3 ,19587884,19587905,-
mm_br_e15_153448 ,1,chr10 ,46454849,46454870,-
mm_br_e15_153657 ,1,chr13 ,97138158,97138179,+
mm_br_e15_153922 ,1,chr7 ,141822760,141822781,-
mm_br_e15_154199 ,1,chrX ,87264083,87264104,+
mm_br_e15_154263 ,1,chr3 ,126224272,126224293,-
mm_br_e15_154385 ,1,chr5 ,42137849,42137870,-
mm_br_e15_154388 ,1,chr3 ,52175601,52175622,+
mm_br_e15_154493 ,1,chr11 ,25036348,25036369,+
mm_br_e15_154772 ,1,chr12 ,57449171,57449192,+
mm_br_e15_154802 ,1,chr15 ,96548295,96548316,-
mm_br_e15_154820 ,1,chr9 ,79072844,79072865,-
mm_br_e15_154919 ,1,chr17 ,59349809,59349830,+
mm_br_e15_154928 ,1,chr2 ,44835092,44835113,-
mm_br_e15_155027 ,1,chr4 ,15718832,15718853,+
mm_br_e15_155436 ,1,chr19 ,4021909,4021930,+
mm_br_e15_155559 ,1,chr2 ,16847221,16847242,-
mm_br_e15_155619 ,1,chr17 ,81266924,81266945,+
mm_br_e15_155630 ,1,chr16 ,89008739,89008760,+
mm_br_e15_155719 ,1,chr8 ,12478980,12479001,+
mm_br_e15_155729 ,1,chr4 ,150149921,150149942,-
mm_br_e15_155737 ,1,chr17 ,93727229,93727250,+
mm_br_e15_155760 ,1,chr2 ,116517671,116517692,-
mm_br_e15_155766 ,1,chrX ,117694321,117694342,-
mm_br_e15_156479 ,1,chr9 ,116359535,116359556,-
mm_br_e15_156481 ,1,chrX ,148406535,148406556,+
mm_br_e15_156729 ,1,chr5 ,79941231,79941252,+
mm_br_e15_157019 ,1,chr8 ,50065035,50065056,+
mm_br_e15_157525 ,1,chrX ,10284417,10284438,-
mm_br_e15_157602 ,1,chr2 ,159515863,159515884,-
mm_br_e15_158925 ,1,chrX ,120079599,120079620,+
mm_br_e15_159026 ,1,chr15 ,43795006,43795027,-
mm_br_e15_159933 ,1,chr1 ,107761714,107761735,+
mm_br_e15_160667 ,1,chr4 ,84833502,84833523,+
mm_br_e15_160696 ,1,chr9 ,80902429,80902450,-
mm_br_e15_160714 ,1,chr13 ,104771447,104771468,+
mm_br_e15_160773 ,1,chr5 ,107723783,107723804,-
mm_br_e15_161893 ,1,chr10 ,113202147,113202168,-
mm_br_e15_162179 ,1,chr15 ,41143481,41143502,+
mm_br_e15_162831 ,1,chr2 ,96019944,96019965,+
mm_br_e15_163441 ,1,chr6 ,67623343,67623364,+
mm_br_e15_163926 ,1,chr17 ,30749963,30749984,-
mm_br_e15_164726 ,1,chr5 ,79957820,79957841,-
mm_br_e15_164740 ,1,chr8 ,91964791,91964812,-
mm_br_e15_164939 ,1,chr17 ,3728005,3728026,-
mm_br_e15_164946 ,1,chr14 ,37159648,37159669,+
mm_br_e15_165948 ,1,chr1 ,35554633,35554654,+
mm_br_e15_166247 ,1,chr1 ,13423951,13423972,-
mm_br_e15_166363 ,1,chr5 ,54810657,54810678,+
mm_br_e15_166622 ,1,chr7 ,86084171,86084192,-
mm_br_e15_166633 ,1,chr8 ,44535462,44535483,+
mm_br_e15_166773 ,1,chrX ,70056026,70056047,+
mm_br_e15_166870 ,1,chr11 ,68384762,68384783,+
mm_br_e15_166875 ,1,chr5 ,147726980,147727001,-
mm_br_e15_166912 ,1,chr4 ,31235348,31235369,-
mm_br_e15_167171 ,1,chr1 ,67409271,67409292,+
mm_br_e15_167173 ,1,chrX ,69474018,69474039,-
mm_br_e15_167179 ,1,chr17 ,69644583,69644604,+
mm_br_e15_167215 ,1,chr13 ,6278784,6278805,+
mm_br_e15_167344 ,1,chr6 ,142034256,142034277,+
mm_br_e15_167423 ,1,chr6 ,39160996,39161017,+
mm_br_e15_167468 ,1,chr13 ,42750725,42750746,-
mm_br_e15_167543 ,1,chr5 ,147726980,147727001,-
mm_br_e15_167553 ,1,chr11 ,57821367,57821388,+
mm_br_e15_167613 ,1,chr1 ,27157560,27157581,+
mm_br_e15_167614 ,1,chr2 ,75395865,75395886,+
mm_br_e15_167624 ,1,chr5 ,147726980,147727001,-
mm_br_e15_167658 ,1,chr13 ,6278784,6278805,+
mm_br_e15_167892 ,1,chr17 ,69644583,69644604,+
mm_br_e15_167932 ,1,chr11 ,37935963,37935984,-
mm_br_e15_167980 ,1,chr3 ,60162485,60162506,+
mm_br_e15_168043 ,1,chr7 ,141822761,141822782,-
mm_br_e15_168446 ,1,chr5 ,85048044,85048065,+
mm_br_e15_168834 ,1,chr5 ,147726980,147727001,-
mm_br_e15_169005 ,1,chr13 ,31291008,31291029,+
mm_br_e15_169034 ,1,chr13 ,42750725,42750746,-
mm_br_e15_169066 ,1,chr13 ,117264515,117264536,+
mm_br_e15_169169 ,1,chr16 ,79356543,79356564,+
mm_br_e15_169379 ,1,chr1 ,63818993,63819014,-
mm_br_e15_169535 ,1,chr17 ,87095942,87095963,+
mm_br_e15_170177 ,1,chr10 ,65030650,65030671,-
mm_br_e15_170300 ,1,chr7 ,122386937,122386958,-
mm_br_e15_170384 ,1,chr19 ,20478661,20478682,+
mm_br_e15_170410 ,1,chr13 ,42750725,42750746,-
mm_br_e15_170541 ,1,chr2 ,156907469,156907490,-
mm_br_e15_170612 ,1,chr13 ,117264515,117264536,+
mm_br_e15_170990 ,1,chr4 ,54418630,54418651,+
mm_br_e15_172912 ,1,chr18 ,82003441,82003462,+
mm_br_e15_173105 ,1,chr5 ,60627857,60627878,+
mm_br_e15_173112 ,1,chr15 ,7678025,7678046,-
mm_br_e15_173253 ,1,chr5 ,75860809,75860830,+
mm_br_e15_174705 ,1,chr4 ,113560138,113560159,+
mm_br_e15_175424 ,1,chr4 ,113560138,113560159,+
mm_br_e15_176591 ,1,chr5 ,65751054,65751075,+
mm_br_e15_177144 ,1,chr3 ,150840291,150840312,+
mm_br_e15_177417 ,1,chr11 ,35542575,35542596,-
mm_br_e15_178289 ,1,chr15 ,5811202,5811223,-
mm_br_e15_179050 ,1,chr9 ,85562720,85562741,-
mm_br_e15_179160 ,1,chr7 ,29752431,29752452,-
mm_br_e15_183316 ,1,chr5 ,147726980,147727001,-
mm_br_e15_183333 ,1,chr1 ,27157560,27157581,+
mm_br_e15_183336 ,1,chr1 ,67409271,67409292,+
mm_br_e15_186983 ,1,chr9 ,22769654,22769675,+
mm_br_e15_189247 ,1,chr2 ,57247678,57247699,+
