# Supplementary material for: Deep sequencing analysis of the developing mouse brain reveals a novel microRNA
Source: BMC Genomics. 2011 Apr 5;12:176. doi: 10.1186/1471-2164-12-176 (PMC3088569; doi:10.1186/1471-2164-12-176)
Supplement: Additional file 11 — List of unique tags mapped to multiple loci in the mouse genome based on 3' end sequences. [file 1471-2164-12-176-S11.TXT]

Tag_ID	Copy_Number
mm_br_e15_379	798
mm_br_e15_5166	32
mm_br_e15_5195	32
mm_br_e15_7691	20
mm_br_e15_7692	20
mm_br_e15_8033	19
mm_br_e15_9306	16
mm_br_e15_9768	15
mm_br_e15_10990	13
mm_br_e15_10991	13
mm_br_e15_11737	12
mm_br_e15_11738	12
mm_br_e15_11739	12
mm_br_e15_12672	11
mm_br_e15_13773	10
mm_br_e15_15046	9
mm_br_e15_15047	9
mm_br_e15_15465	8
mm_br_e15_16752	8
mm_br_e15_16753	8
mm_br_e15_16754	8
mm_br_e15_16755	8
mm_br_e15_18923	7
mm_br_e15_18924	7
mm_br_e15_18925	7
mm_br_e15_18926	7
mm_br_e15_18927	6
mm_br_e15_21799	6
mm_br_e15_21800	6
mm_br_e15_21801	6
mm_br_e15_21802	6
mm_br_e15_21803	6
mm_br_e15_21804	6
mm_br_e15_21805	6
mm_br_e15_21806	6
mm_br_e15_21807	6
mm_br_e15_21808	6
mm_br_e15_21809	6
mm_br_e15_21810	6
mm_br_e15_21811	6
mm_br_e15_24142	5
mm_br_e15_24142	5
mm_br_e15_25972	5
mm_br_e15_25973	5
mm_br_e15_25974	5
mm_br_e15_25975	5
mm_br_e15_25976	5
mm_br_e15_25977	5
mm_br_e15_25978	5
mm_br_e15_25979	5
mm_br_e15_25980	5
mm_br_e15_25981	5
mm_br_e15_25982	5
mm_br_e15_25983	5
mm_br_e15_25984	5
mm_br_e15_25985	5
mm_br_e15_28878	4
mm_br_e15_29607	4
mm_br_e15_29607	4
mm_br_e15_30649	4
mm_br_e15_30649	4
mm_br_e15_30649	4
mm_br_e15_30649	4
mm_br_e15_30649	4
mm_br_e15_30649	4
mm_br_e15_30649	4
mm_br_e15_30649	4
mm_br_e15_30649	4
mm_br_e15_30649	4
mm_br_e15_32354	4
mm_br_e15_32373	4
mm_br_e15_32381	4
mm_br_e15_32382	4
mm_br_e15_32383	4
mm_br_e15_32384	4
mm_br_e15_32385	4
mm_br_e15_32386	4
mm_br_e15_32387	4
mm_br_e15_32388	4
mm_br_e15_32389	4
mm_br_e15_32390	4
mm_br_e15_32391	4
mm_br_e15_32392	4
mm_br_e15_32393	4
mm_br_e15_32394	4
mm_br_e15_32395	4
mm_br_e15_32396	4
mm_br_e15_32397	4
mm_br_e15_32398	4
mm_br_e15_32399	4
mm_br_e15_32400	4
mm_br_e15_32401	4
mm_br_e15_32402	4
mm_br_e15_32403	4
mm_br_e15_32404	4
mm_br_e15_32405	4
mm_br_e15_32406	4
mm_br_e15_32407	4
mm_br_e15_32408	4
mm_br_e15_32409	4
mm_br_e15_32410	4
mm_br_e15_32411	4
mm_br_e15_32412	4
mm_br_e15_32413	4
mm_br_e15_32414	4
mm_br_e15_32415	4
mm_br_e15_32416	4
mm_br_e15_32417	4
mm_br_e15_32418	4
mm_br_e15_32419	4
mm_br_e15_32420	4
mm_br_e15_32421	4
mm_br_e15_32422	4
mm_br_e15_39214	3
mm_br_e15_39214	3
mm_br_e15_39328	3
mm_br_e15_39328	3
mm_br_e15_39328	3
mm_br_e15_39328	3
mm_br_e15_39328	3
mm_br_e15_39328	3
mm_br_e15_39328	3
mm_br_e15_39508	3
mm_br_e15_40731	3
mm_br_e15_44359	3
mm_br_e15_44377	3
mm_br_e15_44383	3
mm_br_e15_44384	3
mm_br_e15_44385	3
mm_br_e15_44386	3
mm_br_e15_44387	3
mm_br_e15_44388	3
mm_br_e15_44389	3
mm_br_e15_44390	3
mm_br_e15_44391	3
mm_br_e15_44392	3
mm_br_e15_44393	3
mm_br_e15_44394	3
mm_br_e15_44395	3
mm_br_e15_44396	3
mm_br_e15_44397	3
mm_br_e15_44398	3
mm_br_e15_44399	3
mm_br_e15_44400	3
mm_br_e15_44401	3
mm_br_e15_44402	3
mm_br_e15_44403	3
mm_br_e15_44404	3
mm_br_e15_44405	3
mm_br_e15_44406	3
mm_br_e15_44407	3
mm_br_e15_44408	3
mm_br_e15_44409	3
mm_br_e15_44410	3
mm_br_e15_44411	3
mm_br_e15_44412	3
mm_br_e15_44413	3
mm_br_e15_44414	3
mm_br_e15_44415	3
mm_br_e15_44416	3
mm_br_e15_44417	3
mm_br_e15_44418	3
mm_br_e15_44419	3
mm_br_e15_44420	3
mm_br_e15_44421	3
mm_br_e15_44422	3
mm_br_e15_44423	3
mm_br_e15_44424	3
mm_br_e15_44425	3
mm_br_e15_44426	3
mm_br_e15_44427	3
mm_br_e15_44428	3
mm_br_e15_44429	3
mm_br_e15_44430	3
mm_br_e15_44431	3
mm_br_e15_44432	3
mm_br_e15_44433	3
mm_br_e15_44434	3
mm_br_e15_44435	3
mm_br_e15_44436	3
mm_br_e15_44437	3
mm_br_e15_44438	3
mm_br_e15_44439	3
mm_br_e15_44440	3
mm_br_e15_44441	3
mm_br_e15_44442	3
mm_br_e15_44443	3
mm_br_e15_44444	3
mm_br_e15_44445	3
mm_br_e15_44446	3
mm_br_e15_44447	3
mm_br_e15_44448	3
mm_br_e15_44449	3
mm_br_e15_44450	3
mm_br_e15_44451	3
mm_br_e15_44452	3
mm_br_e15_45451	2
mm_br_e15_51279	2
mm_br_e15_55862	2
mm_br_e15_60592	2
mm_br_e15_64984	2
mm_br_e15_65115	2
mm_br_e15_65115	2
mm_br_e15_74473	2
mm_br_e15_74558	2
mm_br_e15_74581	2
mm_br_e15_74587	2
mm_br_e15_74589	2
mm_br_e15_74590	2
mm_br_e15_74591	2
mm_br_e15_74592	2
mm_br_e15_74593	2
mm_br_e15_74594	2
mm_br_e15_74596	2
mm_br_e15_74597	2
mm_br_e15_74598	2
mm_br_e15_74604	2
mm_br_e15_74605	2
mm_br_e15_74606	2
mm_br_e15_74607	2
mm_br_e15_74608	2
mm_br_e15_74609	2
mm_br_e15_74610	2
mm_br_e15_74611	2
mm_br_e15_74612	2
mm_br_e15_74613	2
mm_br_e15_74614	2
mm_br_e15_74615	2
mm_br_e15_74616	2
mm_br_e15_74617	2
mm_br_e15_74618	2
mm_br_e15_74619	2
mm_br_e15_74620	2
mm_br_e15_74621	2
mm_br_e15_74622	2
mm_br_e15_74623	2
mm_br_e15_74624	2
mm_br_e15_74625	2
mm_br_e15_74626	2
mm_br_e15_74627	2
mm_br_e15_74628	2
mm_br_e15_74629	2
mm_br_e15_74630	2
mm_br_e15_74631	2
mm_br_e15_74632	2
mm_br_e15_74633	2
mm_br_e15_74634	2
mm_br_e15_74635	2
mm_br_e15_74636	2
mm_br_e15_74637	2
mm_br_e15_74638	2
mm_br_e15_74639	2
mm_br_e15_74640	2
mm_br_e15_74641	2
mm_br_e15_74642	2
mm_br_e15_74643	2
mm_br_e15_74644	2
mm_br_e15_74645	2
mm_br_e15_74646	2
mm_br_e15_74647	2
mm_br_e15_74648	2
mm_br_e15_74649	2
mm_br_e15_74650	2
mm_br_e15_74651	2
mm_br_e15_74652	2
mm_br_e15_74653	2
mm_br_e15_74654	2
mm_br_e15_74655	2
mm_br_e15_74656	2
mm_br_e15_74657	2
mm_br_e15_74658	2
mm_br_e15_74659	2
mm_br_e15_74660	2
mm_br_e15_74661	2
mm_br_e15_74662	2
mm_br_e15_74663	2
mm_br_e15_74664	2
mm_br_e15_74665	2
mm_br_e15_74666	2
mm_br_e15_74667	2
mm_br_e15_74668	2
mm_br_e15_74669	2
mm_br_e15_74670	2
mm_br_e15_74671	2
mm_br_e15_74672	2
mm_br_e15_74673	2
mm_br_e15_74674	2
mm_br_e15_74675	2
mm_br_e15_74676	2
mm_br_e15_74677	2
mm_br_e15_74678	2
mm_br_e15_74679	2
mm_br_e15_74680	2
mm_br_e15_74681	2
mm_br_e15_74682	2
mm_br_e15_74683	2
mm_br_e15_74684	2
mm_br_e15_74685	2
mm_br_e15_74686	2
mm_br_e15_74687	2
mm_br_e15_74688	2
mm_br_e15_74689	2
mm_br_e15_74690	2
mm_br_e15_74691	2
mm_br_e15_74692	2
mm_br_e15_74693	2
mm_br_e15_74694	2
mm_br_e15_74695	2
mm_br_e15_74696	2
mm_br_e15_74697	2
mm_br_e15_74698	2
mm_br_e15_74699	2
mm_br_e15_74700	2
mm_br_e15_74701	2
mm_br_e15_74702	2
mm_br_e15_74703	2
mm_br_e15_74704	2
mm_br_e15_74705	2
mm_br_e15_74706	2
mm_br_e15_74707	2
mm_br_e15_74708	2
mm_br_e15_74709	2
mm_br_e15_74710	2
mm_br_e15_74711	2
mm_br_e15_74712	2
mm_br_e15_74713	2
mm_br_e15_74714	2
mm_br_e15_74715	2
mm_br_e15_74716	2
mm_br_e15_74717	2
mm_br_e15_74718	2
mm_br_e15_74719	2
mm_br_e15_74720	2
mm_br_e15_74721	2
mm_br_e15_74722	2
mm_br_e15_74723	2
mm_br_e15_74724	2
mm_br_e15_74725	2
mm_br_e15_74726	2
mm_br_e15_74727	2
mm_br_e15_74728	2
mm_br_e15_74729	2
mm_br_e15_74730	2
mm_br_e15_74731	2
mm_br_e15_74732	2
mm_br_e15_74733	2
mm_br_e15_74734	2
mm_br_e15_74735	2
mm_br_e15_74736	2
mm_br_e15_74737	2
mm_br_e15_74738	2
mm_br_e15_74739	2
mm_br_e15_74740	2
mm_br_e15_74741	2
mm_br_e15_74742	2
mm_br_e15_74743	2
mm_br_e15_74744	2
mm_br_e15_74745	2
mm_br_e15_74746	2
mm_br_e15_74747	2
mm_br_e15_74748	2
mm_br_e15_74749	2
mm_br_e15_74750	2
mm_br_e15_74751	2
mm_br_e15_74752	2
mm_br_e15_74753	2
mm_br_e15_74754	2
mm_br_e15_74755	2
mm_br_e15_74756	2
mm_br_e15_74757	2
mm_br_e15_74758	2
mm_br_e15_74759	2
mm_br_e15_74760	2
mm_br_e15_74761	2
mm_br_e15_74762	2
mm_br_e15_74763	2
mm_br_e15_74764	2
mm_br_e15_74765	2
mm_br_e15_74766	2
mm_br_e15_74767	2
mm_br_e15_74768	2
mm_br_e15_74769	2
mm_br_e15_74770	2
mm_br_e15_74771	2
mm_br_e15_74772	2
mm_br_e15_74773	2
mm_br_e15_74774	2
mm_br_e15_74775	2
mm_br_e15_74776	2
mm_br_e15_74777	2
mm_br_e15_74778	2
mm_br_e15_74779	2
mm_br_e15_74780	2
mm_br_e15_74781	2
mm_br_e15_74782	2
mm_br_e15_74783	2
mm_br_e15_74784	2
mm_br_e15_74785	2
mm_br_e15_74786	2
mm_br_e15_74787	2
mm_br_e15_74788	2
mm_br_e15_74789	2
mm_br_e15_74790	2
mm_br_e15_74791	2
mm_br_e15_74792	2
mm_br_e15_74793	2
mm_br_e15_74794	2
mm_br_e15_74795	2
mm_br_e15_74796	2
mm_br_e15_74797	2
mm_br_e15_74798	2
mm_br_e15_74799	2
mm_br_e15_74800	2
mm_br_e15_74801	2
mm_br_e15_74802	2
mm_br_e15_74803	2
mm_br_e15_74804	2
mm_br_e15_74805	2
mm_br_e15_74806	2
mm_br_e15_74807	2
mm_br_e15_74808	2
mm_br_e15_74809	2
mm_br_e15_74810	2
mm_br_e15_74811	2
mm_br_e15_74812	2
mm_br_e15_74813	2
mm_br_e15_74814	2
mm_br_e15_74815	2
mm_br_e15_74816	2
mm_br_e15_74817	2
mm_br_e15_74818	2
mm_br_e15_74819	2
mm_br_e15_74820	2
mm_br_e15_74821	2
mm_br_e15_74822	2
mm_br_e15_74823	2
mm_br_e15_74824	2
mm_br_e15_74825	2
mm_br_e15_74826	2
mm_br_e15_74827	2
mm_br_e15_74828	2
mm_br_e15_74829	2
mm_br_e15_74830	2
mm_br_e15_74831	2
mm_br_e15_74832	2
mm_br_e15_74833	2
mm_br_e15_74834	2
mm_br_e15_74835	2
mm_br_e15_74836	2
mm_br_e15_74837	2
mm_br_e15_74838	2
mm_br_e15_74839	2
mm_br_e15_74840	2
mm_br_e15_74841	2
mm_br_e15_74842	2
mm_br_e15_74843	2
mm_br_e15_74844	2
mm_br_e15_74845	2
mm_br_e15_74846	2
mm_br_e15_74847	2
mm_br_e15_74848	2
mm_br_e15_74849	2
mm_br_e15_74850	2
mm_br_e15_74851	2
mm_br_e15_74852	2
mm_br_e15_74853	2
mm_br_e15_74854	2
mm_br_e15_74855	2
mm_br_e15_74856	2
mm_br_e15_74857	2
mm_br_e15_74858	2
mm_br_e15_74859	2
mm_br_e15_74860	1
mm_br_e15_74861	1
mm_br_e15_74862	1
mm_br_e15_74863	1
mm_br_e15_74864	1
mm_br_e15_74865	1
mm_br_e15_74866	1
mm_br_e15_74879	1
mm_br_e15_76801	1
mm_br_e15_77368	1
mm_br_e15_77453	1
mm_br_e15_77508	1
mm_br_e15_77508	1
mm_br_e15_84947	1
mm_br_e15_84954	1
mm_br_e15_85859	1
mm_br_e15_85860	1
mm_br_e15_89748	1
mm_br_e15_91483	1
mm_br_e15_91694	1
mm_br_e15_92566	1
mm_br_e15_92566	1
mm_br_e15_92916	1
mm_br_e15_93459	1
mm_br_e15_381593	1
mm_br_e15_387352	1
mm_br_e15_389220	1
mm_br_e15_389221	1
mm_br_e15_403567	1
mm_br_e15_403963	1
mm_br_e15_405303	1
mm_br_e15_407970	1
mm_br_e15_407971	1
mm_br_e15_407972	1
mm_br_e15_407973	1
mm_br_e15_408097	1
mm_br_e15_408098	1
mm_br_e15_408221	1
mm_br_e15_408242	1
mm_br_e15_408243	1
mm_br_e15_408244	1
mm_br_e15_408351	1
mm_br_e15_408354	1
mm_br_e15_408355	1
mm_br_e15_408467	1
mm_br_e15_408575	1
mm_br_e15_408576	1
mm_br_e15_408577	1
mm_br_e15_408711	1
mm_br_e15_408757	1
mm_br_e15_408759	1
mm_br_e15_408760	1
mm_br_e15_408761	1
mm_br_e15_408762	1
mm_br_e15_408763	1
mm_br_e15_408764	1
mm_br_e15_408869	1
mm_br_e15_408935	1
mm_br_e15_408936	1
mm_br_e15_408937	1
mm_br_e15_408938	1
mm_br_e15_408939	1
mm_br_e15_408940	1
mm_br_e15_408941	1
mm_br_e15_408950	1
mm_br_e15_408950	1
mm_br_e15_409176	1
mm_br_e15_409177	1
mm_br_e15_409178	1
mm_br_e15_409179	1
mm_br_e15_409515	1
mm_br_e15_409516	1
mm_br_e15_409517	1
mm_br_e15_409518	1
mm_br_e15_409519	1
mm_br_e15_409520	1
mm_br_e15_409521	1
mm_br_e15_409522	1
mm_br_e15_409523	1
mm_br_e15_409524	1
mm_br_e15_409525	1
mm_br_e15_409526	1
mm_br_e15_409527	1
mm_br_e15_409528	1
mm_br_e15_409529	1
mm_br_e15_409530	1
mm_br_e15_409531	1
mm_br_e15_409532	1
mm_br_e15_409533	1
mm_br_e15_409534	1
mm_br_e15_409535	1
mm_br_e15_409536	1
mm_br_e15_409537	1
mm_br_e15_409686	1
mm_br_e15_409692	1
mm_br_e15_409693	1
mm_br_e15_409699	1
mm_br_e15_409700	1
mm_br_e15_409701	1
mm_br_e15_409702	1
mm_br_e15_409703	1
mm_br_e15_409812	1
mm_br_e15_409818	1
mm_br_e15_409819	1
mm_br_e15_409832	1
mm_br_e15_409833	1
mm_br_e15_409834	1
mm_br_e15_409835	1
mm_br_e15_409836	1
mm_br_e15_409837	1
mm_br_e15_409963	1
mm_br_e15_409964	1
mm_br_e15_409965	1
mm_br_e15_409969	1
mm_br_e15_409971	1
mm_br_e15_409972	1
mm_br_e15_409973	1
mm_br_e15_409974	1
mm_br_e15_409975	1
mm_br_e15_409976	1
mm_br_e15_409977	1
mm_br_e15_409978	1
mm_br_e15_409979	1
mm_br_e15_409980	1
mm_br_e15_409981	1
mm_br_e15_409982	1
mm_br_e15_409983	1
mm_br_e15_409984	1
mm_br_e15_409985	1
mm_br_e15_409986	1
mm_br_e15_409987	1
mm_br_e15_409988	1
mm_br_e15_409989	1
mm_br_e15_409990	1
mm_br_e15_409991	1
mm_br_e15_409992	1
mm_br_e15_409993	1
mm_br_e15_409994	1
mm_br_e15_410123	1
mm_br_e15_410126	1
mm_br_e15_410127	1
mm_br_e15_410128	1
mm_br_e15_410129	1
mm_br_e15_410130	1
mm_br_e15_410131	1
mm_br_e15_410132	1
mm_br_e15_410148	1
mm_br_e15_410149	1
mm_br_e15_410150	1
mm_br_e15_410151	1
mm_br_e15_410152	1
mm_br_e15_410153	1
mm_br_e15_410154	1
mm_br_e15_410155	1
mm_br_e15_410156	1
mm_br_e15_410157	1
mm_br_e15_410158	1
mm_br_e15_410159	1
mm_br_e15_410160	1
mm_br_e15_410161	1
mm_br_e15_410162	1
mm_br_e15_410163	1
mm_br_e15_410164	1
mm_br_e15_410165	1
mm_br_e15_410166	1
mm_br_e15_410167	1
mm_br_e15_410238	1
mm_br_e15_410239	1
mm_br_e15_410240	1
mm_br_e15_410269	1
mm_br_e15_410270	1
mm_br_e15_410271	1
mm_br_e15_410272	1
mm_br_e15_410273	1
mm_br_e15_410274	1
mm_br_e15_410275	1
mm_br_e15_410276	1
mm_br_e15_410277	1
mm_br_e15_410278	1
mm_br_e15_410279	1
mm_br_e15_410280	1
mm_br_e15_410281	1
mm_br_e15_410282	1
mm_br_e15_410283	1
mm_br_e15_410284	1
mm_br_e15_410285	1
mm_br_e15_410286	1
mm_br_e15_410287	1
mm_br_e15_410288	1
mm_br_e15_410289	1
mm_br_e15_410290	1
mm_br_e15_410291	1
mm_br_e15_410292	1
mm_br_e15_410293	1
mm_br_e15_410294	1
mm_br_e15_410295	1
mm_br_e15_410296	1
mm_br_e15_410297	1
mm_br_e15_410298	1
mm_br_e15_410299	1
mm_br_e15_410300	1
mm_br_e15_410301	1
mm_br_e15_410302	1
mm_br_e15_410303	1
mm_br_e15_410304	1
mm_br_e15_410305	1
mm_br_e15_410306	1
mm_br_e15_410307	1
mm_br_e15_410308	1
mm_br_e15_410309	1
mm_br_e15_410310	1
mm_br_e15_410311	1
mm_br_e15_410312	1
mm_br_e15_410313	1
mm_br_e15_410314	1
mm_br_e15_410315	1
mm_br_e15_410316	1
mm_br_e15_410317	1
mm_br_e15_410318	1
mm_br_e15_410319	1
mm_br_e15_410320	1
mm_br_e15_410321	1
mm_br_e15_410322	1
mm_br_e15_410323	1
mm_br_e15_410324	1
mm_br_e15_410325	1
mm_br_e15_410326	1
mm_br_e15_410327	1
mm_br_e15_410328	1
mm_br_e15_410329	1
mm_br_e15_410339	1
mm_br_e15_410340	1
mm_br_e15_410423	1
mm_br_e15_410424	1
mm_br_e15_410425	1
mm_br_e15_410426	1
mm_br_e15_410427	1
mm_br_e15_410428	1
mm_br_e15_410429	1
mm_br_e15_410443	1
mm_br_e15_410444	1
mm_br_e15_410445	1
mm_br_e15_410458	1
mm_br_e15_410459	1
mm_br_e15_410460	1
mm_br_e15_410461	1
mm_br_e15_410462	1
mm_br_e15_410463	1
mm_br_e15_410464	1
mm_br_e15_410465	1
mm_br_e15_410466	1
mm_br_e15_410467	1
mm_br_e15_410468	1
mm_br_e15_410469	1
mm_br_e15_410470	1
mm_br_e15_410471	1
mm_br_e15_410472	1
mm_br_e15_410473	1
mm_br_e15_410474	1
mm_br_e15_410475	1
mm_br_e15_410476	1
mm_br_e15_410477	1
mm_br_e15_410478	1
mm_br_e15_410479	1
mm_br_e15_410480	1
mm_br_e15_410481	1
mm_br_e15_410482	1
mm_br_e15_410483	1
mm_br_e15_410484	1
mm_br_e15_410485	1
mm_br_e15_410486	1
mm_br_e15_410487	1
mm_br_e15_410488	1
mm_br_e15_410489	1
mm_br_e15_410490	1
mm_br_e15_410491	1
mm_br_e15_410492	1
mm_br_e15_410493	1
mm_br_e15_410494	1
mm_br_e15_410495	1
mm_br_e15_410496	1
mm_br_e15_410497	1
mm_br_e15_410498	1
mm_br_e15_410499	1
mm_br_e15_410500	1
mm_br_e15_410501	1
mm_br_e15_410502	1
mm_br_e15_410503	1
mm_br_e15_410504	1
mm_br_e15_410505	1
mm_br_e15_410506	1
mm_br_e15_410507	1
mm_br_e15_410508	1
mm_br_e15_410509	1
mm_br_e15_410510	1
mm_br_e15_410511	1
mm_br_e15_410512	1
mm_br_e15_410513	1
mm_br_e15_410514	1
mm_br_e15_410515	1
mm_br_e15_410516	1
mm_br_e15_410517	1
mm_br_e15_410518	1
mm_br_e15_410519	1
mm_br_e15_410520	1
mm_br_e15_410521	1
mm_br_e15_410522	1
mm_br_e15_410523	1
mm_br_e15_410524	1
mm_br_e15_410525	1
mm_br_e15_410526	1
mm_br_e15_410527	1
mm_br_e15_410528	1
mm_br_e15_410529	1
mm_br_e15_410530	1
mm_br_e15_410531	1
mm_br_e15_410532	1
mm_br_e15_410533	1
mm_br_e15_410534	1
mm_br_e15_410535	1
mm_br_e15_410536	1
mm_br_e15_410537	1
mm_br_e15_410538	1
mm_br_e15_410539	1
mm_br_e15_410540	1
mm_br_e15_410541	1
mm_br_e15_410542	1
mm_br_e15_410566	1
mm_br_e15_410567	1
mm_br_e15_410568	1
mm_br_e15_410569	1
mm_br_e15_410570	1
mm_br_e15_410571	1
mm_br_e15_410572	1
mm_br_e15_410573	1
mm_br_e15_410574	1
mm_br_e15_410575	1
mm_br_e15_410576	1
mm_br_e15_410577	1
mm_br_e15_410578	1
mm_br_e15_410579	1
mm_br_e15_410580	1
mm_br_e15_410581	1
mm_br_e15_410582	1
mm_br_e15_410583	1
mm_br_e15_410584	1
mm_br_e15_410585	1
mm_br_e15_410586	1
mm_br_e15_410587	1
mm_br_e15_410588	1
mm_br_e15_410589	1
mm_br_e15_410590	1
mm_br_e15_410591	1
mm_br_e15_410592	1
mm_br_e15_410593	1
mm_br_e15_410594	1
mm_br_e15_410595	1
mm_br_e15_410596	1
mm_br_e15_410597	1
mm_br_e15_410598	1
mm_br_e15_410599	1
mm_br_e15_410600	1
mm_br_e15_410601	1
mm_br_e15_410602	1
mm_br_e15_410603	1
mm_br_e15_410604	1
mm_br_e15_410605	1
mm_br_e15_410606	1
mm_br_e15_410607	1
mm_br_e15_410608	1
mm_br_e15_410609	1
mm_br_e15_410610	1
mm_br_e15_410611	1
mm_br_e15_410612	1
mm_br_e15_410613	1
mm_br_e15_410614	1
mm_br_e15_410615	1
mm_br_e15_410616	1
mm_br_e15_410617	1
mm_br_e15_410618	1
mm_br_e15_410619	1
mm_br_e15_410620	1
mm_br_e15_410621	1
mm_br_e15_410622	1
mm_br_e15_410623	1
mm_br_e15_410624	1
mm_br_e15_410625	1
mm_br_e15_410626	1
mm_br_e15_410627	1
mm_br_e15_410628	1
mm_br_e15_410629	1
mm_br_e15_410630	1
mm_br_e15_410631	1
mm_br_e15_410632	1
mm_br_e15_410633	1
mm_br_e15_410634	1
mm_br_e15_410635	1
mm_br_e15_410636	1
mm_br_e15_410637	1
mm_br_e15_410638	1
mm_br_e15_410639	1
mm_br_e15_410640	1
mm_br_e15_410641	1
mm_br_e15_410642	1
mm_br_e15_410643	1
mm_br_e15_410644	1
mm_br_e15_410645	1
mm_br_e15_410646	1
mm_br_e15_410647	1
mm_br_e15_410648	1
mm_br_e15_410649	1
mm_br_e15_410650	1
mm_br_e15_410651	1
mm_br_e15_410652	1
mm_br_e15_410730	1
mm_br_e15_410731	1
mm_br_e15_410732	1
mm_br_e15_410733	1
mm_br_e15_410734	1
mm_br_e15_410735	1
mm_br_e15_410736	1
mm_br_e15_410737	1
mm_br_e15_410738	1
mm_br_e15_410739	1
mm_br_e15_410740	1
mm_br_e15_410741	1
mm_br_e15_410742	1
mm_br_e15_410743	1
mm_br_e15_410744	1
mm_br_e15_410745	1
mm_br_e15_410746	1
mm_br_e15_410747	1
mm_br_e15_410748	1
mm_br_e15_410749	1
mm_br_e15_410750	1
mm_br_e15_410751	1
mm_br_e15_410752	1
mm_br_e15_410753	1
mm_br_e15_410754	1
mm_br_e15_410755	1
mm_br_e15_410756	1
mm_br_e15_410757	1
mm_br_e15_410758	1
mm_br_e15_410759	1
mm_br_e15_410760	1
mm_br_e15_410761	1
mm_br_e15_410762	1
mm_br_e15_410763	1
mm_br_e15_410764	1
mm_br_e15_410765	1
mm_br_e15_410766	1
mm_br_e15_410767	1
mm_br_e15_410768	1
mm_br_e15_410769	1
mm_br_e15_410770	1
mm_br_e15_410771	1
mm_br_e15_410772	1
mm_br_e15_410773	1
mm_br_e15_410774	1
mm_br_e15_410775	1
mm_br_e15_410776	1
mm_br_e15_410777	1
mm_br_e15_410778	1
mm_br_e15_410779	1
mm_br_e15_410780	1
mm_br_e15_410781	1
mm_br_e15_410782	1
mm_br_e15_410783	1
mm_br_e15_410784	1
mm_br_e15_410785	1
mm_br_e15_410786	1
mm_br_e15_410787	1
mm_br_e15_410788	1
mm_br_e15_410789	1
mm_br_e15_410790	1
mm_br_e15_410791	1
mm_br_e15_410792	1
mm_br_e15_410793	1
mm_br_e15_410794	1
mm_br_e15_410795	1
mm_br_e15_410796	1
mm_br_e15_410797	1
mm_br_e15_410798	1
mm_br_e15_410799	1
mm_br_e15_410800	1
mm_br_e15_410801	1
mm_br_e15_410802	1
mm_br_e15_410803	1
mm_br_e15_410804	1
mm_br_e15_410805	1
mm_br_e15_410806	1
mm_br_e15_410807	1
mm_br_e15_410808	1
mm_br_e15_410809	1
mm_br_e15_410810	1
mm_br_e15_410811	1
mm_br_e15_410812	1
mm_br_e15_410813	1
mm_br_e15_410814	1
mm_br_e15_410815	1
mm_br_e15_410816	1
mm_br_e15_410817	1
mm_br_e15_410818	1
mm_br_e15_410819	1
mm_br_e15_410820	1
mm_br_e15_410821	1
mm_br_e15_410822	1
mm_br_e15_410823	1
mm_br_e15_410824	1
mm_br_e15_410825	1
mm_br_e15_410826	1
mm_br_e15_410827	1
mm_br_e15_410828	1
mm_br_e15_410829	1
mm_br_e15_410830	1
mm_br_e15_410831	1
mm_br_e15_410832	1
mm_br_e15_410833	1
mm_br_e15_410834	1
mm_br_e15_410835	1
mm_br_e15_410836	1
mm_br_e15_410837	1
mm_br_e15_410838	1
mm_br_e15_410839	1
mm_br_e15_410840	1
mm_br_e15_410841	1
mm_br_e15_410842	1
mm_br_e15_410843	1
mm_br_e15_410844	1
mm_br_e15_410845	1
mm_br_e15_410846	1
mm_br_e15_410847	1
mm_br_e15_410848	1
mm_br_e15_410849	1
mm_br_e15_410850	1
mm_br_e15_410851	1
mm_br_e15_410852	1
mm_br_e15_410853	1
mm_br_e15_410854	1
mm_br_e15_410855	1
mm_br_e15_410856	1
mm_br_e15_410857	1
mm_br_e15_410858	1
mm_br_e15_410859	1
mm_br_e15_410860	1
mm_br_e15_410861	1
mm_br_e15_410862	1
mm_br_e15_410863	1
mm_br_e15_410864	1
mm_br_e15_410865	1
mm_br_e15_410866	1
mm_br_e15_410867	1
mm_br_e15_410868	1
mm_br_e15_410869	1
mm_br_e15_410870	1
mm_br_e15_410871	1
mm_br_e15_410872	1
mm_br_e15_410873	1
mm_br_e15_410874	1
mm_br_e15_410875	1
mm_br_e15_410876	1
mm_br_e15_410877	1
mm_br_e15_410878	1
mm_br_e15_410879	1
mm_br_e15_410880	1
mm_br_e15_410881	1
mm_br_e15_410882	1
mm_br_e15_410883	1
mm_br_e15_410884	1
mm_br_e15_410885	1
mm_br_e15_410886	1
mm_br_e15_410887	1
mm_br_e15_410888	1
mm_br_e15_410889	1
mm_br_e15_410890	1
mm_br_e15_410891	1
mm_br_e15_410892	1
mm_br_e15_410893	1
mm_br_e15_410894	1
mm_br_e15_410895	1
mm_br_e15_410896	1
mm_br_e15_410897	1
mm_br_e15_410898	1
mm_br_e15_410899	1
mm_br_e15_410900	1
mm_br_e15_410901	1
mm_br_e15_410902	1
mm_br_e15_410903	1
mm_br_e15_410904	1
mm_br_e15_410905	1
mm_br_e15_410906	1
mm_br_e15_410907	1
mm_br_e15_410908	1
mm_br_e15_410909	1
mm_br_e15_410910	1
mm_br_e15_410911	1
mm_br_e15_410912	1
mm_br_e15_410913	1
mm_br_e15_410914	1
mm_br_e15_410915	1
mm_br_e15_410916	1
mm_br_e15_410917	1
mm_br_e15_410918	1
mm_br_e15_410919	1
mm_br_e15_410920	1
mm_br_e15_410921	1
mm_br_e15_410922	1
mm_br_e15_410923	1
mm_br_e15_410924	1
mm_br_e15_410925	1
mm_br_e15_410926	1
mm_br_e15_410927	1
mm_br_e15_410928	1
mm_br_e15_410929	1
mm_br_e15_410930	1
mm_br_e15_410931	1
mm_br_e15_410932	1
mm_br_e15_410933	1
mm_br_e15_410934	1
mm_br_e15_410935	1
mm_br_e15_410936	1
mm_br_e15_410937	1
mm_br_e15_410938	1
mm_br_e15_410939	1
mm_br_e15_410940	1
mm_br_e15_410941	1
mm_br_e15_410942	1
mm_br_e15_410943	1
mm_br_e15_410944	1
mm_br_e15_410945	1
mm_br_e15_410946	1
mm_br_e15_410947	1
mm_br_e15_410948	1
mm_br_e15_410949	1
mm_br_e15_410950	1
mm_br_e15_410951	1
mm_br_e15_410952	1
mm_br_e15_410953	1
mm_br_e15_410954	1
mm_br_e15_410955	1
mm_br_e15_410956	1
mm_br_e15_410957	1
mm_br_e15_410958	1
mm_br_e15_410959	1
mm_br_e15_410960	1
mm_br_e15_410961	1
mm_br_e15_410962	1
mm_br_e15_410963	1
mm_br_e15_410964	1
mm_br_e15_410965	1
mm_br_e15_410966	1
mm_br_e15_410967	1
mm_br_e15_410968	1
mm_br_e15_410969	1
mm_br_e15_410970	1
mm_br_e15_410971	1
mm_br_e15_410972	1
mm_br_e15_410973	1
mm_br_e15_410974	1
mm_br_e15_410975	1
mm_br_e15_410976	1
mm_br_e15_410977	1
mm_br_e15_410978	1
mm_br_e15_410979	1
mm_br_e15_410980	1
mm_br_e15_410981	1
mm_br_e15_410982	1
mm_br_e15_410983	1
mm_br_e15_410984	1
mm_br_e15_410985	1
mm_br_e15_410986	1
mm_br_e15_410987	1
mm_br_e15_410988	1
mm_br_e15_410989	1
mm_br_e15_410990	1
mm_br_e15_410991	1
mm_br_e15_410992	1
mm_br_e15_410993	1
mm_br_e15_410994	1
mm_br_e15_410995	1
mm_br_e15_410996	1
mm_br_e15_410997	1
mm_br_e15_410998	1
mm_br_e15_410999	1
mm_br_e15_411000	1
mm_br_e15_411001	1
mm_br_e15_411002	1
mm_br_e15_411003	1
mm_br_e15_411004	1
mm_br_e15_411005	1
mm_br_e15_411006	1
mm_br_e15_411007	1
mm_br_e15_411008	1
mm_br_e15_411009	1
mm_br_e15_411010	1
mm_br_e15_411011	1
mm_br_e15_411012	1
mm_br_e15_411013	1
mm_br_e15_411014	1
mm_br_e15_411015	1
mm_br_e15_411016	1
mm_br_e15_411017	1
mm_br_e15_411018	1
mm_br_e15_411019	1
mm_br_e15_411020	1
mm_br_e15_411021	1
mm_br_e15_411022	1
mm_br_e15_411023	1
mm_br_e15_411024	1
mm_br_e15_411025	1
mm_br_e15_411026	1
mm_br_e15_411027	1
mm_br_e15_411028	1
mm_br_e15_411029	1
mm_br_e15_411030	1
mm_br_e15_411031	1
mm_br_e15_411032	1
mm_br_e15_411033	1
mm_br_e15_411034	1
mm_br_e15_411035	1
mm_br_e15_411036	1
mm_br_e15_411037	1
mm_br_e15_411038	1
mm_br_e15_411039	1
mm_br_e15_411040	1
mm_br_e15_411041	1
mm_br_e15_411042	1
mm_br_e15_411043	1
mm_br_e15_411044	1
mm_br_e15_411045	1
mm_br_e15_411046	1
mm_br_e15_411047	1
mm_br_e15_411048	1
mm_br_e15_411049	1
mm_br_e15_411050	1
mm_br_e15_411051	1
mm_br_e15_411052	1
mm_br_e15_411053	1
mm_br_e15_411054	1
mm_br_e15_411055	1
mm_br_e15_411056	1
mm_br_e15_411057	1
mm_br_e15_411058	1
mm_br_e15_411059	1
mm_br_e15_411060	1
mm_br_e15_411061	1
mm_br_e15_411062	1
mm_br_e15_411063	1
mm_br_e15_411064	1
mm_br_e15_411065	1
mm_br_e15_411066	1
mm_br_e15_411067	1
mm_br_e15_411068	1
mm_br_e15_411069	1
mm_br_e15_411070	1
mm_br_e15_411071	1
mm_br_e15_411072	1
mm_br_e15_411073	1
mm_br_e15_411074	1
mm_br_e15_411075	1
mm_br_e15_411076	1
mm_br_e15_411077	1
mm_br_e15_411078	1
mm_br_e15_411079	1
mm_br_e15_411080	1
mm_br_e15_411081	1
mm_br_e15_411082	1
mm_br_e15_411083	1
mm_br_e15_411084	1
mm_br_e15_411085	1
mm_br_e15_411086	1
mm_br_e15_411087	1
mm_br_e15_411088	1
mm_br_e15_411089	1
mm_br_e15_411090	1
mm_br_e15_411091	1
mm_br_e15_411092	1
mm_br_e15_411093	1
mm_br_e15_411094	1
mm_br_e15_411095	1
mm_br_e15_411096	1
mm_br_e15_411097	1
mm_br_e15_411098	1
mm_br_e15_411099	1
mm_br_e15_411100	1
mm_br_e15_411101	1
mm_br_e15_411102	1
mm_br_e15_411103	1
mm_br_e15_411104	1
mm_br_e15_411105	1
mm_br_e15_411106	1
mm_br_e15_411107	1
mm_br_e15_411108	1
mm_br_e15_411109	1
mm_br_e15_411110	1
mm_br_e15_411111	1
mm_br_e15_411112	1
mm_br_e15_411113	1
mm_br_e15_411114	1
mm_br_e15_411115	1
mm_br_e15_411116	1
mm_br_e15_411117	1
mm_br_e15_411118	1
mm_br_e15_411119	1
mm_br_e15_411120	1
mm_br_e15_411121	1
mm_br_e15_411122	1
mm_br_e15_411123	1
mm_br_e15_411124	1
mm_br_e15_411125	1
mm_br_e15_411126	1
mm_br_e15_411127	1
mm_br_e15_411128	1
mm_br_e15_411129	1
mm_br_e15_411130	1
mm_br_e15_411131	1
mm_br_e15_411132	1
mm_br_e15_411133	1
mm_br_e15_411134	1
mm_br_e15_411135	1
mm_br_e15_411136	1
mm_br_e15_411137	1
mm_br_e15_411138	1
mm_br_e15_411139	1
mm_br_e15_411140	1
mm_br_e15_411141	1
mm_br_e15_411142	1
mm_br_e15_411143	1
mm_br_e15_411144	1
mm_br_e15_411145	1
mm_br_e15_411146	1
mm_br_e15_411147	1
mm_br_e15_411148	1
mm_br_e15_411149	1
mm_br_e15_411150	1
mm_br_e15_411151	1
mm_br_e15_411152	1
mm_br_e15_411153	1
mm_br_e15_411154	1
mm_br_e15_411155	1
mm_br_e15_411156	1
mm_br_e15_411157	1
mm_br_e15_411158	1
mm_br_e15_411159	1
mm_br_e15_411160	1
mm_br_e15_411161	1
mm_br_e15_411162	1
mm_br_e15_411163	1
mm_br_e15_411164	1
mm_br_e15_411165	1
mm_br_e15_411166	1
mm_br_e15_411167	1
mm_br_e15_411168	1
mm_br_e15_411169	1
mm_br_e15_411170	1
mm_br_e15_411171	1
mm_br_e15_411172	1
mm_br_e15_411173	1
mm_br_e15_411174	1
mm_br_e15_411175	1
mm_br_e15_411176	1
mm_br_e15_411177	1
mm_br_e15_411178	1
mm_br_e15_411179	1
mm_br_e15_411180	1
mm_br_e15_411181	1
mm_br_e15_411182	1
mm_br_e15_411183	1
mm_br_e15_411184	1
mm_br_e15_411185	1
mm_br_e15_411186	1
mm_br_e15_411187	1
mm_br_e15_411188	1
mm_br_e15_411189	1
mm_br_e15_411190	1
mm_br_e15_411191	1
mm_br_e15_411192	1
mm_br_e15_411193	1
mm_br_e15_411194	1
mm_br_e15_411195	1
mm_br_e15_411196	1
mm_br_e15_411197	1
mm_br_e15_411198	1
mm_br_e15_411199	1
mm_br_e15_411200	1
mm_br_e15_411201	1
mm_br_e15_411202	1
mm_br_e15_411203	1
mm_br_e15_411204	1
mm_br_e15_411205	1
mm_br_e15_411206	1
mm_br_e15_411207	1
mm_br_e15_411208	1
mm_br_e15_411209	1
mm_br_e15_411210	1
mm_br_e15_411211	1
mm_br_e15_411212	1
mm_br_e15_411213	1
mm_br_e15_411214	1
mm_br_e15_411215	1
mm_br_e15_411216	1
mm_br_e15_411217	1
mm_br_e15_411218	1
mm_br_e15_411219	1
mm_br_e15_411220	1
mm_br_e15_411221	1
mm_br_e15_411222	1
mm_br_e15_411223	1
mm_br_e15_411224	1
mm_br_e15_411225	1
mm_br_e15_411226	1
mm_br_e15_411227	1
mm_br_e15_411228	1
mm_br_e15_411229	1
mm_br_e15_411230	1
mm_br_e15_411231	1
mm_br_e15_411232	1
mm_br_e15_411233	1
mm_br_e15_411234	1
mm_br_e15_411235	1
mm_br_e15_411236	1
mm_br_e15_411237	1
mm_br_e15_411238	1
mm_br_e15_411239	1
mm_br_e15_411240	1
mm_br_e15_411241	1
mm_br_e15_411242	1
mm_br_e15_411243	1
mm_br_e15_411244	1
mm_br_e15_411245	1
mm_br_e15_411246	1
mm_br_e15_411247	1
mm_br_e15_411248	1
mm_br_e15_411249	1
mm_br_e15_411250	1
mm_br_e15_411251	1
mm_br_e15_411252	1
mm_br_e15_411253	1
mm_br_e15_411254	1
mm_br_e15_411255	1
mm_br_e15_411256	1
mm_br_e15_411257	1
mm_br_e15_411258	1
mm_br_e15_411259	1
mm_br_e15_411260	1
mm_br_e15_411261	1
mm_br_e15_411262	1
mm_br_e15_411263	1
mm_br_e15_411264	1
mm_br_e15_411265	1
mm_br_e15_411266	1
mm_br_e15_411267	1
mm_br_e15_411268	1
mm_br_e15_411269	1
mm_br_e15_411270	1
mm_br_e15_411271	1
mm_br_e15_411272	1
mm_br_e15_411273	1
mm_br_e15_411274	1
mm_br_e15_411275	1
mm_br_e15_411276	1
mm_br_e15_411277	1
mm_br_e15_411278	1
mm_br_e15_411279	1
mm_br_e15_411280	1
mm_br_e15_411281	1
mm_br_e15_411282	1
mm_br_e15_411283	1
mm_br_e15_411284	1
mm_br_e15_411285	1
mm_br_e15_411286	1
mm_br_e15_411287	1
mm_br_e15_411288	1
mm_br_e15_411289	1
mm_br_e15_411290	1
mm_br_e15_411291	1
mm_br_e15_411292	1
mm_br_e15_411293	1
mm_br_e15_411294	1
mm_br_e15_411295	1
mm_br_e15_411296	1
mm_br_e15_411297	1
mm_br_e15_411298	1
mm_br_e15_411299	1
mm_br_e15_411300	1
mm_br_e15_411301	1
mm_br_e15_411302	1
mm_br_e15_411303	1
mm_br_e15_411304	1
mm_br_e15_411305	1
mm_br_e15_411306	1
mm_br_e15_411307	1
mm_br_e15_411308	1
mm_br_e15_411309	1
mm_br_e15_411310	1
mm_br_e15_411311	1
mm_br_e15_411312	1
mm_br_e15_411313	1
mm_br_e15_411314	1
mm_br_e15_411315	1
mm_br_e15_411316	1
mm_br_e15_411317	1
mm_br_e15_411318	1
mm_br_e15_411319	1
mm_br_e15_411320	1
mm_br_e15_411321	1
mm_br_e15_411322	1
mm_br_e15_411323	1
mm_br_e15_411324	1
mm_br_e15_411325	1
mm_br_e15_411326	1
mm_br_e15_411327	1
mm_br_e15_411328	1
mm_br_e15_411329	1
mm_br_e15_411330	1
mm_br_e15_411331	1
mm_br_e15_411332	1
mm_br_e15_411333	1
mm_br_e15_411334	1
mm_br_e15_411335	1
mm_br_e15_411336	1
mm_br_e15_411337	1
mm_br_e15_411338	1
mm_br_e15_411339	1
mm_br_e15_411340	1
mm_br_e15_411341	1
mm_br_e15_411342	1
mm_br_e15_411343	1
mm_br_e15_411344	1
mm_br_e15_411345	1
mm_br_e15_411346	1
mm_br_e15_411347	1
mm_br_e15_411348	1
mm_br_e15_411349	1
mm_br_e15_411350	1
mm_br_e15_411351	1
mm_br_e15_411352	1
mm_br_e15_411353	1
mm_br_e15_411354	1
mm_br_e15_411355	1
mm_br_e15_411356	1
mm_br_e15_411357	1
mm_br_e15_411358	1
mm_br_e15_411359	1
mm_br_e15_411360	1
mm_br_e15_411361	1
mm_br_e15_411362	1
mm_br_e15_411363	1
mm_br_e15_411364	1
mm_br_e15_411365	1
mm_br_e15_411366	1
mm_br_e15_411367	1
mm_br_e15_411368	1
mm_br_e15_411369	1
mm_br_e15_411370	1
mm_br_e15_411371	1
mm_br_e15_411372	1
mm_br_e15_411373	1
mm_br_e15_411374	1
mm_br_e15_411375	1
mm_br_e15_411376	1
mm_br_e15_411377	1
mm_br_e15_411378	1
mm_br_e15_411379	1
mm_br_e15_411380	1
mm_br_e15_411381	1
mm_br_e15_411382	1
mm_br_e15_411383	1
mm_br_e15_411384	1
mm_br_e15_411385	1
mm_br_e15_411386	1
mm_br_e15_411387	1
mm_br_e15_411388	1
mm_br_e15_411389	1
mm_br_e15_411390	1
mm_br_e15_411391	1
mm_br_e15_411392	1
mm_br_e15_411393	1
mm_br_e15_411394	1
mm_br_e15_411395	1
mm_br_e15_411396	1
mm_br_e15_411397	1
mm_br_e15_411398	1
mm_br_e15_411399	1
mm_br_e15_411400	1
mm_br_e15_411401	1
mm_br_e15_411402	1
mm_br_e15_411403	1
mm_br_e15_411404	1
mm_br_e15_411405	1
mm_br_e15_411406	1
mm_br_e15_411407	1
mm_br_e15_411408	1
mm_br_e15_411409	1
mm_br_e15_411410	1
mm_br_e15_411411	1
mm_br_e15_411412	1
mm_br_e15_411413	1
mm_br_e15_411414	1
mm_br_e15_411415	1
mm_br_e15_411416	1
mm_br_e15_411417	1
mm_br_e15_411418	1
mm_br_e15_411419	1
mm_br_e15_411420	1
mm_br_e15_411421	1
mm_br_e15_411422	1
mm_br_e15_411423	1
mm_br_e15_411424	1
mm_br_e15_411425	1
mm_br_e15_411426	1
mm_br_e15_411427	1
mm_br_e15_411428	1
mm_br_e15_411429	1
mm_br_e15_411430	1
mm_br_e15_411431	1
mm_br_e15_411432	1
mm_br_e15_411433	1
mm_br_e15_411434	1
mm_br_e15_411435	1
mm_br_e15_411436	1
mm_br_e15_411437	1
mm_br_e15_411438	1
mm_br_e15_411439	1
mm_br_e15_411440	1
mm_br_e15_411441	1
mm_br_e15_411442	1
mm_br_e15_411443	1
mm_br_e15_411444	1
mm_br_e15_411445	1
mm_br_e15_411446	1
mm_br_e15_411447	1
mm_br_e15_411448	1
mm_br_e15_411449	1
mm_br_e15_411450	1
mm_br_e15_411451	1
mm_br_e15_411452	1
mm_br_e15_411453	1
mm_br_e15_411454	1
mm_br_e15_411455	1
mm_br_e15_411456	1
mm_br_e15_411457	1
mm_br_e15_411458	1
mm_br_e15_411459	1
mm_br_e15_411460	1
mm_br_e15_411461	1
mm_br_e15_411462	1
mm_br_e15_411463	1
mm_br_e15_411464	1
mm_br_e15_411465	1
mm_br_e15_411466	1
mm_br_e15_411467	1
mm_br_e15_411468	1
mm_br_e15_411469	1
mm_br_e15_411470	1
mm_br_e15_411471	1
mm_br_e15_411472	1
mm_br_e15_411473	1
mm_br_e15_411474	1
mm_br_e15_411475	1
mm_br_e15_411476	1
mm_br_e15_411477	1
mm_br_e15_411478	1
mm_br_e15_411479	1
mm_br_e15_411480	1
mm_br_e15_411481	1
mm_br_e15_411482	1
mm_br_e15_411483	1
mm_br_e15_411484	1
mm_br_e15_411485	1
mm_br_e15_411486	1
mm_br_e15_411487	1
mm_br_e15_411488	1
mm_br_e15_411489	1
mm_br_e15_411490	1
mm_br_e15_411491	1
mm_br_e15_411492	1
mm_br_e15_411493	1
mm_br_e15_411494	1
mm_br_e15_411495	1
mm_br_e15_411496	1
mm_br_e15_411497	1
mm_br_e15_411498	1
mm_br_e15_411499	1
mm_br_e15_411500	1
mm_br_e15_411501	1
mm_br_e15_411502	1
mm_br_e15_411503	1
mm_br_e15_411504	1
mm_br_e15_411505	1
mm_br_e15_411506	1
mm_br_e15_411507	1
mm_br_e15_411508	1
mm_br_e15_411509	1
mm_br_e15_411510	1
mm_br_e15_411511	1
mm_br_e15_411512	1
mm_br_e15_411513	1
mm_br_e15_411514	1
mm_br_e15_411515	1
mm_br_e15_411516	1
mm_br_e15_411517	1
mm_br_e15_411518	1
mm_br_e15_411519	1
mm_br_e15_411520	1
mm_br_e15_411521	1
mm_br_e15_411522	1
mm_br_e15_411523	1
mm_br_e15_411524	1
mm_br_e15_411525	1
mm_br_e15_411526	1
mm_br_e15_411527	1
mm_br_e15_411528	1
mm_br_e15_411529	1
mm_br_e15_411530	1
mm_br_e15_411531	1
mm_br_e15_411532	1
mm_br_e15_411533	1
mm_br_e15_411534	1
mm_br_e15_411535	1
mm_br_e15_411536	1
mm_br_e15_411537	1
mm_br_e15_411538	1
mm_br_e15_411539	1
mm_br_e15_411540	1
mm_br_e15_411541	1
mm_br_e15_411542	1
mm_br_e15_411543	1
mm_br_e15_411544	1
mm_br_e15_411545	1
mm_br_e15_411546	1
mm_br_e15_411547	1
mm_br_e15_411548	1
mm_br_e15_411549	1
mm_br_e15_411550	1
mm_br_e15_411551	1
mm_br_e15_411552	1
mm_br_e15_411553	1
mm_br_e15_411554	1
mm_br_e15_411555	1
mm_br_e15_411556	1
mm_br_e15_411557	1
mm_br_e15_411558	1
mm_br_e15_411559	1
mm_br_e15_411560	1
mm_br_e15_411561	1
mm_br_e15_411562	1
mm_br_e15_411563	1
mm_br_e15_411564	1
mm_br_e15_411565	1
mm_br_e15_411566	1
mm_br_e15_411567	1
mm_br_e15_411568	1
mm_br_e15_411569	1
mm_br_e15_411570	1
mm_br_e15_411571	1
mm_br_e15_411572	1
mm_br_e15_411573	1
mm_br_e15_411574	1
mm_br_e15_411575	1
mm_br_e15_411576	1
mm_br_e15_411577	1
mm_br_e15_411578	1
mm_br_e15_411579	1
mm_br_e15_411580	1
mm_br_e15_411581	1
mm_br_e15_411582	1
mm_br_e15_411583	1
mm_br_e15_411584	1
mm_br_e15_411585	1
mm_br_e15_411586	1
mm_br_e15_411587	1
mm_br_e15_411588	1
mm_br_e15_411589	1
mm_br_e15_411590	1
mm_br_e15_411591	1
mm_br_e15_411592	1
mm_br_e15_411593	1
mm_br_e15_411594	1
mm_br_e15_411595	1
mm_br_e15_411596	1
mm_br_e15_411597	1
mm_br_e15_411598	1
mm_br_e15_411599	1
mm_br_e15_411600	1
mm_br_e15_411601	1
mm_br_e15_411602	1
mm_br_e15_411603	1
mm_br_e15_411604	1
mm_br_e15_411605	1
mm_br_e15_411606	1
mm_br_e15_411607	1
mm_br_e15_411608	1
mm_br_e15_411609	1
mm_br_e15_411610	1
mm_br_e15_411611	1
mm_br_e15_411612	1
mm_br_e15_411613	1
mm_br_e15_411614	1
mm_br_e15_411615	1
mm_br_e15_411616	1
mm_br_e15_411617	1
mm_br_e15_411618	1
mm_br_e15_411619	1
mm_br_e15_411620	1
mm_br_e15_411621	1
mm_br_e15_411622	1
mm_br_e15_411623	1
mm_br_e15_411624	1
mm_br_e15_411625	1
mm_br_e15_411626	1
mm_br_e15_411627	1
mm_br_e15_411628	1
mm_br_e15_411629	1
mm_br_e15_411630	1
mm_br_e15_411631	1
mm_br_e15_411632	1
mm_br_e15_411633	1
mm_br_e15_411634	1
mm_br_e15_411635	1
mm_br_e15_411636	1
mm_br_e15_411637	1
mm_br_e15_411638	1
mm_br_e15_411639	1
mm_br_e15_411640	1
mm_br_e15_411641	1
mm_br_e15_411642	1
mm_br_e15_411643	1
mm_br_e15_411644	1
mm_br_e15_411645	1
mm_br_e15_411646	1
mm_br_e15_411647	1
mm_br_e15_411648	1
mm_br_e15_411649	1
mm_br_e15_411650	1
mm_br_e15_411651	1
mm_br_e15_411652	1
mm_br_e15_411653	1
mm_br_e15_411654	1
mm_br_e15_411655	1
mm_br_e15_411656	1
mm_br_e15_411657	1
mm_br_e15_411658	1
mm_br_e15_411659	1
mm_br_e15_411660	1
mm_br_e15_411661	1
mm_br_e15_411662	1
mm_br_e15_411663	1
mm_br_e15_411664	1
mm_br_e15_411665	1
mm_br_e15_411666	1
mm_br_e15_411667	1
mm_br_e15_411668	1
mm_br_e15_411669	1
mm_br_e15_411670	1
mm_br_e15_411671	1
mm_br_e15_411672	1
mm_br_e15_411673	1
mm_br_e15_411674	1
mm_br_e15_411675	1
mm_br_e15_411676	1
mm_br_e15_411677	1
mm_br_e15_411678	1
mm_br_e15_411679	1
mm_br_e15_411680	1
mm_br_e15_411681	1
mm_br_e15_411682	1
mm_br_e15_411683	1
mm_br_e15_411684	1
mm_br_e15_411685	1
mm_br_e15_411686	1
mm_br_e15_411687	1
mm_br_e15_411688	1
mm_br_e15_411689	1
mm_br_e15_411690	1
mm_br_e15_411691	1
mm_br_e15_411692	1
mm_br_e15_411693	1
mm_br_e15_411694	1
mm_br_e15_411695	1
mm_br_e15_411696	1
mm_br_e15_411697	1
mm_br_e15_411698	1
mm_br_e15_411699	1
mm_br_e15_411700	1
mm_br_e15_411701	1
mm_br_e15_411702	1
mm_br_e15_411703	1
mm_br_e15_411704	1
mm_br_e15_411705	1
mm_br_e15_411706	1
mm_br_e15_411707	1
mm_br_e15_411708	1
mm_br_e15_411709	1
mm_br_e15_411710	1
mm_br_e15_411711	1
mm_br_e15_411712	1
mm_br_e15_411713	1
mm_br_e15_411714	1
mm_br_e15_411715	1
mm_br_e15_411716	1
mm_br_e15_411717	1
mm_br_e15_411718	1
mm_br_e15_411719	1
mm_br_e15_411720	1
mm_br_e15_411721	1
mm_br_e15_411722	1
mm_br_e15_411723	1
mm_br_e15_411724	1
mm_br_e15_411725	1
mm_br_e15_411726	1
mm_br_e15_411727	1
mm_br_e15_411728	1
mm_br_e15_411729	1
mm_br_e15_411730	1
mm_br_e15_411731	1
mm_br_e15_411732	1
mm_br_e15_411733	1
mm_br_e15_411734	1
mm_br_e15_411735	1
mm_br_e15_411736	1
mm_br_e15_411737	1
mm_br_e15_411738	1
mm_br_e15_411739	1
mm_br_e15_411740	1
mm_br_e15_411741	1
mm_br_e15_411742	1
mm_br_e15_411743	1
mm_br_e15_411744	1
mm_br_e15_411745	1
mm_br_e15_411746	1
mm_br_e15_411747	1
mm_br_e15_411748	1
mm_br_e15_411749	1
mm_br_e15_411750	1
mm_br_e15_411751	1
mm_br_e15_411752	1
mm_br_e15_411753	1
mm_br_e15_411754	1
mm_br_e15_411755	1
mm_br_e15_411756	1
mm_br_e15_411757	1
mm_br_e15_411758	1
mm_br_e15_411759	1
mm_br_e15_411760	1
mm_br_e15_411761	1
mm_br_e15_411762	1
mm_br_e15_411763	1
mm_br_e15_411764	1
mm_br_e15_411765	1
mm_br_e15_411766	1
mm_br_e15_411767	1
mm_br_e15_411768	1
mm_br_e15_411769	1
mm_br_e15_411770	1
mm_br_e15_411771	1
mm_br_e15_411772	1
mm_br_e15_411773	1
mm_br_e15_411774	1
mm_br_e15_411775	1
mm_br_e15_411776	1
mm_br_e15_411777	1
mm_br_e15_411778	1
mm_br_e15_411779	1
mm_br_e15_411780	1
mm_br_e15_411781	1
mm_br_e15_411782	1
mm_br_e15_411783	1
mm_br_e15_411784	1
mm_br_e15_411785	1
mm_br_e15_411786	1
mm_br_e15_411787	1
mm_br_e15_411788	1
mm_br_e15_411789	1
mm_br_e15_411790	1
mm_br_e15_411791	1
mm_br_e15_411792	1
mm_br_e15_411793	1
mm_br_e15_411794	1
mm_br_e15_411795	1
mm_br_e15_411796	1
mm_br_e15_411797	1
mm_br_e15_411798	1
mm_br_e15_411799	1
mm_br_e15_411800	1
mm_br_e15_411801	1
mm_br_e15_411802	1
mm_br_e15_411803	1
mm_br_e15_411804	1
mm_br_e15_411805	1
mm_br_e15_411806	1
mm_br_e15_411807	1
mm_br_e15_411808	1
mm_br_e15_411809	1
mm_br_e15_411810	1
mm_br_e15_411811	1
mm_br_e15_411812	1
mm_br_e15_411813	1
mm_br_e15_411814	1
mm_br_e15_411815	1
mm_br_e15_411816	1
mm_br_e15_411817	1
mm_br_e15_411818	1
mm_br_e15_411819	1
mm_br_e15_411820	1
mm_br_e15_411821	1
mm_br_e15_411822	1
mm_br_e15_411823	1
mm_br_e15_411824	1
mm_br_e15_411825	1
mm_br_e15_411826	1
mm_br_e15_411827	1
mm_br_e15_411828	1
mm_br_e15_411829	1
mm_br_e15_411830	1
mm_br_e15_411831	1
mm_br_e15_411832	1
mm_br_e15_411833	1
mm_br_e15_411834	1
mm_br_e15_411835	1
mm_br_e15_411836	1
mm_br_e15_411837	1
mm_br_e15_411838	1
mm_br_e15_411839	1
mm_br_e15_411840	1
mm_br_e15_411841	1
mm_br_e15_411842	1
[truncated: 1,825 more rows]
