# Supplementary material for: Deep sequencing analysis of the developing mouse brain reveals a novel microRNA
Source: BMC Genomics. 2011 Apr 5;12:176. doi: 10.1186/1471-2164-12-176 (PMC3088569; doi:10.1186/1471-2164-12-176)
Supplement: Additional file 12 — List of unique tags mapped to multiple loci in the mouse genome based on 5' end sequences. [file 1471-2164-12-176-S12.TXT]

Tag_ID	Copy_Number
mm_br_e15_379	798
mm_br_e15_926	254
mm_br_e15_3069	60
mm_br_e15_3069	60
mm_br_e15_3335	55
mm_br_e15_5166	32
mm_br_e15_7888	19
mm_br_e15_8651	17
mm_br_e15_8651	17
mm_br_e15_9306	16
mm_br_e15_11738	12
mm_br_e15_11739	12
mm_br_e15_12077	11
mm_br_e15_12077	11
mm_br_e15_13773	10
mm_br_e15_15047	9
mm_br_e15_15465	8
mm_br_e15_15869	8
mm_br_e15_15869	8
mm_br_e15_18926	7
mm_br_e15_18927	6
mm_br_e15_21807	6
mm_br_e15_21809	6
mm_br_e15_21810	6
mm_br_e15_21811	6
mm_br_e15_25981	5
mm_br_e15_25982	5
mm_br_e15_25983	5
mm_br_e15_25984	5
mm_br_e15_25985	5
mm_br_e15_28021	4
mm_br_e15_28021	4
mm_br_e15_28878	4
mm_br_e15_32354	4
mm_br_e15_32393	4
mm_br_e15_32410	4
mm_br_e15_32418	4
mm_br_e15_32419	4
mm_br_e15_32420	4
mm_br_e15_32421	4
mm_br_e15_32422	4
mm_br_e15_38079	3
mm_br_e15_44358	3
mm_br_e15_44359	3
mm_br_e15_44423	3
mm_br_e15_44438	3
mm_br_e15_44439	3
mm_br_e15_44443	3
mm_br_e15_44446	3
mm_br_e15_44448	3
mm_br_e15_44449	3
mm_br_e15_44450	3
mm_br_e15_44451	3
mm_br_e15_44452	3
mm_br_e15_51279	2
mm_br_e15_53315	2
mm_br_e15_53315	2
mm_br_e15_58025	2
mm_br_e15_58025	2
mm_br_e15_58131	2
mm_br_e15_58131	2
mm_br_e15_74473	2
mm_br_e15_74514	2
mm_br_e15_74558	2
mm_br_e15_74760	2
mm_br_e15_74810	2
mm_br_e15_74841	2
mm_br_e15_74842	2
mm_br_e15_74843	2
mm_br_e15_74844	2
mm_br_e15_74847	2
mm_br_e15_74849	2
mm_br_e15_74850	2
mm_br_e15_74851	2
mm_br_e15_74852	2
mm_br_e15_74853	2
mm_br_e15_74854	2
mm_br_e15_74855	2
mm_br_e15_74858	2
mm_br_e15_74859	2
mm_br_e15_74866	1
mm_br_e15_74868	1
mm_br_e15_74877	1
mm_br_e15_74879	1
mm_br_e15_83288	1
mm_br_e15_84718	1
mm_br_e15_90001	1
mm_br_e15_91372	1
mm_br_e15_93065	1
mm_br_e15_94143	1
mm_br_e15_382875	1
mm_br_e15_384015	1
mm_br_e15_390248	1
mm_br_e15_397933	1
mm_br_e15_397933	1
mm_br_e15_403562	1
mm_br_e15_404099	1
mm_br_e15_406361	1
mm_br_e15_407721	1
mm_br_e15_408096	1
mm_br_e15_408097	1
mm_br_e15_408098	1
mm_br_e15_408203	1
mm_br_e15_408221	1
mm_br_e15_408233	1
mm_br_e15_408240	1
mm_br_e15_408338	1
mm_br_e15_408354	1
mm_br_e15_408355	1
mm_br_e15_408569	1
mm_br_e15_408701	1
mm_br_e15_408941	1
mm_br_e15_409517	1
mm_br_e15_410329	1
mm_br_e15_410780	1
mm_br_e15_410781	1
mm_br_e15_411151	1
mm_br_e15_412130	1
mm_br_e15_412133	1
mm_br_e15_412719	1
mm_br_e15_412719	1
mm_br_e15_412763	1
mm_br_e15_412764	1
mm_br_e15_412898	1
mm_br_e15_412990	1
mm_br_e15_413002	1
mm_br_e15_413002	1
mm_br_e15_413113	1
mm_br_e15_413185	1
mm_br_e15_413224	1
mm_br_e15_413224	1
mm_br_e15_413247	1
mm_br_e15_413249	1
mm_br_e15_413297	1
mm_br_e15_413321	1
mm_br_e15_413339	1
mm_br_e15_413342	1
mm_br_e15_413385	1
mm_br_e15_413386	1
mm_br_e15_413389	1
mm_br_e15_413412	1
mm_br_e15_413414	1
mm_br_e15_413415	1
mm_br_e15_413416	1
mm_br_e15_413417	1
mm_br_e15_413418	1
mm_br_e15_413419	1
mm_br_e15_413431	1
mm_br_e15_413432	1
mm_br_e15_413435	1
mm_br_e15_413444	1
mm_br_e15_413445	1
mm_br_e15_413446	1
mm_br_e15_413450	1
mm_br_e15_413452	1
mm_br_e15_413453	1
mm_br_e15_413455	1
mm_br_e15_413456	1
mm_br_e15_413457	1
mm_br_e15_413460	1
mm_br_e15_413461	1
mm_br_e15_413462	1
mm_br_e15_413463	1
mm_br_e15_413464	1
mm_br_e15_413465	1
mm_br_e15_413466	1
mm_br_e15_413467	1
mm_br_e15_413468	1
mm_br_e15_413473	1
mm_br_e15_413474	1
mm_br_e15_413478	1
mm_br_e15_413480	1
mm_br_e15_413481	1
mm_br_e15_413482	1
mm_br_e15_413483	1
mm_br_e15_413484	1
mm_br_e15_413485	1
mm_br_e15_413486	1
mm_br_e15_413487	1
mm_br_e15_413488	1
mm_br_e15_413489	1
mm_br_e15_413490	1
mm_br_e15_413492	1
mm_br_e15_413493	1
mm_br_e15_413494	1
mm_br_e15_291859	1
mm_br_e15_291864	1
mm_br_e15_291864	1
mm_br_e15_291870	1
mm_br_e15_304183	1
mm_br_e15_312122	1
mm_br_e15_312123	1
mm_br_e15_312124	1
mm_br_e15_312126	1
mm_br_e15_316773	1
mm_br_e15_316773	1
mm_br_e15_326626	1
mm_br_e15_338895	1
mm_br_e15_340327	1
mm_br_e15_340327	1
mm_br_e15_345012	1
mm_br_e15_356322	1
mm_br_e15_359750	1
mm_br_e15_367828	1
mm_br_e15_370052	1
mm_br_e15_370052	1
mm_br_e15_381200	1
mm_br_e15_192086	1
mm_br_e15_192702	1
mm_br_e15_198636	1
mm_br_e15_201086	1
mm_br_e15_201292	1
mm_br_e15_201350	1
mm_br_e15_202522	1
mm_br_e15_202522	1
mm_br_e15_202522	1
mm_br_e15_202950	1
mm_br_e15_202950	1
mm_br_e15_202950	1
mm_br_e15_203074	1
mm_br_e15_203207	1
mm_br_e15_203207	1
mm_br_e15_206025	1
mm_br_e15_207621	1
mm_br_e15_208945	1
mm_br_e15_209451	1
mm_br_e15_210888	1
mm_br_e15_213682	1
mm_br_e15_226696	1
mm_br_e15_231261	1
mm_br_e15_232738	1
mm_br_e15_234804	1
mm_br_e15_241398	1
mm_br_e15_247356	1
mm_br_e15_247356	1
mm_br_e15_254170	1
mm_br_e15_254170	1
mm_br_e15_257084	1
mm_br_e15_263190	1
mm_br_e15_263905	1
mm_br_e15_263905	1
mm_br_e15_269533	1
mm_br_e15_270723	1
mm_br_e15_270723	1
mm_br_e15_270740	1
mm_br_e15_270740	1
mm_br_e15_272400	1
mm_br_e15_97705	1
mm_br_e15_98671	1
mm_br_e15_104325	1
mm_br_e15_104416	1
mm_br_e15_105752	1
mm_br_e15_105752	1
mm_br_e15_119017	1
mm_br_e15_120169	1
mm_br_e15_129752	1
mm_br_e15_129753	1
mm_br_e15_136353	1
mm_br_e15_136355	1
mm_br_e15_136441	1
mm_br_e15_151919	1
mm_br_e15_151919	1
mm_br_e15_153394	1
mm_br_e15_153394	1
mm_br_e15_153394	1
mm_br_e15_168039	1
mm_br_e15_175799	1
mm_br_e15_175800	1
mm_br_e15_180590	1
mm_br_e15_182921	1
mm_br_e15_189049	1
