# Supplementary material for: Deep sequencing analysis of the developing mouse brain reveals a novel microRNA
Source: BMC Genomics. 2011 Apr 5;12:176. doi: 10.1186/1471-2164-12-176 (PMC3088569; doi:10.1186/1471-2164-12-176)
Supplement: Additional file 13 — List of known miRNAs in the E15.5 developing mouse brain. [file 1471-2164-12-176-S13.XLS]

## Sheet: Sheet1
Additional file 13: List of known miRNAs in the E15.5 developing mouse brain.
No	E15 mouse brain sRNA ID	Count	Count per 1,000,000	Accession ID	miRNA ID	Chr	Chr start	Chr stop	Strand
1	mm_br_e15_1	487654	129575	MI0000559	mmu-let-7c-1	16	77599901	77599995	+
2	mm_br_e15_1010	223955	59507.3	MI0000563	mmu-let-7f-2	X	148346888	148346971	+
3	mm_br_e15_1001	214459	56984.1	MI0000557	mmu-let-7a-2	9	41344798	41344894	+
4	mm_br_e15_10749	101834	27058.4	MI0000721	mmu-mir-9-3	7	86650149	86650239	+
5	mm_br_e15_103211	96012	25511.4	MI0000137	mmu-let-7g	9	106081170	106081258	+
6	mm_br_e15_10459	82138	21824.9	MI0000561	mmu-let-7e	17	17967315	17967408	+
7	mm_br_e15_1036	73096	19422.4	MI0000558	mmu-let-7b	15	85537748	85537833	+
8	mm_br_e15_10	62237	16537	MI0000588	mmu-mir-103-2	2	131113787	131113873	+
9	mm_br_e15_101787	48946	13005.5	MI0000138	mmu-let-7i	10	122422695	122422780	-
10	mm_br_e15_10133	42411	11269.1	MI0000157	mmu-mir-9-2	13	83878418	83878490	+
11	mm_br_e15_106	36331	9653.54	MI0000720	mmu-mir-9-1	3	88019519	88019608	+
12	mm_br_e15_10266	35592	9457.18	MI0000405	mmu-let-7d	13	48631380	48631483	-
13	mm_br_e15_10166	29346	7797.55	MI0000689	mmu-mir-25	5	138606548	138606632	-
14	mm_br_e15_10031	27486	7303.33	MI0000155	mmu-mir-128-1	1	130098937	130099007	+
15	mm_br_e15_1011	25261	6712.12	MI0000147	mmu-mir-99b	17	17967151	17967221	+
16	mm_br_e15_10023	21869	5810.83	MI0000152	mmu-mir-125b-2	16	77646517	77646588	+
17	mm_br_e15_1017	20954	5567.7	MI0000146	mmu-mir-99a	16	77599180	77599245	+
18	mm_br_e15_13198	14894	3957.5	MI0000150	mmu-mir-124-3	2	180628744	180628812	+
19	mm_br_e15_10339	14692	3903.82	MI0000144	mmu-mir-30a	1	23279107	23279178	+
20	mm_br_e15_10279	9897	2629.74	MI0000165	mmu-mir-140	8	110075143	110075213	+
21	mm_br_e15_1000	9231	2452.78	MI0005450	mmu-mir-181d	8	86702614	86702686	-
22	mm_br_e15_10303	8742	2322.84	MI0000697	mmu-mir-181a-1	1	139863031	139863118	+
23	mm_br_e15_11367	8420	2237.28	MI0000148	mmu-mir-101a	4	101019549	101019632	-
24	mm_br_e15_10306	8045	2137.64	MI0000704	mmu-mir-320	14	70843316	70843398	+
25	mm_br_e15_10234	7783	2068.03	MI0000684	mmu-mir-107	19	34895176	34895263	-
26	mm_br_e15_10302	6968	1851.47	MI0000723	mmu-mir-181b-1	1	139863215	139863295	+
27	mm_br_e15_11023	6913	1836.86	MI0000549	mmu-mir-30d	15	68172769	68172851	-
28	mm_br_e15_10013	6197	1646.61	MI0000154	mmu-mir-127	12	110831055	110831125	+
29	mm_br_e15_11551	6011	1597.19	MI0000729	mmu-mir-7a-2	7	86033162	86033259	+
30	mm_br_e15_100	5886	1563.97	MI0000719	mmu-mir-92a-1	14	115443648	115443728	+
31	mm_br_e15_11425	4990	1325.9	MI0000398	mmu-mir-298	2	174093004	174093086	-
32	mm_br_e15_10628	4683	1244.32	MI0000713	mmu-mir-199a-2	1	164147944	164148054	+
33	mm_br_e15_1014	4255	1130.6	MI0000151	mmu-mir-125a	17	17967775	17967843	+
34	mm_br_e15_10203	4193	1114.13	MI0001525	mmu-mir-433	12	110829924	110830048	+
35	mm_br_e15_10126	4116	1093.67	MI0000799	mmu-mir-382	12	110971980	110972056	+
36	mm_br_e15_11784	4038	1072.94	MI0000227	mmu-mir-185	16	18327493	18327558	-
37	mm_br_e15_1013	3850	1022.99	MI0000586	mmu-mir-98	X	148347756	148347864	+
38	mm_br_e15_13715	3629	964.264	MI0000692	mmu-mir-100	9	41339507	41339587	+
39	mm_br_e15_10307	3575	949.916	MI0003519	mmu-mir-543	12	110955467	110955543	+
40	mm_br_e15_1035	3522	935.833	MI0000724	mmu-mir-181c	8	86702771	86702860	-
41	mm_br_e15_10726	3353	890.928	MI0000592	mmu-mir-323	12	110950717	110950803	+
42	mm_br_e15_10134	3236	859.84	MI0000259	mmu-mir-30e	4	120445210	120445302	-
43	mm_br_e15_10223	3219	855.323	MI0004637	mmu-mir-423	11	76891565	76891674	-
44	mm_br_e15_10829	2938	780.658	MI0000233	mmu-mir-191	9	108470649	108470723	+
45	mm_br_e15_14307	2837	753.821	MI0000817	mmu-mir-335	6	30691298	30691396	+
46	mm_br_e15_11794	2705	718.748	MI0004124	mmu-mir-744	11	65548234	65548334	-
47	mm_br_e15_1005	2694	715.825	MI0003521	mmu-mir-541	12	110980618	110980708	+
48	mm_br_e15_10323	2419	642.754	MI0000573	mmu-mir-26a-1	9	118940913	118941003	+
49	mm_br_e15_10803	2230	592.535	MI0000156	mmu-mir-130a	2	84581271	84581335	-
50	mm_br_e15_10051	2227	591.738	MI0000649	mmu-mir-101b	19	29209768	29209865	+
51	mm_br_e15_10635	2208	586.689	MI0000716	mmu-mir-124-1	14	65209493	65209578	+
52	mm_br_e15_10310	2196	583.501	MI0004639	mmu-mir-495	12	110956963	110957026	+
53	mm_br_e15_10356	2153	572.075	MI0004258	mmu-mir-672	X	101311513	101311613	-
54	mm_br_e15_10224	1917	509.367	MI0000709	mmu-mir-221	X	18723419	18723514	-
55	mm_br_e15_1154	1833	487.048	MI0000548	mmu-mir-30c-2	1	23298539	23298623	+
56	mm_br_e15_13555	1741	462.602	MI0000403	mmu-mir-34c	9	50911138	50911215	-
57	mm_br_e15_10613	1624	431.514	MI0000569	mmu-mir-21	11	86397568	86397660	-
58	mm_br_e15_11786	1484	394.315	MI0000139	mmu-mir-1-1	2	180123752	180123829	+
59	mm_br_e15_1058	1424	378.372	MI0003535	mmu-mir-369	12	110981627	110981706	+
60	mm_br_e15_1170	1375	365.352	MI0000575	mmu-mir-26b	1	74440883	74440968	+
61	mm_br_e15_10598	1343	356.85	MI0000726	mmu-mir-128-2	9	112021139	112021215	-
62	mm_br_e15_10992	1339	355.787	MI0001526	mmu-mir-434	12	110832715	110832809	+
63	mm_br_e15_11355	1161	308.49	MI0003492	mmu-mir-485	12	110973111	110973184	+
64	mm_br_e15_1114	1116	296.533	MI0000551	mmu-mir-192	19	6264843	6264932	+
65	mm_br_e15_11539	1102	292.813	MI0000800	mmu-mir-383	8	39315186	39315256	-
66	mm_br_e15_1188	1047	278.199	MI0001160	mmu-mir-409	12	110981367	110981446	+
67	mm_br_e15_135971	958	254.551	MI0000617	mmu-mir-148b	15	103115555	103115652	+
68	mm_br_e15_10347	788	209.38	MI0000572	mmu-mir-24-2	8	86732713	86732820	+
69	mm_br_e15_11656	779	206.989	MI0000741	mmu-mir-219-2	2	29701150	29701247	-
70	mm_br_e15_10206	753	200.08	MI0000161	mmu-mir-135a-1	9	106056454	106056544	+
71	mm_br_e15_10027	744	197.689	MI0000550	mmu-mir-148a	6	51219810	51219909	-
72	mm_br_e15_10270	722	191.843	MI0000408	mmu-mir-130b	16	17124153	17124235	-
73	mm_br_e15_169268	722	191.843	MI0000793	mmu-mir-376a	12	110961990	110962058	+
74	mm_br_e15_10833	703	186.795	MI0000715	mmu-mir-135a-2	10	91534830	91534930	-
75	mm_br_e15_10350	696	184.935	MI0000730	mmu-mir-7b	17	56382410	56382521	+
76	mm_br_e15_10980	693	184.138	MI0000605	mmu-mir-329	12	110951690	110951787	+
77	mm_br_e15_11781	651	172.978	MI0001649	mmu-mir-449a	13	113827741	113827832	+
78	mm_br_e15_10207	605	160.755	MI0004673	mmu-mir-669c	2	10430922	10431031	+
79	mm_br_e15_10941	603	160.224	MI0000566	mmu-mir-16-2	3	68813823	68813918	+
80	mm_br_e15_10198	578	153.581	MI0000581	mmu-mir-93	5	138606750	138606838	-
81	mm_br_e15_10130	569	151.189	MI0000222	mmu-mir-129-1	6	28972618	28972691	+
82	mm_br_e15_13471	555	147.469	MI0003206	mmu-mir-532	X	6825527	6825623	-
83	mm_br_e15_11316	485	128.87	MI0003538	mmu-mir-503	X	50407160	50407231	-
84	mm_br_e15_1085	474	125.947	MI0000228	mmu-mir-186	3	157207242	157207313	+
85	mm_br_e15_1279	463	123.024	MI0000407	mmu-mir-106b	5	138606964	138607046	-
86	mm_br_e15_180198	445	118.241	MI0000717	mmu-mir-124-2	3	17695661	17695770	+
87	mm_br_e15_11514	430	114.256	MI0000725	mmu-mir-125b-1	9	41390008	41390085	+
88	mm_br_e15_1818	428	113.724	MI0000702	mmu-mir-219-1	17	34161927	34162037	-
89	mm_br_e15_10770	427	113.458	MI0000615	mmu-mir-337	12	110823998	110824095	+
90	mm_br_e15_11995	423	112.396	MI0004665	mmu-mir-146b	19	46417251	46417360	+
91	mm_br_e15_13672	414	110.004	MI0000223	mmu-mir-181a-2	2	38708254	38708330	+
92	mm_br_e15_14678	391	103.893	MI0000401	mmu-mir-301a	11	86926505	86926591	+
93	mm_br_e15_1163	378	100.439	MI0004703	mmu-mir-501	X	6818368	6818477	-
94	mm_br_e15_12686	366	97.2501	MI0001638	mmu-mir-448	X	143592752	143592864	+
95	mm_br_e15_13174	365	96.9844	MI0000576	mmu-mir-29a	6	31012659	31012747	-
96	mm_br_e15_10197	354	94.0616	MI0000687	mmu-mir-17	14	115442892	115442976	+
97	mm_br_e15_10984	352	93.5302	MI0000590	mmu-mir-322	X	50407431	50407526	-
98	mm_br_e15_1023	348	92.4673	MI0001730	mmu-mir-451	11	77886671	77886743	+
99	mm_br_e15_10843	342	90.8731	MI0001163	mmu-mir-411	12	110948384	110948466	+
100	mm_br_e15_1573	338	89.8102	MI0000765	mmu-mir-363	X	50094869	50094944	-
101	mm_br_e15_10648	331	87.9503	MI0000707	mmu-mir-33	15	82028551	82028620	+
102	mm_br_e15_13441	326	86.6217	MI0005003	mmu-mir-676	X	97576435	97576524	+
103	mm_br_e15_13472	317	84.2303	MI0000162	mmu-mir-136	12	110833536	110833598	+
104	mm_br_e15_11008	288	76.5247	MI0000247	mmu-mir-204	19	22825094	22825162	+
105	mm_br_e15_10328	285	75.7276	MI0003522	mmu-mir-542	X	50402579	50402664	-
106	mm_br_e15_10606	278	73.8676	MI0000400	mmu-mir-300	12	110962522	110962601	+
107	mm_br_e15_11535	266	70.6791	MI0001165	mmu-mir-370	12	110856467	110856546	+
108	mm_br_e15_10725	262	69.6162	MI0004611	mmu-mir-674	2	117010862	117010962	+
109	mm_br_e15_10830	244	64.8334	MI0000607	mmu-mir-330	7	19766813	19766911	+
110	mm_br_e15_16159	239	63.5049	MI0003493	mmu-mir-486	8	24253026	24253154	+
111	mm_br_e15_11562	230	61.1135	MI0003534	mmu-mir-487b	12	110965542	110965624	+
112	mm_br_e15_14793	229	60.8478	MI0000164	mmu-mir-138-2	8	96848210	96848281	+
113	mm_br_e15_16052	223	59.2535	MI0000394	mmu-mir-296	2	174092547	174092626	-
114	mm_br_e15_12494	222	58.9878	MI0000710	mmu-mir-222	X	18724018	18724097	-
115	mm_br_e15_136124	217	57.6592	MI0000246	mmu-mir-203	12	113369090	113369166	+
116	mm_br_e15_11570	208	55.2678	MI0000731	mmu-mir-217	11	28663727	28663835	+
117	mm_br_e15_10669	200	53.1421	MI0004706	mmu-mir-505	X	57647577	57647667	-
118	mm_br_e15_14602	194	51.5479	MI0004203	mmu-mir-770	12	110801901	110801995	+
119	mm_br_e15_1366	190	50.485	MI0001161	mmu-mir-410	12	110981924	110982005	+
120	mm_br_e15_1847	182	48.3594	MI0003484	mmu-mir-483	7	149840828	149840901	-
121	mm_br_e15_12324	181	48.0936	MI0005521	mmu-mir-92b	3	89031037	89031120	-
122	mm_br_e15_11032	175	46.4994	MI0000256	mmu-mir-122	18	65408514	65408580	+
123	mm_br_e15_16565	172	45.7022	MI0000142	mmu-mir-27b	13	63402019	63402092	+
124	mm_br_e15_13166	162	43.0451	MI0000176	mmu-mir-154	12	110976642	110976708	+
125	mm_br_e15_15759	157	41.7166	MI0000399	mmu-mir-299	12	110948847	110948910	+
126	mm_br_e15_196187	153	40.6537	MI0000160	mmu-mir-134	12	110972348	110972419	+
127	mm_br_e15_10277	140	37.1995	MI0004171	mmu-mir-665	12	110824523	110824617	+
128	mm_br_e15_10828	138	36.6681	MI0003518	mmu-mir-540	12	110824289	110824356	+
129	mm_br_e15_13848	137	36.4024	MI0000630	mmu-mir-344-1	7	69022655	69022750	-
130	mm_br_e15_13362	137	36.4024	MI0005515	mmu-mir-504	X	56350834	56350913	-
131	mm_br_e15_182859	135	35.871	MI0000798	mmu-mir-381	12	110965031	110965106	+
132	mm_br_e15_176778	133	35.3395	MI0003520	mmu-mir-539	12	110966338	110966412	+
133	mm_br_e15_135805	126	33.4796	MI0000632	mmu-mir-345	12	110075182	110075278	+
134	mm_br_e15_145094	125	33.2138	MI0000171	mmu-mir-149	1	94746954	94747020	+
135	mm_br_e15_176074	120	31.8853	MI0000565	mmu-mir-16-1	14	62250716	62250809	-
136	mm_br_e15_13135	115	30.5567	MI0000174	mmu-mir-152	11	96711706	96711779	+
137	mm_br_e15_17717	113	30.0253	MI0000797	mmu-mir-380	12	110950012	110950073	+
138	mm_br_e15_21815	111	29.4939	MI0000792	mmu-mir-375	1	74947231	74947295	-
139	mm_br_e15_11796	110	29.2282	MI0001524	mmu-mir-431	12	110828656	110828747	+
140	mm_br_e15_179180	109	28.9625	MI0000141	mmu-mir-23b	13	63401791	63401865	+
141	mm_br_e15_16035	102	27.1025	MI0001164	mmu-mir-412	12	110981498	110981578	+
142	mm_br_e15_10844	99	26.3054	MI0000570	mmu-mir-22	11	75277217	75277312	+
143	mm_br_e15_13240	96	25.5082	MI0000257	mmu-mir-143	18	61808849	61808912	-
144	mm_br_e15_181985	95	25.2425	MI0000796	mmu-mir-379	12	110947269	110947335	+
145	mm_br_e15_136308	95	25.2425	MI0003532	mmu-mir-494	12	110953527	110953612	+
146	mm_br_e15_169390	92	24.4454	MI0000153	mmu-mir-126	2	26446876	26446949	+
147	mm_br_e15_13663	92	24.4454	MI0000696	mmu-mir-212	11	74986889	74986980	+
148	mm_br_e15_17888	92	24.4454	MI0004692	mmu-mir-708	7	103397933	103398042	+
149	mm_br_e15_176754	87	23.1168	MI0001162	mmu-mir-376b	12	110961667	110961749	+
150	mm_br_e15_18113	83	22.054	MI0000145	mmu-mir-30b	15	68168976	68169072	-
151	mm_br_e15_11565	82	21.7883	MI0000571	mmu-mir-23a	8	86732416	86732491	+
152	mm_br_e15_10841	82	21.7883	MI0005496	mmu-mir-421	X	100768259	100768335	-
153	mm_br_e15_12031	81	21.5226	MI0000693	mmu-mir-139	7	108623889	108623957	+
154	mm_br_e15_25669	75	19.9283	MI0000585	mmu-mir-129-2	2	94081520	94081610	-
155	mm_br_e15_21564	75	19.9283	MI0000763	mmu-mir-362	X	6819107	6819172	-
156	mm_br_e15_10996	74	19.6626	MI0000175	mmu-mir-153	12	118489289	118489358	+
157	mm_br_e15_11745	72	19.1312	MI0004633	mmu-mir-488	1	160435755	160435864	+
158	mm_br_e15_180795	71	18.8655	MI0004705	mmu-mir-450b	X	50401173	50401255	-
159	mm_br_e15_260035	68	18.0683	MI0000695	mmu-mir-210	7	148407282	148407392	-
160	mm_br_e15_16335	68	18.0683	MI0001146	mmu-mir-384	X	102539620	102539708	-
161	mm_br_e15_184950	66	17.5369	MI0000577	mmu-mir-29c	1	196863740	196863828	+
162	mm_br_e15_10604	65	17.2712	MI0000646	mmu-mir-135b	1	134094664	134094761	+
163	mm_br_e15_14335	64	17.0055	MI0000685	mmu-mir-10a	11	96178478	96178588	+
164	mm_br_e15_11432	63	16.7398	MI0005550	mmu-mir-873	4	36615542	36615619	-
165	mm_br_e15_16411	61	16.2084	MI0004645	mmu-mir-449c	13	113826190	113826299	+
166	mm_br_e15_180808	60	15.9426	MI0000163	mmu-mir-137	3	118136774	118136847	+
167	mm_br_e15_10637	56	14.8798	MI0000568	mmu-mir-20a	14	115443378	115443485	+
168	mm_br_e15_12170	50	13.2855	MI0000711	mmu-mir-224	X	69506369	69506451	-
169	mm_br_e15_10137	48	12.7541	MI0000603	mmu-mir-328	8	107832263	107832360	-
170	mm_br_e15_10584	48	12.7541	MI0000643	mmu-mir-351	X	50406431	50406530	-
171	mm_br_e15_17676	48	12.7541	MI0003491	mmu-mir-484	16	14159718	14159785	+
172	mm_br_e15_181142	48	12.7541	MI0000580	mmu-mir-92a-2	X	50095014	50095105	-
173	mm_br_e15_204169	47	12.4884	MI0005553	mmu-mir-877	17	36097674	36097759	-
174	mm_br_e15_135313	46	12.2227	MI0000170	mmu-mir-146a	11	43187898	43187963	-
175	mm_br_e15_10486	46	12.2227	MI0000794	mmu-mir-377	12	110978719	110978787	+
176	mm_br_e15_184912	44	11.6913	MI0000564	mmu-mir-15a	14	62250863	62250947	-
177	mm_br_e15_315183	44	11.6913	MI0000249	mmu-mir-206	1	20669090	20669163	+
178	mm_br_e15_12676	39	10.3627	MI0000224	mmu-mir-182	6	30115917	30115992	-
179	mm_br_e15_15100	39	10.3627	MI0000718	mmu-mir-19b-1	14	115443526	115443613	+
180	mm_br_e15_14264	39	10.3627	MI0004605	mmu-mir-760	3	121996502	121996621	-
181	mm_br_e15_16652	38	10.097	MI0001734	mmu-mir-452	X	69507562	69507647	-
182	mm_br_e15_150434	36	9.56559	MI0000229	mmu-mir-187	18	24587610	24587671	-
183	mm_br_e15_10180	36	9.56559	MI0004636	mmu-mir-497	11	70048218	70048302	+
184	mm_br_e15_14673	35	9.29988	MI0000230	mmu-mir-188	X	6825114	6825182	-
185	mm_br_e15_320479	35	9.29988	MI0004125	mmu-mir-374	X	100768398	100768493	-
186	mm_br_e15_184168	34	9.03417	MI0000404	mmu-mir-34b	9	50911666	50911750	-
187	mm_br_e15_197442	33	8.76845	MI0003533	mmu-mir-376c	12	110960927	110961013	+
188	mm_br_e15_21813	33	8.76845	MI0001653	mmu-mir-450a-1	X	50401330	50401421	-
189	mm_br_e15_10605	32	8.50274	MI0000225	mmu-mir-183	6	30119667	30119737	-
190	mm_br_e15_10315	32	8.50274	MI0005514	mmu-mir-493	12	110818442	110818525	+
191	mm_br_e15_10040	31	8.23703	MI0000691	mmu-mir-32	4	56908100	56908170	-
192	mm_br_e15_176108	31	8.23703	MI0000619	mmu-mir-338	11	119876078	119876176	-
193	mm_br_e15_24636	30	7.97132	MI0000714	mmu-mir-199b	2	32173979	32174089	+
194	mm_br_e15_363929	30	7.97132	MI0005472	mmu-mir-879	5	9375703	9375779	+
195	mm_br_e15_11016	29	7.70561	MI0000733	mmu-mir-194-2	19	6264642	6264728	+
196	mm_br_e15_260979	29	7.70561	MI0000547	mmu-mir-30c-1	4	120442138	120442227	-
197	mm_br_e15_32697	29	7.70561	MI0000640	mmu-mir-350	1	178702455	178702554	-
198	mm_br_e15_17787	28	7.4399	MI0000158	mmu-mir-132	11	74987183	74987249	+
199	mm_br_e15_10615	27	7.17419	MI0000140	mmu-mir-15b	3	68813693	68813757	+
200	mm_br_e15_192058	27	7.17419	MI0000554	mmu-mir-200a	4	155429004	155429094	-
201	mm_br_e15_11550	26	6.90848	MI0005002	mmu-mir-490	6	36371741	36371825	+
202	mm_br_e15_18761	25	6.64277	MI0001447	mmu-mir-425	9	108471107	108471192	+
203	mm_br_e15_403951	24	6.37706	MI0004126	mmu-mir-216b	11	28646190	28646276	+
204	mm_br_e15_12684	24	6.37706	MI0000700	mmu-mir-218-1	5	48615180	48615290	+
205	mm_br_e15_226834	24	6.37706	MI0004553	mmu-mir-666	12	110955294	110955393	+
206	mm_br_e15_10711	23	6.11135	MI0000168	mmu-mir-144	11	77886506	77886572	+
207	mm_br_e15_46161	23	6.11135	MI0000226	mmu-mir-184	9	89697097	89697166	-
208	mm_br_e15_16412	23	6.11135	MI0000579	mmu-mir-31	4	88556460	88556566	-
209	mm_br_e15_12379	23	6.11135	MI0000595	mmu-mir-324	11	69825544	69825633	+
210	mm_br_e15_12149	22	5.84564	MI0004679	mmu-mir-455	4	62917884	62917966	+
211	mm_br_e15_181959	21	5.57993	MI0004134	mmu-mir-668	12	110972941	110973007	+
212	mm_br_e15_10620	19	5.0485	MI0000221	mmu-mir-10b	2	74564126	74564194	+
213	mm_br_e15_11317	18	4.78279	MI0000237	mmu-mir-195	11	70048543	70048637	+
214	mm_br_e15_14737	17	4.51708	MI0000556	mmu-let-7a-1	13	48633547	48633641	-
215	mm_br_e15_18016	17	4.51708	MI0004122	mmu-mir-301b	16	17124492	17124589	-
216	mm_br_e15_190311	15	3.98566	MI0000567	mmu-mir-18a	14	115443072	115443168	+
217	mm_br_e15_22077	15	3.98566	MI0004589	mmu-mir-496	12	110977328	110977407	+
218	mm_br_e15_198374	14	3.71995	MI0004118	mmu-mir-1224	16	20604524	20604609	+
219	mm_br_e15_24635	14	3.71995	MI0000167	mmu-mir-142	11	87570365	87570429	+
220	mm_br_e15_11318	14	3.71995	MI0000712	mmu-mir-29b-2	1	196863233	196863314	+
221	mm_br_e15_183675	13	3.45424	MI0006298	mmu-mir-1193	12	110953880	110954001	+
222	mm_br_e15_14943	13	3.45424	MI0005554	mmu-mir-511	2	14182629	14182708	+
223	mm_br_e15_189790	12	3.18853	MI0000698	mmu-mir-214	1	164153498	164153608	+
224	mm_br_e15_18369	12	3.18853	MI0000728	mmu-mir-7a-1	13	58494139	58494247	-
225	mm_br_e15_190114	11	2.92282	MI0000699	mmu-mir-216a	11	28657011	28657083	+
226	mm_br_e15_207099	11	2.92282	MI0000701	mmu-mir-218-2	11	35430317	35430427	+
227	mm_br_e15_18794	11	2.92282	MI0006127	mmu-mir-582	13	110114937	110115018	+
228	mm_br_e15_198332	10	2.65711	MI0000560	mmu-let-7c-2	15	85537032	85537127	+
229	mm_br_e15_382664	10	2.65711	MI0004702	mmu-mir-500	X	6814808	6814900	-
230	mm_br_e15_23410	10	2.65711	MI0004601	mmu-mir-673	12	110810199	110810290	+
231	mm_br_e15_145880	9	2.3914	MI0000172	mmu-mir-150	7	52377126	52377191	+
232	mm_br_e15_368959	9	2.3914	MI0005478	mmu-mir-190b	3	89873941	89874021	+
233	mm_br_e15_18793	9	2.3914	MI0000235	mmu-mir-193	11	79525470	79525536	+
234	mm_br_e15_182915	8	2.12569	MI0000688	mmu-mir-19a	14	115443221	115443303	+
235	mm_br_e15_238861	8	2.12569	MI0004131	mmu-mir-551b	3	29315744	29315842	+
236	mm_br_e15_173759	8	2.12569	MI0004133	mmu-mir-671	5	24097931	24098029	+
237	mm_br_e15_134942	7	1.85998	MI0000621	mmu-mir-339	5	139845603	139845699	-
238	mm_br_e15_23645	7	1.85998	MI0000768	mmu-mir-365-1	16	13453932	13454019	+
239	mm_br_e15_190191	7	1.85998	MI0002402	mmu-mir-467a-1	#N/A	#N/A	#N/A	#N/A
240	mm_br_e15_198296	7	1.85998	MI0004686	mmu-mir-702	5	137467302	137467411	+
241	mm_br_e15_184329	6	1.59426	MI0006305	mmu-mir-1197	12	110950526	110950646	+
242	mm_br_e15_272447	6	1.59426	MI0005484	mmu-mir-193b	16	13449615	13449694	+
243	mm_br_e15_21848	6	1.59426	MI0005557	mmu-mir-653	6	3671300	3671385	-
244	mm_br_e15_135853	6	1.59426	MI0004196	mmu-mir-667	12	110958215	110958307	+
245	mm_br_e15_249528	6	1.59426	MI0004310	mmu-mir-764	X	143436801	143436909	+
246	mm_br_e15_176011	5	1.32855	MI0000169	mmu-mir-145	18	61807478	61807548	-
247	mm_br_e15_146250	5	1.32855	MI0000609	mmu-mir-331	10	93426512	93426608	-
248	mm_br_e15_25998	5	1.32855	MI0000583	mmu-mir-96	6	30119445	30119551	-
249	mm_br_e15_28841	4	1.06284	MI0005483	mmu-mir-18b	X	50095507	50095590	-
250	mm_br_e15_190144	4	1.06284	MI0000243	mmu-mir-200b	4	155429789	155429859	-
251	mm_br_e15_32494	4	1.06284	MI0004127	mmu-mir-592	6	27886654	27886750	-
252	mm_br_e15_146338	3	0.797132	MI0003536	mmu-mir-20b	X	50095289	50095369	-
253	mm_br_e15_180728	3	0.797132	MI0000703	mmu-mir-223	X	93438155	93438265	+
254	mm_br_e15_41882	3	0.797132	MI0000578	mmu-mir-27a	8	86732570	86732657	+
255	mm_br_e15_369434	3	0.797132	MI0000388	mmu-mir-290	7	3218626	3218709	+
256	mm_br_e15_192617	3	0.797132	MI0000402	mmu-mir-302a	3	127248413	127248482	+
257	mm_br_e15_333003	3	0.797132	MI0000634	mmu-mir-346	14	35707794	35707892	+
258	mm_br_e15_32775	3	0.797132	MI0004676	mmu-mir-499	2	155448615	155448694	+
259	mm_br_e15_232638	3	0.797132	MI0004638	mmu-mir-679	12	110953786	110953860	+
260	mm_br_e15_261975	3	0.797132	MI0005479	mmu-mir-874	13	58124485	58124561	-
261	mm_br_e15_248248	2	0.531421	MI0000562	mmu-let-7f-1	13	48633197	48633286	-
262	mm_br_e15_68548	2	0.531421	MI0000587	mmu-mir-103-1	11	35595897	35595983	+
263	mm_br_e15_190070	2	0.531421	MI0000177	mmu-mir-155	16	84714384	84714449	+
264	mm_br_e15_313243	2	0.531421	MI0000823	mmu-mir-181b-2	2	38709349	38709438	+
265	mm_br_e15_46418	2	0.531421	MI0000232	mmu-mir-190	9	67084466	67084533	-
266	mm_br_e15_249032	2	0.531421	MI0001645	mmu-mir-365-2	11	79539901	79540013	+
267	mm_br_e15_190141	2	0.531421	MI0001642	mmu-mir-429	4	155428013	155428096	-
268	mm_br_e15_323935	2	0.531421	MI0004680	mmu-mir-491	4	87767943	87768029	+
269	mm_br_e15_322261	2	0.531421	MI0004523	mmu-mir-669a-1	2	10398479	10398576	+
270	mm_br_e15_76125	2	0.531421	MI0004295	mmu-mir-670	2	94101456	94101556	-
271	mm_br_e15_243766	2	0.531421	MI0004684	mmu-mir-700	4	134972469	134972548	-
272	mm_br_e15_187058	1	0.265711	MI0006283	mmu-mir-1-2-as	18	10785443	10785565	+
273	mm_br_e15_311719	1	0.265711	MI0000406	mmu-mir-106a	X	50095679	50095744	-
274	mm_br_e15_336164	1	0.265711	MI0000820	mmu-mir-133a-2	2	180133083	180133187	+
275	mm_br_e15_274512	1	0.265711	MI0000722	mmu-mir-138-1	9	122591993	122592092	+
276	mm_br_e15_196154	1	0.265711	MI0005482	mmu-mir-147	2	122466538	122466617	+
277	mm_br_e15_300921	1	0.265711	MI0008326	mmu-mir-1894	17	36054833	36054914	+
278	mm_br_e15_190148	1	0.265711	MI0000694	mmu-mir-200c	6	124668339	124668408	-
279	mm_br_e15_173348	1	0.265711	MI0000248	mmu-mir-205	1	195333656	195333724	-
280	mm_br_e15_316011	1	0.265711	MI0000974	mmu-mir-215	1	187137459	187137571	+
281	mm_br_e15_96795	1	0.265711	MI0000231	mmu-mir-24-1	13	63402515	63402583	+
282	mm_br_e15_284587	1	0.265711	MI0000706	mmu-mir-26a-2	10	126432585	126432669	+
283	mm_br_e15_324085	1	0.265711	MI0000391	mmu-mir-293	7	3220343	3220423	+
284	mm_br_e15_209891	1	0.265711	MI0000598	mmu-mir-326	7	106700778	106700873	+
285	mm_br_e15_173720	1	0.265711	MI0000623	mmu-mir-340	11	49883203	49883301	+
286	mm_br_e15_245654	1	0.265711	MI0005498	mmu-mir-465b-1	X	64082376	64082455	-
287	mm_br_e15_180779	1	0.265711	MI0005500	mmu-mir-465c-1	X	64079129	64079210	-
288	mm_br_e15_315640	1	0.265711	MI0006289	mmu-mir-669h	2	10439781	10439906	+
289	mm_br_e15_81475	1	0.265711	MI0004634	mmu-mir-677	10	127522341	127522450	+
290	mm_br_e15_256129	1	0.265711	MI0004653	mmu-mir-688	15	102502222	102502297	-
291	mm_br_e15_84088	1	0.265711	MI0004685	mmu-mir-701	5	111433162	111433271	+
292	mm_br_e15_233943	1	0.265711	MI0004688	mmu-mir-704	6	47753574	47753651	-
293	mm_br_e15_90348	1	0.265711	MI0004700	mmu-mir-715	17	39981080	39981190	+
294	mm_br_e15_75311	1	0.265711	MI0004129	mmu-mir-758	12	110951019	110951100	+
